# Supplementary material for: Development and Validation of a 20K Single Nucleotide Polymorphism (SNP) Whole Genome Genotyping Array for Apple (Malus × domestica Borkh)
Source: PLoS One. 2014 Oct 10;9(10):e110377. doi: 10.1371/journal.pone.0110377 (PMC4193858; doi:10.1371/journal.pone.0110377)
Supplement: Table S2 — List of the 18,019 SNPs included in the 20 K SNP array. For each SNP, the physical location (Chromosome, Position), minor allele frequency (MAF), validation in 21 full-sib families, SNP genotype detected by the Illumina array, Illumina strand, source strand, source sequence, probe sequence, genotype calls (gt) made through re-sequencing and no. of high-quality bases (dp) for each discovery panel member, are reported. (XLSX) [file pone.0110377.s002.xlsx]

## Sheet: final_20000sequences_fruitbreed
Locus_Name	NCBI dbSNP accession (IRSC SNP only)	Chromosome	Position	MAF	Mapped	No. of populations	detected SNP	IlmnStrand	SourceStrand	SourceSeq	ProbeSeq	Common Antonovka'_dp	Common Antonovka'_gt	Braeburn'_dp	Braeburn'_gt	Cox'_dp	Cox'_gt	Delicious'_dp	Delicious'_gt	Dr Oldenburg'_dp	Dr Oldenburg'_gt	F2-26829-2-2_dp	F2-26829-2-2_gt	Fuji'_dp	Fuji'_gt	Jonathan'_dp	Jonathan'_gt	Lady Williams'_dp	Lady Williams'_gt	Macoun'_dp	Macoun'_gt	M. Micromalus_dp	M. Micromalus_gt	McIntosh'_dp	McIntosh'_gt	Priscilla'_dp	Priscilla'_gt	Worchester Pearmain'_dp	Worchester Pearmain'_gt
CONS61	ss475882320	Lg10_PrimaryAssembly	27568847	0.3214	yes	13	[T/C]	BOT	BOT	CGACATCGGTGTGAATCAAGATAATCAGACTGACTTTGCAACGGCTGCAGTTTA[T/C]GGAATGAAGTATTATAAAGATAATTTTGCTAGATTGGTGCTTGTGAAGACCATGATTGATCCTGAAAACTTTTTCAAGAATAAGCAAAGTATCCCAACTCTTCCAAGGGTGGGAGATGGATATATAAGAGGAATCTTACCTCTCATAGAGAGTGCTATCGGATAAGTT	ATCGGTGTGAATCAAGATAATCAGACTGACTTTGCAACGGCTGCAGTTTA	37	AA	26	GG	23	AA	40	GG	28	AG	31	AA	36	GG	46	AA	32	AG	25	AG	27	AA	31	AA	23	AA	29	AA
AFL2	ss475884112	Lg14_Scaffold42_Hap1	1436836	0.2143	yes	15	[T/C]	BOT	BOT	CTGCGGCGGCTGGTTGTACTTTGCGGCCGCCAGGTGAGCTTGGACTTGGAGGACTTGAGGATTTGTTCCAGGCATATGGGGTCAGATACTACACGGCGGCAAAGATAGCGGAGCTTGGGTTTACTGTGAAGACCCTCTTGGACATGACGGA[T/C]GATGAGCTTGATGACATGATGAGCAGCCTCTCTCAGATATTCCGCTGGGAGTTGCTTGTTGGGGAGAGGTATGGTATCAAAGCTGCCGTCAGAGCCGAGCGTCGCCACCTTGATGAGGAGGACTCTCGGCGGCGCAACCATGTCTCTGGTG	AAGATAGCGGAGCTTGGGTTTACTGTGAAGACCCTCTTGGACATGACGGA	33	TC	37	TT	35	TT	35	TT	48	TC	31	TC	36	TT	53	TT	50	TC	24	TT	37	TT	53	TT	50	TC	29	TC
GDsnp00152	ss475882260	Lg1_Scaffold42_Hap1	1748890	0.4615	yes	19	[T/C]	BOT	BOT	TTCAGTTTTAGCTGTAGTTTCCAAGTTTCGAACAAAAGTGGACCTTTTGGAAGCCCATCTCTCTACCGTTTTCAAACGAAGGTGGAAGCTTGACAAACTC[T/C]GTAACATCAGTCCCCGGAACAGTTTCCTGCGCATGTCGATNGAGTAAGAAGCGGTCTTGAATCACTAAGAGCATCTCCAATGGGAGTCCTTGAATAAGGA	AAGCCCATCTCTCTACCGTTTTCAAACGAAGGTGGAAGCTTGACAAACTC	27	AG	21	GG	27	AA	34	AG	22	GG	25	GG	20	AA	30	GG	25	AG	19	AG	0	-	33	AG	34	AA	15	AG
RosBREEDSNP_SNP_AC_18695269_Lg1_00183_MAF20_MDP0000404072_exon1	ss475876798	Lg1_Scaffold51_Hap1	1296615	-	yes	7	[A/C]	TOP	TOP	TCAGCATAAGATTAAGCTTGCCGAGAACTACACTTTTCTTCTCAACAGTGTGCACCATCAC[A/C]AGGTACTGCAGACCTTCATTGCTCTAATCAAATTTCTTTCCTTTTTGTACTTTCTGCAAGG	TTAAGCTTGCCGAGAACTACACTTTTCTTCTCAACAGTGTGCACCATCAC	.	.	.	.	.	.	.	.	.	.	.	.	.	.	.	.	.	.	.	.	.	.	.	.	.	.	.	.
RosBREEDSNP_SNP_AG_14154922_Lg1_01058_MAF30_1682312_exon1	ss475876733	Lg1_Scaffold49_Hap1	344432	-	yes	2	[T/C]	BOT	TOP	ATTTAATCTATAAATTTAATCTCTTTAATATTATTCATATAAAAATCACAAGGCTGGATAT[A/G]GTACTTGGGATTTTGCTTAGAATTGCTGATCGAAATCGCAAATGGAGAACACTAGGGTTTG	GTTCTCCATTTGCGATTTCGATCAGCAATTCTAAGCAAAATCCCAAGTAC	.	.	.	.	.	.	.	.	.	.	.	.	.	.	.	.	.	.	.	.	.	.	.	.	.	.	.	.
RosBREEDSNP_SNP_AG_34453757_Lg1_02371_MAF20_MDP0000286439_exon1	ss475876934	Lg1_Scaffold65_Hap1	764282	-	yes	6	[A/G]	TOP	TOP	ACTTTCCTGTTCAGCTCAATCCAACTACATCCAGGATCCTTTTTCACCTCCAAGTTTCTCA[A/G]TCGCTTCCTCGCGTTCATCTTCGCCCCCCACTTTCCCAGTACTGCATATATGTTCGATAAG	CAGCTCAATCCAACTACATCCAGGATCCTTTTTCACCTCCAAGTTTCTCA	.	.	.	.	.	.	.	.	.	.	.	.	.	.	.	.	.	.	.	.	.	.	.	.	.	.	.	.
RosBREEDSNP_SNP_CT_26229758_Lg1_00674_MAF50_74609_exon1	ss475876854	Lg1_Scaffold80_Hap2	11949	-	no	-	[A/G]	TOP	BOT	AGCCGAAATTATGCCTAGGGGGCATAATAATTTTTTAACACATTCGGCGACCGATAAAAAA[T/C]ATTCCTTCAAGCCGAACGTATTTGGAGATGATTTTTTATTCGGCTTTGGAAAATGTCAAAA	TCCAAAGCCGAATAAAAAATCATCTCCAAATACGTTCGGCTTGAAGGAAT	.	.	.	.	.	.	.	.	.	.	.	.	.	.	.	.	.	.	.	.	.	.	.	.	.	.	.	.
RosBREEDSNP_SNP_GA_16501559_Lg1_00107_MAF30_1618955_exon2	ss475876761	Lg1_Scaffold50_Hap1	707794	-	yes	7	[T/C]	BOT	TOP	AAAATTCGACTGAGATTAATAGGTTTTAAGTAAACAACATTAACAACAATACAACATGAAA[A/G]GTTTACAGGAAAAGCAGAAATGCTGCACAGGAACGCAGCAGCTGATGCAGGGAAATTAATT	CTGCATCAGCTGCTGCGTTCCTGTGCAGCATTTCTGCTTTTCCTGTAAAC	.	.	.	.	.	.	.	.	.	.	.	.	.	.	.	.	.	.	.	.	.	.	.	.	.	.	.	.
RosBREEDSNP_SNP_GA_30217061_Lg1_CXE4_MAF40_MDP0000318149_exon1	ss475876884	Lg1_Scaffold82_Hap2	562068	-	yes	9	[A/G]	TOP	TOP	TTGAGACTGAGGATACTGAGCCGCATAGGCTTGAAATGGTTCAGAAACGGACGAAGCAACA[A/G]TTTTCTTTTTACGATGCATGAACAATTCTTTGTTAATTAGTAAGCCATGTAGTTCATCCAA	GATACTGAGCCGCATAGGCTTGAAATGGTTCAGAAACGGACGAAGCAACA	.	.	.	.	.	.	.	.	.	.	.	.	.	.	.	.	.	.	.	.	.	.	.	.	.	.	.	.
RosBREEDSNP_SNP_GT_16455193_Lg1_00107_MAF30_475684_exon1	ss475876758	Lg1_Scaffold75_Hap2	449533	-	no	-	[A/C]	TOP	BOT	TTCTCCCAAATACTCATACAAGACAACACCAAGATGACCCATCAGTTGCTCCTCTTGGCAC[T/G]GCTTCATGACAACATCAATTCTTGAAATAAGATCTGCAGCTTGCTGTCTGACCTTTGCACT	CAGACAGCAAGCTGCAGATCTTATTTCAAGAATTGATGTTGTCATGAAGC	.	.	.	.	.	.	.	.	.	.	.	.	.	.	.	.	.	.	.	.	.	.	.	.	.	.	.	.
RosBREEDSNP_SNP_TC_14798027_Lg1_01500_MAF50_67147_exon1	ss475876753	Lg1_Scaffold49_Hap1	986953	-	yes	12	[A/G]	TOP	BOT	TTCCTTGTCTATTATCAAGAGACCGGTTTTGCAATACATAGCAAAGTCCTCGCAGTTATTT[T/C]GAAATATATCGTAGTTGCCAAATCCATTTTGAAGAAGATACATCGCGCGGTGGACAACCGT	CCGCGCGATGTATCTTCTTCAAAATGGATTTGGCAACTACGATATATTTC	.	.	.	.	.	.	.	.	.	.	.	.	.	.	.	.	.	.	.	.	.	.	.	.	.	.	.	.
RosBREEDSNP_SNP_TC_16504943_Lg1_00107_MAF40_883912_exon1	ss475876762	Lg1_Scaffold75_Hap2	499282	-	no	-	[T/C]	BOT	BOT	AATAGTTACTAGAGATCAGAGTTTCAATCTGAAGGTTATCAAAGAAGTATCCCAGATGCTC[T/C]ACTGGCTCTGCAATCACATCACTCACAGCAGCTTGATCATCTTCCGAGTTAGCACTTGAAT	GAGATCAGAGTTTCAATCTGAAGGTTATCAAAGAAGTATCCCAGATGCTC	.	.	.	.	.	.	.	.	.	.	.	.	.	.	.	.	.	.	.	.	.	.	.	.	.	.	.	.
RosBREEDSNP_SNP_TC_21289759_Lg1_02518_MAF20_1636950_exon6	ss475876815	Lg1_Scaffold56_Hap1	250	-	yes	5	[T/C]	BOT	BOT	TACCAAGCATCTCAGTTACAAGGGCCTGGCGTTCAGCAAGAGTTCCAAAACTTAAACACTT[T/C]TCTATGACATTTGACGCAAACTTCTGCTGGCTCATTTGAACGATTTGCCCAGTTAGTTCCT	TCAGTTACAAGGGCCTGGCGTTCAGCAAGAGTTCCAAAACTTAAACACTT	.	.	.	.	.	.	.	.	.	.	.	.	.	.	.	.	.	.	.	.	.	.	.	.	.	.	.	.
RosBREEDSNP_SNP_TC_35468899_Lg1_02092_MAF50_138030_exon2	ss475876953	Lg1_Scaffold65_Hap1	1779484	-	yes	13	[A/G]	TOP	BOT	TAGCCCTGTTCAACCTGTGCCCATTTGGGTACTTCCTGTCCTGTGGACAGAAGAAGAACCA[T/C]TGCGGATCGGTTGTCTGTATCACTGATAAATCTGCAGCGCATCATAAACATAACATTGAGC	TGTTTATGATGCGCTGCAGATTTATCAGTGATACAGACAACCGATCCGCA	.	.	.	.	.	.	.	.	.	.	.	.	.	.	.	.	.	.	.	.	.	.	.	.	.	.	.	.
RosBREEDSNP_SNP_CT_12148172_Lg1_00420_MAF50_MDP0000130704_exon1	ss475876704	Lg1_Scaffold47_Hap1	142787	-	yes	4	[A/G]	TOP	BOT	TTTTTAACATATTTGGATCTGAGTTACAACAATCTTAGTAATGTTCCTGACTGGTTGGAAA[T/C]AGTTAGTAAGCTCCCCAAACTTACAAACTTGACACTGTTAAATTGCAGTCTTCCTTCTCCT	GACTGCAATTTAACAGTGTCAAGTTTGTAAGTTTGGGGAGCTTACTAACT	.	.	.	.	.	.	.	.	.	.	.	.	.	.	.	.	.	.	.	.	.	.	.	.	.	.	.	.
GDsnp01500	ss475882271	Lg1_Scaffold49_Hap1	983710	-	yes	16	[T/C]	BOT	BOT	GAAATGTTGTACTTGTCAAAGTCATGAATCATGCCTGAACTGCCCAATTGATAATGGGTTGAAATGGGCTGCACGTGCAATGAGATTTGTATCTACATCA[T/C]ATGGGCTAATGGGAGGCTTGAACTGACCATTTGATTCGACTGGTTAAACTGTTTTTACTCAAGTTTTTCTCTTTATGTTAAAAGAACTTTGTATCTACTT	ATAATGGGTTGAAATGGGCTGCACGTGCAATGAGATTTGTATCTACATCA	.	.	.	.	.	.	.	.	.	.	.	.	.	.	.	.	.	.	.	.	.	.	.	.	.	.	.	.
RosBREEDSNP_SNP_AG_21291785_Lg1_02518_MAF30_1687981_exon1	ss475876816	Lg1_Scaffold56_Hap1	2530	-	yes	6	[A/G]	TOP	TOP	GAAAGTTAATTACTGTGTTCAGTCAGCTAACTGTACATACCTTCTGGATCACTCGACAGCC[A/G]TACATTTGAAGGCTAAGGGTCAGCACATGCCCAGTGAGCTGGTCTGCAAGTTCTCTTATTT	ACTGTGTTCAGTCAGCTAACTGTACATACCTTCTGGATCACTCGACAGCC	.	.	.	.	.	.	.	.	.	.	.	.	.	.	.	.	.	.	.	.	.	.	.	.	.	.	.	.
GDsnp00056	ss475882299	Lg10_Scaffold82_Hap3	2463893	-	no	-	[T/C]	BOT	TOP	CCCGACCCGATTCCAATAAAGTCATGGAGACGAAAGANAATCAATCGGAGNTGTTTACCGAGACGGTTGAGTTGCCCGTGTCGCAAGCAACTGGGTTCGC[A/G]GGCAACCCTGGGGTGCAGTATATGCCGGATCCTAATTACCAGGGTCATATGGTCCGGTCATTACCCGTCTATTATTATCCGGGTCAGGTTCCACCCACAA	ATATGACCCTGGTAATTAGGATCCGGCATATACTGCACCCCAGGGTTGCC	.	.	.	.	.	.	.	.	.	.	.	.	.	.	.	.	.	.	.	.	.	.	.	.	.	.	.	.
GDsnp01264	ss475882316	Lg10_Scaffold44_Hap1	690633	0.3214	yes	11	[A/C]	TOP	BOT	TAATCACCAACCAGATGTATTACATGAGATACAACGAAAGTTAGAACAAGCTCAAGGAAGCAAGCATACTAAGAAATTAGAATACTACAAAGTACATCTA[T/G]CAAGCTTACAACTTTTGTTTCAAACTGTTCTCATTCAAAACCTACTTGGACCCTTCATACCCTAGTCGAGTTGCCTCACCTTCCACCTTGTTTTACTAAA	TCCAAGTAGGTTTTGAATGAGAACAGTTTGAAACAAAAGTTGTAAGCTTG	36	GT	34	GG	31	TT	39	GT	44	GG	38	GG	40	GG	47	GT	30	GT	28	GG	32	GG	54	GT	37	GT	22	GT
RosBREEDSNP_SNP_AG_16680919_Lg10_01710_MAF30_MDP0000226923_exon1	ss475883580	Lg10_Scaffold62_Hap2	434664	-	yes	17	[A/G]	TOP	TOP	TATTCAGCAATTCTTGTGGTTTAAAGACCCCCTTGATTTTATTAGGGATGTTCTTTTTTAT[A/G]AAAGTTTGTAGGTTGGATTGGTTTTTTTATTGTCATGTGAGGATAGTTTTATTGTCGTGCG	TCTTGTGGTTTAAAGACCCCCTTGATTTTATTAGGGATGTTCTTTTTTAT	.	.	.	.	.	.	.	.	.	.	.	.	.	.	.	.	.	.	.	.	.	.	.	.	.	.	.	.
RosBREEDSNP_SNP_AG_36033324_Lg10_186429_MAF30_186429_exon1	ss475876244	Lg10_Scaffold49_Hap1	73580	-	yes	2	[T/C]	BOT	TOP	AGGGGAGTGTGCAAAGTCAAGCCAAGTTTATTGAGCATTTAAGATAGATGTATAAACATGG[A/G]TACAAATGGCTATCTAAATGGGTAAGGCATGTGTGGTTGTTTTTGTGCATTCATATGTTTA	ATGCACAAAAACAACCACACATGCCTTACCCATTTAGATAGCCATTTGTA	.	.	.	.	.	.	.	.	.	.	.	.	.	.	.	.	.	.	.	.	.	.	.	.	.	.	.	.
RosBREEDSNP_SNP_CA_2705271_Lg10_00056_MAF20_MDP0000183449_exon2	ss475879632	Lg10_Scaffold30_Hap1	339710	-	yes	1	[T/G]	BOT	TOP	TCACGCTCAAACGTTTTAATTGTTCTTCTCTGGTTGTTAGTAAACATCAGAACGGCAATAC[A/C]TTCTTTCCCTGCGCGTCTAGTATGCCCAAAGCAATGCACAAATGTCTCTCGATCTTGCCAC	GAGAGACATTTGTGCATTGCTTTGGGCATACTAGACGCGCAGGGAAAGAA	.	.	.	.	.	.	.	.	.	.	.	.	.	.	.	.	.	.	.	.	.	.	.	.	.	.	.	.
RosBREEDSNP_SNP_CT_34936228_Lg10_00258_MAF20_MDP0000311107_exon7	ss475879965	Lg10_Scaffold48_Hap1	822389	-	yes	10	[A/G]	TOP	BOT	AAGTGTTCGTTCAAAAATTAACTTATAAAAATAAATAAAGAATTACCTTAAATACAGATTG[T/C]CCAGTTCTGATGGTACTAGCCAAGTGTTTAATGGAGGATGAAAACAGAGAATGGGAGGAGG	TCTCTGTTTTCATCCTCCATTAAACACTTGGCTAGTACCATCAGAACTGG	.	.	.	.	.	.	.	.	.	.	.	.	.	.	.	.	.	.	.	.	.	.	.	.	.	.	.	.
RosBREEDSNP_SNP_GT_20013910_Lg10_00869_MAF50_924537_exon1	ss475879798	Lg10_Scaffold40_Hap1	3782106	-	yes	12	[T/G]	BOT	BOT	CGCCCTCAAGATATCCAGGCCCCACATTCTTGTTCAAATCCAAAACATATACGCATTCTGC[T/G]TCTAGTGCTTTTTTTTTTCCGATAGAAAAGTTACTGTTTCTGCATTACGTAATTTTGTCTA	TATCCAGGCCCCACATTCTTGTTCAAATCCAAAACATATACGCATTCTGC	.	.	.	.	.	.	.	.	.	.	.	.	.	.	.	.	.	.	.	.	.	.	.	.	.	.	.	.
RosBREEDSNP_SNP_GT_26641840_Lg10_00812_MAF50_MDP0000280037_exon1	ss475879869	Lg10_Scaffold44_Hap1	256491	-	yes	11	[A/C]	TOP	BOT	CAGATTAAAAAGAAGCCGGATGTACAAATTGGTTTCCAAAACAATGGCATATTGGAGAAAT[T/G]GTTTAGATAGGGTTGTTCCGTGCTCTTGTCCGAAGCTCACAGTGTCTGAAACTATGAGTGT	TTCAGACACTGTGAGCTTCGGACAAGAGCACGGAACAACCCTATCTAAAC	.	.	.	.	.	.	.	.	.	.	.	.	.	.	.	.	.	.	.	.	.	.	.	.	.	.	.	.
RosBREEDSNP_SNP_TC_16666886_Lg10_01710_MAF50_1661320_exon2	ss475879751	Lg10_Scaffold40_Hap1	425339	-	yes	16	[A/G]	TOP	BOT	CCAGATTTCATCAATCAGAGCGTCGACTGGAAGGCTTTGCTGACTGTGGCACTGGGCGGTC[T/C]AAGGCAGCAACCATGTGGATGCCGGAATTGTATGTGTCCGGGACAGGTTGAGAGTCCTCAG	CAACCTGTCCCGGACACATACAATTCCGGCATCCACATGGTTGCTGCCTT	.	.	.	.	.	.	.	.	.	.	.	.	.	.	.	.	.	.	.	.	.	.	.	.	.	.	.	.
RosBREEDSNP_SNP_TC_31238010_Lg10_01908_MAF20_MDP0000222736_exon5	ss475879915	Lg10_Scaffold69_Hap2	43629	-	yes	6	[A/G]	TOP	BOT	ACCAACACGGGCAATGATATAATTAGTTCGCACAGTTCCACCATTTTTACAAGGTTTAATA[T/C]CTGGCCAATGAGTAAACTAAACAAGTTAACTACTCAGAAGTCAGAAGTGCTTTGAAGCAAA	GCACTTCTGACTTCTGAGTAGTTAACTTGTTTAGTTTACTCATTGGCCAG	.	.	.	.	.	.	.	.	.	.	.	.	.	.	.	.	.	.	.	.	.	.	.	.	.	.	.	.
RosBREEDSNP_SNP_TC_36560697_Lg10_01761_MAF10_1664399_exon1	ss475879985	Lg10_Scaffold49_Hap1	592842	-	yes	2	[A/G]	TOP	BOT	AAACCTACTAGGAAGTACCTCTGTAAGTTTTGACGGATCAACTTCTTCTTCATTCTTAACT[T/C]GCTTAGATCCTTGTCGTCTTCCCCTTTTCTTCATCCCAGATGGACTTCACAAACGTTTAGT	GTGAAGTCCATCTGGGATGAAGAAAAGGGGAAGACGACAAGGATCTAAGC	.	.	.	.	.	.	.	.	.	.	.	.	.	.	.	.	.	.	.	.	.	.	.	.	.	.	.	.
RosBREEDSNP_SNP_TC_8508757_Lg10_00260_MAF50_MDP0000289540_exon1	ss475882955	Lg10_Scaffold33_Hap1	2530237	-	yes	10	[A/G]	TOP	BOT	AAACATATCCTAATCAGTTATAAAATTAATATCATTTCTAAGATTATGTTTAGCAATGCCT[T/C]GATATCCCATTGTGCACTCGCTTGCTAATCATGCTCATTCGATTTCCCAGCCCTTCTCCAG	CTGGGAAATCGAATGAGCATGATTAGCAAGCGAGTGCACAATGGGATATC	.	.	.	.	.	.	.	.	.	.	.	.	.	.	.	.	.	.	.	.	.	.	.	.	.	.	.	.
RosBREEDSNP_SNP_TG_7167616_Lg10_02051_MAF40_1633843_exon1	ss475879653	Lg10_Scaffold33_Hap1	1184836	-	yes	20	[T/G]	BOT	BOT	CAAACCGGGCTCGGCCAGAAACAAGAGTAGCAAGAGAGAAGTGGCAAAGTGGTAAATAGGA[T/G]ACATTGCTAGGGGCAAGAGTTTAAGGCTTTTGTTGGGAATTGGGTGTGGGGAGAGTGAATG	CGGCCAGAAACAAGAGTAGCAAGAGAGAAGTGGCAAAGTGGTAAATAGGA	.	.	.	.	.	.	.	.	.	.	.	.	.	.	.	.	.	.	.	.	.	.	.	.	.	.	.	.
RosBREEDSNP_SNP_TG_8522809_Lg10_00260_MAF40_483111_exon1	ss475879655	Lg10_Scaffold33_Hap1	2544289	-	yes	11	[A/C]	TOP	BOT	ATCCGTTTTTCTTTCCCTGCGAAGAAGACTTACCTCGGATCACCCGGTCAAGTTCTCTCTC[T/G]CTCTTTCTCTGATCTCAAGTGCCACAATCCGATATCTGAAACCAACATAAAAAAAGATGGC	TTATGTTGGTTTCAGATATCGGATTGTGGCACTTGAGATCAGAGAAAGAG	.	.	.	.	.	.	.	.	.	.	.	.	.	.	.	.	.	.	.	.	.	.	.	.	.	.	.	.
RosBREEDSNP_SNP_CT_32402084_Lg10_RosCOS2362_MAF40_MDP0000383515_exon5	ss475879936	Lg10_Scaffold47_Hap1	1357677	0.2857	yes	11	[A/G]	TOP	BOT	TTATTACGTGGAATGTAATTTATGATGTTGCATATTTGATTTGCAGTTATGGACTACGTTA[T/C]GAATATGGATTATTCCGCCAGGTCATACTAGATGGCTTCCAACATGAACAACCTGATTTCT	TGTTCATGTTGGAAGCCATCTAGTATGACCTGGCGGAATAATCCATATTC	37	CT	38	CT	52	CT	37	CT	46	CC	24	CC	30	CT	51	CT	38	TT	35	CC	33	CC	30	CC	28	CC	32	CC
RosBREEDSNP_SNP_GA_32372997_Lg10_RosCOS2362_MAF20_1643940_exon1	ss475879932	Lg10_Scaffold47_Hap1	1328590	0.2143	yes	10	[T/C]	BOT	TOP	GCAAAATGCTATAACTGAGAGGAGAGACGAAAAACATTAAGGGAAAAGAAGCTTATCAAAC[A/G]TTTCTGGTCGATGGAGATCAAGATAAAAGCTGAGGCATCCCGACACCTGCATGATGAGGAT	GCAGGTGTCGGGATGCCTCAGCTTTTATCTTGATCTCCATCGACCAGAAA	26	GG	39	GG	25	GA	25	GG	27	GA	18	GA	34	GG	44	GA	33	GG	30	GG	23	GG	32	GG	27	GA	28	GA
RosBREEDSNP_SNP_GT_32395620_Lg10_RosCOS2362_MAF30_1644148_exon2	ss475879935	Lg10_Scaffold47_Hap1	1351213	-	yes	3	[T/G]	BOT	BOT	GTCGTCGGCGTTTCTGGGGTTGAATCTAAACACATTTGGACCGTCCCCAGTTTGGAAGAAG[T/G]TAGCTCCACCGCCAGGCCCACCGGCATCCGGCGGCGGCACTTGGCCTTTCAGGCCTTCTTC	TTCTGGGGTTGAATCTAAACACATTTGGACCGTCCCCAGTTTGGAAGAAG	.	.	.	.	.	.	.	.	.	.	.	.	.	.	.	.	.	.	.	.	.	.	.	.	.	.	.	.
RosBREEDSNP_SNP_AG_36033314_Lg10_186429_MAF40_186429_exon1	ss475876243	Lg10_Scaffold49_Hap1	73570	-	yes	10	[A/G]	TOP	TOP	TCAATAAGCGAGGGGAGTGTGCAAAGTCAAGCCAAGTTTATTGAGCATTTAAGATAGATGT[A/G]TAAACATGGATACAAATGGCTATCTAAATGGGTAAGGCATGTGTGGTTGTTTTTGTGCATT	GGGGAGTGTGCAAAGTCAAGCCAAGTTTATTGAGCATTTAAGATAGATGT	.	.	.	.	.	.	.	.	.	.	.	.	.	.	.	.	.	.	.	.	.	.	.	.	.	.	.	.
GD_SNP01857	ss475882353	Lg11_Scaffold41_Hap1	1381886	-	yes	11	[A/G]	TOP	BOT	AGGTGCTCTTCCTATCATCCTGATCACTAGCGTAGTTGCTGTTCGTATACCCAATAAGCTTCTCANCTCCTCTCTTCTTGTAGAACGTCCTCAAATCAAT[T/C]GTCCCATTTACGTACCTTAGAGCCCTTTTTGCTGCCTGCAAGTGAGACTCAGTAGGACATTCCATGTATCTACTAATCAAACTGACAATAAACATTAAGT	GAGTCTCACTTGCAGGCAGCAAAAAGGGCTCTAAGGTACGTAAATGGGAC	.	.	.	.	.	.	.	.	.	.	.	.	.	.	.	.	.	.	.	.	.	.	.	.	.	.	.	.
RosBREEDSNP_SNP_AC_6496114_Lg11_00621_MAF40_MDP0000172291_exon7	ss475880069	Lg11_Scaffold29_Hap1	2724907	-	yes	1	[A/C]	TOP	TOP	GTTGCAGCTTTCATCTCATGTTTTGGGGATCTCCTCGATTCGATCATTGTTGATGTTGCAT[A/C]TGAGTGTCATCAAATAGCGAAGTTGCGTCTTGATCATAATTTTGAAGAAGAAGAAGAAGAA	CATCTCATGTTTTGGGGATCTCCTCGATTCGATCATTGTTGATGTTGCAT	.	.	.	.	.	.	.	.	.	.	.	.	.	.	.	.	.	.	.	.	.	.	.	.	.	.	.	.
RosBREEDSNP_SNP_AG_8427560_Lg11_00185_MAF20_MDP0000185943_exon7	ss475880094	Lg11_Scaffold51_Hap2	4599536	0.1154	yes	7	[A/G]	TOP	TOP	GGTCTATTGCGCTTACAGGATTGATATGTCCAGATCCATAACCAAATTCACCACTCGGAAC[A/G]TTGGTGTTGGTATCATTCATGGGCAAAGCTACAAGCACAGAAAAGATTTTACATCAGTATG	CTTACAGGATTGATATGTCCAGATCCATAACCAAATTCACCACTCGGAAC	33	AG	26	AA	31	AA	27	AA	47	AA	21	AA	31	AA	36	AA	23	AG	15	AA	0	-	32	AA	29	AA	19	AG
RosBREEDSNP_SNP_CT_26099970_Lg11_01797_MAF40_MDP0000288746_exon1	ss475880224	Lg11_Scaffold41_Hap1	1879908	-	yes	16	[T/C]	BOT	BOT	ATTTGTGATCGTTTCCACACTTCTACTATTGCTATCGCTTTTTGTGAGCACAATCCAAGGG[T/C]ATTATTCCAATGCCACCACAACTGCTGCTGCCGGTGCATCCACGTCACCGTGGCTGAAAAA	TTTCCACACTTCTACTATTGCTATCGCTTTTTGTGAGCACAATCCAAGGG	.	.	.	.	.	.	.	.	.	.	.	.	.	.	.	.	.	.	.	.	.	.	.	.	.	.	.	.
RosBREEDSNP_SNP_GA_6494081_Lg11_00621_MAF40_523091_exon1	ss475880068	Lg11_Scaffold29_Hap1	2722874	-	yes	7	[T/C]	BOT	TOP	CAGATACCAGCTTGACGCTTCCCTAGATACGTTACGCTCTTGTGGCTCCGATCACAAGATC[A/G]TAGCTGACAAATGGAAAGATGTGTGCAATTAAGTCTTTCGAGGTGTGTTTTTCGATTTTTC	AAACACACCTCGAAAGACTTAATTGCACACATCTTTCCATTTGTCAGCTA	.	.	.	.	.	.	.	.	.	.	.	.	.	.	.	.	.	.	.	.	.	.	.	.	.	.	.	.
RosBREEDSNP_SNP_GT_36946479_Lg11_RosCOS1511_MAF30_263380_exon1	ss475880316	Lg11_Scaffold46_Hap1	464002	-	yes	9	[T/G]	BOT	BOT	TTTTCCTGCATTTTCTAGTTGACCAAACAGGGAAAGTAGTACTCACGAATTGCTTTCTGGA[T/G]AGAAGGCGATTGGTCATGAACTTCCTCGTACGGATCGTCACTGCCTTGGTATCCGCCATGG	TTTCTAGTTGACCAAACAGGGAAAGTAGTACTCACGAATTGCTTTCTGGA	.	.	.	.	.	.	.	.	.	.	.	.	.	.	.	.	.	.	.	.	.	.	.	.	.	.	.	.
RosBREEDSNP_SNP_TC_36949843_Lg11_RosCOS1511_MAF40_848539_exon1	ss475880317	Lg11_Scaffold46_Hap1	467366	-	yes	11	[A/G]	TOP	BOT	TCCGTATAGATTTTCGTGTGATGGCAGAGACTTTAAATGTTTAGGAAGGAGCTTGTACTTA[T/C]TTTGAATTTGACAAGTCATGCATGAGGAAGAACTGAACTGGGGGGATTTCAGTACTAAATA	GAAATCCCCCCAGTTCAGTTCTTCCTCATGCATGACTTGTCAAATTCAAA	.	.	.	.	.	.	.	.	.	.	.	.	.	.	.	.	.	.	.	.	.	.	.	.	.	.	.	.
RosBREEDSNP_SNP_TC_8440050_Lg11_00185_MAF40_MDP0000270811_exon10	ss475880096	Lg11_Scaffold51_Hap2	4612025	-	yes	8	[T/C]	BOT	BOT	AATCTTCTTCTGAAGCTTCATACACAAGCCCCGGGTTTACAGCTTCTACAGGATTGATATG[T/C]CCAGATCCATAAGCAAATTCACCGGTAGAATTGTTGGTACTATTCATGGTCCAAGCTACAT	GAAGCTTCATACACAAGCCCCGGGTTTACAGCTTCTACAGGATTGATATG	.	.	.	.	.	.	.	.	.	.	.	.	.	.	.	.	.	.	.	.	.	.	.	.	.	.	.	.
RosBREEDSNP_SNP_TC_8716987_Lg11_00735_MAF10_1618847_exon1	ss475880108	Lg11_Scaffold29_Hap1	4945780	-	yes	4	[T/C]	BOT	BOT	TTTTGTGGCATTTCGTTCTCCTCCAATGGCTTTCAGCACCTCAACTCACTCTTTCTTCAAC[T/C]TCAAACTCTCCAGCAAAACTGCACCACCACTTCATCAGCCAAAGAAGAAACCAGTGACCCT	TTCGTTCTCCTCCAATGGCTTTCAGCACCTCAACTCACTCTTTCTTCAAC	.	.	.	.	.	.	.	.	.	.	.	.	.	.	.	.	.	.	.	.	.	.	.	.	.	.	.	.
RosBREEDSNP_SNP_TG_36938301_Lg11_RosCOS1511_MAF10_475601_exon1	ss475880315	Lg11_Scaffold46_Hap1	455824	-	yes	4	[T/G]	BOT	BOT	TGTAGAGTTAATACATTTTTCCTCACACACATGGCAGGTAACTAATGCTGACGCTGCTAAA[T/G]TGTCAGTGTCAGTGTCAATGCCATTGCTTTCGCATATATTACCGCCAAACATCCCACAAAA	TACATTTTTCCTCACACACATGGCAGGTAACTAATGCTGACGCTGCTAAA	.	.	.	.	.	.	.	.	.	.	.	.	.	.	.	.	.	.	.	.	.	.	.	.	.	.	.	.
RosBREEDSNP_SNP_GA_6745304_Lg11_01788_MAF40_371930_exon1	ss475880080	Lg11_Scaffold29_Hap1	2979571	-	yes	4	[A/G]	TOP	TOP	ACTTGTACATTGGCGCCGGTCTGTTTACAATTGTGTTTTGCATCATTGAGATGGATAAGCC[A/G]GACAAACCCCACAACTTTGAACCCCAGATATACAACATGGAGAGGGGAGCTCGTGACAAGC	GGCGCCGGTCTGTTTACAATTGTGTTTTGCATCATTGAGATGGATAAGCC	.	.	.	.	.	.	.	.	.	.	.	.	.	.	.	.	.	.	.	.	.	.	.	.	.	.	.	.
RosBREEDSNP_SNP_TG_5944780_Lg11_MDP0000163230_MAF20_MDP0000163230_exon1	ss475876260	Lg11_Scaffold29_Hap1	2180052	-	yes	8	[A/C]	TOP	BOT	CGATGAGGCACAAGTGGCTCACCGACAAAAGGGTCGAGGAGGCCAATCACATAGTTAAGTA[T/G]GTGTACAACCAGTGTGAAGATAATGAAGGTGGTGGCATTGTAAATTTGAGACTTGCCACTC	CTCAAATTTACAATGCCACCACCTTCATTATCTTCACACTGGTTGTACAC	.	.	.	.	.	.	.	.	.	.	.	.	.	.	.	.	.	.	.	.	.	.	.	.	.	.	.	.
RosBREEDSNP_SNP_TG_12911499_Lg11_02465_MAF40_1639701_exon1	ss475880164	Lg11_Scaffold31_Hap1	1699393	-	yes	17	[A/C]	TOP	BOT	TTGGGTTTATGCGATAATTAATCGCTCAAACAAATAAAATTGATAAAATGAACTGATGATG[T/G]TACTTCAAATTGTCCAGAATTGCTAACGGAGGGGATGAGCTTTGCAATGTGAAGGGATACA	ACATTGCAAAGCTCATCCCCTCCGTTAGCAATTCTGGACAATTTGAAGTA	.	.	.	.	.	.	.	.	.	.	.	.	.	.	.	.	.	.	.	.	.	.	.	.	.	.	.	.
GDsnp00212	ss475882352	Lg11_Scaffold58_Hap1	861374	-	yes	19	[T/C]	BOT	TOP	CTAGGTGAGAACATANGCGGATTTAAGTAAATATATTATGTATCGTATAAATGTCTNATTATACTTTANAAAAAATACATAATTTCATAGGGATACATAA[A/G]TTGCAAAATTGAATGATAGAGATATTATGATGTTTAGGACATAATGTAAACATAGGGAACACNTATATCATGTGTGTTNATATAAAGTATTCAACAAGTC	TTTACATTATGTCCTAAACATCATAATATCTCTATCATTCAATTTTGCAA	.	.	.	.	.	.	.	.	.	.	.	.	.	.	.	.	.	.	.	.	.	.	.	.	.	.	.	.
GDsnp00714	ss475882404	Lg12_Scaffold46_Hap1	2465359	0.3214	yes	1	[A/G]	TOP	TOP	AGTGGCACCAAGTATAACCCCGAACCTAATTGCAGAAGTGCTTCCCGTTACCATGAAGGACAGGAATCCACCAACAGAAAGCAAAAGACCTACAAGGCAT[A/G]GGCATATGCGATTAGGCATATAAGTTTACTAAAAGCTTTAGAAAGAAAAGAACAAACAATAGTATTTTTTCCATAACACATACCATAAGGTATCCCAACA	CCATGAAGGACAGGAATCCACCAACAGAAAGCAAAAGACCTACAAGGCAT	40	TC	27	TT	32	CC	42	TC	36	TT	29	TC	34	TC	35	TC	37	TC	30	TT	35	TT	37	TT	42	TC	22	TT
GDsnp01690	ss475882379	Lg12_Scaffold28_Hap1	230208	0.4286	no	-	[T/C]	BOT	BOT	TGAAGGCCNTGGAAAGGAATCTGAATGAGTTGCACCAGGTGTTCATGGACATGGCAGTTCTTGTGCAAGCTCAAGGTGACCAGTTGGACGACATTCAGGG[T/C]CATGTGGAGAGAGCTAACTCGTACGTGCATNCTGGCACCCAGCAGTTGCAGAAGGCCAGGTTCTTCCAGAAAAACAGTCGTAAATGGACTTGTTATGGCA	ATGGCAGTTCTTGTGCAAGCTCAAGGTGACCAGTTGGACGACATTCAGGG	23	CC	25	CC	22	TT	37	CC	28	CT	27	TT	23	CT	34	CC	31	CT	27	CT	18	CC	32	CT	15	CT	26	TT
GDsnp02115	ss475882387	Lg12_Scaffold39_Hap1	333691	0.2143	yes	18.5	[T/C]	BOT	TOP	ATGGTATGCTACTCATTTTAACCCTACTTATAGATTGTCGTGTTTTCCATTCAACCCTTGACAGACGTGATGATTTTTTAACATTTTTTGCATCCCACTT[A/G]CATTAATCATTTCTCACATGCGGCAGGTATGAAGTATGACCTGAGAAGGGTTGAAGAAGTTTACTACGATGTTAAGATCAGAGGCTTGACAGCCAATGGT	CCCTTCTCAGGTCATACTTCATACCTGCCGCATGTGAGAAATGATTAATG	30	AA	38	GA	33	GG	51	GG	37	GG	31	GG	45	GG	46	GG	32	GG	28	GA	37	GG	34	GA	27	GA	23	GG
GDsnp02228	ss475882399	Lg12_Scaffold61_Hap2	6344663	-	yes	13	[T/C]	BOT	TOP	ATGAAAAATAATTTTTTTTGGACGCAGATTTAACGAAAATAATTATTTTCTTTGTTCATTGGTTTTGAAACAAATAACGTGGTAACCAAGCTGCTGATGA[A/G]CTTTGCTCTCATCGTGCTCTTCCTCAGCATCATCTACCACATGTTCTTGATTATCTTCATTGCGCGGCTCTTCCTATACTTCTCACATAACCAGCGCTCG	TCAAGAACATGTGGTAGATGATGCTGAGGAAGAGCACGATGAGAGCAAAG	.	.	.	.	.	.	.	.	.	.	.	.	.	.	.	.	.	.	.	.	.	.	.	.	.	.	.	.
RosBREEDSNP_SNP_AC_35393262_Lg12_01793_MAF40_MDP0000288367_exon4	ss475880639	Lg12_Scaffold46_Hap1	7197936	-	no	-	[A/C]	TOP	TOP	CGTGTCATCTTTTTAATATCTGAATAGGAATACCTCCTCGGCATAAGATTCTTGTACGCAT[A/C]CAAGAATTCTTCAACTGCATCATCATCTTCCTTTAGGAACTTTCTCCAATACAGTTTGCGG	TTTAATATCTGAATAGGAATACCTCCTCGGCATAAGATTCTTGTACGCAT	.	.	.	.	.	.	.	.	.	.	.	.	.	.	.	.	.	.	.	.	.	.	.	.	.	.	.	.
RosBREEDSNP_SNP_AG_22722118_Lg12_01150_MAF20_MDP0000282387_exon3	ss475880495	Lg12_Scaffold42_Hap1	784740	-	yes	15	[A/G]	TOP	TOP	CTGTTCCGCTACTATTTACCAATTCCGCAGGTTGGCTAGTAATGTCCTGAAAAGTGGAGCT[A/G]TTCTCTTTCGGAGACACAACGGGGTTTGATACTTCCGATCTTATATCCTCATTGGAATGCT	CTATTTACCAATTCCGCAGGTTGGCTAGTAATGTCCTGAAAAGTGGAGCT	.	.	.	.	.	.	.	.	.	.	.	.	.	.	.	.	.	.	.	.	.	.	.	.	.	.	.	.
RosBREEDSNP_SNP_AG_30699442_Lg12_00714_MAF10_1655952_exon3	ss475880556	Lg12_Scaffold46_Hap1	2469547	-	yes	10	[A/G]	TOP	TOP	GATTAATCTCTGTCTGAAAAGGAAGTTCCAATGTTATGACTCACGACTCACGATCTAACGC[A/G]TTGTGAAGTTGAATGGACGACTAGTTTAGCAAGAAAACTATACCAGCATGTCATTCAAATG	GTCTGAAAAGGAAGTTCCAATGTTATGACTCACGACTCACGATCTAACGC	.	.	.	.	.	.	.	.	.	.	.	.	.	.	.	.	.	.	.	.	.	.	.	.	.	.	.	.
RosBREEDSNP_SNP_CA_17347387_Lg12_01607_MAF30_270000_exon1	ss475880461	Lg12_Scaffold38_Hap1	1037682	-	yes	14	[T/G]	BOT	TOP	AAAACGTTCGGGATTTTAGCCCCTACGATAATTTCATACATCTTAGAGGCAAAGGTTCAAA[A/C]CTTCCAACTTTAACGAATTGGTCGAAACAAACGACATAATTTACACATCTGTCACACCAGC	AGATGTGTAAATTATGTCGTTTGTTTCGACCAATTCGTTAAAGTTGGAAG	.	.	.	.	.	.	.	.	.	.	.	.	.	.	.	.	.	.	.	.	.	.	.	.	.	.	.	.
RosBREEDSNP_SNP_CT_30691702_Lg12_00714_MAF40_8855_exon1	ss475880555	Lg12_Scaffold46_Hap1	2461807	-	yes	12	[T/C]	BOT	BOT	ATTAGGCCATTAGTTAAAGTTGGGCTTTAGCAAGTCTCGCAGTGTACTTGATTGACAAGTT[T/C]GATTTGTCACGGTAAGATCAAAACTTGAAATTTTCTCGAGTACGTTATAAGTTATTTTCTT	AGTTAAAGTTGGGCTTTAGCAAGTCTCGCAGTGTACTTGATTGACAAGTT	.	.	.	.	.	.	.	.	.	.	.	.	.	.	.	.	.	.	.	.	.	.	.	.	.	.	.	.
RosBREEDSNP_SNP_GA_2970938_Lg12_RosCOS1934_MAF30_1681178_exon3	ss475880375	Lg12_Scaffold48_Hap2	617959	-	yes	11	[T/C]	BOT	TOP	TGTTGTCAACGACCAGGTTCATGAACTGGTCAAAACCCCGGAGGGTTCCAACAACCATGCG[A/G]TTGGCATTCATCTTGACTGCAATCCAAGACATCGGTTAATTCAGCCATTTCCATTTAAACT	AAATGGCTGAATTAACCGATGTCTTGGATTGCAGTCAAGATGAATGCCAA	.	.	.	.	.	.	.	.	.	.	.	.	.	.	.	.	.	.	.	.	.	.	.	.	.	.	.	.
RosBREEDSNP_SNP_GA_2978136_Lg12_01615_MAF40_714673_exon1	ss475883321	Lg12_Scaffold48_Hap2	625157	-	yes	11	[T/C]	BOT	TOP	TGAAGGTTATGGGAGGAGCTGAGAGAGAGCCATCACACCATGAGTATCTGCTGAGGAATTC[A/G]GAGCAAGGAGGCTCTCCGTCAGCGAAAACCCCGACTGGATTTTTGGCCTTGTATGTAGGCG	AAGGCCAAAAATCCAGTCGGGGTTTTCGCTGACGGAGAGCCTCCTTGCTC	.	.	.	.	.	.	.	.	.	.	.	.	.	.	.	.	.	.	.	.	.	.	.	.	.	.	.	.
RosBREEDSNP_SNP_GT_5390062_Lg12_02212_MAF30_1671526_exon1	ss475880406	Lg12_Scaffold28_Hap1	1134694	-	yes	8	[T/G]	BOT	BOT	AGAAAGAAATTTTCCCCGGCCAATTGTCACTTACCAGTTTATGGTGACAAGTGACGAGAAT[T/G]CAGAGTTATTAGTTTGAGGAGGAGAAGCAAGATTTTTCTGATGGTACAAGAAATGAGATTG	TTCCCCGGCCAATTGTCACTTACCAGTTTATGGTGACAAGTGACGAGAAT	.	.	.	.	.	.	.	.	.	.	.	.	.	.	.	.	.	.	.	.	.	.	.	.	.	.	.	.
RosBREEDSNP_SNP_TG_33117888_Lg12_135549_MAF20_135549_exon1	ss475876355	Lg12_Scaffold61_Hap2	4721559	0.1538	yes	5	[A/C]	TOP	BOT	TGGCTTCTCGGCAACTGCTCCTTCCGCATCAAACTTCCAGGGACTCTTTCCCTCTCTTTCC[T/G]CGGCAAAAATGGAGTAAAACCAGAGGAAGGCTTGCTTGCTTCTCCCGTGAATCAGCACAAC	TCACGGGAGAAGCAAGCAAGCCTTCCTCTGGTTTTACTCCATTTTTGCCG	12	TT	16	TG	26	TT	27	TG	22	TT	14	TG	19	TG	35	TT	34	TT	20	TT	6	TT	26	TT	18	TT	17	TT
snpCN899883	ss475882419	Lg12_Scaffold46_Hap1	5985500	-	yes	3	[A/G]	TOP	BOT	GTTTGCCAGGAAAACAGCTATGACGCAAACACTGATAAGCCAGTTGCAACGCTGCGTTTGCAACATGCTAACACATCTCGCCTGTTTATTAGTTATATTACATTTAAGATTTGCAGACTGATTAAATTACACACAAATCCGAGAAAACATCAAAAGGGCAAACACTGATAAGCCAGTTGCAACACTGCGTTTGCAACATGCTAACACATCTCGCTTGTTTATTAGTTATATTACATTTAATCACACTCAAACAGAAAACTTCACAGACACGATATTGTGATCAACAAGCCTGGAACATCTTGATTGTTCAATAACCGGCATTATCAGGTCCCTGATTAGCTCAGCAGTTCTGAAACAAGCCACTGCAGTAGTAACACCAAGATGATAATAACTTAGAAA…	GGTGAGTTGGCAAAATTCAGAAATTGCTTATTTACAGTGAAATTATGTCC	.	.	.	.	.	.	.	.	.	.	.	.	.	.	.	.	.	.	.	.	.	.	.	.	.	.	.	.
RosBREEDSNP_SNP_CA_12543851_Lg12_MDP0000210506_MAF20_MDP0000210506_exon2	ss475876326	Lg12_Scaffold35_Hap1	533313	-	yes	1	[T/G]	BOT	TOP	GTTGTTGCCTTCCTCGCGCGAAAGAACGAGAGCGGCAGACTGGACCAGCTCAAGGCAGAGT[A/C]TGAGCTTGTTAGGTTCGATGTGGGTTAGTCCCGGGACAGCCCCTTTGAATAGAAATTCTGA	ATTCAAAGGGGCTGTCCCGGGACTAACCCACATCGAACCTAACAAGCTCA	.	.	.	.	.	.	.	.	.	.	.	.	.	.	.	.	.	.	.	.	.	.	.	.	.	.	.	.
RosBREEDSNP_SNP_GA_12543616_Lg12_MDP0000210506_MAF20_MDP0000210506_exon2	ss475876324	Lg12_Scaffold35_Hap1	533078	-	yes	7	[A/G]	TOP	TOP	GAGAGTGGTGGTACATTGTTGATGGGTCACAGCCACTGTGCACCCTATTATGATGATCGTG[A/G]CCCTCCATATTTCTAGACCCCATTTGATGAGTTGCTCCAAGATTCAAATACACCAATCTAG	TACATTGTTGATGGGTCACAGCCACTGTGCACCCTATTATGATGATCGTG	.	.	.	.	.	.	.	.	.	.	.	.	.	.	.	.	.	.	.	.	.	.	.	.	.	.	.	.
RosBREEDSNP_SNP_GA_12543650_Lg12_MDP0000210506_MAF20_MDP0000210506_exon2	ss475876325	Lg12_Scaffold35_Hap1	533112	-	yes	3	[A/G]	TOP	TOP	ACTGTGCACCCTATTATGATGATCGTGGCCCTCCATATTTCTAGACCCCATTTGATGAGTT[A/G]CTCCAAGATTCAAATACACCAATCTAGAATCCAAGTTAAGATTCCCAATGTTGCTGCCACT	TATTATGATGATCGTGGCCCTCCATATTTCTAGACCCCATTTGATGAGTT	.	.	.	.	.	.	.	.	.	.	.	.	.	.	.	.	.	.	.	.	.	.	.	.	.	.	.	.
RosBREEDSNP_SNP_GT_12543592_Lg12_MDP0000210506_MAF30_MDP0000210506_exon2	ss475876323	Lg12_Scaffold35_Hap1	533054	-	yes	7	[A/C]	TOP	BOT	ATAGCTCGTAGTACTAGTAGTCGTGAGAGTGGTGGTACATTGTTGATGGGTCACAGCCACT[T/G]TGCACCCTATTATGATGATCGTGGCCCTCCATATTTCTAGACCCCATTTGATGAGTTGCTC	CAAATGGGGTCTAGAAATATGGAGGGCCACGATCATCATAATAGGGTGCA	.	.	.	.	.	.	.	.	.	.	.	.	.	.	.	.	.	.	.	.	.	.	.	.	.	.	.	.
RosBREEDSNP_SNP_CT_31223042_Lg12_01759_MAF30_1659775_exon1	ss475880574	Lg12_Scaffold46_Hap1	2993197	-	yes	4	[A/G]	TOP	BOT	AGAAAGGAGTACCGAAGATGCATCCGACAGACCACATATCAACGCCGGTGGAGTAGTGTGC[T/C]GACCCGAGAAGAACCTCCGGCGCTCTATACCAGAGAGTAACAATCTCATGCGTGTAGCTCT	CATGAGATTGTTACTCTCTGGTATAGAGCGCCGGAGGTTCTTCTCGGGTC	.	.	.	.	.	.	.	.	.	.	.	.	.	.	.	.	.	.	.	.	.	.	.	.	.	.	.	.
GDsnp01507	ss475882433	Lg13_Scaffold28_Hap1	280892	0.1071	yes	14	[T/C]	BOT	BOT	GCAAACAAAAATTCGTGTCGGGAGTTAATTTTATCAACATGTTCTAACGCAACTAAATGAAACTTGCCAGGTTGAAAATGAAAGAATTTTCTCATCTGAC[T/C]AAAAACTACTTAAGAAATTTCGTTAGCTTCTTCATATTTACCCGTTGTGAATGACTGCATAAACATCCTCTATGGATTAAATCCGAGATGTAATGTACAT	AACTAAATGAAACTTGCCAGGTTGAAAATGAAAGAATTTTCTCATCTGAC	42	AA	26	AA	23	AG	35	AA	18	AA	24	AA	18	AA	44	GG	39	AA	27	AA	33	AA	54	AA	32	AA	33	AA
GDsnp02452	ss475882448	Lg13_Scaffold43_Hap1	112867	-	yes	19	[T/C]	BOT	TOP	AATCCGGGCCAAGTACACAGTTTATCTCATAACTTTCAGCTGCTGTAGAGATCCAACCAAACAGAATATTTTCCGGTGATTAATTTATCTGTAGATCCGT[A/G]GATGAGGGGCAAAGGCCTCGGAAACAAATGGTTTTTGTTACATATTTTCTGCAAAGTATATATTCTTTGGAAATGGTTGTGTATTCTTTATTTTTACCCC	AGAAAATATGTAACAAAAACCATTTGTTTCCGAGGCCTTTGCCCCTCATC	.	.	.	.	.	.	.	.	.	.	.	.	.	.	.	.	.	.	.	.	.	.	.	.	.	.	.	.
GDsnp02890	ss475882452	Lg13_Scaffold67_Hap2	2530912	0.3929	yes	16	[A/G]	TOP	TOP	TCAAATTTCAAAATTTAAATAATCTAACAATGATAAATAAAATAGTGAACATTACCACCACTTGAAGGTGGTGAGCAAAAATCCATTGGTAAAGTTGGAT[A/G]AGAAAGTAGCTAGTAATAAATGTCATCTTATTTCCTCTACCATGTTTGGTATATATGTATGAATTGGAAACAAAATTTGTAAAGTTTTTCAATCGTATCC	ATTACCACCACTTGAAGGTGGTGAGCAAAAATCCATTGGTAAAGTTGGAT	32	AA	29	GG	22	GA	41	GA	30	GA	25	GG	29	GA	51	AA	26	AA	25	GG	28	GG	30	GG	32	GA	17	GG
RosBREEDSNP_SNP_AG_15693091_Lg13_snpMalD1_MAF40_MDP0000218060_exon1	ss475880848	Lg13_Scaffold33_Hap1	1758	-	yes	11	[A/G]	TOP	TOP	CAAATCACCTTCGAAACCCTTCAGAAGCATACAATACTCCGATGCTCAAGCAACGATTTTG[A/G]ATTTCGGTATTTTGAAGGATCTTGTGAAAATATTTGTTCTAGACCTTGAAACCACCGGACT	CGAAACCCTTCAGAAGCATACAATACTCCGATGCTCAAGCAACGATTTTG	.	.	.	.	.	.	.	.	.	.	.	.	.	.	.	.	.	.	.	.	.	.	.	.	.	.	.	.
RosBREEDSNP_SNP_GA_16737064_Lg13_00890_MAF40_MDP0000715848_exon1	ss475880856	Lg13_Scaffold34_Hap1	122598	0.2692	yes	21	[A/G]	TOP	TOP	CCAGCTACTTAGCTTCTTGGACATATACTCCGGCTACAACTAAATAGTCATGTATGATCCC[A/G]ACAAGGAGAAAACCGTGTTCGTGATCGAGCGAGGCACTACTGCTACAAGGTCATGCCCTTT	GCTTCTTGGACATATACTCCGGCTACAACTAAATAGTCATGTATGATCCC	36	AA	12	AG	20	AG	25	AA	29	AA	13	AA	12	AG	23	AG	18	AG	18	AA	1	GG	24	AG	28	AA	18	AG
GDsnp00195	ss475882426	Lg13_Scaffold26_Hap1	2797743	0.4286	yes	1	[A/C]	TOP	BOT	TGCTCTCGCAGGACCCCTCCGAGTCCTTTGCCTGACGACGAAGACAGCCTTCTCTTGCTGCCTGCCATGCTGCCAGAGCTGCCCATCTTCATATTTCAGA[T/G]AATTAGGGTTTTCTTTCTTTCTGTCTTTTGACTGCAGTGAGCGAGTGAGTGTGTGTGTTTCTTCTGCAGGTGATGAGCTTTGAGAGATTGTGTGAGTTGG	ACTCACTCGCTCACTGCAGTCAAAAGACAGAAAGAAAGAAAACCCTAATT	31	CC	18	AC	23	AC	31	AA	22	CC	29	AA	27	AC	34	AA	24	AC	17	AC	21	CC	27	AC	24	CC	16	CC
RosBREEDSNP_SNP_AG_3776960_Lg13_00980_MAF20_55580_exon1	ss475883171	Lg13_Scaffold26_Hap1	3756580	-	yes	16	[A/G]	TOP	TOP	AACTATGAAGAAAAATTACTAAAATGTGCTTTATTGCATGTTGAATGTCCCTTGTTGATGA[A/G]AGTTTTTATTTTGATTGAAGTTAAATATGAACGCAACAAAAACTTATAAAAAAGCAAAACA	AAAATTACTAAAATGTGCTTTATTGCATGTTGAATGTCCCTTGTTGATGA	.	.	.	.	.	.	.	.	.	.	.	.	.	.	.	.	.	.	.	.	.	.	.	.	.	.	.	.
RosBREEDSNP_SNP_AG_6926009_Lg13_166939_MAF30_166939_exon1	ss475876390	Lg13_Scaffold26_Hap1	6905696	0.1786	yes	13	[T/C]	BOT	TOP	AATTTAGTGCTCTGCAATTTTAAATCAGAAGCTGGAAAGCAGAATTATAAATACATACAAT[A/G]TTTAATACGTAAGAGGTGAAAGTAATTTTGGACAGAAGGAGGAAGTTTACAGTTTATACAG	GTAAACTTCCTCCTTCTGTCCAAAATTACTTTCACCTCTTACGTATTAAA	38	AA	26	AG	31	AA	26	AG	39	AA	34	AG	29	AA	37	AG	42	AA	31	AA	32	AA	30	AA	31	AG	27	AA
RosBREEDSNP_SNP_TC_895608_Lg13_02018_MAF40_MDP0000302626_exon1	ss475880689	Lg13_Scaffold26_Hap1	875339	-	yes	14	[T/C]	BOT	BOT	AGTCCTAGTAAAGCTTGTAGCTCTTGAGAGGATTACACTCACACGTTACAACAATGGCAAC[T/C]AAGAGTCGTAGCTACCAAATATCAGCAATCCCAGCTACAATATTTGGGCATTTGCTAGCTA	AGCTTGTAGCTCTTGAGAGGATTACACTCACACGTTACAACAATGGCAAC	.	.	.	.	.	.	.	.	.	.	.	.	.	.	.	.	.	.	.	.	.	.	.	.	.	.	.	.
RosBREEDSNP_SNP_TG_880764_Lg13_02018_MAF10_489361_exon1	ss475883167	Lg13_Scaffold26_Hap1	860495	-	yes	6	[A/C]	TOP	BOT	TCTGTTTTCTTGAACTCTCTAATGGGAACATTGTCAACATAAAAGCTGCAAGTAATTGACA[T/G]TGGAAACAAATACGCCGATCAAAATCTGAATTACAGAACTCATAAAAAATGAGGTGAACAA	ATTTTTTATGAGTTCTGTAATTCAGATTTTGATCGGCGTATTTGTTTCCA	.	.	.	.	.	.	.	.	.	.	.	.	.	.	.	.	.	.	.	.	.	.	.	.	.	.	.	.
GDsnp00025	ss475882456	Lg14_Scaffold27_Hap1	883675	-	yes	9	[T/C]	BOT	BOT	CATATAATAGCTTGATTCTGGGGCACTTCAAGCAAGGAAAAATTTCAGAGGTAAAGGACCTAGTAAATGATATGAAGGCTCAAGGATTGACTCCTAAAGC[T/C]GATACGTATAGCTTACTTGTTAAGGGACACTGTGAACTGAAGGACTTCAGTGGTGCCTATTNTTGGTACAGGGAACTGTTTGAGANTGGTTTTCTTCTAA	GTAAAGGACCTAGTAAATGATATGAAGGCTCAAGGATTGACTCCTAAAGC	.	.	.	.	.	.	.	.	.	.	.	.	.	.	.	.	.	.	.	.	.	.	.	.	.	.	.	.
GDsnp00052	ss475882485	Lg14_Scaffold49_Hap1	408686	0.0769	yes	10	[A/G]	TOP	TOP	GAAAAGTGGACTAAGCTGCATAATTGAATAACAATAATGTGATTCAAATTCGTCGTTTAGTGATAATCGAACATAAGATCTCTCACTTATAAGTGAAAAG[A/G]AATACACCAGACAGTAGTTCTAAGTGGCTAAACATCATATTTTTAAATGGGTATTGAGTTTCCACCCATACGTTNTGTGTTCGAAACTNACTCATTTATT	CGTCGTTTAGTGATAATCGAACATAAGATCTCTCACTTATAAGTGAAAAG	28	CC	25	CC	29	CC	40	CC	37	CC	26	CT	25	CC	41	CT	25	CC	23	CC	8	CC	32	CC	27	CC	15	CC
GDsnp01531	ss475882479	Lg14_Scaffold42_Hap1	1910884	0.4286	yes	9	[T/C]	BOT	TOP	TCGAGGCGTGCCCTGCTAATTAAAAAATGTTATTTAGTATTGTAGTTTAGTAGTATTCAGCTTTACTAGTAAGTAATAAGTCTTAAAATTGAATTTCATA[A/G]ATGGCGAGCTCGATACTAATTTATTTTATCACTTTTAATATAAATATATCGTTGTGTTAAAAAGAAATTAGGCCCATACGACTGGACTAGTAAGCATAAT	GATATATTTATATTAAAAGTGATAAAATAAATTAGTATCGAGCTCGCCAT	37	TT	33	TT	17	TC	24	TT	36	CC	23	TC	34	TT	39	TT	28	TC	20	TC	27	TC	29	TC	25	CC	28	CC
GDsnp01650	ss475882466	Lg14_Scaffold32_Hap1	1013094	0.1923	yes	6	[A/G]	TOP	TOP	CTTAAGGAGATGCCAAGGTTCAAGTCCAACAGGCTATGTCCCCGTTTGTTACACGTTATATTTAATATATATAAACTAGTGTATCCAAGTCTTTGACTTG[A/G]CTAATCACTAGGTCCTCCAGCGNACTCCGCACTTTTTGGGAGCGAGGAACCATGAGAGAGAGTCGAACTCCAAACCACTTGGGAGCAAACCAAGGACCTG	ACACGTTATATTTAATATATATAAACTAGTGTATCCAAGTCTTTGACTTG	21	TC	22	TC	29	TT	42	TC	19	TT	22	TT	20	TT	32	TC	30	TC	14	TT	3	TT	22	TT	23	TT	27	TT
GDsnp02021	ss475882491	Lg14_Scaffold67_Hap2	1754864	-	yes	14	[A/G]	TOP	BOT	AAAGTTCAAGAGCCTCTCGGGCTTCTAGTTTCAGTAAGCACGGTAGGCGCTGGTCGTGGTGGATGTGGATCAGATNCATATTTTTCTGGATTCTGTTTCC[T/C]GCGAGGTTTCTGTTTGGGATTCCAGTTCGAATTTTGCAATTGTCTTATTCTAGGTCATCAAAAGCCTCTTCTGCACCAGGAAGCAATGAGGCTCCACAAA	GAATAAGACAATTGCAAAATTCGAACTGGAATCCCAAACAGAAACCTCGC	.	.	.	.	.	.	.	.	.	.	.	.	.	.	.	.	.	.	.	.	.	.	.	.	.	.	.	.
GDsnp02039	ss475882477	Lg14_Scaffold47_Hap1	597233	0.1071	yes	13	[T/C]	BOT	TOP	TCTAAGATTGAATCAGGGATTTTGTAGGCTGCGTAGTTTGCATTTAGTTTGAATGAGAAAATTACGTGTATAATTACAGCTCTTGCATTATCGTAATCAT[A/G]AAAAGTTAGAAACACACCTACAAAGATGACACTTCGTTACACACAAACTTAGTTCATAACCTCTCGAGATCATTGCCAAGAATAATCTCACCAGAGTTGC	AAGTTTGTGTGTAACGAAGTGTCATCTTTGTAGGTGTGTTTCTAACTTTT	38	GA	34	GG	25	GA	38	GA	40	GG	38	GG	37	GG	35	GG	32	GG	21	GG	20	GG	26	GG	34	GG	28	GG
GDsnp02638	ss475882469	Lg14_Scaffold41_Hap1	889176	-	yes	16	[A/G]	TOP	BOT	GCTCGATAACGACCTGATTCATTATTGTGTCGACTTGAACACCTGTTAATTTTGTGTTGTGTCGTGTCAGGAATTGTCAGGCCTATTTTCAAGCTATTTT[T/C]CAGCCACCTCTGGTCACCATTTGGCTTCCAAACAGTATAAACATGTTCTACTATTCTCTAGCTTCGTTTTAGTATATTATTGGTCGAATTTGATTGAGAA	TAGAACATGTTTATACTGTTTGGAAGCCAAATGGTGACCAGAGGTGGCTG	.	.	.	.	.	.	.	.	.	.	.	.	.	.	.	.	.	.	.	.	.	.	.	.	.	.	.	.
RosBREEDSNP_SNP_AG_12453621_Lg14_02638_MAF40_MDP0000311542_exon1	ss475881053	Lg14_Scaffold36_Hap1	474570	-	yes	2	[A/G]	TOP	TOP	GAGTTAAAGCGGATCTGCAAAAGCTTGGATACACCATGTCCATCATCAAAGACGTGCTCTT[A/G]GATGCCGAAGAGAAGCAGAAACATAATAAGCAGCTACGCAGTTGGCTACAACAACTTAATG	GATCTGCAAAAGCTTGGATACACCATGTCCATCATCAAAGACGTGCTCTT	.	.	.	.	.	.	.	.	.	.	.	.	.	.	.	.	.	.	.	.	.	.	.	.	.	.	.	.
RosBREEDSNP_SNP_AG_30481224_Lg14_RosCOS2457_MAF30_122969_exon1	ss475881189	Lg14_Scaffold48_Hap1	289452	-	yes	10	[T/C]	BOT	TOP	ATTAGGAAGGAAAGTAGTGAGCTTGTACATAGTATGTAAAATAATTCGACTACAGATACAC[A/G]ACAGTCAGAAAGCTAAAGCCTTCTGATTTTCCTCTTTAACGCTTGTTTATGCTACAGAAAC	ATAAACAAGCGTTAAAGAGGAAAATCAGAAGGCTTTAGCTTTCTGACTGT	.	.	.	.	.	.	.	.	.	.	.	.	.	.	.	.	.	.	.	.	.	.	.	.	.	.	.	.
RosBREEDSNP_SNP_AG_9112020_Lg14_01650_MAF30_792092_exon1	ss475883341	Lg14_Scaffold32_Hap1	1007534	-	yes	13	[T/C]	BOT	TOP	AATTCCGCTCTAACCGAACGCACCGCCAAGTTCTCGATCTTCGCCGGCAATGGCTCGCCGG[A/G]CATTAGCTCCGTGCCGTCGAACTCCGGAGCCGAATTGGAGAAGGTGAAGACCGAGCCGGCC	TCTTCACCTTCTCCAATTCGGCTCCGGAGTTCGACGGCACGGAGCTAATG	.	.	.	.	.	.	.	.	.	.	.	.	.	.	.	.	.	.	.	.	.	.	.	.	.	.	.	.
RosBREEDSNP_SNP_AG_9119037_Lg14_01650_MAF50_MDP0000183819_exon7	ss475881039	Lg14_Scaffold32_Hap1	1014551	-	yes	19	[A/G]	TOP	TOP	CTGGTTGCAGCCACGGAGGAATGGAGGATAGAGGGTTGGAATATTTTTATGAGATGGAAAA[A/G]GGTGAAAATGGAATTGAGCCAGAGCTTGAACACTATGGGTGTGTTGTCGATCTTCTTGGGC	CACGGAGGAATGGAGGATAGAGGGTTGGAATATTTTTATGAGATGGAAAA	.	.	.	.	.	.	.	.	.	.	.	.	.	.	.	.	.	.	.	.	.	.	.	.	.	.	.	.
RosBREEDSNP_SNP_CT_23403516_Lg14_02039_MAF10_MDP0000177386_exon2	ss475881109	Lg14_Scaffold62_Hap2	658482	-	yes	14	[A/G]	TOP	BOT	CGCTTTAGACAGTGACATTGAAAAAAATTAAAAGAAAGCTATGCTGTCAATTATTACCAGC[T/C]CTGTTTCCATTTGATGGGACCCCAACAATGATTTGTAGAATGACTTGTGTGTGAATATTTG	ACACAAGTCATTCTACAAATCATTGTTGGGGTCCCATCAAATGGAAACAG	.	.	.	.	.	.	.	.	.	.	.	.	.	.	.	.	.	.	.	.	.	.	.	.	.	.	.	.
RosBREEDSNP_SNP_CT_27509563_Lg14_01213_MAF20_1639558_exon3	ss475881150	Lg14_Scaffold46_Hap1	1000857	-	yes	9	[T/C]	BOT	BOT	GTAATAATACCTTGAAGGAGCTTCCATGGTGCACCATAAAATGTCCAATTACATCTTTCCC[T/C]AGATTCGCAGCGCACAAAGGACAAACCTGGAATAGCAGGATTAAAGCAGCCATCAGGTTCA	TTGAAGGAGCTTCCATGGTGCACCATAAAATGTCCAATTACATCTTTCCC	.	.	.	.	.	.	.	.	.	.	.	.	.	.	.	.	.	.	.	.	.	.	.	.	.	.	.	.
RosBREEDSNP_SNP_CT_9141829_Lg14_01650_MAF40_1629491_exon7	ss475881041	Lg14_Scaffold32_Hap1	1037343	-	yes	12	[A/G]	TOP	BOT	CCAAACGGGATCTTCATTTCTTCCTTCAATATTCGATATAGATATAGTGAATTATCCATTC[T/C]AATCCCAAAAAATGCTATCAAAGATGACTCGCCGTTAATTATAATGGCTGGCCAGTGTGTG	CAGCCATTATAATTAACGGCGAGTCATCTTTGATAGCATTTTTTGGGATT	.	.	.	.	.	.	.	.	.	.	.	.	.	.	.	.	.	.	.	.	.	.	.	.	.	.	.	.
RosBREEDSNP_SNP_GA_20380789_Lg14_02363_MAF20_887187_exon2	ss475881080	Lg14_Scaffold41_Hap1	1168966	-	yes	8	[A/G]	TOP	TOP	AATTACAGCAAGAGAGTATGAAAGGGAACAAACATTTTTTGCCAACTGCACGGTAGTGACA[A/G]CCTTCTTTTCCGTTATGCATCTCTTGCTGCTTATAGTTAGAGTTCCAGACTTCGAACTCTT	GAGAGTATGAAAGGGAACAAACATTTTTTGCCAACTGCACGGTAGTGACA	.	.	.	.	.	.	.	.	.	.	.	.	.	.	.	.	.	.	.	.	.	.	.	.	.	.	.	.
RosBREEDSNP_SNP_GA_27524282_Lg14_00052_MAF10_1680012_exon5	ss475881152	Lg14_Scaffold46_Hap1	1015576	0.1429	yes	9	[A/G]	TOP	TOP	TCCATTCGTTGAAGGTGGAAGGTTGTCCATCCCCACTTACATCCTCACATGCTCCCTCTTC[A/G]CTAAGCTGACAAAGCACATAGAAGCAAGAGATTAACACTTAAATAGATATCGAGTCCCAAA	AAGGTGGAAGGTTGTCCATCCCCACTTACATCCTCACATGCTCCCTCTTC	19	GG	31	GG	20	GA	22	GG	34	GG	25	GG	24	GG	24	GA	23	GG	23	GG	18	GG	30	GA	35	GG	21	GA
RosBREEDSNP_SNP_GT_26872853_Lg14_02079_MAF30_269380_exon1	ss475881132	Lg14_Scaffold46_Hap1	364147	0.1875	yes	8	[T/G]	BOT	BOT	CTCTCTCTCTCCTCTCCTCTCTTTCTCTCTCTACAATCTGATTCCATCGTTTTCTTTGACA[T/G]CCTTCAAATTGCTTACCTTCAAACCCTAAGTCTTCACCTTCCATATATGAATCCATCAAAT	CTCTCCTCTCTTTCTCTCTCTACAATCTGATTCCATCGTTTTCTTTGACA	12	GG	13	GG	14	GG	13	GG	11	GT	5	GT	6	GG	19	GG	7	GG	13	GT	9	GG	4	GG	10	GT	6	GT
RosBREEDSNP_SNP_GT_31917382_Lg14_02021_MAF10_1677571_exon1	ss475881203	Lg14_Scaffold48_Hap1	1725609	-	no	-	[T/G]	BOT	BOT	AGATGAAGCGTCATTGTCCGTGTTCTTTTCGTTCTGCGTTTTAAATAACATGAACTATTTG[T/G]TAAGAACTCCGAAGAAAATAAATAAGAGCTTGTATTGAACTGTTTCGTGCCAATGGTCACG	CATTGTCCGTGTTCTTTTCGTTCTGCGTTTTAAATAACATGAACTATTTG	.	.	.	.	.	.	.	.	.	.	.	.	.	.	.	.	.	.	.	.	.	.	.	.	.	.	.	.
RosBREEDSNP_SNP_GT_8280462_Lg14_RosCOS266_MAF20_MDP0000122990_exon1	ss475881029	Lg14_Scaffold32_Hap1	210868	-	yes	10	[A/C]	TOP	BOT	TGATTTTTGAGCTTAGTGACATTGCCTTCGAAGAACCTGCTGGTGAGGATGGAGAAGGAGA[T/G]GGGCTTGGACTAATGACTGGATCTTCTATTTCGAGGGCATTGATCTTGATTTTAATCTTTT	ATCAAGATCAATGCCCTCGAAATAGAAGATCCAGTCATTAGTCCAAGCCC	.	.	.	.	.	.	.	.	.	.	.	.	.	.	.	.	.	.	.	.	.	.	.	.	.	.	.	.
RosBREEDSNP_SNP_TC_27605568_Lg14_00052_MAF50_821974_exon1	ss475881158	Lg14_Scaffold65_Hap2	1066908	-	yes	17	[T/C]	BOT	BOT	AGATGCGGGGGTGGTGCCGGAAGGCCAACGAGCTGATGCTGGTGTATGATTACATGCCCAA[T/C]GGAAGCCTCAATCGGTGGATTTTCGACAACCCCAAGACGGTTTTGGGGTGGGAAAGGCGGC	TGGTGCCGGAAGGCCAACGAGCTGATGCTGGTGTATGATTACATGCCCAA	.	.	.	.	.	.	.	.	.	.	.	.	.	.	.	.	.	.	.	.	.	.	.	.	.	.	.	.
RosBREEDSNP_SNP_TC_31688397_Lg14_00213_MAF50_1643105_exon3	ss475881197	Lg14_Scaffold48_Hap1	1496625	-	yes	1	[A/G]	TOP	BOT	ATGTGTTTTTGTAGACAACTGAGAAGGCAATTATTCGGAAAGAGAAGAATTTGGATGATGA[T/C]GAAGGCGGCGAAGACGAAGAAGTTATTTACAAAATCGAAGTTCCGGCGAATAGGTACGTTG	TTCGCCGGAACTTCGATTTTGTAAATAACTTCTTCGTCTTCGCCGCCTTC	.	.	.	.	.	.	.	.	.	.	.	.	.	.	.	.	.	.	.	.	.	.	.	.	.	.	.	.
RosBREEDSNP_SNP_CT_12431038_Lg14_02638_MAF10_MDP0000131170_exon1	ss475881051	Lg14_Scaffold36_Hap1	439799	-	no	-	[A/G]	TOP	BOT	AGGTTACATGAGCTTAAAGACGATAAGAATTTTGCTGATCATGGGAGGGAGAATAGGAATA[T/C]GACCCACTCCTTTGTCCGTGCTTCGGAGGTTATTGGTAGAGAAACAGAAAAAAATAAGGTT	TTTCTGTTTCTCTACCAATAACCTCCGAAGCACGGACAAAGGAGTGGGTC	.	.	.	.	.	.	.	.	.	.	.	.	.	.	.	.	.	.	.	.	.	.	.	.	.	.	.	.
RosBREEDSNP_SNP_AC_27608850_Lg14_00052_MAF50_MDP0000303779_exon1	ss475881159	Lg14_Scaffold65_Hap2	1070173	-	yes	16	[A/C]	TOP	TOP	AGTTTGGATCATATTTGAGAGAGAACTAGTCCAGGAACCTTCGGATTTGATTAAAACCGAC[A/C]TTGTGTTCTCATCGACCCTAGAGCTGGAAACAATGCTGAATGAGTGCCATTGATATTTGGA	TATTTGAGAGAGAACTAGTCCAGGAACCTTCGGATTTGATTAAAACCGAC	.	.	.	.	.	.	.	.	.	.	.	.	.	.	.	.	.	.	.	.	.	.	.	.	.	.	.	.
GDsnp00349	ss475882495	Lg15_Scaffold84_Hap2	68064	0.2308	yes	11	[A/G]	TOP	BOT	ATTATGCCCTTTTAACATCATGGGTAAAAGAGAAAGGAAAAATAATGCAAAACCTTTTTAACTTTGATCTGTGCATCTGCGACCACATCATTTAAATATA[T/C]AAGCATGATTGGATATTCATTCCAGCATAGGGAGGTGGATTGTCTGTCATCCAATTTTCATACTCTTCTTATTTCCTCTTGTTTGTATGATTACGGTTAA	ATGACAGACAATCCACCTCCCTATGCTGGAATGAATATCCAATCATGCTT	24	GA	26	GG	33	GG	31	GG	25	GG	25	GG	25	GG	33	GG	21	GG	19	GA	8	AA	23	AA	20	GA	23	GA
GDsnp00397	ss475882517	Lg15_Scaffold47_Hap1	10072	0.2857	yes	10	[T/C]	BOT	TOP	AATCCCGAAATACCGAAAAGATTTCTGGAATCCCGAAATTTCAATAACGGATCAATCATCGAATTCTCGTTGCGAAAATTTTCAGTTTGGAATTTGATAT[A/G]CTATTTTCGGTTCGGTATCTCATATCCAACCAGCCCTACTTAATCTCATTGAATCTCGACTGATACCCATCCTGTCGTCTAGGTATAACTACAGTTGTCA	AATGAGATTAAGTAGGGCTGGTTGGATATGAGATACCGAACCGAAAATAG	30	CC	21	CC	20	CC	30	CC	19	CT	18	CC	28	CT	34	CC	30	CT	17	TT	23	CC	33	TT	30	CC	28	CT
GDsnp00525	ss475882547	Lg15_Scaffold82_Hap1	191145	-	yes	4	[A/C]	TOP	BOT	GGGAGTGAGGAGTCGTCGTCGTCGGTATCGTCGATTTCGTCGGCGTCGTCGAAGCCTTCGAATTGGGAGTCGGCGAGGACGGAGGAGGGAGAGAAGGAAA[T/G]GTGAGAGAAGAGGAAGAGGAGGATGACGAGGGAGAGCAGAGAAAGGAGGCGCGTGTAAGAGAGTGACGCCATCGCCATGCTTGCTGCTCCTGCTACAGAG	GCCTCCTTTCTCTGCTCTCCCTCGTCATCCTCCTCTTCCTCTTCTCTCAC	.	.	.	.	.	.	.	.	.	.	.	.	.	.	.	.	.	.	.	.	.	.	.	.	.	.	.	.
GDsnp00615	ss475882527	Lg15_Scaffold53_Hap1	948105	0.4231	yes	16	[T/C]	BOT	TOP	CATGAATGAATTTCTTTTCCCAAAAAAGGAAATGGAATTTAGATTTTATTTTTTGACAAACGATAGTGTTAGTAAGTTAAATTGGTAAATGTTAGAGAAA[A/G]AGGATTGTGTTGTCAAATGATAAAACAAGGTGTAATCAAATGGTCATTGGTGTGAGTCTTTCTAGCCATTATCAAATGTCAAGAGGACAAAGGGAAAAGG	CCAATGACCATTTGATTACACCTTGTTTTATCATTTGACAACACAATCCT	34	GG	29	GA	29	AA	39	AA	42	GA	28	AA	31	GA	39	GA	26	GA	26	GA	3	GG	34	GA	35	GG	26	AA
GDsnp02859	ss475882534	Lg15_Scaffold58_Hap1	197267	0.1071	yes	12	[T/C]	BOT	TOP	CAATAAATATGTAATTAAGCTCCAATTGAATAAATTAAAAACTTTCACCTACTTAAATTAGCTGCACACTTGCATCTTAGCAAGAAATTAGGAAGCTAAA[A/G]AAAGAACGATGAATGAGGAGGAGGGGGAGAGGAGGAAGATGGTGAAAACTCTCCTTCCCTGTAAAACCCTCTCTTCTGTGTGATTGGTTTCCATTAAGAA	AGTTTTCACCATCTTCCTCCTCTCCCCCTCCTCCTCATTCATCGTTCTTT	34	TT	25	TT	23	TT	31	TT	26	TT	29	TT	30	TT	43	TT	16	TC	32	TC	24	TT	38	TC	30	TT	24	TT
RosBREEDSNP_SNP_AG_14726709_Lg15_00429_MAF30_MDP0000172113_exon1	ss475881429	Lg15_Scaffold49_Hap1	86417	-	yes	10	[A/G]	TOP	TOP	AGCACATTTGTTCATTGATAACATTGTTAAAGTTCACAGTGTACCCGTCACCATTGTTTCA[A/G]ATAGAGATCTAAGATTCAACTCCAGATTTTGGAGAGCTTTCTATGACGCCATGAATACTCA	TCATTGATAACATTGTTAAAGTTCACAGTGTACCCGTCACCATTGTTTCA	.	.	.	.	.	.	.	.	.	.	.	.	.	.	.	.	.	.	.	.	.	.	.	.	.	.	.	.
RosBREEDSNP_SNP_CT_28693156_Lg15_02592_MAF50_MDP0000161194_exon3	ss475883665	Lg15_Scaffold96_Hap2	412499	-	yes	12	[T/C]	BOT	BOT	GTTACCAAATAAAGAATTATAACATACCTCTGCTATACCTCTTGATAATCGAAAATCCACA[T/C]TTATTGACTTGGTCTTTGAAAGTCTAGCAACAGAGAACTTTTTATTTCTCTTGGACTCCTC	AAGAATTATAACATACCTCTGCTATACCTCTTGATAATCGAAAATCCACA	.	.	.	.	.	.	.	.	.	.	.	.	.	.	.	.	.	.	.	.	.	.	.	.	.	.	.	.
RosBREEDSNP_SNP_CT_7261398_Lg15_00274_MAF50_213486_exon1	ss475881349	Lg15_Scaffold84_Hap2	6628311	-	yes	6	[T/C]	BOT	BOT	TAGGAAGGAAGGAAGGAAGGATCAAACCATTAACCATGGATGATGAAATTGGTGTCCATAA[T/C]CCCCTTCTTTCGAGCCATCCTTCTCGACGTGCCTTCGTCCGGAAGATACCTCTTTTCGTAA	GAAGGAAGGATCAAACCATTAACCATGGATGATGAAATTGGTGTCCATAA	.	.	.	.	.	.	.	.	.	.	.	.	.	.	.	.	.	.	.	.	.	.	.	.	.	.	.	.
RosBREEDSNP_SNP_CT_976750_Lg15_00694_MAF50_598335_exon1	ss475881239	Lg15_Scaffold84_Hap2	343631	-	yes	17	[T/C]	BOT	BOT	TGAGTTTTGTTCCAATGGTGATGTTGCATTGGCACGAGAGACGTCACTTTAACAGTGTATA[T/C]GCGTCCTATAAATTGTTCTAGTGAGGCCGTTTGATTTTTATTGGAGACATGGTGTATGATT	CCAATGGTGATGTTGCATTGGCACGAGAGACGTCACTTTAACAGTGTATA	.	.	.	.	.	.	.	.	.	.	.	.	.	.	.	.	.	.	.	.	.	.	.	.	.	.	.	.
RosBREEDSNP_SNP_GA_24689342_Lg15_02859_MAF40_MDP0000150372_exon1	ss475881507	Lg15_Scaffold58_Hap1	181852	-	yes	1	[T/C]	BOT	TOP	CGACAGCAGTGGTGGTAATGGTGATGGTGGTTGTGGTGGAGTTGGTGGTTGCGGTGGAGCT[A/G]GTGGTGGTGCTAATAGTGGGATATGTTGGTTGAGGTGGAAAGGTAACATTGGTGGTATGGC	AATGTTACCTTTCCACCTCAACCAACATATCCCACTATTAGCACCACCAC	.	.	.	.	.	.	.	.	.	.	.	.	.	.	.	.	.	.	.	.	.	.	.	.	.	.	.	.
RosBREEDSNP_SNP_GA_28687459_Lg15_02592_MAF30_1662248_exon6	ss475881547	Lg15_Scaffold96_Hap2	406802	-	yes	14	[T/C]	BOT	TOP	ATGAAGTTGAGGTCTCTGAAGAGCTACTTGTACTGCAACCAGCACCGCCTCTATTCTGGCT[A/G]GGCAAATTAACTCTTTCCCTTCTCCGGCCTCTCTTACCAAACTTCAAGGTGCTTTTATTAT	ACCTTGAAGTTTGGTAAGAGAGGCCGGAGAAGGGAAAGAGTTAATTTGCC	.	.	.	.	.	.	.	.	.	.	.	.	.	.	.	.	.	.	.	.	.	.	.	.	.	.	.	.
RosBREEDSNP_SNP_GT_2548564_Lg15_02844_MAF40_131869_exon1	ss475881268	Lg15_Scaffold117_Hap3	1813118	-	yes	10	[T/G]	BOT	BOT	TTGTGTTTTCTTGCAAATTGCTATCTGTAGTCTTTGGATATTTGGGAGTTGGGTGGCTTCA[T/G]GGGTTTGATTTGGCTGCAAAACAGGGAAAATCAGCCAAATCAATGATAAACTGAAAGGGAA	TGCAAATTGCTATCTGTAGTCTTTGGATATTTGGGAGTTGGGTGGCTTCA	.	.	.	.	.	.	.	.	.	.	.	.	.	.	.	.	.	.	.	.	.	.	.	.	.	.	.	.
RosBREEDSNP_SNP_GT_26289434_Lg15_01850_MAF20_479535_exon1	ss475883351	Lg15_Scaffold59_Hap1	499688	-	yes	5	[T/G]	BOT	BOT	TCGAGAGCCTCCCGAGATTGCGGGCGAGAATAGCGACGGTGTAACCTTCATGGGCGAACTT[T/G]CGGGCTATGGAGCGGCCGAGCTTTGGCCCTACGCCCACGATGGCAGCTATACCGCGTTGAG	CCGAGATTGCGGGCGAGAATAGCGACGGTGTAACCTTCATGGGCGAACTT	.	.	.	.	.	.	.	.	.	.	.	.	.	.	.	.	.	.	.	.	.	.	.	.	.	.	.	.
RosBREEDSNP_SNP_TC_2558984_Lg15_02844_MAF40_1625529_exon6	ss475881269	Lg15_Scaffold117_Hap3	1823636	-	yes	12	[A/G]	TOP	BOT	TTGCAATGGTGGCGATGCTGGGCTTCTTTGTGCAGGCATCTGTGACTCATGTGGGACCCAT[T/C]GATAATCTTCTGGAGCACCTCTCCAACCCATGGCACAGAACCATAGTTCAGACCCTTGCAA	TGAACTATGGTTCTGTGCCATGGGTTGGAGAGGTGCTCCAGAAGATTATC	.	.	.	.	.	.	.	.	.	.	.	.	.	.	.	.	.	.	.	.	.	.	.	.	.	.	.	.
RosBREEDSNP_SNP_TC_28678775_Lg15_02592_MAF20_MDP0000161195_exon1	ss475881546	Lg15_Scaffold96_Hap2	398118	-	yes	5	[A/G]	TOP	BOT	CTGAATTTCCATCTCTTGGAATATTTGAATGCATGGCAAAGCTTATTCACAAAGGACTCAA[T/C]GACAAGGAGTGGCTGCTGACTGATCAGAACATTTATATTCCTTACTATGCTGCTCATATCA	GCATAGTAAGGAATATAAATGTTCTGATCAGTCAGCAGCCACTCCTTGTC	.	.	.	.	.	.	.	.	.	.	.	.	.	.	.	.	.	.	.	.	.	.	.	.	.	.	.	.
RosBREEDSNP_SNP_TG_24699387_Lg15_02859_MAF30_1665774_exon2	ss475883663	Lg15_Scaffold58_Hap1	191897	-	yes	20	[T/G]	BOT	BOT	AGGCCACTAGCAATTTTTTTAACCAGACACTGAAACAACATTCTTCAGCAAATGAAAGCTC[T/G]TAATCTAAAAACAATGGAAAACAGTTATAAATAAAAAGAAAAGGACAAGAAGTGGATAGGA	AATTTTTTTAACCAGACACTGAAACAACATTCTTCAGCAAATGAAAGCTC	.	.	.	.	.	.	.	.	.	.	.	.	.	.	.	.	.	.	.	.	.	.	.	.	.	.	.	.
GDsnp00076	ss475882507	Lg15_Scaffold44_Hap1	6584681	0.2692	yes	9	[A/C]	TOP	BOT	AGTCGAAGAAACCCTAATGTTCAGTGCCAAGCTCAGGCTCAGGGTTTCTCCCCTTGAGCTCAGCTCCCGCGTCAAGGNCNTAATCAACGAGCTCGGCCTC[T/G]CCCATGTCTCCGCCGCCAGAGTCGGAGACGACAGAGTTCGGGGGATCTCCGGCGGAGAGAGGCGGCGTGTCTCCATTGGAGTCGACGTCATCCACGACCC	GGAGATCCCCCGAACTCTGTCGTCTCCGACTCTGGCGGCGGAGACATGGG	17	GT	20	GG	33	GG	24	GG	33	GT	21	GG	20	GG	35	GT	18	GT	13	GT	20	GG	14	GG	15	TT	9	GG
GDsnp00694	ss475882496	Lg15_Scaffold44_Hap1	898411	-	yes	17	[T/G]	BOT	BOT	ATACCATGTGACTTTAAAAGGTTGGAGGTTGACTTGAAGGACATGAAGGGAGGGTTTGGATCCTTAAACTTCACAGCTTGAGTTGCGCCCGAAAGTACGG[T/G]AAGTGGCCACTTGGATGAAGAACACGAAAAGGCGGTCACTCAGAGAGGACCTGAGAGACAGATACGAAGGTTGTCTGAAGCGCTTTTTTTGTGTGAGATT	AGGGTTTGGATCCTTAAACTTCACAGCTTGAGTTGCGCCCGAAAGTACGG	.	.	.	.	.	.	.	.	.	.	.	.	.	.	.	.	.	.	.	.	.	.	.	.	.	.	.	.
GDsnp00842	ss475882500	Lg15_Scaffold44_Hap1	2466656	-	yes	9	[T/C]	BOT	BOT	TTGAGGAGGCACACGATGGCGGTATACAGAGCTTGGCATTAGGTGCATTGGACAATAGTTTTTTGGTGGGGAACTCTGGCATTCAGGTTGTTAAGAATTT[T/C]GCTCATGGAATACATGGTAAAGGTGTTTATGTGAATTTTGATGATGGGAGCTATGGAGGCGGTTCAAATTTGGCACGGTCTACACCTAGGAAGGCTCTGC	GACAATAGTTTTTTGGTGGGGAACTCTGGCATTCAGGTTGTTAAGAATTT	.	.	.	.	.	.	.	.	.	.	.	.	.	.	.	.	.	.	.	.	.	.	.	.	.	.	.	.
GDsnp01814	ss475882501	Lg15_Scaffold44_Hap1	3096194	-	yes	16	[A/C]	TOP	TOP	ATTGGATCNAAATGCCACGTNANAGTAAATGANTTCCATGTAAGTTGNTNTCAGTTGATAGGAGCCAAATCAATCAATAGTAGTCACGGATGACCAGTTT[A/C]TGACAATTAACTCATGTGAGTTGCAAACTTCATATGAGAATCNAACGCGTTTATGACGTATCCACGCACAATTGATCATAGCAAATATCTTTGTAGGACA	TCAGTTGATAGGAGCCAAATCAATCAATAGTAGTCACGGATGACCAGTTT	.	.	.	.	.	.	.	.	.	.	.	.	.	.	.	.	.	.	.	.	.	.	.	.	.	.	.	.
RosBREEDSNP_SNP_AG_2538403_Lg15_02844_MAF30_1675935_exon2	ss475881266	Lg15_Scaffold44_Hap1	2449822	-	yes	9	[A/G]	TOP	TOP	GAAAGTGATGCCTTTGTTCAGGAACATTCATCATAATCCTGAATATTTTGCCGACCCTCAG[A/G]AATTCGATCTTTCTAGATTCGAGGTACGGGGACTACTGTTCCTTTTTTTCTGTTCTTGCTC	CTTTGTTCAGGAACATTCATCATAATCCTGAATATTTTGCCGACCCTCAG	.	.	.	.	.	.	.	.	.	.	.	.	.	.	.	.	.	.	.	.	.	.	.	.	.	.	.	.
RosBREEDSNP_SNP_CT_1857875_Lg15_RosCOS2766_MAF50_1661741_exon1	ss475881259	Lg15_Scaffold44_Hap1	1769419	-	yes	2	[A/G]	TOP	BOT	GTTAACAACATACCTCGAGAACAGGTCCAATCTTAAAGACCCCCATGACCTGCTCCTTGGA[T/C]ACCAAGGTAAGAAGTGGAATAAGAGCAAAAGGAATCTGAATCGACTGAAGGACATTGAGCC	CTTCAGTCGATTCAGATTCCTTTTGCTCTTATTCCACTTCTTACCTTGGT	.	.	.	.	.	.	.	.	.	.	.	.	.	.	.	.	.	.	.	.	.	.	.	.	.	.	.	.
RosBREEDSNP_SNP_TC_1883712_Lg15_RosCOS2766_MAF10_MDP0000188904_exon1	ss475881261	Lg15_Scaffold44_Hap1	1795121	-	yes	5	[T/C]	BOT	BOT	TTGGTAACCTCTCCTTCCTCCATTCCCTCCAACTCCATAACAACAAATTAACCGGAACAAT[T/C]CCCACTCAAATTTTCAACCTGTTTCGCTTGAGGTCACTCAACGTAAGCTCCAACACCCTAC	TCCTTCCTCCATTCCCTCCAACTCCATAACAACAAATTAACCGGAACAAT	.	.	.	.	.	.	.	.	.	.	.	.	.	.	.	.	.	.	.	.	.	.	.	.	.	.	.	.
RosBREEDSNP_SNP_TC_2521511_Lg15_02844_MAF30_219496_exon1	ss475881265	Lg15_Scaffold44_Hap1	2432930	-	yes	6	[T/C]	BOT	BOT	GGTGCAGAACAATTTAGGGGAAACTCTCCCCCTATTTTTTGATGGCTTACAAGCCCTTTTT[T/C]GGCCAACTCCAGCCACGGCTGAGGAAACGAAAGGTATATTTGCTTATGTGTCGATGAGCAC	ATTTAGGGGAAACTCTCCCCCTATTTTTTGATGGCTTACAAGCCCTTTTT	.	.	.	.	.	.	.	.	.	.	.	.	.	.	.	.	.	.	.	.	.	.	.	.	.	.	.	.
RosBREEDSNP_SNP_AG_45910901_Lg15_RosCOS1627_MAF50_561522_exon1	ss475881618	Lg15_Scaffold73_Hap1	2036577	-	yes	20	[A/G]	TOP	TOP	GTTCCTTGAAACATTAAGCTGCTGTTAAGGCACTTTTGTTTCTAACCAATAGTTGCCTTGT[A/G]GGACCATGCAGACAGCAGTGGGTGTTTTTGGGGGTGAAGCATACACAGATGGGATAGATGT	CATTAAGCTGCTGTTAAGGCACTTTTGTTTCTAACCAATAGTTGCCTTGT	.	.	.	.	.	.	.	.	.	.	.	.	.	.	.	.	.	.	.	.	.	.	.	.	.	.	.	.
RosBREEDSNP_SNP_CT_51280174_Lg15_00236_MAF10_602999_exon1	ss475883193	Lg15_Scaffold78_Hap1	304060	-	yes	3	[A/G]	TOP	BOT	GAACACCTGTTTAGATACACAAATTTTAGGAGTGATTGCACAAAAACAAATAAAAGGAAGT[T/C]AGGATTTTAACTTTCTCGCATTTGCATTGGATTTATTTCTCATTTGAAAGGCTTGGGGCCT	CTTTCAAATGAGAAATAAATCCAATGCAAATGCGAGAAAGTTAAAATCCT	.	.	.	.	.	.	.	.	.	.	.	.	.	.	.	.	.	.	.	.	.	.	.	.	.	.	.	.
GDsnp00626	ss475882584	Lg16_Scaffold28_Hap1	500212	0.4286	yes	11	[T/C]	BOT	BOT	AGTTACACCAATTAGTGGAAGGACTTAAATGTTCTTTAACACTCCCTTAGACGTTCACAAATTGCTCAGTTGGGTATCACATAAACTCCATATCAATGCC[T/C]CGTCTTCATCTCTCTCAAAATGAAATATATGCTCTTCACAGGGATGATCCAGAAAAAACCTTGGTATTCCTGGGGATTTCTCCCTCTTAAAACGGCAAAA	ACGTTCACAAATTGCTCAGTTGGGTATCACATAAACTCCATATCAATGCC	22	CT	33	CC	27	CC	33	CT	24	CC	31	TT	23	TT	31	CT	32	CT	19	TT	19	TT	40	TT	25	CT	20	CT
GDsnp01186	ss475882560	Lg16_Scaffold16_Hap1	3935505	-	yes	7	[T/C]	BOT	TOP	TTCATCAAAATGTATAAAAACAGATGAATGAAATCAGATGAACTGTTTGTATATTTGTTATAATAGATTGATTAAACGATTTTAGTTTTGAACGGTTTTT[A/G]TAAGATCTCACATCGACCAATGGACATGATGTGATGTGCCTTATATGTACATGCTCTTCTTCCTATAGTACGAGGTCTTTTGGGAACTTATTGGCTTCGG	GTACATATAAGGCACATCACATCATGTCCATTGGTCGATGTGAGATCTTA	.	.	.	.	.	.	.	.	.	.	.	.	.	.	.	.	.	.	.	.	.	.	.	.	.	.	.	.
GDsnp01715	ss475882572	Lg16_Scaffold19_Hap1	117729	0.3929	yes	16	[A/G]	TOP	BOT	AAATATTANTTACAACACTTCTTNTTGAGTGTGTAAATATTCAAGTAGTAGTTGCATCAAATCTTTAGATAGGAAGTCGAAGAAGTTGATGAAGTCGTCT[T/C]GTATAGGCATTTATTTATAGGCAACACGCGAGCTAGTCTCAAATAGGGAACTGCATATAGGAGTAAATCTCACAAAACCTGAAAATAGTAAAATCNGATA	TTCCCTATTTGAGACTAGCTCGCGTGTTGCCTATAAATAAATGCCTATAC	46	TC	29	TC	26	TC	44	TC	32	CC	19	TC	27	TT	31	TC	36	TC	22	TT	25	CC	35	TT	38	TT	26	TT
GDsnp02207	ss475882580	Lg16_Scaffold25_Hap1	1298537	0.3929	yes	17	[A/G]	TOP	TOP	TGAAAGCTCCGAAAGCAGTCCATGACGATGGCGTTGTCTCTTCAGAGTGGAAAACTGAAGTGAATGGCTCTCTCTGTAGGCAGTGCTTTCCTGCGTGTGT[A/G]CTGGTGAGATATTGTAAACGCTCTCGTACTAATTGGGAGCATTAAAAACATGATCGAAAACTAAAGTGCATTGGGATTTATCTGGTCAGTTTCCAATGAA	AAAACTGAAGTGAATGGCTCTCTCTGTAGGCAGTGCTTTCCTGCGTGTGT	25	CT	17	CC	20	CC	26	CT	29	CC	20	CC	17	TT	36	CT	34	CC	22	TT	18	CC	27	TT	41	CT	27	CT
RosBREEDSNP_SNP_AC_18500686_Lg16_134900__134900_exon3	ss475876592	Lg16_Scaffold37_Hap2	1386670	-	yes	16	[T/G]	BOT	TOP	TGCAATCTAGTACTAGCACTGCAGCCGATCATGGAAGCTCATCGCCAGATCAGAATCATGA[A/C]AGCAGCATCATGAACACGGGTTGTTTGCTGACTGTGGGACTCCAAGTTCTTGCCAGCACAA	AGAACTTGGAGTCCCACAGTCAGCAAACAACCCGTGTTCATGATGCTGCT	.	.	.	.	.	.	.	.	.	.	.	.	.	.	.	.	.	.	.	.	.	.	.	.	.	.	.	.
RosBREEDSNP_SNP_CT_5434935_Lg16_00030_MAF40_1618450_exon11	ss475881771	Lg16_Scaffold40_Hap3	4161646	-	yes	15	[T/C]	BOT	BOT	TGTTTCCGTATCGCTCTACTTTTAGTGTTCCTCATCACATGATTATAGTCGTGATTGAAGA[T/C]GAAGAAAGAAGACCGCATGAAACCCAGTTACACGCAAGTTCTTCCCGAGCCCTTGTTATGC	CGCTCTACTTTTAGTGTTCCTCATCACATGATTATAGTCGTGATTGAAGA	.	.	.	.	.	.	.	.	.	.	.	.	.	.	.	.	.	.	.	.	.	.	.	.	.	.	.	.
RosBREEDSNP_SNP_CT_5601568_Lg16_SquamosaTF_MAF50_1632712_exon1	ss475881774	Lg16_Scaffold16_Hap1	5566383	-	yes	19	[A/G]	TOP	BOT	TTGGAAGCAACTCAGCCATCTGAGTTCCAGCGGTGCATGGTTCCCCTATTTCGCCAGATTG[T/C]TCATTGTTTGAACAGTTCTCACTTTCAGGTAGCAGGTTCTTTCTCTGCTTTCAGTATTTCC	AAGCAGAGAAAGAACCTGCTACCTGAAAGTGAGAACTGTTCAAACAATGA	.	.	.	.	.	.	.	.	.	.	.	.	.	.	.	.	.	.	.	.	.	.	.	.	.	.	.	.
RosBREEDSNP_SNP_GA_15461670_Lg16_02207_MAF10_1624116_exon5	ss475881897	Lg16_Scaffold22_Hap1	1940773	-	yes	1	[A/G]	TOP	TOP	ACGACAGCTCCTCAAGTAACAGCATCAACATAAAGCTAACCAGAAGAAATGGGTCCCTTCC[A/G]AGGCCTGGACCAACGACAAGACAGTCAAATCTTTCCATCCATTTATCAACTTCAGCAAGAA	TCAAGTAACAGCATCAACATAAAGCTAACCAGAAGAAATGGGTCCCTTCC	.	.	.	.	.	.	.	.	.	.	.	.	.	.	.	.	.	.	.	.	.	.	.	.	.	.	.	.
RosBREEDSNP_SNP_GA_3978947_Lg16_01179_MAF10_MDP0000589715_exon4	ss475881750	Lg16_Scaffold31_Hap2	3679781	-	yes	11	[T/C]	BOT	TOP	TTCGGCCTATCTTGGATAAACTCCTCAAGAAACGGAGAATGCGGTGGCGTAAGGCCTGCTG[A/G]AACCCGACTCTAGCCTCGGATTTCAGGTTGATTCTTGAGCCACTCTCACTTAATGGTGTGC	AGTGAGAGTGGCTCAAGAATCAACCTGAAATCCGAGGCTAGAGTCGGGTT	.	.	.	.	.	.	.	.	.	.	.	.	.	.	.	.	.	.	.	.	.	.	.	.	.	.	.	.
RosBREEDSNP_SNP_GA_5652449_Lg16_SquamosaTF_MAF30_1653768_exon1	ss475881778	Lg16_Scaffold31_Hap2	5335603	-	yes	5	[A/G]	TOP	TOP	AGAGATATTCTTATACACAGGCATTGACAATGCTTCTGATGCCAGTTGCGATCAGTCAAGC[A/G]TGCAATTCAACACGTTCTCAGGTGAGCTAAGACAGTTTGGCTCACCCAACTCAGTAAACAA	TATACACAGGCATTGACAATGCTTCTGATGCCAGTTGCGATCAGTCAAGC	.	.	.	.	.	.	.	.	.	.	.	.	.	.	.	.	.	.	.	.	.	.	.	.	.	.	.	.
RosBREEDSNP_SNP_GA_5655538_Lg16_SquamosaTF_MAF20_MDP0000182386_exon3	ss475881779	Lg16_Scaffold31_Hap2	5338692	-	yes	2	[T/C]	BOT	TOP	TGCCCCAACAGCTAATTGTGGAAGTTGGTGTCAATATTGTCTATATGGTCACAGGAGGAAA[A/G]TCATTGAAGAAGGTCCATGATGTGATTTGCCCTAGCTGCAAAGACATCAAACTCACCTTAT	TTGATGTCTTTGCAGCTAGGGCAAATCACATCATGGACCTTCTTCAATGA	.	.	.	.	.	.	.	.	.	.	.	.	.	.	.	.	.	.	.	.	.	.	.	.	.	.	.	.
RosBREEDSNP_SNP_GT_18500461_Lg16_134900_MAF10_134900_exon3	ss475876590	Lg16_Scaffold37_Hap2	1386445	-	yes	5	[T/G]	BOT	BOT	AATATATAACTGATCCTCATGCCACGTACATATGTATAGAGGTATCGAGCAACTCATCGCA[T/G]AACGCAGAGCTAATGCTACAAGAGAGCTGCACCGACGAGTCAGGCAGCCTGGTGGTGTATG	GATCCTCATGCCACGTACATATGTATAGAGGTATCGAGCAACTCATCGCA	.	.	.	.	.	.	.	.	.	.	.	.	.	.	.	.	.	.	.	.	.	.	.	.	.	.	.	.
RosBREEDSNP_SNP_GT_5603911_Lg16_SquamosaTF_MAF40_MDP0000319890_exon3	ss475881775	Lg16_Scaffold16_Hap1	5568726	-	yes	19	[A/C]	TOP	BOT	TTCCATCTCTTTTCACCACAGCTGCCCCCACCCGTTTGGTATTCATTATACTGCCAACGAG[T/G]GTTGGCACAGTCGGTAAGATCACTGCCTTGTGTGTTGCTCACTAAGGTTCGAGTCTCATTG	GAACCTTAGTGAGCAACACACAAGGCAGTGATCTTACCGACTGTGCCAAC	.	.	.	.	.	.	.	.	.	.	.	.	.	.	.	.	.	.	.	.	.	.	.	.	.	.	.	.
RosBREEDSNP_SNP_TC_14053916_Lg16_117494_MAF20_117494_exon3	ss475876585	Lg16_Scaffold22_Hap1	533018	0.1786	yes	5	[A/G]	TOP	BOT	AAAAATTATACTAAAGCTGAAGAAATGTTTGTGCATTGAAGAAAGAGATAATGTACCGGTA[T/C]ATCGCCCTTTGCTTCCATATGAGACCAGCATTCTGTCTCTGTATCAAATGCCCAAACTGCA	CATTTGATACAGAGACAGAATGCTGGTCTCATATGGAAGCAAAGGGCGAT	28	CC	26	TC	19	TT	37	TC	44	TT	26	TT	27	TT	38	TT	26	TC	24	TT	38	TT	45	TT	39	TT	29	TT
RosBREEDSNP_SNP_CT_6021220_Lg16_01003_MAF20_1631279_exon2	ss475881784	Lg16_Scaffold16_Hap1	5975519	-	yes	13	[A/G]	TOP	BOT	ACGGCATAAGCTCAAAATTTTTCCCTAAAACATCAATTTCCGAATCCAAAAACCTCTCCGG[T/C]ATAAACGAGTTTGGATCGTCCCAAATGTTGGGGTCTCTCCCTATGGCCCATGCATTGACCA	TGGGCCATAGGGAGAGACCCCAACATTTGGGACGATCCAAACTCGTTTAT	.	.	.	.	.	.	.	.	.	.	.	.	.	.	.	.	.	.	.	.	.	.	.	.	.	.	.	.
RosBREEDSNP_SNP_TC_15467926_Lg16_02207_MAF50_MDP0000155786_exon2	ss475881898	Lg16_Scaffold22_Hap1	1947029	-	yes	18	[A/G]	TOP	BOT	AACGAAGGTTAGATGCACGATGGAAACATATTTCCCGATATCATTCTGGTCATTACTATGT[T/C]TGCTGTGAGTAATTACAGGCAGAACAGACAGTTTCATAAAATGTCAGAAGTCGGCGACAAT	CTTCTGACATTTTATGAAACTGTCTGTTCTGCCTGTAATTACTCACAGCA	.	.	.	.	.	.	.	.	.	.	.	.	.	.	.	.	.	.	.	.	.	.	.	.	.	.	.	.
RosBREEDSNP_SNP_TG_14113138_Lg16_01624_MAF50_MDP0000280459_exon2	ss475881876	Lg16_Scaffold22_Hap1	602389	-	yes	17	[T/G]	BOT	BOT	TATTCCATTTTTTGACTCCGTACATTGTAGTACCTTCTACCGCCTTCGCTCTTCACCAAAA[T/G]CCACATTTCGGGCTACCCGACGTAGTCTGGAAGTCGTGAGTAAAATTGATCGAAAGCCTGT	TTGACTCCGTACATTGTAGTACCTTCTACCGCCTTCGCTCTTCACCAAAA	.	.	.	.	.	.	.	.	.	.	.	.	.	.	.	.	.	.	.	.	.	.	.	.	.	.	.	.
RosBREEDSNP_SNP_CT_5665967_Lg16_SquamosaTF_MAF40_765776_exon1	ss475881781	Lg16_Scaffold31_Hap2	5349121	-	yes	13	[A/G]	TOP	BOT	AATAATTATCTTTTTTACCAACTTCGTTAAAATTGACATCCAAACTAAAAAGGCGTCATCA[T/C]GTGTCCCCACTTAAAGAGATATTTTCAGAGTGTACAAGTTGGTACACATTCCACAAACATG	AATGTGTACCAACTTGTACACTCTGAAAATATCTCTTTAAGTGGGGACAC	.	.	.	.	.	.	.	.	.	.	.	.	.	.	.	.	.	.	.	.	.	.	.	.	.	.	.	.
RosBREEDSNP_SNP_CA_21262086_Lg17_00423_MAF50_MDP0000218450_exon3	ss475882192	Lg17_Scaffold21_Hap1	1439630	-	yes	10	[A/C]	TOP	TOP	TAACAAAAATTCTCTTTGACCACTAATAGCCACCATAGGCTCAAGTAATTCGGCCAAATCA[A/C]ATACAAAATATCCAGGTTCATCAAGCACTTCCCTGGTCCTTGAAGTCATATTACTACTCGA	CTCTTTGACCACTAATAGCCACCATAGGCTCAAGTAATTCGGCCAAATCA	.	.	.	.	.	.	.	.	.	.	.	.	.	.	.	.	.	.	.	.	.	.	.	.	.	.	.	.
RosBREEDSNP_SNP_CT_26729916_Lg17_snpEB140474_MAF50_MDP0000754706_exon2	ss475882248	Lg17_Scaffold23_Hap1	2205746	-	yes	7	[T/C]	BOT	BOT	CTCGGCCAGTTCCTTGTTCCGACAAGTTGTGCAAAGCTTCTTTAGAGACCAAATGCTCACA[T/C]CCGACAAAACAGTGCAGGTATAATCTAAGATATTCAGGTGGAGATGAGATAGCCGGGTATT	CCTTGTTCCGACAAGTTGTGCAAAGCTTCTTTAGAGACCAAATGCTCACA	.	.	.	.	.	.	.	.	.	.	.	.	.	.	.	.	.	.	.	.	.	.	.	.	.	.	.	.
RosBREEDSNP_SNP_GA_772407_Lg17_RosCOS659_MAF20_1675105_exon1	ss475881936	Lg17_Scaffold13_Hap1	764927	-	yes	5	[T/C]	BOT	TOP	GATGGGGAGCTTGAGCAGCTTTTGGCAGTTGGGTGATGAGCTTCGAGGGCAGTCAAAAGTC[A/G]CAGAAGATAACAAATGGTTAATGGCCGCTTCAAAATTGGCTGAGCAGACAAGGGTAAAAGG	TGTCTGCTCAGCCAATTTTGAAGCGGCCATTAACCATTTGTTATCTTCTG	.	.	.	.	.	.	.	.	.	.	.	.	.	.	.	.	.	.	.	.	.	.	.	.	.	.	.	.
RosBREEDSNP_SNP_GT_12671458_Lg17_01904_MAF10_1684596_exon3	ss475882137	Lg17_Scaffold27_Hap2	2054308	-	no	-	[T/G]	BOT	BOT	GTTATCCTCCGAAGGTCCACTCATGATGAAATCGACTTTGAGTTTTTGGGAAACGTATCCG[T/G]AGATCCCTACACACTACATACCAATGTGTTCAGCCAAGGAAAAGGGAACAGAGAACAGCAG	AAGGTCCACTCATGATGAAATCGACTTTGAGTTTTTGGGAAACGTATCCG	.	.	.	.	.	.	.	.	.	.	.	.	.	.	.	.	.	.	.	.	.	.	.	.	.	.	.	.
RosBREEDSNP_SNP_TC_5737459_Lg17_00606_MAF20_896868_exon1	ss475882031	Lg17_Scaffold14_Hap1	840359	-	yes	2	[A/G]	TOP	BOT	TAGTTGGAGCTCAATCTGGACCTCCTGGAAGGACTGGTTATGACGCACCAAGAGGGCCTGG[T/C]TATGATCCTTCAGGACCTGCTCATGATGCACAGAGAGGACCTGCTTATGATTCACAGAGAG	TCATAAGCAGGTCCTCTCTGTGCATCATGAGCAGGTCCTGAAGGATCATA	.	.	.	.	.	.	.	.	.	.	.	.	.	.	.	.	.	.	.	.	.	.	.	.	.	.	.	.
RosBREEDSNP_SNP_GA_1149469_Lg17_01241_MAF40_MDP0000131695_exon12	ss475881948	Lg17_Scaffold13_Hap1	1131160	-	yes	15	[T/C]	BOT	TOP	GTTGCCCTATTGAGTGGGCGCAAAGCGAAGTCCTAAGTCCAGTCGAGACAAATCGGCTTGC[A/G]GAAGAAAACGAAAAAGGAGCTTCGCATATGAATTATGATAACTACTGAGTTTTTCTGCTGG	ACTCAGTAGTTATCATAATTCATATGCGAAGCTCCTTTTTCGTTTTCTTC	.	.	.	.	.	.	.	.	.	.	.	.	.	.	.	.	.	.	.	.	.	.	.	.	.	.	.	.
RosBREEDSNP_SNP_GA_10879906_Lg17_00918_MAF30_479707_exon1	ss475882100	Lg17_Scaffold27_Hap2	53698	-	yes	7	[T/C]	BOT	TOP	CTGCAAAGATGATTGTGACAACTGCCATCCCTGTAATCTGAACCCCATCTCCAACCATCAC[A/G]CAAAGAAGCTTGGGAGAATCTGGTTCTCTGAACACATCTCCCACAACAAGCTTCCACCCAG	CTTGTTGTGGGAGATGTGTTCAGAGAACCAGATTCTCCCAAGCTTCTTTG	.	.	.	.	.	.	.	.	.	.	.	.	.	.	.	.	.	.	.	.	.	.	.	.	.	.	.	.
GDsnp00167	ss475882680	Lg2_Scaffold38_Hap1	1732009	-	yes	9	[T/C]	BOT	TOP	GTTGTTGTGACAGTAGACTTGAATTACTGTTGTCTTCCCCACTCTTGAGCTAAATATATGTGGTTGGTGTTTATTTTACTGTGTTTACTCTTTATTACAA[A/G]ATCATTGCAGCCGAAGTCTGTTCATATTGTTGTTATACCGACTGTCACCTTTACAAGGAGGTAAGACAGTGCTTGTTTACATTAATCTCAGATTTACATT	AGGTGACAGTCGGTATAACAACAATATGAACAGACTTCGGCTGCAATGAT	.	.	.	.	.	.	.	.	.	.	.	.	.	.	.	.	.	.	.	.	.	.	.	.	.	.	.	.
GDsnp00174	ss475882650	Lg2_Scaffold26_Hap1	830850	0.0357	yes	14	[T/C]	BOT	BOT	TGCCCTGCTCTCACATAAACCTGATACTTTGGATTCTAGTTTCTTCCTAACTGGATTAGTTGGTTTGCTAAGGGAAAAAGGATTTTGGTTTGTTCTCTCC[T/C]AGACTTACCTGCGTGACTCAAACTCATCTCTAGAGCATTGTTTTATAAAAAAAATGTAATTTTCTCACTCGTGTGGTTTGGCCCTATCCAAGATAAGAAT	CTGGATTAGTTGGTTTGCTAAGGGAAAAAGGATTTTGGTTTGTTCTCTCC	30	CT	16	CC	18	CC	28	CC	25	CC	23	CC	18	CC	31	CC	18	CC	20	CC	35	CC	27	CC	21	CC	25	CC
GDsnp00308	ss475882640	Lg2_Scaffold38_Hap2	6283716	0.3077	yes	14	[T/C]	BOT	BOT	CATGGGGGAATACTTTTAAGCATATATAATAGTTGAATTATACAAAATTATATCATAGTTGAATTATACGAGACACGTACTTATGGGGCAGCAGACCCAA[T/C]AATTAGAGATGAGACATGTAGGAAACACATACTTAAGGGACAGTAGACCCACNGCCCATGAGGAAATACTTTTAAGCATATATAATAGCTGAATTATACG	TATCATAGTTGAATTATACGAGACACGTACTTATGGGGCAGCAGACCCAA	26	CC	19	CT	32	CC	33	CT	32	CT	25	CC	30	CT	41	CT	23	CT	29	CC	0	-	37	CC	29	CT	26	CT
GDsnp00624	ss475882673	Lg2_Scaffold37_Hap1	804943	0.0714	yes	15	[A/G]	TOP	TOP	GCAAACATATGAGTAATGTTAAAAACTTTTAATTTTCACAACAGCTTGCTGTGGAGTACGAGAGCAATGTAAGAATTGTAAAGGTTGACACGGATGATGA[A/G]TACGAATTTGCACGGGACATGCAGGTAATTGCCTTCTTGTTTAACGTTGCTCTATAGTTTTACTCTCTCTATTCTCTCATCTTCTTTGGTGCTCTGAAGT	GTGGAGTACGAGAGCAATGTAAGAATTGTAAAGGTTGACACGGATGATGA	25	CC	37	CC	30	CC	40	CC	34	CC	33	CC	31	CT	34	CT	19	CC	27	CC	15	CC	23	CC	22	CC	18	CC
GDsnp00914	ss475882675	Lg2_Scaffold53_Hap2	292599	0.2857	yes	9	[T/G]	BOT	TOP	GCAGAAAATCAACCATGGGCTGAACTCAGAAATAGAGGGCTTGAAATGGAAACAAGTTTTTTTGCAGAAATATATATTAAAGAAGATATAAATTCAACCA[A/C]AGAAGTAGAGGGTAATTGATAAATTCGATTCCACTGCTGAAGAGAATAAAAACTTTTAAGTGGGGCAATAATATATATGATGGAACAGAAGAGAATATAG	TTTATTCTCTTCAGCAGTGGAATCGAATTTATCAATTACCCTCTACTTCT	35	CC	27	CC	23	AA	36	CC	35	CC	28	AA	30	CC	36	CA	32	CA	16	CA	18	CC	36	CC	27	CC	17	CA
GDsnp01223	ss475882646	Lg2_Scaffold24_Hap1	123980	-	yes	8	[T/C]	BOT	BOT	TGGATGCTGATGTCCTTCTGCCTCCTCGAAAACGTCTGCTTGCTGGTTTGAAGAAACAGAGCCCGGATGGTGATAGTGTTGCATGGCTGTCTCTAGTTGC[T/C]ACTTCAGCTGCAGCTGCAGATTCAGCATCAGCTTCAGCTTCAGCTTCTGCATCTTCTTCTTCATCACATTCTTCAAGTGAATTTAACACCCGCCTTAACA	AAGAAACAGAGCCCGGATGGTGATAGTGTTGCATGGCTGTCTCTAGTTGC	.	.	.	.	.	.	.	.	.	.	.	.	.	.	.	.	.	.	.	.	.	.	.	.	.	.	.	.
GDsnp02076	ss475882658	Lg2_Scaffold30_Hap1	39334	0.1786	yes	15	[A/G]	TOP	BOT	ACCAAACNGCTTCCACCCATGGGCATAGAATNAGGAGGTGTTCAGTTGACTNGTCATGTTTGCTGCAGATTGGACATGTAAGGGAAGGGGAGCATCTTCT[T/C]CGAAACAAGTTCCGGAAGTGGCAATAGCACCACGAACTCTACGCCACATAAAGTTTCACATCTTGGGAGGCGCCTGTATTCCCCAAATCAACTTCCAAAC	TATGTGGCGTAGAGTTCGTGGTGCTATTGCCACTTCCGGAACTTGTTTCG	20	GA	23	GA	26	AA	42	GA	37	GG	21	GG	23	GG	35	GG	29	GG	18	GG	42	GG	31	GG	24	GG	29	GG
GDsnp02155	ss475882662	Lg2_Scaffold32_Hap1	524645	-	yes	10	[A/G]	TOP	TOP	TGGTGTATTAGCGTCCAAGGATTCCCAGACAAAGTCACAACAAGGTGGATATGGGGATATGGATATATCTATATGCACAAGGTTCTAAAAGACGTTAGGC[A/G]CTAGTTGAGTGACGAGCTAGGGTTTAGCGCTTAGGCGGCTAGGCGGGGTCTAGGTTAGGTGGACTAGGCGGATTTAAGTAAATCTATTATATTTCGTGTA	ATGGGGATATGGATATATCTATATGCACAAGGTTCTAAAAGACGTTAGGC	.	.	.	.	.	.	.	.	.	.	.	.	.	.	.	.	.	.	.	.	.	.	.	.	.	.	.	.
RosBREEDSNP_SNP_AG_8936738_Lg2_00407_MAF50_483435_exon1	ss475877147	Lg2_Scaffold23_Hap1	844381	-	yes	11	[T/C]	BOT	TOP	TTTAATTTAATCCTAAAACAATTAAATTAAACTATAAAAAACAAATTAACAAGAATCATAA[A/G]TCAAAGATCACAACCAAGCTTAATGCCCTGAAGATACCCATCACACCAGATACTCTTGGAA	TCTGGTGTGATGGGTATCTTCAGGGCATTAAGCTTGGTTGTGATCTTTGA	.	.	.	.	.	.	.	.	.	.	.	.	.	.	.	.	.	.	.	.	.	.	.	.	.	.	.	.
RosBREEDSNP_SNP_CA_34290779_Lg2_00624_MAF40_MDP0000253969_exon1	ss475883084	Lg2_Scaffold36_Hap1	4493188	-	yes	10	[A/C]	TOP	TOP	ATATATTTAGGCAAAAAAAGCTTTTCAATCTCATTTTCCACAGTAATGACATCATGAACAA[A/C]TATATTAGATGTGTGATACTTACTTGTACTAACTTTCAAAGTTACAAGATAGAAGGCCTTC	CAAAAAAAGCTTTTCAATCTCATTTTCCACAGTAATGACATCATGAACAA	.	.	.	.	.	.	.	.	.	.	.	.	.	.	.	.	.	.	.	.	.	.	.	.	.	.	.	.
RosBREEDSNP_SNP_CT_12933833_Lg2_01552_MAF40_1644477_exon4	ss475877199	Lg2_Scaffold25_Hap1	129748	-	yes	10	[T/C]	BOT	BOT	ATCCCGAAGGTATGCGCAAATGCATGAGCTTGGGGTATTCTACAAAGAAGGCAAACACGAC[T/C]ATTGGGCAATGTAATTATAACCATCTTCTTGTTTTATTTTCTGTTGGCTTAATTCGTTGGT	ATGCGCAAATGCATGAGCTTGGGGTATTCTACAAAGAAGGCAAACACGAC	.	.	.	.	.	.	.	.	.	.	.	.	.	.	.	.	.	.	.	.	.	.	.	.	.	.	.	.
RosBREEDSNP_SNP_CT_13055225_Lg2_324795_MAF40_324795_exon2	ss475875817	Lg2_Scaffold25_Hap1	251139	-	yes	6	[A/G]	TOP	BOT	ACTTGTTGTGGGGCGGCGCCGTCGTCAACGGCCAAAATGCTTGCGACGATTTCTCGGTCGA[T/C]GACCTTCTCGACTTCTCGAACGAAGACGGGTTCTTTGTAACGGAGGGCGAGGAAGAAGACG	TCGCCCTCCGTTACAAAGAACCCGTCTTCGTTCGAGAAGTCGAGAAGGTC	.	.	.	.	.	.	.	.	.	.	.	.	.	.	.	.	.	.	.	.	.	.	.	.	.	.	.	.
RosBREEDSNP_SNP_CT_2425858_Lg2_01565_MAF50_1673213_exon1	ss475876992	Lg2_Scaffold38_Hap2	2345496	0.4286	yes	16	[T/C]	BOT	BOT	ACCTTCAGCACGGTGAGGCTTAGTGTGGTGATCACTATGATCTGAAACACAACAAACACGG[T/C]AATGTAGATTCCCAATCGGATTCTCTTCTTCCGTTTCAGCTGATGCTGCTCCGGTTGCGAA	GGTGAGGCTTAGTGTGGTGATCACTATGATCTGAAACACAACAAACACGG	24	TC	23	TT	19	TT	27	TC	29	TC	22	TC	15	TC	25	CC	24	TC	20	CC	30	TT	25	TC	20	TC	15	TT
RosBREEDSNP_SNP_GA_1590717_Lg2_snpCO903605_MAF50_26379_exon3	ss475876968	Lg2_Scaffold21_Hap1	1568869	-	yes	6	[A/G]	TOP	TOP	ATATTACAAACTGCAACGGGGGAATGAAACATTTTAGTAATAAGCAAAACAAGACAGTAGA[A/G]AAATAGCACTGGAAAAAGATAAAGGCCAAAAACTGCATCTACAAACGACTGAGAGATGGAT	TGCAACGGGGGAATGAAACATTTTAGTAATAAGCAAAACAAGACAGTAGA	.	.	.	.	.	.	.	.	.	.	.	.	.	.	.	.	.	.	.	.	.	.	.	.	.	.	.	.
RosBREEDSNP_SNP_GA_33013805_Lg2_02223_MAF40_MDP0000310234_exon6	ss475877355	Lg2_Scaffold36_Hap1	3216213	-	yes	3	[A/G]	TOP	TOP	ACTAGAACTTGGTTTACCCCCTCCACCATAACTCAGAACAGAAGCATAATCTCGACTGTTT[A/G]CGCCGAAGAGCAATATCTAGCAATATGCCCTGTGCCTCCACACCTGTGACACATGACTGAT	GTTTACCCCCTCCACCATAACTCAGAACAGAAGCATAATCTCGACTGTTT	.	.	.	.	.	.	.	.	.	.	.	.	.	.	.	.	.	.	.	.	.	.	.	.	.	.	.	.
RosBREEDSNP_SNP_GA_3307093_Lg2_RosCOS1998_MAF50_MDP0000222416_exon8	ss475877018	Lg2_Scaffold21_Hap1	3285246	-	yes	12	[A/G]	TOP	TOP	GCAGCATCGGAAGTGTCCATACTGAGTTTTCGTTCCTCTATAAACCCACCGTCTATGACCA[A/G]CCACCATGAGATGCATCCTCCACTGTCTTCTGGGTCCACATGTGCCACCACGCTGAGTGTT	AGTGTCCATACTGAGTTTTCGTTCCTCTATAAACCCACCGTCTATGACCA	.	.	.	.	.	.	.	.	.	.	.	.	.	.	.	.	.	.	.	.	.	.	.	.	.	.	.	.
RosBREEDSNP_SNP_GA_39526012_Lg2_00167_MAF50_1641137_exon4	ss475877444	Lg2_Scaffold38_Hap1	1725442	-	yes	17	[A/G]	TOP	TOP	CCCTACATACTGTCCACTGTATTCACTTCTAGCCGGATATGACGATCGTTTTTGTTCATTA[A/G]GTTGGACGACATCTTCAAATTCAACATCCTCGGTAGCAGCATCTCTGGATGGTGCAAGAGG	GTCCACTGTATTCACTTCTAGCCGGATATGACGATCGTTTTTGTTCATTA	.	.	.	.	.	.	.	.	.	.	.	.	.	.	.	.	.	.	.	.	.	.	.	.	.	.	.	.
RosBREEDSNP_SNP_GA_7279497_Lg2_00505_MAF20_MDP0000886637_exon4	ss475877140	Lg2_Scaffold21_Hap1	7257650	-	yes	1	[T/C]	BOT	TOP	TTGCTTAATTCACAAAAAGAATGGCTGACCTACTTTGTTTACTGGTTGGAGAGTCATTTGT[A/G]CGTAGACCTCATCTGTTTCGGTATCAGCCTGTACAATAAAACGAATGTAGAGATACATGAG	CTACATTCGTTTTATTGTACAGGCTGATACCGAAACAGATGAGGTCTACG	.	.	.	.	.	.	.	.	.	.	.	.	.	.	.	.	.	.	.	.	.	.	.	.	.	.	.	.
RosBREEDSNP_SNP_TC_10669023_Lg2_01223_MAF20_384631_exon2	ss475877152	Lg2_Scaffold24_Hap1	91815	-	yes	11	[A/G]	TOP	BOT	ATATATTATTATGTATATCATTCTCCTTAAATAATTTAAGGATAGCTTCCTACTGAATGAA[T/C]AAAGTTTAGAAACACGTCTCATCCCAGCTGTTGTTTCCCCTTCCCCCAAACTCTTGAGAAA	TTTGGGGGAAGGGGAAACAACAGCTGGGATGAGACGTGTTTCTAAACTTT	.	.	.	.	.	.	.	.	.	.	.	.	.	.	.	.	.	.	.	.	.	.	.	.	.	.	.	.
RosBREEDSNP_SNP_TC_1588425_Lg2_snpCO903605_MAF30_1630651_exon1	ss475876967	Lg2_Scaffold21_Hap1	1566577	-	yes	7	[T/C]	BOT	BOT	AGCTAAATGTTCGACTAAAAGAATGCTTGACATACATAATGCGAAATGAACATTTCCAACT[T/C]GTAAATAAATTGAGAGGTGCCAAAATCTCTTAAAACTTTATCCGCACACACATGCTTAACC	CGACTAAAAGAATGCTTGACATACATAATGCGAAATGAACATTTCCAACT	.	.	.	.	.	.	.	.	.	.	.	.	.	.	.	.	.	.	.	.	.	.	.	.	.	.	.	.
RosBREEDSNP_SNP_TC_18803921_Lg2_02076_MAF40_1665585_exon2	ss475877257	Lg2_Scaffold28_Hap1	6824	-	yes	14	[T/C]	BOT	BOT	CAAAATATGTTATTGCTATGGAAGCATGCACAACTACAAGGGGGATGTTCAGTACTGATTC[T/C]CATCATATCCACATATATTTTCTGATGTTGACTACCAAATGCGCAATATCTGTATCTTACC	ATTGCTATGGAAGCATGCACAACTACAAGGGGGATGTTCAGTACTGATTC	.	.	.	.	.	.	.	.	.	.	.	.	.	.	.	.	.	.	.	.	.	.	.	.	.	.	.	.
RosBREEDSNP_SNP_TC_1910740_Lg2_01735_MAF10_458777_exon1	ss475876978	Lg2_Scaffold21_Hap1	1888893	-	yes	8	[T/C]	BOT	BOT	AATATCGTGGATTTCGGAAAAATTCAGATACAAGTCAGTCTTGGGGGACCAAAACATGTCC[T/C]GGTAGATGCGAAGAACCATCTTTAACTATATACATTACTGTGTAGTATGTACAATTAAATC	TTTCGGAAAAATTCAGATACAAGTCAGTCTTGGGGGACCAAAACATGTCC	.	.	.	.	.	.	.	.	.	.	.	.	.	.	.	.	.	.	.	.	.	.	.	.	.	.	.	.
RosBREEDSNP_SNP_TC_3303584_Lg2_RosCOS1998_MAF30_1632534_exon4	ss475877017	Lg2_Scaffold21_Hap1	3281737	0.3214	yes	8	[T/C]	BOT	BOT	TGGGTTAGAAGCTCTGTTCTGGATCAGTAATGTTTCTCACCTAACTCCGAGGCATAATCTG[T/C]ACGCAGAACATCATGCTGTTGCCTAAATATCCCAATTATAATGTATGGACATATAACCATG	CTCTGTTCTGGATCAGTAATGTTTCTCACCTAACTCCGAGGCATAATCTG	36	TT	27	CC	27	TC	18	TC	33	CC	34	TC	28	TT	44	TT	34	TT	20	TT	21	CC	26	TT	32	TT	17	TT
RosBREEDSNP_SNP_TC_39523918_Lg2_00167_MAF40_521654_exon1	ss475877443	Lg2_Scaffold38_Hap1	1723348	-	yes	17	[A/G]	TOP	BOT	CTCTTATCTCCAAAAATGTTTTCCATCGCTTTATGATCCCATGCCATAATTAACTCCCTTT[T/C]ATCTCCAACCCAAAGAATAAAGCCAAAATTTTCGAGTGGGGAAGCCTTCGCCTTCACTTCT	CGAAGGCTTCCCCACTCGAAAATTTTGGCTTTATTCTTTGGGTTGGAGAT	.	.	.	.	.	.	.	.	.	.	.	.	.	.	.	.	.	.	.	.	.	.	.	.	.	.	.	.
RosBREEDSNP_SNP_TG_1926287_Lg2_01735_MAF50_1659427_exon1	ss475876980	Lg2_Scaffold21_Hap1	1904440	-	yes	9	[T/G]	BOT	BOT	CATCTTCGCAGCCACTGAATTTTCTGTGCATTAAAGATTCCATCTTTATGGATCCACCATT[T/G]TTTTTGCTGTAAGTATAGTTACTGTATAATCTGAGCATTTCCGTGGAGCAATATTTTGGGA	CCACTGAATTTTCTGTGCATTAAAGATTCCATCTTTATGGATCCACCATT	.	.	.	.	.	.	.	.	.	.	.	.	.	.	.	.	.	.	.	.	.	.	.	.	.	.	.	.
snpCO903605	ss475892143	Lg2_Scaffold38_Hap2	1711275	0.2857	yes	14	[A/G]	TOP	TOP	ATTACTACAGCATAAACTACCCCTTCAGTCCATATCAAACAGTTTGGACTGGATCAACGTAATGGCTTACGACTTCTACGGCCCCGGTTGGTTCCCAAACAACACTGCGCCACCCGCGGCGTTGTCTGCGAGTTCCGTTAACGGGGATGCCGGAATCACGTCGTGGATTAAGGCAGGATTGGCTCCCAAAAAGATAGTGCTAGGTCTTCCATTTTACGGATATGCGTGGCGTTTGTTGGACGCGAATAACCACGGCATTTTTGCCCCTGCTAATGGATCCGGTATAGGAACGTATGGTGACCAAGGTTACAGCCAAATAAAGGATTTCATAAGCCAAAACGCAGCTC[A/G]GACGGTGTACAACGCCACCTTTGTTACGAACTATTGCTACTCCGGGA…	TGACCAAGGTTACAGCCAAATAAAGGATTTCATAAGCCAAAACGCAGCTC	33	GA	24	GG	30	GA	29	GA	29	GG	22	GA	24	GG	37	GA	27	GA	29	GG	29	AA	18	GG	24	GG	18	GG
RosBREEDSNP_SNP_AG_1908444_Lg2_01735_MAF50_979810_exon1	ss475876977	Lg2_Scaffold21_Hap1	1886597	-	yes	11	[A/G]	TOP	TOP	GCAGGAGATCAATCGTCGATTCTTATGCCGGAAAGCTTGCCACAGGTGCCGGTGAAAGAGA[A/G]CGGCAGCGCAGATCGAACAAGGAGGAAACCGTTTAGGAGTCTGTTTCAGAGAGAACAGAAA	ATCGTCGATTCTTATGCCGGAAAGCTTGCCACAGGTGCCGGTGAAAGAGA	.	.	.	.	.	.	.	.	.	.	.	.	.	.	.	.	.	.	.	.	.	.	.	.	.	.	.	.
RosBREEDSNP_SNP_AG_4898009_Lg2_RosCOS3565_MAF30_1685164_exon4	ss475877065	Lg2_Scaffold21_Hap1	4876162	-	yes	1	[T/C]	BOT	TOP	TGTTAGCAAAAGAAGAGGTGGGGAGAGGTCCGGTGTCTACCTGAGCATAAGCATTTCCTTT[A/G]TCATATTCGGTGACCCCATAATTGTATGTCAACTCCAGAATGGCACTTTTGTCTTCGGGGC	AAAAGTGCCATTCTGGAGTTGACATACAATTATGGGGTCACCGAATATGA	.	.	.	.	.	.	.	.	.	.	.	.	.	.	.	.	.	.	.	.	.	.	.	.	.	.	.	.
RosBREEDSNP_SNP_CT_2916981_Lg2_RosCOS2955_MAF50_MDP0000565228_exon1	ss475877004	Lg2_Scaffold21_Hap1	2895133	-	yes	10	[A/G]	TOP	BOT	CAATGACTCAAGGATCTTCTAGTAATGAAGATGTATTTTTACTACTGGAGGTGTTCTTACA[T/C]AGATACCAAATGGAGGTTCAACTTTTGGAGGTTCACATCAACAGGGATCTTCTTCATCAAC	AGATCCCTGTTGATGTGAACCTCCAAAAGTTGAACCTCCATTTGGTATCT	.	.	.	.	.	.	.	.	.	.	.	.	.	.	.	.	.	.	.	.	.	.	.	.	.	.	.	.
RosBREEDSNP_SNP_GT_4012052_Lg2_01476_MAF30_143988_exon1	ss475883435	Lg2_Scaffold21_Hap1	3977121	-	yes	9	[T/G]	BOT	BOT	GTCATCATATCAACAACATTTAGATTTATGAACTTCACCTAGTACATGTGAATCCATGCTA[T/G]CCAAGGTCAAACATGTTTGTCCAAAAAACCCAAAAATACCCAAAAAAAAAAAAAATGAAAT	AACAACATTTAGATTTATGAACTTCACCTAGTACATGTGAATCCATGCTA	.	.	.	.	.	.	.	.	.	.	.	.	.	.	.	.	.	.	.	.	.	.	.	.	.	.	.	.
GDsnp01309	ss475882657	Lg2_Scaffold27_Hap1	1059790	-	yes	11	[A/G]	TOP	BOT	AGTACTGGGTCAAAATTTAAAGCTTTATGATCAAGGCTTAAGGGTGTGTGATATCCATAAACAATAATTAATTGTTGGTATCCAAGTAAAGATCCCAATA[T/C]TATACAAGCAAATTATCCATGTTAGTTCTTTAATTGCCCAAATCAGCAAATCAAAGACCAACTCATTTCCCATTTCCTTTTGCCTACTTTGAGCAGATCC	TTTGCTGATTTGGGCAATTAAAGAACTAACATGGATAATTTGCTTGTATA	.	.	.	.	.	.	.	.	.	.	.	.	.	.	.	.	.	.	.	.	.	.	.	.	.	.	.	.
RosBREEDSNP_SNP_CT_34286797_Lg2_00624_MAF30_MDP0000708314_exon1	ss475883453	Lg2_Scaffold36_Hap1	4489206	-	yes	8	[T/C]	BOT	BOT	GTTCATTAAGAAATCCAATTTTGGATTTGCTATAGTGGCAATATATGTCAGTGATATGAAC[T/C]TAGTTGGAATTCCTGAAAAGCTCAATAAAACTGCTGAATATTTGAAAAGCAAATTTGAAAT	AATCCAATTTTGGATTTGCTATAGTGGCAATATATGTCAGTGATATGAAC	.	.	.	.	.	.	.	.	.	.	.	.	.	.	.	.	.	.	.	.	.	.	.	.	.	.	.	.
RosBREEDSNP_SNP_TC_33272338_Lg2_00629_MAF20_MDP0000126888_exon7	ss475877361	Lg2_Scaffold51_Hap2	3219308	-	yes	6	[A/G]	TOP	BOT	ACCAAACCACACCACTATCACTAAAAGGACAATAAAAGAATCACGCAGAAAGATAAAGTAA[T/C]ACTTGCCTCTCTACTATTTTTCTCATTTCCATAGCATATTCCCTTTTATCAGTCTGTGCAC	GATAAAAGGGAATATGCTATGGAAATGAGAAAAATAGTAGAGAGGCAAGT	.	.	.	.	.	.	.	.	.	.	.	.	.	.	.	.	.	.	.	.	.	.	.	.	.	.	.	.
GDsnp00874	ss475882695	Lg3_Scaffold36_Hap1	2205210	-	yes	18	[A/G]	TOP	TOP	TAGTGGCAATTCGACGGTGCTGGTTTTGCTTTCAGTTCCGGCCAATCTTTCCGGTTAGCAGGGCATTGCCCATCTGTACATATATTCTGTCTATTTATGC[A/G]CTTACCACGCACGGCCCTTTTTTTTCCTCCCACAACGACCGGTTGAACGAGTGCCATTGGTTGTAAAAACTCGTATTTTACTCACTAAGATGCAAGTGCT	CCGGTTAGCAGGGCATTGCCCATCTGTACATATATTCTGTCTATTTATGC	.	.	.	.	.	.	.	.	.	.	.	.	.	.	.	.	.	.	.	.	.	.	.	.	.	.	.	.
GDsnp00955	ss475882703	Lg3_Scaffold48_Hap1	559889	-	yes	14	[A/C]	TOP	TOP	CAAATTTAAAGTCGAAAAGTCGTTTCGATCATGTTGGTATCTCCCAAACTTGTGAACTTCATCAGCCATCATCAATGCAGATGCTGCTGACCTGAAAAAA[A/C]ACATGAAAAATCCAAACAAAATTCATTTAGAGGCAATAACTTTATGCACAAGTTAAATTTAGTAAGAACCAAGCTTGAAGTACATTTTATTAGATTGTGG	TGTGAACTTCATCAGCCATCATCAATGCAGATGCTGCTGACCTGAAAAAA	.	.	.	.	.	.	.	.	.	.	.	.	.	.	.	.	.	.	.	.	.	.	.	.	.	.	.	.
GDsnp01604	ss475882716	Lg3_Scaffold86_Hap2	748007	0.3571	yes	11	[T/G]	BOT	TOP	ACAGTAAAAAGTTGCGCATCAATCCATCATCCAGTGATATTTACATGGNNAACACGCAAATAAACTACATGAAACATCTGGAATTCCACGCACCTAGAAA[A/C]GAGGAGCTTATTACTGACCAGCTGATGGATTCGTCAACATTTCAAGCGATTTNATCAAGTGATCTACTGCAACTGGCACGTCATCAAATGCCAACGCTCC	ATCGCTTGAAATGTTGACGAATCCATCAGCTGGTCAGTAATAAGCTCCTC	30	GG	26	GG	29	GT	35	GT	26	GT	23	GG	28	GG	41	GG	32	GT	21	TT	29	GG	38	GT	22	GT	26	TT
RosBREEDSNP_SNP_AC_34431436_Lg3_02030_MAF20_MDP0000155220_exon12	ss475877790	Lg3_Scaffold101_Hap3	279552	-	yes	3	[T/G]	BOT	TOP	TGGAAGAAAGCTTCAAAACCTCCAATGTTTTGCACTTGAAAAGGCTTTCAGGAAACTCAAA[A/C]GTAACCCCGCGGTCATACTTGTAAAGAAGAAGAAGATGAAAATCAAGTTTAACAACATTAC	AAACTTGATTTTCATCTTCTTCTTCTTTACAAGTATGACCGCGGGGTTAC	.	.	.	.	.	.	.	.	.	.	.	.	.	.	.	.	.	.	.	.	.	.	.	.	.	.	.	.
RosBREEDSNP_SNP_AG_11549009_Lg3_02220_MAF50_MDP0000150520_exon2	ss475877627	Lg3_Scaffold37_Hap1	315291	0.4615	yes	2	[A/G]	TOP	TOP	TCTACATTCAACAACGATAGACGAGGTTCGGAAATCAATCTTCGTCGTCCCCATACGAGAC[A/G]CCATCGTCGACCCCAGCGTTGGGAACGCCGTCGTCAACGTTTCAGCAGCAACATCGACAAA	CAACGATAGACGAGGTTCGGAAATCAATCTTCGTCGTCCCCATACGAGAC	13	AG	12	GG	18	AG	10	GG	18	AG	19	AG	16	AA	21	AG	11	GG	15	AG	0	-	19	AG	25	AG	22	AA
RosBREEDSNP_SNP_CA_24158738_Lg3_01728_MAF30_MDP0000161781_exon1	ss475877694	Lg3_Scaffold48_Hap1	302198	-	yes	15	[T/G]	BOT	TOP	AAACTCACTTACTGCCAATGATAGCCCTATCAGATGGTGATGGAACCAAAATCCAAGTTCC[A/C]TGAGCTTTAAAAGAGTCAAATTCCTCTTGCATTGCCATTTTCCGTTGGAAAGAAGCTGCCT	TTCCAACGGAAAATGGCAATGCAAGAGGAATTTGACTCTTTTAAAGCTCA	.	.	.	.	.	.	.	.	.	.	.	.	.	.	.	.	.	.	.	.	.	.	.	.	.	.	.	.
RosBREEDSNP_SNP_CT_13512352_Lg3_57248__57248_exon1	ss475875880	Lg3_Scaffold38_Hap1	259394	-	yes	13	[T/C]	BOT	BOT	TTTCTAGTTTAGGATATAGGGATTTAGGGTTTAGGCATGGCAGAGCTATGTAATGGAAATA[T/C]ATTGGAAGAAGATTTGCTTTCTTCTGTTGGCTGTGCTTTGATTTGCAATAGCAAGGAATTG	GGATATAGGGATTTAGGGTTTAGGCATGGCAGAGCTATGTAATGGAAATA	.	.	.	.	.	.	.	.	.	.	.	.	.	.	.	.	.	.	.	.	.	.	.	.	.	.	.	.
RosBREEDSNP_SNP_CT_34437600_Lg3_02030_MAF20_MDP0000155220_exon1	ss475877791	Lg3_Scaffold101_Hap3	285716	-	yes	2	[T/C]	BOT	BOT	CTCATACCATCTCTGCAACTGCAACTGTCAAAGTTTAAACGCAGCGCTGTTGCTCTTTCCT[T/C]CTTTGCTTCCATGGAAAATTGCACAATTACCACATGAATTTTCCACTTTTGTGGTAATTAC	TCTGCAACTGCAACTGTCAAAGTTTAAACGCAGCGCTGTTGCTCTTTCCT	.	.	.	.	.	.	.	.	.	.	.	.	.	.	.	.	.	.	.	.	.	.	.	.	.	.	.	.
RosBREEDSNP_SNP_GA_36531985_Lg3_RosCOS1799_MAF10_1623791_exon2	ss475877802	Lg3_Scaffold59_Hap1	181021	-	yes	2	[A/G]	TOP	TOP	GGGAACCTGGAAAACAGATTTATTACCTTGTTGATGGCAGGGCGAGATTAACAACCTCCAT[A/G]GATGAAAACGATGTGAAGACCACAACCGGCACAATTCATTTACAAGAACAACTCAGGACAT	AAACAGATTTATTACCTTGTTGATGGCAGGGCGAGATTAACAACCTCCAT	.	.	.	.	.	.	.	.	.	.	.	.	.	.	.	.	.	.	.	.	.	.	.	.	.	.	.	.
RosBREEDSNP_SNP_GA_37556218_Lg3_01822_MAF50_MDP0000175559_exon3	ss475877826	Lg3_Scaffold85_Hap2	1207262	-	yes	3	[A/G]	TOP	TOP	AACACTCGGGAAAAAAACACTGATCTGCTAGAAACCCAAAGCTTGAGTAAAGCATTTTCGG[A/G]CCTGCCCACAGTAAAGCATACACAACTGAGAATACAAAAAAGATTTAAAGCTAATTTTTCA	AAAAAACACTGATCTGCTAGAAACCCAAAGCTTGAGTAAAGCATTTTCGG	.	.	.	.	.	.	.	.	.	.	.	.	.	.	.	.	.	.	.	.	.	.	.	.	.	.	.	.
RosBREEDSNP_SNP_GA_6181881_Lg3_00073_MAF10_1646857_exon1	ss475877558	Lg3_Scaffold53_Hap1	211184	-	yes	7	[A/G]	TOP	TOP	CCAAGTGAATGGAACTGAAACAAAGGCAGAGGCTCCTCCATGGTATTGATCTTCAAGTGCT[A/G]ATGAGAAGTTATCCATAAATTCTTGTTTGGGTGCTTAGAGAGCTTGTCGTGCTTGGGGTTG	GAACTGAAACAAAGGCAGAGGCTCCTCCATGGTATTGATCTTCAAGTGCT	.	.	.	.	.	.	.	.	.	.	.	.	.	.	.	.	.	.	.	.	.	.	.	.	.	.	.	.
RosBREEDSNP_SNP_GA_744263_Lg3_RosCOS2149_MAF10_476168_exon1	ss475877471	Lg3_Scaffold87_Hap3	146611	-	yes	4	[A/G]	TOP	TOP	ATCATAATGTTCATGGTTTACTTGTGTCTATGCACCTCTCGCATTTGGTAACTAATGACAT[A/G]CATCTTAAGTTTGACAAACATGGTTTCTACTATTTCAACTATTCGTCATTCTTCTACCTAT	CATGGTTTACTTGTGTCTATGCACCTCTCGCATTTGGTAACTAATGACAT	.	.	.	.	.	.	.	.	.	.	.	.	.	.	.	.	.	.	.	.	.	.	.	.	.	.	.	.
RosBREEDSNP_SNP_TC_3834966_Lg3_00124_MAF40_1646586_exon1	ss475877531	Lg3_Scaffold33_Hap1	760039	-	yes	12	[A/G]	TOP	BOT	CCATGTAAACCTGCAATTTTGTGTATTCTTCACACTTGTGAATGCATCTGTGTTTTGATTT[T/C]TGTTTAAATTTTAGCTGTTGTTATCTTTCGAGGCTAGAGGGTCGATGTGGTTTGTTGCATA	CCACATCGACCCTCTAGCCTCGAAAGATAACAACAGCTAAAATTTAAACA	.	.	.	.	.	.	.	.	.	.	.	.	.	.	.	.	.	.	.	.	.	.	.	.	.	.	.	.
RosBREEDSNP_SNP_AG_34439805_Lg3_02030_MAF50_1676194_exon1	ss475877792	Lg3_Scaffold101_Hap3	287921	-	yes	3	[T/C]	BOT	TOP	AAGCCGAAGAGTGTGACGTTGAGCAGGTGGGACAGTCAGTGGCTTACTTATGCTCAGATTC[A/G]GTATGCTGCTGTTGACGCTTTTATTTCATATGAGATTGCTAGGCAGTTGAATCTTAGGGGT	TCAACTGCCTAGCAATCTCATATGAAATAAAAGCGTCAACAGCAGCATAC	.	.	.	.	.	.	.	.	.	.	.	.	.	.	.	.	.	.	.	.	.	.	.	.	.	.	.	.
GDsnp00276	ss475882686	Lg3_Scaffold35	112778	-	yes	17	[A/G]	TOP	BOT	GGAAAATTGAAGCCTATGCAACGGAAATGAGTGGAGCTACCAGAGCCATTCGCGAGCCTAGAGTCGTGGTCCAGACAACCAGTGAAGTAGACATCCTTGA[T/C]GATGGATATCGTTGGCGCAAGTACGGGCAGAAGGTTGTGAAAGGAAATCCNAATCCAAGGTTTGTTCCTTGTTATCACGGTTGAATTCTTCTTTGTTTGT	GGATTTCCTTTCACAACCTTCTGCCCGTACTTGCGCCAACGATATCCATC	.	.	.	.	.	.	.	.	.	.	.	.	.	.	.	.	.	.	.	.	.	.	.	.	.	.	.	.
GDsnp00073	ss475882689	Lg3_Scaffold35_Hap1	1520867	0.2692	yes	9	[A/G]	TOP	BOT	TGGAAATTAGTGATGAGAGAAACCTATACTGCAGTACTAGTAGCAGCAGCAGCAGCAGCAACGGTTTTACTTGAACCGCCACCATCAACACCGCCACCGC[T/C]ATCACCATCAACACCGCCACCTTGAGTGGACGCTACCGACATATTCCCGACAAGCGCAGTGGCAGTGACCGTCGGCCGTTTTCGTTTCTTTTTCTCGTAG	TCGGGAATATGTCGGTAGCGTCCACTCAAGGTGGCGGTGTTGATGGTGAT	16	CC	15	CC	15	TT	21	CC	18	CT	16	CT	15	CT	20	CT	18	CC	17	CT	10	CC	12	CC	14	CC	8	TT
RosBREEDSNP_SNP_CT_5923532_Lg3_01263_MAF30_1677920_exon1	ss475877549	Lg3_Scaffold35_Hap1	1094590	-	yes	12	[T/C]	BOT	BOT	AAGTTCCTCCATTGTTGTGCTGTAACTCTCTCTGTCTCTCTCTCTCTGTCTCTCTCATATT[T/C]TAGCTGATACAATTGTCTCTGTTTTATCTGATGTATTTCGCGAATTGAGCGACTACCCAAA	TTGTTGTGCTGTAACTCTCTCTGTCTCTCTCTCTCTGTCTCTCTCATATT	.	.	.	.	.	.	.	.	.	.	.	.	.	.	.	.	.	.	.	.	.	.	.	.	.	.	.	.
RosBREEDSNP_SNP_CT_7138274_Lg3_01493_MAF10_MDP0000137959_exon3	ss475877570	Lg3_Scaffold35_Hap1	2290109	-	yes	12	[A/G]	TOP	BOT	CTGGTATCTCACGATCCTCAGGAAAATGACCCAAATATAGGAAGCAGGGTTTTAAATGATA[T/C]GGTAAGCTCTCATAGCTCAATGCCAATACACGTGAGGTACCTTCACTATTTTCACCTTTGT	AATAGTGAAGGTACCTCACGTGTATTGGCATTGAGCTATGAGAGCTTACC	.	.	.	.	.	.	.	.	.	.	.	.	.	.	.	.	.	.	.	.	.	.	.	.	.	.	.	.
RosBREEDSNP_SNP_CT_7140782_Lg3_01493_MAF40_MDP0000137959_exon1	ss475877571	Lg3_Scaffold35_Hap1	2292243	0.2857	yes	12	[A/G]	TOP	BOT	AAAGGACTCAATGATATCCTCCAGATCATAAGCAGCATCTCTAATAATACCAACCCAATTG[T/C]GTACTAATTCATCGTCTCCTTGTTTTGCATCTGCATCTTTCAGGTAGCTCTGCATCAAGGA	GAGCTACCTGAAAGATGCAGATGCAAAACAAGGAGACGATGAATTAGTAC	39	TT	21	CC	30	TT	36	CC	26	TC	19	CC	36	TC	38	TC	16	CC	19	CC	56	CC	26	CC	34	CC	29	TC
RosBREEDSNP_SNP_GA_5926913_Lg3_01263_MAF30_1673590_exon1	ss475877550	Lg3_Scaffold35_Hap1	1097971	0.3077	yes	13	[A/G]	TOP	TOP	CGGTTGTTTGGCCAGGCCCTAGCATGATAACTCTGGTTGTGAAAGGTTTTGTGTAAGCTGC[A/G]TCAGCGCTCACAACAGTCAGTTGGTGGTTGGCAACAGTAAAGAAGAGTTCTTGATTGAGTG	CCAGGCCCTAGCATGATAACTCTGGTTGTGAAAGGTTTTGTGTAAGCTGC	23	GA	13	GA	14	GG	16	AA	12	GG	17	GA	7	GA	27	GG	17	GG	11	GA	11	GG	20	GA	10	GG	12	GA
RosBREEDSNP_SNP_GA_10707191_Lg3_00874_MAF50_1649316_exon1	ss475883054	Lg3_Scaffold36_Hap1	2208290	-	yes	17	[A/G]	TOP	TOP	AGCAACGAACATAGAAATTTAATGCAAAACGATGTTAAAGAGACAAAGCGCAGAAGTTGCA[A/G]ACATTAATACGAAATTGTCCAATAACCAACTACACGACTCATCTCAATGTATAAAGCAACC	TAGAAATTTAATGCAAAACGATGTTAAAGAGACAAAGCGCAGAAGTTGCA	.	.	.	.	.	.	.	.	.	.	.	.	.	.	.	.	.	.	.	.	.	.	.	.	.	.	.	.
GDsnp00148	ss475882744	Lg4_Scaffold24_Hap1	393593	-	yes	13	[A/G]	TOP	TOP	GTGCAAATCTTGTGAGTTGTGAGAAAGTGGCATCACAACCTCCTCCCCTTGGTGCTCAACGTCTAACAATTACATTGCACGATGTCAAATGCTGTTATAT[A/G]GTGCACTGTAACGTCGTTGAATAAATTTATTAGTATCGTAAAAAGTTATAGACTGTATGTACACACTTTGTCTCTTAGATTGAGAAGTTATNGTATATAG	GGTGCTCAACGTCTAACAATTACATTGCACGATGTCAAATGCTGTTATAT	.	.	.	.	.	.	.	.	.	.	.	.	.	.	.	.	.	.	.	.	.	.	.	.	.	.	.	.
GDsnp00523	ss475882753	Lg4_Scaffold36_Hap2	2075045	0.2857	yes	12	[T/C]	BOT	TOP	TGCCCTAGCCATCAAAACTCTGGTTCTTCAAATCTTGAACCCAAAAATAAAGTCTCGTAGCCCTTGGAAGCAACAAGGCTACAATTGGCAGTGCAATGGC[A/G]GAAGAAAAAGCTGGCGCCATATCCCCAAGCGTGAACCATTCATCCTCTTGGACCAAACCTTGAAGTTCGAGTCGCTCAACCGAAACTCGAACGGAATGGC	CAAGAGGATGAATGGTTCACGCTTGGGGATATGGCGCCAGCTTTTTCTTC	26	GG	15	GA	27	GG	40	GG	39	GA	29	GA	27	GG	35	GG	28	GA	19	GA	17	AA	19	GG	25	GG	16	GA
GDsnp01026	ss475882755	Lg4_Scaffold25_Hap1	578774	0.1071	yes	12	[T/C]	BOT	BOT	ATTAAATGGGATCATAAGCAATGACAGAGCAGACTGTCCTGAATGAGAGAGAGTAAAATGTCGATTCTCCTGTTGAGATCTAATTCGATCTTCATGAACT[T/C]GTCGAGAATTTTTCTTACGAAGTTTTGTTATGTATGGACAAGTGCTAGCTGATATGTTCTCGTCGTGTCAATAGGGTTCGTTGGTGAACGCTCAAGAATC	GAGTAAAATGTCGATTCTCCTGTTGAGATCTAATTCGATCTTCATGAACT	22	TT	17	TC	30	TT	18	TT	32	TC	23	TT	22	TT	32	TT	33	TC	31	TT	19	TT	31	TT	26	TT	22	TT
GDsnp01965	ss475882754	Lg4_Scaffold24_Hap1	3580429	0.2308	yes	11	[A/G]	TOP	BOT	TGTCAATGATATTGAAGTAAAGTTTCTTATGGTTTTCTCTAGTGCAACTTTAATATATTGGATTTTCATAATGCACTTTTAAGTTTTCAAGTTCCTTCCA[T/C]GCAATTGGTGACAATTAGTGTTGATTTCTAGGAATTCTGCAGATTAGAGGATAACCAGCTCCAATATCTGAAGGTAATTGTTGGCTTTATTTTGTATATA	CCTCTAATCTGCAGAATTCCTAGAAATCAACACTAATTGTCACCAATTGC	28	GG	31	GG	33	GG	60	GA	38	GG	28	GA	30	GA	46	GG	36	GG	24	GG	9	GG	46	GA	37	GA	16	GA
GDsnp02263	ss475882730	Lg4_Scaffold17_Hap1	150600	0.1071	yes	10	[A/G]	TOP	TOP	TGTTAATTGTTAATATGTAAGCCACACATATTAGGCTAACATGGAGTTCTCCATACACATATTAGGCTAAAACGGAATTCTTTGCTAATTGTTAGCACGG[A/G]CTGGCTCGTGTACTAATAATTAACATAAAGTTGACGGAATTTTTAATTTTAGGCATAAATATTCCTAACAGACTTTATCACAGGGCTTAAATCCTATTTT	CCATACACATATTAGGCTAAAACGGAATTCTTTGCTAATTGTTAGCACGG	33	GG	29	GG	27	GG	47	GA	28	GA	30	GG	28	GG	31	GG	21	GA	20	GG	21	GG	47	GG	43	GG	29	GG
RosBREEDSNP_SNP_CT_25043574_Lg4_00136_MAF10_MDP0000144203_exon3	ss475878123	Lg4_Scaffold25_Hap1	1904379	-	yes	8	[T/C]	BOT	BOT	CAGCAGCCCTACTACCTTCACCCATCTCTGACATGTCATCATAAGAAAATGATGGTCCAAC[T/C]GATGCTCCAGCTCTACGGTTAGGCTGAGGTTTTGCATGATTATGAGGAGCTCCCTTGTAGA	CTACCTTCACCCATCTCTGACATGTCATCATAAGAAAATGATGGTCCAAC	.	.	.	.	.	.	.	.	.	.	.	.	.	.	.	.	.	.	.	.	.	.	.	.	.	.	.	.
RosBREEDSNP_SNP_GA_13073783_Lg4_4744_MAF40_4744_exon1	ss475875927	Lg4_Scaffold22_Hap1	1091837	-	yes	10	[A/G]	TOP	TOP	TTATGAAACAAAAGCATGGACTTACTAGTTTTGTGCAGTTGGGGTGTTGTTAGAACTCACA[A/G]CAGAACTTCTTACTACTTGGAAGGACCCAGAAACTATGAAAGTTTCAAGTGCGAATTGTGA	AAGCATGGACTTACTAGTTTTGTGCAGTTGGGGTGTTGTTAGAACTCACA	.	.	.	.	.	.	.	.	.	.	.	.	.	.	.	.	.	.	.	.	.	.	.	.	.	.	.	.
RosBREEDSNP_SNP_GA_18765317_Lg4_00324_MAF30_490687_exon1	ss475883485	Lg4_Scaffold24_Hap1	386454	-	yes	1	[A/G]	TOP	TOP	CACCCGCCGCTATGAGAATTTTGTCCTTCGTACTAAATTTGTGGTGATGCTTTTTCTTCAA[A/G]GGCTGCTCTGCTGGCGGAGAAGATGGAAGAATCTGAGGCGGGGGAGAAGAACACGGAGTTG	ATGAGAATTTTGTCCTTCGTACTAAATTTGTGGTGATGCTTTTTCTTCAA	.	.	.	.	.	.	.	.	.	.	.	.	.	.	.	.	.	.	.	.	.	.	.	.	.	.	.	.
RosBREEDSNP_SNP_GA_18771771_Lg4_00324_MAF30_772675_exon1	ss475877988	Lg4_Scaffold24_Hap1	394274	-	yes	8	[A/G]	TOP	TOP	ACCCGGACAGATGCAAACACCAGATAAAATGGATGAACATAACACCAGGATTGCCAACTAC[A/G]GGGTTCCATAACATCATTGATCAGTACCAGATGAAAATAACTTATGCCAAACGGAGAATAC	TGCAAACACCAGATAAAATGGATGAACATAACACCAGGATTGCCAACTAC	.	.	.	.	.	.	.	.	.	.	.	.	.	.	.	.	.	.	.	.	.	.	.	.	.	.	.	.
RosBREEDSNP_SNP_GA_21956655_Lg4_00523_MAF20_1641807_exon1	ss475883018	Lg4_Scaffold24_Hap1	3577792	-	yes	7	[T/C]	BOT	TOP	AATCCCCTTCTTTCTGCTTCTCAGGGTGTAGCAGAGGGCAGTAACAAGGAGATGAAACGTT[A/G]GACGGCGTCGTTTCTACTTGTCGGGGTCGTCGTGTCTGTCTCAGGAGCAACAATGTCTTCC	TTGCTCCTGAGACAGACACGACGACCCCGACAAGTAGAAACGACGCCGTC	.	.	.	.	.	.	.	.	.	.	.	.	.	.	.	.	.	.	.	.	.	.	.	.	.	.	.	.
RosBREEDSNP_SNP_GA_25047666_Lg4_00136_MAF40_MDP0000144202_exon1	ss475878124	Lg4_Scaffold25_Hap1	1908471	-	yes	11	[A/G]	TOP	TOP	CAAAGGCTTCATCCAGTCGACCAGATCGTCCCAAAAGATCAACCATACATGCATAATGTTC[A/G]GGCCTTGGTGTGACATGAAAATCCCTACTCATGGAATTAAAGCAGTCCCATCCCTCGGCAA	TCCAGTCGACCAGATCGTCCCAAAAGATCAACCATACATGCATAATGTTC	.	.	.	.	.	.	.	.	.	.	.	.	.	.	.	.	.	.	.	.	.	.	.	.	.	.	.	.
RosBREEDSNP_SNP_GA_2768879_Lg4_RosCOS2404_MAF20_MDP0000317321_exon1	ss475877856	Lg4_Scaffold27_Hap2	904542	-	yes	3	[T/C]	BOT	TOP	TGTGCCTGGAGCTGCAACAATATTTTTTGTTTTCTGAACTGGCTTAACAGGAGAGGACATG[A/G]GACCTCTATTTGCAAAAGTTGTTGGCCCCATTTTCCCTCTGAGCAGAATAATTCCTCCCAC	TATTCTGCTCAGAGGGAAAATGGGGCCAACAACTTTTGCAAATAGAGGTC	.	.	.	.	.	.	.	.	.	.	.	.	.	.	.	.	.	.	.	.	.	.	.	.	.	.	.	.
RosBREEDSNP_SNP_GA_5884301_Lg4_02263_MAF50_749161_exon1	ss475877882	Lg4_Scaffold17_Hap1	115794	-	yes	11	[T/C]	BOT	TOP	AGGTGCAATCTGAAAATTCAGATGAGAATATTCATTATAATAATAAAGCCAATACCACTAC[A/G]CATAACCAACACATGCACCTAAAAACCTGATCTACAGATCTGTCAAGGATAAGCAACTCGC	ATCCTTGACAGATCTGTAGATCAGGTTTTTAGGTGCATGTGTTGGTTATG	.	.	.	.	.	.	.	.	.	.	.	.	.	.	.	.	.	.	.	.	.	.	.	.	.	.	.	.
RosBREEDSNP_SNP_GT_23921212_Lg4_00681_MAF50_MDP0000291530_exon1	ss475878102	Lg4_Scaffold25_Hap1	781879	-	yes	11	[T/G]	BOT	BOT	CATTTCGATTTCTTGAAAACCAATGGCAAAGAGTCAGCATAGCTCAAAATCCAAGTATTTC[T/G]GCAAGAAAATCTTCAGTTCTCCTTGCTCAATTTGAAAAATGGCGGCAACAGCTCATGTATC	CTTGAAAACCAATGGCAAAGAGTCAGCATAGCTCAAAATCCAAGTATTTC	.	.	.	.	.	.	.	.	.	.	.	.	.	.	.	.	.	.	.	.	.	.	.	.	.	.	.	.
RosBREEDSNP_SNP_TC_18748448_Lg4_00148_MAF50_MDP0000261230_exon1	ss475877984	Lg4_Scaffold24_Hap1	369585	-	yes	14	[T/C]	BOT	BOT	ACGAAGGAGTGCTGCTCAAAAGCACGCCAAAATCAACCGCAGGAAGCTCAATAAGCTCGAT[T/C]TCGTCCAGATCTGGTAAATCCCTACTTCTTTTTCTTCCTTTTTTTACTTCTTCAAATTTTC	CTGCTCAAAAGCACGCCAAAATCAACCGCAGGAAGCTCAATAAGCTCGAT	.	.	.	.	.	.	.	.	.	.	.	.	.	.	.	.	.	.	.	.	.	.	.	.	.	.	.	.
RosBREEDSNP_SNP_TC_18750621_Lg4_00148_MAF30_MDP0000261230_exon8	ss475877985	Lg4_Scaffold24_Hap1	371758	0.3571	yes	12	[A/G]	TOP	BOT	AAGTCTACCGTAATTTACATAATAATTGCACGTGAAACTCTTCTGATCTCAGGGCTTCCTG[T/C]AGGTGATACAAACCAAGATGATCAACATCCAGAACAACAGGCCAATCATCCAGATGAAAGC	GATGATTGGCCTGTTGTTCTGGATGTTGATCATCTTGGTTTGTATCACCT	50	TT	41	TT	23	CC	34	TC	39	TT	28	TT	23	TT	44	TC	33	TT	22	TC	38	TT	32	TC	89	CC	20	CC
RosBREEDSNP_SNP_TC_20552378_Lg4_01773_MAF50_519325_exon1	ss475878019	Lg4_Scaffold35_Hap2	2011246	-	yes	18	[A/G]	TOP	BOT	GTTAGCCTCCACGTGGCTCCTTCAGCAGCAGAAGTTGCAGCTCTATATAACCACCCTCTAC[T/C]CCTTGCAGTTTCTGTCAAAGCAGTCCGATACTTCTTGTTGTTTAACCACTCTCTACCCTTT	AGTGGTTAAACAACAAGAAGTATCGGACTGCTTTGACAGAAACTGCAAGG	.	.	.	.	.	.	.	.	.	.	.	.	.	.	.	.	.	.	.	.	.	.	.	.	.	.	.	.
RosBREEDSNP_SNP_TC_23408383_Lg4_01567_MAF30_1682900_exon3	ss475878083	Lg4_Scaffold25_Hap1	269187	-	no	-	[T/C]	BOT	BOT	AAAAAAACATCTACAGATATGGAAAAGATTTATAGCTAACCTTCCCTGGCGTAATTAGACC[T/C]TTATCCTCGGCGTCCTTGATCATACTATATGCAATCCTGCATATACAAATTTAAGATGAAA	TACAGATATGGAAAAGATTTATAGCTAACCTTCCCTGGCGTAATTAGACC	.	.	.	.	.	.	.	.	.	.	.	.	.	.	.	.	.	.	.	.	.	.	.	.	.	.	.	.
RosBREEDSNP_SNP_TG_18754232_Lg4_00148_MAF20_MDP0000231687_exon17	ss475877986	Lg4_Scaffold24_Hap1	375369	-	yes	10	[A/C]	TOP	BOT	GCAATGGCGGAGGCATGCATGCGTGAGAAGGTCCGAGAAATACAGAAAAACCTGTCCTCCA[T/G]GCTTAGAGCTCTCGGGGAATTGGCAATTCCTAATCCTAATTTCAGACAGAGTCGGCTTTCT	TCTGTCTGAAATTAGGATTAGGAATTGCCAATTCCCCGAGAGCTCTAAGC	.	.	.	.	.	.	.	.	.	.	.	.	.	.	.	.	.	.	.	.	.	.	.	.	.	.	.	.
RosBREEDSNP_SNP_TG_24104684_Lg4_00232_MAF30_521863_exon1	ss475883497	Lg4_Scaffold25_Hap1	965489	-	yes	12	[T/G]	BOT	BOT	CTCCTGCCTCTACGAAGAAAGATGATAAAACAAAGGGAAAAACAGATAACATGATCACAAG[T/G]GAGGAGGAAGAGACCAAGAGATTCCTCAGGTCAAAAAGAGAAGCCTTGGTTCTTTGTTTAG	ACGAAGAAAGATGATAAAACAAAGGGAAAAACAGATAACATGATCACAAG	.	.	.	.	.	.	.	.	.	.	.	.	.	.	.	.	.	.	.	.	.	.	.	.	.	.	.	.
RosBREEDSNP_SNP_GA_5335202_Lg4_325236_MAF30_325236_exon1	ss475875913	Lg4_Scaffold16_Hap1	1460134	-	yes	10	[A/G]	TOP	TOP	TTATTTAATCGAATATCAACCTGCTACTGGCTTCGTTCTCCGACGAGGAGGTCATTTTGGC[A/G]TCCAGCACGCCGAAGAAGCGAGCGGGGAGGAGAGTTTTCAACGAGACAAGGCACCCGGTTT	AATATCAACCTGCTACTGGCTTCGTTCTCCGACGAGGAGGTCATTTTGGC	.	.	.	.	.	.	.	.	.	.	.	.	.	.	.	.	.	.	.	.	.	.	.	.	.	.	.	.
RosBREEDSNP_SNP_AC_5920541_Lg4_02263_MAF20_1618391_exon2	ss475877885	Lg4_Scaffold17_Hap1	152034	-	yes	5	[A/C]	TOP	TOP	TCAGAGGAGTTTGATTTCTGACTTTTTTGGAGGAAGGGATCCTTTTGATGACCCGTTCTTC[A/C]CTCGCCCATTTGGAGGTATGTCCCCGTTTGGAGGTATGTCTCCATTTGGAGGTATGCCCCC	TGATTTCTGACTTTTTTGGAGGAAGGGATCCTTTTGATGACCCGTTCTTC	.	.	.	.	.	.	.	.	.	.	.	.	.	.	.	.	.	.	.	.	.	.	.	.	.	.	.	.
RosBREEDSNP_SNP_GA_5930421_Lg4_02263_MAF40_MDP0000232098_exon3	ss475877887	Lg4_Scaffold17_Hap1	161914	-	yes	15	[A/G]	TOP	TOP	AATTTTACCTCCCAAATGCACATATCTGGGTCCTGAGGCTTTTGCTGTTTGTGTTCGTTGA[A/G]CTTGTGTGTTTACTTCCTTTTCCCTCGGCTCTATCCTGGATCCGTATACTCCTACACAAAG	CCAAATGCACATATCTGGGTCCTGAGGCTTTTGCTGTTTGTGTTCGTTGA	.	.	.	.	.	.	.	.	.	.	.	.	.	.	.	.	.	.	.	.	.	.	.	.	.	.	.	.
RosBREEDSNP_SNP_AG_18756586_Lg4_00324_MAF20_1668939_exon1	ss475877987	Lg4_Scaffold24_Hap1	377723	-	yes	12	[A/G]	TOP	TOP	TACCCCGCCAAACTTGCTGGGAAAGATGATGGAGATATCATATTTCATTCAGATGAGACTC[A/G]GTAAGTTTAAGTATTCATCACAATTTTTGTTTTATGAATATTTGTTGGATAAAATATGGGT	ACTTGCTGGGAAAGATGATGGAGATATCATATTTCATTCAGATGAGACTC	.	.	.	.	.	.	.	.	.	.	.	.	.	.	.	.	.	.	.	.	.	.	.	.	.	.	.	.
RosBREEDSNP_SNP_CT_25034592_Lg4_00136_MAF10_1687814_exon1	ss475878122	Lg4_Scaffold25_Hap1	1895397	-	yes	5	[T/C]	BOT	BOT	ACAGTAATACTGACACGCATGAAGTGAAAATGCATGATGAGGAGAAGTAAAAGTACCTTGT[T/C]AGATTGGACAGCCTTGATGGAGAAGGAAGAGAGTCTCTTGGAAGGGAAGAGCCTGAGTGGG	GACACGCATGAAGTGAAAATGCATGATGAGGAGAAGTAAAAGTACCTTGT	.	.	.	.	.	.	.	.	.	.	.	.	.	.	.	.	.	.	.	.	.	.	.	.	.	.	.	.
GDsnp00189	ss475882778	Lg5_Scaffold36_Hap1	10625	0.25	no	-	[A/G]	TOP	TOP	TTCCGGCGATTATATAAATTACACCACCGTAAAGAGGGGGAATAGGGGGAGCAGCTCCAGTTGCAACTAGTGAAACTTTGCTCTCAATTTCCTTTCGACA[A/G]CTGAATGAGTTTTCTGATCCTGAGAAGAATGCATAGACAGATGTATTAAAATAAAAAGCGCCAAAGAAAACGATTGTTACAGTTTATCTGGGCAGTTGGC	GCAGCTCCAGTTGCAACTAGTGAAACTTTGCTCTCAATTTCCTTTCGACA	37	TT	27	TT	30	TT	36	TC	28	TC	22	TC	23	TT	35	TT	24	TT	21	CC	29	TT	26	TC	41	TT	23	TC
GDsnp01319	ss475882785	Lg5_Scaffold38_Hap1	2382975	0.3214	yes	17	[T/C]	BOT	BOT	TGACTAGGAACATATTCTGCAATCTACACTGATCATCAATCCGCTTGATTGTTTCTAAACACTCAACATTTATCACGCAGCTCCGACACATTATGCAGCA[T/C]AATGGTGATAGATGCGAGTGGATATGACTATGACCGAACAAAACAAGGACTAAACTTGCACAGCGGTTGAACTATTTAAGAAACCTGAGACTGGATAGAT	GTTTCTAAACACTCAACATTTATCACGCAGCTCCGACACATTATGCAGCA	26	AA	28	AG	23	AA	25	GG	33	AG	32	AG	22	AG	31	AG	25	AA	26	AG	27	AA	28	AA	34	AG	17	AA
GDsnp01859	ss475882801	Lg5_Scaffold50_Hap1	124435	0.1429	yes	5	[A/G]	TOP	BOT	TCAAATTCTTGCAGCTCGAATGATTTCTTCTTTCAACGCTCGAATGTCTGCAATTGTAAGCNATTTATACAAGGNTTTGCAACAATCTATTCATCATTTT[T/C]AGTGGGTCACTGCCGCGATGCCTGTTTCAAGAAGTTCAGGTTCGAAAATGATGCTCTCGNTGTATCAATTTCATCGATTTTGTTCCTAATCTTGTAAATT	CATTTTCGAACCTGAACTTCTTGAAACAGGCATCGCGGCAGTGACCCACT	22	CC	23	CT	21	CC	29	CT	38	CC	21	CC	20	CC	35	CT	37	CC	23	CT	23	CC	24	CC	25	CC	32	CC
RosBREEDSNP_SNP_AG_31365126_Lg5_01539_MAF20_1662415_exon5	ss475878437	Lg5_Scaffold53_Hap1	186941	-	yes	15	[A/G]	TOP	TOP	ATTTATGCATGGAAATTTCTTTAACTCTTATGCAGGGGTTCTCCTAAGTCTTTCAGTGCCC[A/G]TGTTGTATGATAAGTATCAGGACCACATTGATGATAAGCTGCATGTAGCAAACAGAGTAAT	GAAATTTCTTTAACTCTTATGCAGGGGTTCTCCTAAGTCTTTCAGTGCCC	.	.	.	.	.	.	.	.	.	.	.	.	.	.	.	.	.	.	.	.	.	.	.	.	.	.	.	.
RosBREEDSNP_SNP_CA_24525168_Lg5_01304_MAF30_1636386_exon1	ss475878392	Lg5_Scaffold45_Hap1	178587	-	yes	17	[T/G]	BOT	TOP	GACGTTGAGGAGAATGTCCAGCAATGGCCGCAAGTACTCGTGCGAAACGGCGAGCCAGACC[A/C]TGGAATGGATCAACGCCATCGTCGACTTCATAAGACCCTACACTTTCCTAACCAACGCCCA	TAGGAAAGTGTAGGGTCTTATGAAGTCGACGATGGCGTTGATCCATTCCA	.	.	.	.	.	.	.	.	.	.	.	.	.	.	.	.	.	.	.	.	.	.	.	.	.	.	.	.
RosBREEDSNP_SNP_CT_26877863_Lg5_02729_MAF40_MDP0000273487_exon4	ss475878404	Lg5_Scaffold48_Hap1	360343	-	yes	12	[A/G]	TOP	BOT	CTTGCAAACGATGCCCCTTAGTTATCACCTTCCTTGCAGCCGCAATACTCCTCCAGACATA[T/C]GACCCATTAACAGTGACCAGGGCATTAAGAAATTCAGTGTTTGGGAAGTATCGTGCCTTAA	TACTTCCCAAACACTGAATTTCTTAATGCCCTGGTCACTGTTAATGGGTC	.	.	.	.	.	.	.	.	.	.	.	.	.	.	.	.	.	.	.	.	.	.	.	.	.	.	.	.
RosBREEDSNP_SNP_CT_36510795_Lg5_00100_MAF20_MDP0000232589_exon4	ss475878472	Lg5_Scaffold82_Hap2	23523	-	yes	9	[A/G]	TOP	BOT	TGAAAGAACAAGAAGATTTAGATGAAGAATGGAGTTTTATGGATGATTCCATTGTTAACGA[T/C]GTGGTCAATGCTCACAATCAGTTATTTGGTTCATGTAATCTCGTTCTAGCAGTAAGTTGTT	GCTAGAACGAGATTACATGAACCAAATAACTGATTGTGAGCATTGACCAC	.	.	.	.	.	.	.	.	.	.	.	.	.	.	.	.	.	.	.	.	.	.	.	.	.	.	.	.
RosBREEDSNP_SNP_CT_4273093_Lg5_01623_MAF20_1681896_exon6	ss475878178	Lg5_Scaffold34_Hap1	714377	-	yes	15	[T/C]	BOT	BOT	ATTAAGGCTCAAGCGAAACCATCTGTACCTGCAAATCCTGCAACTAAAGGGGCATTTACAA[T/C]CTATATCACATACAGAAGTCCGCCATCTTTTCTTCTCCGTACAAGATTTTAGCTTCAGAGT	AGCGAAACCATCTGTACCTGCAAATCCTGCAACTAAAGGGGCATTTACAA	.	.	.	.	.	.	.	.	.	.	.	.	.	.	.	.	.	.	.	.	.	.	.	.	.	.	.	.
RosBREEDSNP_SNP_CT_4281032_Lg5_01623_MAF30_440688_exon2	ss475878180	Lg5_Scaffold34_Hap1	723197	-	yes	1	[A/G]	TOP	BOT	TAAAAGAGTTGTTTTGAAACCACCATATTCACCTATGAAACTTCTTTTTTTTAGCACGAAT[T/C]GTAATTCTATGATGTATATCTGTTGAATTTGGATGCAAAGCTGGCTGAGATATCTCCAGTC	TCTCAGCCAGCTTTGCATCCAAATTCAACAGATATACATCATAGAATTAC	.	.	.	.	.	.	.	.	.	.	.	.	.	.	.	.	.	.	.	.	.	.	.	.	.	.	.	.
RosBREEDSNP_SNP_GA_24528761_Lg5_01304_MAF40_1643253_exon1	ss475878393	Lg5_Scaffold45_Hap1	182180	0.3571	yes	12	[T/C]	BOT	TOP	TGTTCCTGCTTTACTTTCCTAGAGTGCGGAGAGGTGGAGATGCTTGGAAAATGATGCTGGC[A/G]TCCATAACTTTGAGCTGCATGCTTTCCGTGCTGCTTTTCAGATGGTATGCATTACTTACAC	GCATACCATCTGAAAAGCAGCACGGAAAGCATGCAGCTCAAAGTTATGGA	31	GG	18	GG	28	GA	36	GA	25	GG	25	AA	28	GG	31	GA	30	GG	21	GA	35	GG	30	AA	24	GG	23	AA
RosBREEDSNP_SNP_GA_25113506_Lg5_00373_MAF20_1648847_exon1	ss475883024	Lg5_Scaffold46_Hap1	4130	-	yes	6	[A/G]	TOP	TOP	CTGCGCAGTCATCCTCCACCATGTGCTTGATGGTCTGCGACTCCATAGCAACCGCCTCGTC[A/G]ACCTCGAACGCCTCGCCGTCGGAGCTCTTCAGGGTGATCATCTTCTTCTCTGCGGCCATCG	TCCTCCACCATGTGCTTGATGGTCTGCGACTCCATAGCAACCGCCTCGTC	.	.	.	.	.	.	.	.	.	.	.	.	.	.	.	.	.	.	.	.	.	.	.	.	.	.	.	.
RosBREEDSNP_SNP_GA_4277208_Lg5_01623_MAF40_291927_exon1	ss475878179	Lg5_Scaffold34_Hap1	719373	0.3571	yes	17	[A/G]	TOP	TOP	ATTCAGTGGATTTCAGCAGAAACAGCAGCAATAATCATCGAGAAAGAAAACTCACCGAGAA[A/G]GGATTGACTTCGTCTTCTTCGGCAAATGGGTTACTGTCGTAGCGGCCAGCCATGGCGGAGA	TTCAGCAGAAACAGCAGCAATAATCATCGAGAAAGAAAACTCACCGAGAA	21	GA	23	GG	31	GA	25	GG	20	GA	26	GA	24	GA	44	AA	21	AA	17	GG	26	GG	32	GG	38	GG	31	GA
GDsnp01956	ss475882766	Lg5_Scaffold31_Hap1	1145840	-	yes	16	[T/C]	BOT	TOP	TTCANATAAGAGGGGATTGTGTGATTNTGTTTGTTGAAGGAAATTACCTTGAATATGAATANGATAACTCACNGAGTCATCCACTTTCTACTTTCAACTC[A/G]AACAAAAAATTGAAATTGTTATCCAAGTCAATTCGCTCTAACAAACTCAACTTGTGTCTATCCCATCGATTCCTAAACATAATTANTAGCATAAATTAAA	TTGAGTTTGTTAGAGCGAATTGACTTGGATAACAATTTCAATTTTTTGTT	.	.	.	.	.	.	.	.	.	.	.	.	.	.	.	.	.	.	.	.	.	.	.	.	.	.	.	.
RosBREEDSNP_SNP_AG_2386247_Lg5_02457_MAF50_238354_exon1	ss475878157	Lg5_Scaffold32_Hap1	3979	-	yes	3	[T/C]	BOT	TOP	AGGAGGGGGGACAGAGGGACTGACGGATTGGAGAGATGGGAGCTACGGGTTTGGACTGAGT[A/G]AGAGAGGGATTGGGGTGGGTTTAGGTTTGTTGTCATTCAGTGAGGGTTTCGGGGATGGGAG	GAAACCCTCACTGAATGACAACAAACCTAAACCCACCCCAATCCCTCTCT	.	.	.	.	.	.	.	.	.	.	.	.	.	.	.	.	.	.	.	.	.	.	.	.	.	.	.	.
RosBREEDSNP_SNP_GA_2471400_Lg5_00179_MAF30_MDP0000285776_exon9	ss475878167	Lg5_Scaffold32_Hap1	89081	-	yes	8	[A/G]	TOP	TOP	TAAGCCCGGGCCATTAGACCCAAAAGTTGCACCGACTAGATTCAATTGATTCCACGATTCA[A/G]GAAATAGAGCACGCGGTATATAGACAAACCAAATCAAATCATGCGCATGCAACCACATGTC	CATTAGACCCAAAAGTTGCACCGACTAGATTCAATTGATTCCACGATTCA	.	.	.	.	.	.	.	.	.	.	.	.	.	.	.	.	.	.	.	.	.	.	.	.	.	.	.	.
RosBREEDSNP_SNP_TG_2474048_Lg5_00179_MAF20_MDP0000933810_exon1	ss475878168	Lg5_Scaffold32_Hap1	91729	-	yes	1	[T/G]	BOT	BOT	GGCTCGTCAAAGAAGTTAAACCAGAGAATGAAGTAGGCAACAACAAGCTCACAGGAACATT[T/G]CCCTTTCTACCCCACCACCAACAAGTAAAGAGAGAATGCCACGATTTTGAAGGTTGATCTT	GAAGTTAAACCAGAGAATGAAGTAGGCAACAACAAGCTCACAGGAACATT	.	.	.	.	.	.	.	.	.	.	.	.	.	.	.	.	.	.	.	.	.	.	.	.	.	.	.	.
RosBREEDSNP_SNP_CT_11970050_Lg5_01319_MAF40_MDP0000594281_exon1	ss475878291	Lg5_Scaffold38_Hap1	1773460	-	yes	18	[A/G]	TOP	BOT	TCAGTGCCACTATCTCCTTTACTAGGCAATAAGGGTACCCCCCAAATTGTGATATCCTTAT[T/C]GATAACGTCAAGCTTTTCTATCCTGATCAATAGCCTCATTGTTGTTCTCTTTCAGGCCTTC	AGAGAACAACAATGAGGCTATTGATCAGGATAGAAAAGCTTGACGTTATC	.	.	.	.	.	.	.	.	.	.	.	.	.	.	.	.	.	.	.	.	.	.	.	.	.	.	.	.
RosBREEDSNP_SNP_TC_11985564_Lg5_01319_MAF20_MDP0000661779_exon1	ss475878293	Lg5_Scaffold38_Hap1	1788974	-	yes	18	[T/C]	BOT	BOT	TTATATTTCGAAATCAACCTAGAAATCTCATCACTCCTTGCGGATGCTGCTTTTTCTATAA[T/C]TGCTTCGTTCCTTCTGCTTCCTGGAGCTCCTCGCCAGAGAGGAGTTGCTGCTATTGAAACC	AATCAACCTAGAAATCTCATCACTCCTTGCGGATGCTGCTTTTTCTATAA	.	.	.	.	.	.	.	.	.	.	.	.	.	.	.	.	.	.	.	.	.	.	.	.	.	.	.	.
RosBREEDSNP_SNP_CA_31321013_Lg5_01539_MAF30_345119_exon1	ss475878433	Lg5_Scaffold53_Hap1	132649	-	yes	11	[A/C]	TOP	TOP	GGACAACGAGCAGTACTGCAACAAGAAAATCTGGTCTTACAATGATACTTACACCGACGGC[A/C]AAACCACCCAAGGCGGCTTTGCTGGTGCCCTCGTCGCTGATCAAAAGTAATCACCAAACCC	AGTACTGCAACAAGAAAATCTGGTCTTACAATGATACTTACACCGACGGC	.	.	.	.	.	.	.	.	.	.	.	.	.	.	.	.	.	.	.	.	.	.	.	.	.	.	.	.
GDsnp00181	ss475882811	Lg6_Scaffold28_Hap1	765577	0.2308	yes	8	[A/C]	TOP	BOT	TGAATAAATCAAATNNAATTAATAATTAAAATTANATAATAAGGTATNACAAACTGAAAAGAGTATGTGAAAATCATTTTTTGGTTCTTGAACACTTTTA[T/G]ACTCAAATAGGCTCCTAATTTGTAAAAACATTAGGAGGTCGTGATTCATTTTTATCTTAAAGTAGTTACGTGTAAGTGTTGACATCTCAACACTGAATGG	AATGAATCACGACCTCCTAATGTTTTTACAAATTAGGAGCCTATTTGAGT	29	AC	28	AA	31	AA	30	AA	42	AA	39	AA	30	AA	31	AC	27	AC	18	AA	7	CC	35	AC	22	AC	27	AC
RosBREEDSNP_SNP_AG_27322069_Lg6_RosCOS1881_MAF40_259381_exon1	ss475878686	Lg6_Scaffold43_Hap1	3181502	-	yes	13	[T/C]	BOT	TOP	ACCCGAAACACATAGAAGTGATGAATCAAGCATTCTATGCATGAAAGGAATCATGGTTGAC[A/G]ATACTGAGTGGAACGCGTGGTTGTTGCTGAGTAATACAATGTATATTTCCACCCCCCAGAA	GGAAATATACATTGTATTACTCAGCAACAACCACGCGTTCCACTCAGTAT	.	.	.	.	.	.	.	.	.	.	.	.	.	.	.	.	.	.	.	.	.	.	.	.	.	.	.	.
RosBREEDSNP_SNP_TC_27324354_Lg6_RosCOS1881_MAF10_1684220_exon2	ss475878687	Lg6_Scaffold43_Hap1	3183787	0.2143	yes	5	[T/C]	BOT	BOT	CCCAACTGTTGAAAGTCCAATCAATACCAGCAACCTTTGCCTCTCGGGTACCAGAACAAGA[T/C]GCACTTTTTCCTACGACAAACTAACGAAAATAGAAAAAGAGTAAGATTACGAAAAGACCTG	AAAGTCCAATCAATACCAGCAACCTTTGCCTCTCGGGTACCAGAACAAGA	31	TT	19	TC	31	TT	33	CC	33	TT	25	TC	23	TC	40	TT	38	TT	31	TT	18	TC	30	TT	29	TT	22	TT
RosBREEDSNP_SNP_AG_372637_Lg6_00347_MAF20_1663629_exon1	ss475878481	Lg6_Scaffold25_Hap1	344552	-	yes	6	[A/G]	TOP	TOP	TCTCATTTTTCTGTTGAACAACCTTCATTGAAGATATGTCATCTGGTTGTTCAGCCTCCTC[A/G]GGGGCAACTTGCTTTGGTTGTTCAGGAGTGGAAACCACTGTTGCCAAATTATTCTTGGTTG	TGTTGAACAACCTTCATTGAAGATATGTCATCTGGTTGTTCAGCCTCCTC	.	.	.	.	.	.	.	.	.	.	.	.	.	.	.	.	.	.	.	.	.	.	.	.	.	.	.	.
RosBREEDSNP_SNP_GA_9344917_Lg6_02258_MAF30_MDP0000143112_exon9	ss475878561	Lg6_Scaffold31_Hap1	89319	-	yes	17	[A/G]	TOP	TOP	CAACAATTTCATCATTAATACAAAACTGCACCTTTGAGTTTACAACCTCTTTTGTAGTTGC[A/G]CAATGTAAAAACCTCCCAACACCAAATAGCAAAATTAAACTGTTATTTACTATGGATAGTT	TCATTAATACAAAACTGCACCTTTGAGTTTACAACCTCTTTTGTAGTTGC	.	.	.	.	.	.	.	.	.	.	.	.	.	.	.	.	.	.	.	.	.	.	.	.	.	.	.	.
GDsnp02291	ss475882861	Lg7_Scaffold47_Hap1	574746	0.4231	yes	13	[T/G]	BOT	TOP	TCCAGGTAAATCTAGGTATTCTTCTTCTCTTGCACAAAATGTGAAATTGTTCCACCCACAATGAAATAAGAATAAATTAGTCAATTCCCTGTATAAAGTG[A/C]ACTGCATTAACATCATTCCCCATTATTCTCTTTAACTTTTTTTCCGAGCAGAAAGAGGTCATGAAAAAGGCAGTTTTGGAAGGGTATTCTTGCAGTTAGT	TGCTCGGAAAAAAAGTTAAAGAGAATAATGGGGAATGATGTTAATGCAGT	17	TT	20	TT	26	GT	19	TT	8	TT	14	GT	21	GT	33	GG	27	TT	21	GG	16	TT	22	GT	28	GG	28	GT
RosBREEDSNP_SNP_CA_25439273_Lg7_02291_MAF40_MDP0000308968_exon2	ss475878930	Lg7_Scaffold47_Hap1	575019	-	yes	10	[T/G]	BOT	TOP	TAGTTGCACACACCTCAAAATGCTTGTCTATCCATGTGATCTCCTCCAAAGAATTAGAATG[A/C]AGTGATTCCCCTGAACTGTGAAAACTAATTGTCTTCGCGTTCTGCAGAAGTCTCAAGCTAC	CTTCTGCAGAACGCGAAGACAATTAGTTTTCACAGTTCAGGGGAATCACT	.	.	.	.	.	.	.	.	.	.	.	.	.	.	.	.	.	.	.	.	.	.	.	.	.	.	.	.
RosBREEDSNP_SNP_CT_25399014_Lg7_02291_MAF10_30521_exon1	ss475878925	Lg7_Scaffold65_Hap2	203126	0.1429	yes	1	[T/C]	BOT	BOT	TCAGCACCATTAACGTGTGTGTCCACTTCCATCTCTTGCCCTGTATTTGATTCAACCAGTG[T/C]AGTATCAAGGACCGTGTTCTTGCCTATACTCTCTTCAGGTTTCAAGTGCAGGTCCTTTTTG	AACGTGTGTGTCCACTTCCATCTCTTGCCCTGTATTTGATTCAACCAGTG	36	CT	26	CC	26	CC	36	CC	29	TT	25	CT	35	CC	29	CC	39	CC	23	CC	26	CC	26	CC	29	CC	19	CC
RosBREEDSNP_SNP_TC_1112883_Lg7_01997_MAF20_MDP0000296109_exon3	ss475878735	Lg7_Scaffold26_Hap1	660784	-	yes	11	[T/C]	BOT	BOT	GCAAACGCTGTGCAAATGTTGCAGAACATTGATGGCATGTCCAATCAAAATCCTTCAGCTA[T/C]AAAACGAAAAATGAAAGTAAGATCATGAATTATCTATATCTGGTGAAACCATCTCTACACT	GCAAATGTTGCAGAACATTGATGGCATGTCCAATCAAAATCCTTCAGCTA	.	.	.	.	.	.	.	.	.	.	.	.	.	.	.	.	.	.	.	.	.	.	.	.	.	.	.	.
GDsnp00086	ss475882875	Lg8_Scaffold41_Hap1	1743418	0.2222	yes	16	[A/G]	TOP	BOT	AAAGTTGAATGTGGTCCAAACAATTTCCAGCCTGTTAATGAATCTTTCCTATGTATCATCATGATCAAGGCAATACCTTGAAGGCAACTAATGATATTTT[T/C]GGAACTACAGATAGTTATGCCAACTGGTTTACGCAGTGTGTCGGTTTTATTGTACTGGAGTTNGAATACCCTTTTCGTCAATTAGAGAGAAGTTTTAAAA	ATAAAACCGACACACTGCGTAAACCAGTTGGCATAACTATCTGTAGTTCC	8	GA	8	GA	15	GG	24	GG	15	GA	5	GG	10	GG	20	GG	13	GA	15	GA	2	AA	9	GA	19	GA	10	GG
GDsnp00215	ss475882870	Lg8_Scaffold36_Hap1	2086770	0.1786	yes	13	[T/G]	BOT	BOT	GCGATTACCGATACACACGAAGGTCGAGATAAATCAACATATAGGTTNCACTTTACAATTTGTAATTTAATGCTCGAAAATTTGAGAATTAGCTAGATTG[T/G]ATGAGTGTAATGTATTTTGTACAATTTCATTTCTTTTCACATTCTAACTTTCACGACTCGTTACCACCTTTCACTTTCAAGTAAGTAAACATGTTGATCG	CTTTACAATTTGTAATTTAATGCTCGAAAATTTGAGAATTAGCTAGATTG	26	CC	23	CC	33	CC	35	CC	37	CC	30	CC	26	CA	41	CA	35	CA	19	CA	26	CC	34	CC	27	CA	31	CC
GDsnp00246	ss475882900	Lg8_Scaffold59_Hap1	114442	0.1071	yes	8	[T/C]	BOT	TOP	GCAAAAGTAACTGAACAGAGATATCAGGTGGTTCTGGATGGCACAATATTAAATGTTGAACAGTTGTATCTGTGAATATCGAGCTTTAAAGATGAGCATC[A/G]AAGTGATATGAGACATACCATCAGACAGGCACCCCTCAGGTGTCGCTTATCTGTACCAGAACCTTATTCTTCTTGCCTGCAGATAAAAGCAGAAGTTTCC	ATAAGCGACACCTGAGGGGTGCCTGTCTGATGGTATGTCTCATATCACTT	34	GG	19	GG	24	GG	37	GG	37	GG	30	GG	28	GG	22	GG	24	GG	20	GA	17	GG	44	GA	38	GG	29	GA
GDsnp00584	ss475882874	Lg8_Scaffold41_Hap1	117101	-	yes	11	[T/C]	BOT	TOP	TTATTTAGTTCTTTTTGTTGATTAATTGAGTGTGATCCCAATGCTAATCTGGATTTCTATAATTGATTAATGTTCGTTTTCTGCGTGCTTATAGATTTAC[A/G]TTTCAGCTGGATCTCTAATTGATTAGTGTTCGTTAATCTGGATTTTGAATTTATTAGTGTTCGATTTCTAACAAAATCAAAGTGTTGTAAATAGAAAGTT	ATTCAAAATCCAGATTAACGAACACTAATCAATTAGAGATCCAGCTGAAA	.	.	.	.	.	.	.	.	.	.	.	.	.	.	.	.	.	.	.	.	.	.	.	.	.	.	.	.
GDsnp00862	ss475882883	Lg8_Scaffold43_Hap1	82723	-	yes	11	[T/C]	BOT	BOT	GATAGTACTAAGTGGCACGATAATGATTATGTTTGGTTTGCTAATTTTCGAGAGAAATGTTTAGCCCTGCTTGAAATTTTCGTATGGTGAAGACATGCTG[T/C]TGTAGTTTCCGAATTTGGTTTATTTGTTGAAACGTGAGCGTTACTGAAGAAGTGGAGAATGAGCGAATTTCGAGTATGGACACAGTGAGCGTTCCGTGAG	AGAGAAATGTTTAGCCCTGCTTGAAATTTTCGTATGGTGAAGACATGCTG	.	.	.	.	.	.	.	.	.	.	.	.	.	.	.	.	.	.	.	.	.	.	.	.	.	.	.	.
GDsnp01148	ss475882886	Lg8_Scaffold52_Hap1	312799	-	yes	12	[T/C]	BOT	BOT	GATAAACTTCTCCTGTGTAATAACGGACAGGAGCCCAAGCTTGGACATGAAGGGTTGGTATGGTAGTGATGTTGTGATCATATTTCTCCATCAGCATCTC[T/C]GGTAGTTCTTTAACCACTTTAACATGGCCTTCAAGGGTGGCTATGAAATGATCTTCATCGTATATATCAGTAAAAGTGCTGCCAAACAAAAGATACTGCT	AGGGTTGGTATGGTAGTGATGTTGTGATCATATTTCTCCATCAGCATCTC	.	.	.	.	.	.	.	.	.	.	.	.	.	.	.	.	.	.	.	.	.	.	.	.	.	.	.	.
GDsnp02689	ss475882882	Lg8_Scaffold70_Hap2	2883	0.1538	yes	10	[T/C]	BOT	BOT	TCAGCAACATGTTGGAGTTGTGATGACATTTCATTAGTCTTTCTTGTGACTTGATTCACATGACCGTCTTGGTTCACCTCTTTCAATTTAAGACCCAAAT[T/C]CAGATAAGGAAAATACTTACTCATCTAAAAAAATTCATTACTAGAAACTGGCCAATTATAAATGTACAATAATTAATCGACTAAAAAAATTCATTACAAA	TTGATTCACATGACCGTCTTGGTTCACCTCTTTCAATTTAAGACCCAAAT	17	TT	14	TT	13	TT	15	TT	14	TT	15	TT	16	TT	33	TT	19	TT	23	CC	2	TT	41	TC	21	TT	22	TC
RosBREEDSNP_SNP_AC_21581037_Lg8_02685_MAF30_MDP0000202383_exon1	ss475879128	Lg8_Scaffold72_Hap2	4909	-	yes	8	[T/G]	BOT	TOP	TGCCTCAACAAGACCTCAATAATGAATGCTGCATCCACTAGAACAATTCTCACAAAGTCAT[A/C]ACTGCTAAACTCGATAGTTTCTGCGTAACAACTGCGTATCTTGCCCTCTTGGTCCTTTATT	AAGAGGGCAAGATACGCAGTTGTTACGCAGAAACTATCGAGTTTAGCAGT	.	.	.	.	.	.	.	.	.	.	.	.	.	.	.	.	.	.	.	.	.	.	.	.	.	.	.	.
RosBREEDSNP_SNP_CT_14333819_Lg8_RosCOS761_MAF50_60479_exon3	ss475882974	Lg8_Scaffold68_Hap2	188646	-	yes	14	[T/C]	BOT	BOT	CGATGGCTCGTTGTCCACATCAGTTTATTGTTATAATTTTATCAAAACTACCCCTTAATGA[T/C]TAGTAAAATAATTAATACTATTCCTTAATTTTAAACTGTCTTTTCACATTTTAAACTTACT	TGTCCACATCAGTTTATTGTTATAATTTTATCAAAACTACCCCTTAATGA	.	.	.	.	.	.	.	.	.	.	.	.	.	.	.	.	.	.	.	.	.	.	.	.	.	.	.	.
RosBREEDSNP_SNP_CT_18192194_Lg8_02689_MAF50_MDP0000284531_exon10	ss475879111	Lg8_Scaffold41_Hap1	4039958	-	yes	10	[A/G]	TOP	BOT	AACCAATTGAAAGTGTCATGATGCCCTTTGAAGCAGCTCAGCCACTTAATGGGACCCTGGA[T/C]TTGAACAAAGTGGTGATGCGTTTCTTTAAGGATTCAGTGGTGCCCATCATAGATGACTGGG	ATGATGGGCACCACTGAATCCTTAAAGAAACGCATCACCACTTTGTTCAA	.	.	.	.	.	.	.	.	.	.	.	.	.	.	.	.	.	.	.	.	.	.	.	.	.	.	.	.
RosBREEDSNP_SNP_CT_29493560_Lg8_02575_MAF20_138927_exon2	ss475879189	Lg8_Scaffold55_Hap1	780845	-	yes	1	[A/G]	TOP	BOT	AATCAGATATTCCTCCAATCATACAAAATAGAGGTATTCATCAATTTACCCCCAGGATTGG[T/C]CAACACAAATCTCCCTGTGCAACATTTCCAGAAAAAACGCTTTCGAAATCTTCACTGGTAT	GATTTCGAAAGCGTTTTTTCTGGAAATGTTGCACAGGGAGATTTGTGTTG	.	.	.	.	.	.	.	.	.	.	.	.	.	.	.	.	.	.	.	.	.	.	.	.	.	.	.	.
RosBREEDSNP_SNP_CT_29503558_Lg8_02575_MAF10_1664069_exon1	ss475882976	Lg8_Scaffold55_Hap1	790739	-	yes	6	[A/G]	TOP	BOT	GGGAACATTCGGAAACTTTTACCGACTCAGCCAAAAGAATCATACTTTGCTGATGCCATTT[T/C]CTGTTTAAGCTTTTTCTCAATATATGTTATGAATGTGAGCAATTTCCTTTTCTGCTGTATA	AAAGGAAATTGCTCACATTCATAACATATATTGAGAAAAAGCTTAAACAG	.	.	.	.	.	.	.	.	.	.	.	.	.	.	.	.	.	.	.	.	.	.	.	.	.	.	.	.
RosBREEDSNP_SNP_GA_19687572_Lg8_00862_MAF10_1639307_exon1	ss475879118	Lg8_Scaffold43_Hap1	112054	-	yes	2	[T/C]	BOT	TOP	TTGTGGTGTTCTACTCTTCATCGTCACTGGAGTCCTCAGAAGAAGTTTTGATCGCTTCCGC[A/G]GTCATGAGAGAAACCACGGCCCTGTGTATTGCTAGATCTGCTCTGTAAAACAATCTCCGAG	TTTTACAGAGCAGATCTAGCAATACACAGGGCCGTGGTTTCTCTCATGAC	.	.	.	.	.	.	.	.	.	.	.	.	.	.	.	.	.	.	.	.	.	.	.	.	.	.	.	.
RosBREEDSNP_SNP_GA_8456044_Lg8_01550_MAF50_1659733_exon3	ss475879018	Lg8_Scaffold36_Hap1	1507189	-	yes	14	[T/C]	BOT	TOP	CCTTGGATGGGACCAATTCCAAGCTCTGATCATCCACATCACTAAATTCAAAAGAATTCTT[A/G]GTCAAAAGATCAGAAGGAATCAACAGATCAAGCTGATCAGCCTTGGGAACCAAGAAAATCA	GTTCCCAAGGCTGATCAGCTTGATCTGTTGATTCCTTCTGATCTTTTGAC	.	.	.	.	.	.	.	.	.	.	.	.	.	.	.	.	.	.	.	.	.	.	.	.	.	.	.	.
RosBREEDSNP_SNP_GT_18189098_Lg8_02689_MAF20_1674587_exon2	ss475879110	Lg8_Scaffold41_Hap1	4036791	-	yes	4	[T/G]	BOT	BOT	CGCGGCACGGAGAATTGATGAAGCATTTTATGTACTTGAATCTGTGGAGCGAGGCACTGCA[T/G]TGGGAAGTCCGAAATTGTCAGCACCTCTTGTTCTTGGTCTGCTCAATGCTCTAGTTGAAGC	GAATTGATGAAGCATTTTATGTACTTGAATCTGTGGAGCGAGGCACTGCA	.	.	.	.	.	.	.	.	.	.	.	.	.	.	.	.	.	.	.	.	.	.	.	.	.	.	.	.
RosBREEDSNP_SNP_TC_19693041_Lg8_00862_MAF50_1633845_exon2	ss475879119	Lg8_Scaffold43_Hap1	117523	-	yes	2	[T/C]	BOT	BOT	ATACAAACTCTTCAGATCCAAAGATCTCGATTTTTCGGGAATTTCAGTGCCATGTGAGTTC[T/C]CTACTCTATTTTCCATCAACAACCCCTCAATCCAACCACCCAAACCGACGAACCCAAATTT	TCAGATCCAAAGATCTCGATTTTTCGGGAATTTCAGTGCCATGTGAGTTC	.	.	.	.	.	.	.	.	.	.	.	.	.	.	.	.	.	.	.	.	.	.	.	.	.	.	.	.
RosBREEDSNP_SNP_TC_8448146_Lg8_01550_MAF50_556385_exon1	ss475879016	Lg8_Scaffold36_Hap1	1499291	-	yes	1	[A/G]	TOP	BOT	AGCCTCAGGCCCTCAATTGTATGGTAACTGAAAATAACCAACCTTGCATTTCATCTTTCGC[T/C]GCCTGTCCATCAGCTCTGTTCATGAAAGCTACAAAGCCACAATTTCTTTGGCGCCTTCGCT	CAAAGAAATTGTGGCTTTGTAGCTTTCATGAACAGAGCTGATGGACAGGC	.	.	.	.	.	.	.	.	.	.	.	.	.	.	.	.	.	.	.	.	.	.	.	.	.	.	.	.
RosBREEDSNP_SNP_TC_8450890_Lg8_01550_MAF20_705344_exon1	ss475879017	Lg8_Scaffold36_Hap1	1502035	0.25	yes	10	[A/G]	TOP	BOT	GAACAAAGGCCTTCGACCCCGGTGCGTTATCCCCTTGAAATGACTCCACAAACTCCGCATA[T/C]AAGCGAGCTGTTTCATCCTCCGCTCTCTGAAACGAAAATCGAAAAGAATAAAACAGTACTT	TATTCTTTTCGATTTTCGTTTCAGAGAGCGGAGGATGAAACAGCTCGCTT	14	TC	15	TC	9	TT	17	TC	19	TT	15	TT	5	TC	15	TT	17	TC	7	TT	9	TT	18	TT	19	TT	15	TC
RosBREEDSNP_SNP_TG_30479542_Lg8_00342_MAF30_570403_exon2	ss475879204	Lg8_Scaffold55_Hap1	1766827	-	yes	9	[T/G]	BOT	BOT	GCTCCTTCAGTTCCAAACTGTTCTGGCATACACTCTCCATAGAACCCGAAGAAGCCAATAA[T/G]GTAACATCGCTCTGACCCTCCTCCTCATCAACACCAAGCAGTGGCGGAGACATCACAATTC	TCCAAACTGTTCTGGCATACACTCTCCATAGAACCCGAAGAAGCCAATAA	.	.	.	.	.	.	.	.	.	.	.	.	.	.	.	.	.	.	.	.	.	.	.	.	.	.	.	.
GDsnp00175	ss475882864	Lg8_Scaffold31_Hap1	589597	0.3214	yes	18	[T/C]	BOT	BOT	AAATGCAATCTTCAACACCACAAGAAATCAAGAAATTGGCATGTCATGAAATGACTCCAAATGCTGATCACATAAATAAAACCCACGAATATCTGTTAAA[T/C]CAACGGATTTTAATGAAAACATAAGCTGACCTCNATAGTCAATCTGGAAGCCCCTGCCTTACAACAGAAGCCAATCTTTATATCANTCATTCATCTTCCC	ATGACTCCAAATGCTGATCACATAAATAAAACCCACGAATATCTGTTAAA	40	TC	38	TC	38	TC	39	CC	29	TC	29	TT	29	TC	40	TT	32	TC	21	TT	22	TT	37	TT	29	TT	19	TC
GDsnp00301	ss475882863	Lg8_Scaffold31_Hap1	447384	0.1538	yes	1	[T/C]	BOT	BOT	GCATATTGCAGTTGCAGCAGGGTGCTGGTGGTGCATTAAAAACCGGCAGCTACCGAATTAAAACCCAAATGCCAAAGGACCATAGCAGCATTCAATACCA[T/C]GCTAACGTCCCATCAGCCCGGCCCATAATATTCTCTCTCTCTCTCTCTCTCTAGATTCTCTCTCTCATCTCTGTGATACACACTTCCGCAGAAGCTAGCT	TACCGAATTAAAACCCAAATGCCAAAGGACCATAGCAGCATTCAATACCA	15	AA	12	AG	20	AA	24	AG	32	AA	19	AA	17	AA	25	AA	25	AG	23	AG	9	AA	17	AA	11	AA	12	AA
GDsnp01632	ss475882868	Lg8_Scaffold32_Hap1	204443	0.1923	yes	14	[T/C]	BOT	BOT	CGGGGCAATCTTTCTCTGTCACCACNTTTTCTATTTTAGGAAAGTAGTTTGTTGGATTTGGTTTGGTTTGGTTGATCGCCAGGGTAGATTGTTTGGCAGT[T/C]GAGTGTGCAGCTTTACCTTATCTTATGTTTACCCTTTAACTTTGNTTTGTTTTTCAATGNTAAAACCTNATGTGTCATCGTGTCATCTATTTTAGTGTTA	GTTGGATTTGGTTTGGTTTGGTTGATCGCCAGGGTAGATTGTTTGGCAGT	30	TC	18	TT	31	TT	44	TT	33	TC	24	TT	28	TT	44	TC	36	CC	26	TT	35	TT	25	TT	32	TT	6	TT
RosBREEDSNP_SNP_TC_6209800_Lg8_RosCOS1254_MAF30_1639968_exon1	ss475878982	Lg8_Scaffold35_Hap1	321521	-	yes	6	[T/C]	BOT	BOT	GTAGAAATTAGGGTTTTACAAATTATAATTTGGGTGTGTTAGAGGAGATAAAGGGAGCTAC[T/C]TTATTTTCTGGAGAGTTCTTTCCCTTTATCTGTGTTTCTTGTTCTTCTAGTTTTTGGGTTA	GGTTTTACAAATTATAATTTGGGTGTGTTAGAGGAGATAAAGGGAGCTAC	.	.	.	.	.	.	.	.	.	.	.	.	.	.	.	.	.	.	.	.	.	.	.	.	.	.	.	.
RosBREEDSNP_SNP_GA_19672029_Lg8_00862_MAF10_MDP0000314135_exon6	ss475882953	Lg8_Scaffold43_Hap1	96511	-	yes	5	[A/G]	TOP	TOP	CGAAGAGTGAAATTCAGTTGTGAGTGTGTGTATCAACCAGTCGACTCTCAACCAGGAATTC[A/G]CATATTGTTCATTGAAAAGCTTGGATTTCAACCTCGCATGATAGGACTCAATTGCAGCATT	ATTCAGTTGTGAGTGTGTGTATCAACCAGTCGACTCTCAACCAGGAATTC	.	.	.	.	.	.	.	.	.	.	.	.	.	.	.	.	.	.	.	.	.	.	.	.	.	.	.	.
RosBREEDSNP_SNP_CT_282703_Lg8_00301_MAF10_516988_exon1	ss475878942	Lg8_Scaffold76_Hap2	6316	-	yes	5	[T/C]	BOT	BOT	TTCAACCTCGCCAATCCAAAATCTCCAATCTTGGCATTGGGAATCCGAGTCCAGCAACACA[T/C]TGCTAGGCTTCACATCACCGTGAATCACCGGTGAGTCACAAACATGGTGCAAATACTCGAG	CAATCCAAAATCTCCAATCTTGGCATTGGGAATCCGAGTCCAGCAACACA	.	.	.	.	.	.	.	.	.	.	.	.	.	.	.	.	.	.	.	.	.	.	.	.	.	.	.	.
GDsnp00400	ss475882922	Lg9_Scaffold21_Hap1	617506	0.5	yes	1	[T/G]	BOT	TOP	ATAAAAAACGAGAAACATTATCCGCTTAAGGAAGTAGGAGATATTGCTCACCCTCAATAGCTATAGACCCAAGCTTGGTGGCTGGTACAGATGAAAGTGC[A/C]CCAAGAAATGCACCCATTGGTGTTCTTGCAATACCAACGATGCAAACATCTACATTATGATCAATAAACATGGAAACAAATTTGAAACTTAGAAAACCAG	GATGTTTGCATCGTTGGTATTGCAAGAACACCAATGGGTGCATTTCTTGG	32	GG	23	GT	24	GG	35	GT	17	GT	20	GT	22	TT	24	GT	28	GT	22	TT	32	GG	33	GT	26	GT	23	TT
GDsnp00452	ss475882941	Lg9_Scaffold36_Hap1	2756072	-	yes	14	[A/C]	TOP	BOT	GTTGTTTGATCAAAGATATGACTAATGGATGCTCCAAGGTGAGTAGCTTCATCACTTTAGCATAAGCATTTATAATAAGATCTGCATGCTTACTGTTACT[T/G]AGAATACGCTTGTCAAGCCAATGGGAAAAAGGCAGGAGAATACCTCACGTTTCCAGTTTTCTTAGTTTAATACATTTTCTACAATCTTGCTCTTCTCATG	ACGTGAGGTATTCTCCTGCCTTTTTCCCATTGGCTTGACAAGCGTATTCT	.	.	.	.	.	.	.	.	.	.	.	.	.	.	.	.	.	.	.	.	.	.	.	.	.	.	.	.
GDsnp01328	ss475882906	Lg9_Scaffold39_Hap2	775202	0.0385	yes	13	[A/G]	TOP	TOP	ATTTCCTTGATAAGATTTACCGCGTTTGGTCCGTTTGCATCTGGATCTTTAATGGTAATTTCTGATTGTTAACAGAATAGAAAAGTTTCATAGTTGAACG[A/G]ATGCATCCTACTAAGTTCCTTTCCAAAACTATTTATCTTTGCAGATGGATCGAAGGAAGCGGGCAACGCATAGGGCAACCAAGGAGAACTGGAATATGTC	AATGGTAATTTCTGATTGTTAACAGAATAGAAAAGTTTCATAGTTGAACG	23	CC	22	CC	19	CC	32	CC	21	CC	24	CT	14	CC	32	CC	15	CC	18	CC	5	TT	24	CC	20	CC	19	CC
GDsnp01648	ss475882929	Lg9_Scaffold27_Hap1	890418	0.5	yes	16	[T/G]	BOT	BOT	GCAAGAGACAAATTCTACACAAATTCNAGCTTAAAATAGCCTATAGCTCTTTCCCTGGAGATGGCGTAACTTGTGATGTTTAGCCCTCAATGATTGTAAA[T/G]AACTTTTGTATAAGAAAATTAGTGTGAAAAGCTAGTATAGCCAATCGCTTAACCCATAATTATTTAGTACCGTGGTTATTGCCCATNATCAAAACATTTT	TTCCCTGGAGATGGCGTAACTTGTGATGTTTAGCCCTCAATGATTGTAAA	33	AA	41	CA	35	CC	40	CC	29	AA	26	AA	35	CC	43	CC	26	CA	27	CA	28	AA	41	CA	24	CA	25	CA
GDsnp01755	ss475882925	Lg9_Scaffold23_Hap1	573854	0.1429	yes	8	[A/G]	TOP	BOT	GTGTTGGCATAAAAAAATGGCTCAACCCAAGGAGTTGGCTCCATTTTCAGTTTTGGCATCTCGAGCTTGGTTACTGATCAAATTCAACTCTAGTTAAAAG[T/C]GCTTCTTAATACGTTTAGGATTACCAAACACTACCACTCACTACCACATTTAACGTTTAAACAAGCATTCATTTAACTAAATCGGTGCCCATTAATCATA	AATGTGGTAGTGAGTGGTAGTGTTTGGTAATCCTAAACGTATTAAGAAGC	34	GG	22	GG	31	GG	24	GG	32	GG	29	GG	23	GG	51	GG	30	GG	25	GA	28	GG	28	GA	30	GA	23	GA
GDsnp01858	ss475882920	Lg9_Scaffold39_Hap2	7662670	-	yes	12	[A/G]	TOP	TOP	TTTTTTTAATCAATTTTTAGTAGAAATGCAAGAGTGAAACCTAAAAAAAAATTTGGAGTGTTTTCTACAAGAAGTACATAACTGGTGTTTCTTACAAAAA[A/G]TGTTTCAAGTGTTTTTGGAAATCAAAAATATTTTCTCTAAAAATATTTTTGATCATTTTAAAAGTACTTACAAATAAGACGTAACTTACTAGCTAGATAT	ATTTGGAGTGTTTTCTACAAGAAGTACATAACTGGTGTTTCTTACAAAAA	.	.	.	.	.	.	.	.	.	.	.	.	.	.	.	.	.	.	.	.	.	.	.	.	.	.	.	.
GDsnp02059	ss475882937	Lg9_Scaffold36_Hap1	953918	0.1071	yes	14	[T/C]	BOT	TOP	AGGTTGCTCACCCACCTNCATTTTTTTTTCCTTCATTTTTTGGGTTCNTTGGTTCTTCTTCTTGGTAACNGCTACTTGACAATGATAGTGCGTTTATTTT[A/G]GCGGAGTAGGCTAGTTCTCATTTCCAATTCTAGAGTTTTCGGCTTAGGCATTGTTACGGGCTCACTTTTGAGACTTGTTTCATTGTTTTACTTTTTGTAA	TGCCTAAGCCGAAAACTCTAGAATTGGAAATGAGAACTAGCCTACTCCGC	30	CT	26	CC	28	CC	26	CT	21	CC	29	CC	27	CT	39	CC	27	CC	16	CC	23	CC	28	CC	27	CC	26	CC
GDsnp02451	ss475882933	Lg9_Scaffold28_Hap1	8106	0.1071	yes	13	[A/G]	TOP	BOT	ATTTTTTTTTTTTGAGAAAGTCATTCCTTACTAATTATGATCTACCAAATACATCCCTAAATATTAAATTTTAATCTATTCTATTCAATTTTTCATCAAG[T/C]CATTTGACTTGCACATGATACACTTTTGATGGTAGATAGATAGTTTTCCATGAGTTTAAAGACTCTTTTTTTCTTTTTCTTTTTTTTTTTTTGAAAAAAT	TGGAAAACTATCTATCTACCATCAAAAGTGTATCATGTGCAAGTCAAATG	26	TC	25	TC	28	TT	41	TT	33	TT	33	TT	33	TT	31	TT	27	TC	18	TT	35	TT	35	TT	39	TT	27	TT
RosBREEDSNP_SNP_CA_11719235_Lg9_01755_MAF20_45574_exon1	ss475879411	Lg9_Scaffold23_Hap1	565176	-	yes	10	[A/C]	TOP	TOP	GACCAGTTGACCAATTGTTACCCCCCAGAAAATATTGGTCCTACGCTTACCAAATGGTCCT[A/C]AAAAATGCACTATATTACTATAGGTAATCAAATTATTTTGTCGAAGTTCTTATTGATCGAC	CAATTGTTACCCCCCAGAAAATATTGGTCCTACGCTTACCAAATGGTCCT	.	.	.	.	.	.	.	.	.	.	.	.	.	.	.	.	.	.	.	.	.	.	.	.	.	.	.	.
RosBREEDSNP_SNP_GA_11726505_Lg9_01755_MAF30_1681471_exon1	ss475879413	Lg9_Scaffold23_Hap1	572446	-	yes	13	[T/C]	BOT	TOP	TAAAATAAAGCAAAAACTAGGGAAAAGTAAAAGATGGGTTTTACCTGAGGAGATAAGATTA[A/G]AGCAAGAAAGAAGAAGCAAAGGATGATGGGTTCTTCTTGTAGATTATGAATTATGATGGCA	TTCATAATCTACAAGAAGAACCCATCATCCTTTGCTTCTTCTTTCTTGCT	.	.	.	.	.	.	.	.	.	.	.	.	.	.	.	.	.	.	.	.	.	.	.	.	.	.	.	.
RosBREEDSNP_SNP_GA_11729185_Lg9_01755_MAF40_508139_exon1	ss475883030	Lg9_Scaffold23_Hap1	575126	-	yes	14	[A/G]	TOP	TOP	CCAACCGACAAGAAATCCATCGCCGACTATGGCTCCCCCGAGGAATTCCTCGCGAAGGTGT[A/G]CTAGCTTCTTCTTTTTTCCGATGACAATGTAAAATATGTTACAATTACATCGTCCAAGTAC	GAAATCCATCGCCGACTATGGCTCCCCCGAGGAATTCCTCGCGAAGGTGT	.	.	.	.	.	.	.	.	.	.	.	.	.	.	.	.	.	.	.	.	.	.	.	.	.	.	.	.
RosBREEDSNP_SNP_GA_20592637_Lg9_02451_MAF20_329711_exon3	ss475883031	Lg9_Scaffold27_Hap1	1003684	0.3889	yes	15	[T/C]	BOT	TOP	CGCCTCCTAAGGAGGGGGAGGAGGAGGAGGACCCGACACGCGTCGGGCACGTGCGCGAGTT[A/G]TGCCCGTTGTTGCTGCAGTGCGAGCACCGCCGAGTCATTTTTCCTGACTCGGCCGGTTCGG	GAGTCAGGAAAAATGACTCGGCGGTGCTCGCACTGCAGCAACAACGGGCA	16	AG	10	AG	15	GG	11	GG	15	AG	9	GG	5	GG	11	GG	17	AA	4	AG	9	GG	15	AG	19	AG	4	AG
RosBREEDSNP_SNP_GA_3751782_Lg9_00605_MAF10_1631038_exon1	ss475879306	Lg9_Scaffold39_Hap2	3529046	-	yes	9	[A/G]	TOP	TOP	TGTGGAACAGGGGAACCTTTTTTATGAGGTCTAAGCATAAATGGCGCTTAATCTCCCTTCG[A/G]AGCCCTTCCGGCAAGTCTTTGATCAAATCCATCTCATCTTCTCCCCCCATTGTCACCCATC	GGAACCTTTTTTATGAGGTCTAAGCATAAATGGCGCTTAATCTCCCTTCG	.	.	.	.	.	.	.	.	.	.	.	.	.	.	.	.	.	.	.	.	.	.	.	.	.	.	.	.
RosBREEDSNP_SNP_GT_21597933_Lg9_02230_MAF10_1640084_exon1	ss475882978	Lg9_Scaffold28_Hap1	388854	-	yes	15	[T/G]	BOT	BOT	CGAGTATGAAACATAAAATAGGAATGAAGAACTTAGAAGCACAAATGATTCACAAAAGATA[T/G]AAATACACAAAAGAAGGAAATAGTCATTTACATGGAAAGAGGCATAATAAACACCAAAAGC	CATAAAATAGGAATGAAGAACTTAGAAGCACAAATGATTCACAAAAGATA	.	.	.	.	.	.	.	.	.	.	.	.	.	.	.	.	.	.	.	.	.	.	.	.	.	.	.	.
GDsnp01189	ss475882903	Lg9_Scaffold20	459634	-	yes	12	[T/C]	BOT	TOP	GCTGGCCGCTAATATCTGCCATCGGTTAGTGAATGGGGATAATGCACAGCAGATAGCAGTCCAGAGCTCAAAGGAAGCTCATACCTCTGTAGCACCTCCC[A/G]GTTTTATGGTAGGAAGAGAACAATCAGCTCCGGTTAATGTACACACAGCAGGCTCCTTTTGCCGAAAAATCTGGTCGCGTGGAGGAAGATCCTCGCAAGT	TGCTGTGTGTACATTAACCGGAGCTGATTGTTCTCTTCCTACCATAAAAC	.	.	.	.	.	.	.	.	.	.	.	.	.	.	.	.	.	.	.	.	.	.	.	.	.	.	.	.
RosBREEDSNP_SNP_AG_8229716_Lg9_00337_MAF30_1667271_exon1	ss475879385	Lg9_Scaffold20_Hap1	8103928	-	yes	15	[T/C]	BOT	TOP	AAATCTACATGCAACCTTATTTACAGTAAGGAACAAAATTTTCTTAATTTTGTCCTCTTCA[A/G]TCAAACCTCTTGACTATACTATTGGAGAGATCCTCTAGAAACCATGACATAGTTATGGTAG	ATGTCATGGTTTCTAGAGGATCTCTCCAATAGTATAGTCAAGAGGTTTGA	.	.	.	.	.	.	.	.	.	.	.	.	.	.	.	.	.	.	.	.	.	.	.	.	.	.	.	.
RosBREEDSNP_SNP_CA_1790459_Lg9_00169_MAF10_1628909_exon8	ss475879276	Lg9_Scaffold20_Hap1	1664186	0.25	yes	11	[T/G]	BOT	TOP	AGGATGACTCATAACAATACTAGGCAACAAGAAAAAGCACATTAAACAACCCAATCAACTT[A/C]ATCATAAGAACACTTACCTTTCACCATTGCCAATAACCTTTTTGGGAGAAAGCACATTATC	TTCTCCCAAAAAGGTTATTGGCAATGGTGAAAGGTAAGTGTTCTTATGAT	23	CA	23	CC	18	CC	34	CC	26	CC	15	CC	24	CC	47	AA	28	CC	26	CA	22	CC	35	CA	34	CA	16	CA
RosBREEDSNP_SNP_CT_1969453_Lg9_01573_MAF20_MDP0000597821_exon3	ss475879279	Lg9_Scaffold20_Hap1	1843754	-	yes	16	[T/C]	BOT	BOT	TCTGTCAGAATACGTAAATGGGAAGAACATAAAGACAGGCGGACAAAAAAAAATTGACATG[T/C]AAGTCTGAAACATACCCACCATGGGCTTCAGCACCAGGCTCCCCAGAAATACCACCTTCAT	ACGTAAATGGGAAGAACATAAAGACAGGCGGACAAAAAAAAATTGACATG	.	.	.	.	.	.	.	.	.	.	.	.	.	.	.	.	.	.	.	.	.	.	.	.	.	.	.	.
RosBREEDSNP_SNP_CT_2313874_Lg9_02134_MAF50_MDP0000218391_exon1	ss475879287	Lg9_Scaffold20_Hap1	2188086	-	yes	1	[A/G]	TOP	BOT	GCAAGTTATCAAATTTTTCCGATCGAGGTAAAACTCGAAATACCTTCAATCTCTACCTTTT[T/C]GATGTTCTGATTCAATTTTTGAGTTGTATACGTGTTGTGGCGACATTTGGGTGCAAAAATC	CCAAATGTCGCCACAACACGTATACAACTCAAAAATTGAATCAGAACATC	.	.	.	.	.	.	.	.	.	.	.	.	.	.	.	.	.	.	.	.	.	.	.	.	.	.	.	.
RosBREEDSNP_SNP_GA_1433030_Lg9_01339_MAF30_MDP0000316472_exon1	ss475879262	Lg9_Scaffold20_Hap1	1307242	-	yes	18	[T/C]	BOT	TOP	CCGCACTTGTGTCGACTTCATGCACAAGGTCAAACCCTAAAAGCCCCCAACCGCAGAACTC[A/G]GCATCTCCTTGCATGTTTTGGCTTATCTAGCTGGTCCTCCTGCTTGTAAAGATGGATGATC	TTTACAAGCAGGAGGACCAGCTAGATAAGCCAAAACATGCAAGGAGATGC	.	.	.	.	.	.	.	.	.	.	.	.	.	.	.	.	.	.	.	.	.	.	.	.	.	.	.	.
RosBREEDSNP_SNP_GA_1782044_Lg9_00169_MAF30_MDP0000633848_exon3	ss475879275	Lg9_Scaffold20_Hap1	1655389	-	yes	15	[A/G]	TOP	TOP	AAAGATTTGTAAGCTTCTTGTTCGACAATTCGAATCGATTCTGGACAACGTTAGAACCGCC[A/G]TTGCCCAGGATCTTGTTCTTCGACATGCCCGTCGCCTCTGCTAACTTCTCGGCCTCTTCTT	AGCTTCTTGTTCGACAATTCGAATCGATTCTGGACAACGTTAGAACCGCC	.	.	.	.	.	.	.	.	.	.	.	.	.	.	.	.	.	.	.	.	.	.	.	.	.	.	.	.
RosBREEDSNP_SNP_TC_6817208_Lg9_00280_MAF50_1659011_exon3	ss475879355	Lg9_Scaffold20_Hap1	6691606	-	yes	10	[T/C]	BOT	BOT	ATTCTCTGATTTCGATTTCCATCACCTTGTTGCCCGAAGAAGGTAATACATCGCAACATTG[T/C]CTTCGTGGCGCCTGCAACTGATTAATTCACGAAAACATGGAATTAGTATTATATAAGTTTC	TCGATTTCCATCACCTTGTTGCCCGAAGAAGGTAATACATCGCAACATTG	.	.	.	.	.	.	.	.	.	.	.	.	.	.	.	.	.	.	.	.	.	.	.	.	.	.	.	.
RosBREEDSNP_SNP_AG_11731639_Lg9_01755_MAF40_1652052_exon2	ss475879414	Lg9_Scaffold23_Hap1	577580	-	yes	14	[T/C]	BOT	TOP	ATCTCTTGATAAAGAAAAAGATGTTATAGTTTGATCTTCTTCAATAAATGTCTCAACTTTG[A/G]CTTCCCTGTCGAGGAGTAATATAGCATTCTCTCTACAAGTACTTATAAGTTGCTTCCCATC	ACTTATAAGTACTTGTAGAGAGAATGCTATATTACTCCTCGACAGGGAAG	.	.	.	.	.	.	.	.	.	.	.	.	.	.	.	.	.	.	.	.	.	.	.	.	.	.	.	.
EV_26C_R713	.	0	0	-	no	-	[A/G]	TOP	TOP	ATATGCCCACGCAGAACCCTCAAAATAACGCCTAACACGATCATTGCGGTAAACTTCCTT[A/G]GCGAGAGTGGTCTTTCCCAAACCGCCCATCCCACAAATGGACACAACTCGACCGTGTTTT	GCAGAACCCTCAAAATAACGCCTAACACGATCATTGCGGTAAACTTCCTT	.	.	.	.	.	.	.	.	.	.	.	.	.	.	.	.	.	.	.	.	.	.	.	.	.	.	.	.
EV_26C_R713-bis	.	0	0	-	no	-	[A/G]	TOP	TOP	ATATGCCCACGCAGAACCCTCAAAATAACGCCTAACACGATCATTGCGGTAAACTTCCTT[A/G]GCGAGAGTGGTCTTTCCCAAACCGCCCATCCCACAAATGGACACAACTCGACCGTGTTTT	GCAGAACCCTCAAAATAACGCCTAACACGATCATTGCGGTAAACTTCCTT	.	.	.	.	.	.	.	.	.	.	.	.	.	.	.	.	.	.	.	.	.	.	.	.	.	.	.	.
EV_26C_Y585	.	0	0	-	no	-	[T/C]	BOT	BOT	TGATAAAGCTTCTTTGCAAGCTCTTCGTCTCTCAATTTCAAAATATGATCCCTCTCCTCT[T/C]TCGACGGAGAGGTTAGTTTAATCAGAATGCCTTCCCAAACATCCCTTGGTTTGCATTGTT	TCTTTGCAAGCTCTTCGTCTCTCAATTTCAAAATATGATCCCTCTCCTCT	.	.	.	.	.	.	.	.	.	.	.	.	.	.	.	.	.	.	.	.	.	.	.	.	.	.	.	.
EV_Eve1_R422	.	0	0	-	yes	15	[T/C]	BOT	TOP	GATAGAAGGGGAAGTTGAAAAGGTCGAACAGACTGAGTTGACATTGTTTCAAAAGTTACT[A/G]GAAGGGTTTAACGTGCTTAAACAAGACGAGGAGAACTTCTTGAGAGGTCTTTCGAAAGAA	AGACCTCTCAAGAAGTTCTCCTCGTCTTGTTTAAGCACGTTAAACCCTTC	.	.	.	.	.	.	.	.	.	.	.	.	.	.	.	.	.	.	.	.	.	.	.	.	.	.	.	.
EV_Eve4_Y192	.	0	0	-	no	-	[T/C]	BOT	BOT	GAGAAAGAGGCGTAGGTGGGGATCTATCGGAAGTCCCATGGCTTCGTACTTAGGATCATA[T/C]AGTGCGTTTTTAATGGCCCTGCCAGGATTTTTACACAATTAATTTGATATTTTAGGAGAT	CGTAGGTGGGGATCTATCGGAAGTCCCATGGCTTCGTACTTAGGATCATA	.	.	.	.	.	.	.	.	.	.	.	.	.	.	.	.	.	.	.	.	.	.	.	.	.	.	.	.
EV_Eve4_Y495	.	0	0	-	no	-	[T/C]	BOT	BOT	GAGATTCTGTGCTGGAATATTCACATTCTCTTGCCAGTTGCTCATCGAAATCTACACATA[T/C]ACGAACAATATATCAACCAGAGTCTGCAGATAAATATCATATCACTGATGAAAAAYGAAA	GCTGGAATATTCACATTCTCTTGCCAGTTGCTCATCGAAATCTACACATA	.	.	.	.	.	.	.	.	.	.	.	.	.	.	.	.	.	.	.	.	.	.	.	.	.	.	.	.
EV_M45TA_Y144	.	0	0	-	no	-	[T/C]	BOT	BOT	CACGGTGTCTGTCGCCTTCTGGGCGGTGCCCTTGGCTTGGCTCCAAGCATCTTGTGCTGT[T/C]TGCTTTGCTTTCTCAGACACATCTTGTGCGGTTGCAGACACCTTGCYGGCCATGTCTTTG	GTCGCCTTCTGGGCGGTGCCCTTGGCTTGGCTCCAAGCATCTTGTGCTGT	.	.	.	.	.	.	.	.	.	.	.	.	.	.	.	.	.	.	.	.	.	.	.	.	.	.	.	.
FEM_cg_1	.	0	0	-	yes	7	[T/C]	BOT	BOT	GGGAAATCTGTAAAGTAAATCTGTCTCTAAGCGCAAGAGGGTCGGAAAACAAATGCGCCG[T/C]CCTAGTTGCTCAGTTTTATGGTGCTGCGTTAGTTTCTGTAGAANTATGACATTTCTATGT	TAAAGTAAATCTGTCTCTAAGCGCAAGAGGGTCGGAAAACAAATGCGCCG	.	.	.	.	.	.	.	.	.	.	.	.	.	.	.	.	.	.	.	.	.	.	.	.	.	.	.	.
FEM_cg_10	.	0	0	-	yes	8	[A/G]	TOP	TOP	TGTACTAATTACAATCTCTTTCATTGATTTACAGCCCCCTTGCGGTACATACGCCCCCAC[A/G]GTACGTGTACATACGTACTCTAATCTGAATATGTATGTGCATTTTAATTAATTAAGCACC	ACAATCTCTTTCATTGATTTACAGCCCCCTTGCGGTACATACGCCCCCAC	.	.	.	.	.	.	.	.	.	.	.	.	.	.	.	.	.	.	.	.	.	.	.	.	.	.	.	.
FEM_cg_11	.	0	0	-	yes	15	[T/C]	BOT	BOT	ATCCAAGACGCACAACAAATCCATGTCATATTCCAAAACTGCATCAACGTTCAAGCTTCC[T/C]GTCTCACGGTAACTGCACCAGAGGACAGCCCTAATACGGACGGAATTCATGTGACAAATA	CACAACAAATCCATGTCATATTCCAAAACTGCATCAACGTTCAAGCTTCC	.	.	.	.	.	.	.	.	.	.	.	.	.	.	.	.	.	.	.	.	.	.	.	.	.	.	.	.
FEM_cg_13	.	0	0	-	yes	7	[A/G]	TOP	BOT	AGCTTTCAGGAACCTCCAATGGACTCCGGATCAAGACGTGGAAGGGAGGCTCAGGCAGTG[T/C]AACCAACATTGTTTTCCAGAATGTGCAAATGAACGATGTCACCAACCCCATCATCATCGA	TGGGGTTGGTGACATCGTTCATTTGCACATTCTGGAAAACAATGTTGGTT	.	.	.	.	.	.	.	.	.	.	.	.	.	.	.	.	.	.	.	.	.	.	.	.	.	.	.	.
FEM_cg_14	.	0	0	-	yes	19	[T/C]	BOT	BOT	TGGTTAACTCAACCAAATCCGAGATCGGATTTTCATTTTCATCATCTAAGAGGAAGTATG[T/C]GGATGGGGGAGAAGTTTGAAGTTGACNGAAATGAAAGGTTTGCACAAATGTAGGTGTGGC	AACCAAATCCGAGATCGGATTTTCATTTTCATCATCTAAGAGGAAGTATG	.	.	.	.	.	.	.	.	.	.	.	.	.	.	.	.	.	.	.	.	.	.	.	.	.	.	.	.
FEM_cg_15	.	0	0	-	no	-	[T/C]	BOT	TOP	TAGGTGTGGCTATCTGAAGGGTTCAACGGGAGCAGACTCTTCGAGAGAGAGTGCAGCCTT[A/G]AAACATTCAGCAGCCTCTAATGAAGAAGATGGCGTACCCTGAGATTTGTANAGTAGACCA	TACAAATCTCAGGGTACGCCATCTTCTTCATTAGAGGCTGCTGAATGTTT	.	.	.	.	.	.	.	.	.	.	.	.	.	.	.	.	.	.	.	.	.	.	.	.	.	.	.	.
FEM_cg_16	.	0	0	-	no	-	[T/C]	BOT	BOT	AAGCTTGGTACATGGGAGGGGTCGATATCCAGAGCTTCTGAATAGGCTCTTAGAGATTCT[T/C]TATAGAGGCATTTCTTTTCATAAAGTAAACCTGCAAAATCCACGAAGTTCTACATGATTA	CATGGGAGGGGTCGATATCCAGAGCTTCTGAATAGGCTCTTAGAGATTCT	.	.	.	.	.	.	.	.	.	.	.	.	.	.	.	.	.	.	.	.	.	.	.	.	.	.	.	.
FEM_cg_17	.	0	0	-	yes	15	[T/C]	BOT	TOP	TTTGTGAAGGCATGAAGGCAGCTTGTTCTTCCAGTGGAGCTATGGTTCTTGTGGTACCAC[A/G]GAAGAACTATCTTGTTAGGCCGATTGAATTCTCAGGCCCATGCAAATCTCAACTTACACT	GAGATTTGCATGGGCCTGAGAATTCAATCGGCCTAACAAGATAGTTCTTC	.	.	.	.	.	.	.	.	.	.	.	.	.	.	.	.	.	.	.	.	.	.	.	.	.	.	.	.
FEM_cg_18	.	0	0	-	yes	15	[T/C]	BOT	BOT	ATCCAAGACGCACAACAAATCCATGTCATATTCCAAAACTGCATCAACGTTCAAGCTTCC[T/C]GTCTCACGGTAACTGCACCAGAGGACAGCCCTAATACGGACGGAATTCATGTGACACACT	CACAACAAATCCATGTCATATTCCAAAACTGCATCAACGTTCAAGCTTCC	.	.	.	.	.	.	.	.	.	.	.	.	.	.	.	.	.	.	.	.	.	.	.	.	.	.	.	.
FEM_cg_19	.	0	0	-	yes	17	[A/G]	TOP	BOT	ACCCAGAACATCACTATCTCGAGCTCGGTTATAGGAACAGGTGTGACAAATAGTTCATGA[T/C]GCTTTCAAAAGTCATCATTTTGGTCTCTCGCGTTTGATAAATACATATGATCGATCAAAC	TCATATGTATTTATCAAACGCGAGAGACCAAAATGATGACTTTTGAAAGC	.	.	.	.	.	.	.	.	.	.	.	.	.	.	.	.	.	.	.	.	.	.	.	.	.	.	.	.
FEM_cg_19-bis	.	0	0	-	no	-	[A/G]	TOP	BOT	ACCCAGAACATCACTATCTCGAGCTCGGTTATAGGAACAGGTGTGACAAATAGTTCATGA[T/C]GCTTTCAAAAGTCATCATTTTGGTCTCTCGCGTTTGATAAATACATATGATCGATCAAAC	TCATATGTATTTATCAAACGCGAGAGACCAAAATGATGACTTTTGAAAGC	.	.	.	.	.	.	.	.	.	.	.	.	.	.	.	.	.	.	.	.	.	.	.	.	.	.	.	.
FEM_cg_21	.	0	0	-	yes	7	[A/G]	TOP	BOT	AGCTTTCAGGAACCTCCAATGGACTCCGGATCAAGACGTGGAAGGGAGGCTCAGGCAGTG[T/C]AACCAACATTGTTTTCCAGAATGTGCAAATGAACGATGTCACCAACCCCATCATCATCGA	TGGGGTTGGTGACATCGTTCATTTGCACATTCTGGAAAACAATGTTGGTT	.	.	.	.	.	.	.	.	.	.	.	.	.	.	.	.	.	.	.	.	.	.	.	.	.	.	.	.
FEM_cg_22	.	0	0	-	no	-	[T/C]	BOT	BOT	CTTTCTACTTTGGTGCCAAGGAGATGAGAGTCCTTCGAAAACAGATTCCACCCCACCTAA[T/C]TTCCACTNGCTCCACATTTGACTTGATCACANCTTGTTTGTGGAAATNTCGCACTCTTGC	TGGTGCCAAGGAGATGAGAGTCCTTCGAAAACAGATTCCACCCCACCTAA	.	.	.	.	.	.	.	.	.	.	.	.	.	.	.	.	.	.	.	.	.	.	.	.	.	.	.	.
FEM_cg_23	.	0	0	-	yes	9	[T/C]	BOT	TOP	CACCCCACCTAANTTCCACTTGCTCCACATTTGACTTGATCACANCTTGTTTGTGGAAAT[A/G]TCGCACTCTTGCACTTAACATTAATCCAAAAGAGGCTGTTCGAGTTTCATGCATTGTCAA	ATGAAACTCGAACAGCCTCTTTTGGATTAATGTTAAGTGCAAGAGTGCGA	.	.	.	.	.	.	.	.	.	.	.	.	.	.	.	.	.	.	.	.	.	.	.	.	.	.	.	.
FEM_cg_3	.	0	0	-	yes	8	[A/G]	TOP	TOP	CAAAACTTACATACATGTTACCAATACATTTCAATTCTCGACCAATATATAATGAAGAGC[A/G]GACGTCATGCACATATAACTAGTACTTTNGCTATCAAGTTTACTGAATCGTATACTTTTA	ATACATGTTACCAATACATTTCAATTCTCGACCAATATATAATGAAGAGC	.	.	.	.	.	.	.	.	.	.	.	.	.	.	.	.	.	.	.	.	.	.	.	.	.	.	.	.
FEM_cg_4	.	0	0	-	yes	10	[T/C]	BOT	TOP	ACAACCCAGGCAACGACNCATTCATCAGCCCAGCACCGGCAGTGCTTGAGAAGAAAACTG[A/G]GGACGCCCCAACTTATCCCAAGTTTGTGTTTGATGACTACATGAAGCTGTATTCTGGCCT	ACAGCTTCATGTAGTCATCAAACACAAACTTGGGATAAGTTGGGGCGTCC	.	.	.	.	.	.	.	.	.	.	.	.	.	.	.	.	.	.	.	.	.	.	.	.	.	.	.	.
FEM_cg_5	.	0	0	-	yes	12	[A/G]	TOP	TOP	GTATAAGCTCACTTTTCGTTAATGCAATTAAAAGCTACTACTAGAACAAGTCTTCTAGCC[A/G]GTTGCATGTCTAACTCAGCTTTTGATTATTTTTTTCTTACAGGCAATGGTAGATTTCATG	ACTTTTCGTTAATGCAATTAAAAGCTACTACTAGAACAAGTCTTCTAGCC	.	.	.	.	.	.	.	.	.	.	.	.	.	.	.	.	.	.	.	.	.	.	.	.	.	.	.	.
FEM_cg_6	.	0	0	-	yes	15	[T/C]	BOT	BOT	CTTTGATCCCAACCACTTAGTGCTCACCGCCGGTGCAACTTCAGCGAATGAGACCTTTAT[T/C]TTCTGCCTTGCTGACCCCGGCGAAGCCGTTCTTATTCCTACCCCATACTACCCAGGGTAC	AACCACTTAGTGCTCACCGCCGGTGCAACTTCAGCGAATGAGACCTTTAT	.	.	.	.	.	.	.	.	.	.	.	.	.	.	.	.	.	.	.	.	.	.	.	.	.	.	.	.
FEM_cg_6-bis	.	0	0	-	yes	13	[T/C]	BOT	BOT	CTTTGATCCCAACCACTTAGTGCTCACCGCCGGTGCAACTTCAGCGAATGAGACCTTTAT[T/C]TTCTGCCTTGCTGACCCCGGCGAAGCCGTTCTTATTCCTACCCCATACTACCCAGGGTAC	AACCACTTAGTGCTCACCGCCGGTGCAACTTCAGCGAATGAGACCTTTAT	.	.	.	.	.	.	.	.	.	.	.	.	.	.	.	.	.	.	.	.	.	.	.	.	.	.	.	.
FEM_cg_7	.	0	0	-	no	-	[T/C]	BOT	TOP	TGGCATTAGCTGCCTCAACGGCAATGCTGGCTTGTTCTGTTGGGTGGATATGAGGCACTT[A/G]TTAGGTCCAACACCTTTGAAGCCGAAATGGAGCTCTGGAAAAAGATTGTATACGAAGTT	TACAATCTTTTTCCAGAGCTCCATTTCGGCTTCAAAGGTGTTGGACCTAA	.	.	.	.	.	.	.	.	.	.	.	.	.	.	.	.	.	.	.	.	.	.	.	.	.	.	.	.
FEM_cg_8	.	0	0	-	yes	13	[T/C]	BOT	BOT	ATCACATTGTTCAAAAATATCATCAGCCTCGAGTTAGGGTTTATTATCCTTCGTGACCCT[T/C]CTTTTAGTATTTGGTTCTTTTTGAAAGANGATTTGTTAGGTGTTTCTAGGCCTCTAGCCA	TCAAAAATATCATCAGCCTCGAGTTAGGGTTTATTATCCTTCGTGACCCT	.	.	.	.	.	.	.	.	.	.	.	.	.	.	.	.	.	.	.	.	.	.	.	.	.	.	.	.
FEM_cg_9	.	0	0	-	yes	15	[T/C]	BOT	TOP	TTGTGAAGGCATGGAAGGCAGCTTGTTCTTCCAGTGGAGCTATGGTTCTTGTGGTACCAC[A/G]GAAGAACTATCTTGTTAGGCCGATTGAATTCTCAGGCCCATGCAAATCTCAACTTACACT	GAGATTTGCATGGGCCTGAGAATTCAATCGGCCTAACAAGATAGTTCTTC	.	.	.	.	.	.	.	.	.	.	.	.	.	.	.	.	.	.	.	.	.	.	.	.	.	.	.	.
GDsnp00002	ss475882653	Lg2_PrimaryAssembly	14052146	0.0357	yes	13	[T/G]	BOT	BOT	TGAGTAAATTCAAACAACCAACACATTGATAGAATTGCATGTGAATTTCTCCTATGGAGTCGATCTTGGTTGCATGTAAAATTTGCTTCGTGGTGTCAGA[T/G]AGTAACTAGTTGATCAAAATATTGTGTCCACACTCTTTAAACTGAATTCGAATGACACTCGTAGAATTAGAGTAATTTAGAATATCGCTTTAGAAAGAAT	CCTATGGAGTCGATCTTGGTTGCATGTAAAATTTGCTTCGTGGTGTCAGA	31	TG	27	TT	26	TT	28	TT	33	TT	16	TT	19	TT	37	TT	37	TT	23	TT	21	TT	39	TT	20	TT	28	TT
GDsnp00023	ss475882493	Lg14_PrimaryAssembly	28254300	-	yes	10	[T/C]	BOT	BOT	GTATCAAATCATTGAAATTATAACATTTTAATGTACTCATTTCCTATCACACTGAAAATTTTCTCCTTTAAATTAGTACCGTTTAGAAATAGTAGACGCG[T/C]CTAGAGACACAACTTGGCTACTTACATATATTTGTACTCAAATTATTGTGTGATAAATATGCAAAAGTAGCTCTTGAAAACAACTAAGATAAAGTTCTAC	ACTGAAAATTTTCTCCTTTAAATTAGTACCGTTTAGAAATAGTAGACGCG	.	.	.	.	.	.	.	.	.	.	.	.	.	.	.	.	.	.	.	.	.	.	.	.	.	.	.	.
GDsnp00030	ss475882565	Lg16_PrimaryAssembly	5400648	0.3214	yes	9	[T/C]	BOT	BOT	AAACAGAGATAAAGGGAGAGTTTTAGCTTGAAGGTGAAGAAACACCCACTACAAATGGAAAAAGCCAAGAGATGCCACTTCCATTTTGTCGAGCAGCAAC[T/C]GTTGTAGGACCAGCCAAGGAGGGTATCCAGAAGAAGCCTTCTGTAAGGAGTCCCTTTATATAGAAATGCCACACACTTAATAAGAGCTCGGAGTGATTAT	ACAAATGGAAAAAGCCAAGAGATGCCACTTCCATTTTGTCGAGCAGCAAC	32	CC	25	CT	27	CT	32	CT	24	CC	32	CT	25	CT	32	CT	17	CT	21	CC	29	CC	29	CC	28	TT	18	CC
GDsnp00037	ss475882347	Lg11_PrimaryAssembly	12000835	0.3077	yes	12	[A/G]	TOP	TOP	ATTCTTATTTGTGTTGGATGACCTTTGGAATGAGAAATATTTTGATTGGAAGTGCCTGCAAACTCCTTTTACTTCTGGGGCAAGAGGAAGTAAAGTCACC[A/G]TGACAACACAAAGCGAAAATGTCGCATCTCTCATGAAAAATNTNCCATTCAATACGTGGAACCTTTGTCGCATGAAGATTGTTGGATGTTCCTTGCAAAA	AGTGCCTGCAAACTCCTTTTACTTCTGGGGCAAGAGGAAGTAAAGTCACC	7	GG	32	AA	34	GA	42	GA	37	GG	27	GG	31	GG	36	GG	35	GG	27	AA	14	GA	48	GA	33	GG	35	GG
GDsnp00047	ss475882556	Lg16_PrimaryAssembly	1930686	-	yes	9.5	[T/G]	BOT	TOP	GGCCTCCATCTGCTGCCTATTGGGCAACTTCTGACTCCCAAAGCAAACATAAACCACGGACCCATCCGGGCACCCATCGAGCCAGGTCGCGACATTGGCA[A/C]CCGACAAGTCCAAATTCAGGTTGGCCCGACATCCGTTACCAGCATCAACTACAGTAGCCGATAACAGACTTAATGGGCCAACCGCGTAAACGCGCGAGTG	AGTTGATGCTGGTAACGGATGTCGGGCCAACCTGAATTTGGACTTGTCGG	.	.	.	.	.	.	.	.	.	.	.	.	.	.	.	.	.	.	.	.	.	.	.	.	.	.	.	.
GDsnp00053	ss475882935	Lg9_PrimaryAssembly	23420410	0.3214	yes	10	[T/C]	BOT	BOT	AGAAAATAGATTTGACAACCTGGATCGTATCGTTAAATTACGTACTCCCTAGCCTTCAGCTTCACTCCAAACCGATCTCTTCATCTTACGTCCTTTTTAA[T/C]CTCGCAACAGTGGGCCTCCTCCACATCCCAGTGCTGCAGATGAGGAAAAGACCCCTTCAACTTTTGCCAATCTTTGTCCCATTTCTTCAAGTACTTGAGA	AGCCTTCAGCTTCACTCCAAACCGATCTCTTCATCTTACGTCCTTTTTAA	32	TC	25	CC	27	TT	39	CC	32	TT	20	TT	35	TC	43	TC	25	TC	24	TT	23	TT	35	TT	30	TC	24	TT
GDsnp00082	ss475882813	Lg6_PrimaryAssembly	5563921	-	yes	2	[T/C]	BOT	BOT	CCGGATCCAAGACCAGCCCGGATCCGAAACCGGCCGAGTCTGCTCCGGGCATGAACGGCGCCGTCGAGGTGCCTCGACCCCCCGCCGCCGCCAACATCAC[T/C]GTGTTCGAGTTCGGGTCAGTGNCGGCTTCAGGCGATAAGGTCACTCTCGCCGGGTACTGCCCTGTCTCCGAGGACCTGGAGCCGTGCCGCTGGGAGATCC	ATGAACGGCGCCGTCGAGGTGCCTCGACCCCCCGCCGCCGCCAACATCAC	.	.	.	.	.	.	.	.	.	.	.	.	.	.	.	.	.	.	.	.	.	.	.	.	.	.	.	.
GDsnp00091	ss475882586	Lg17_PrimaryAssembly	50303	0.3214	yes	12	[T/C]	BOT	BOT	CCGCAAATGATAAATTAAAATAAGTAATACAAGATCATAATCCGTTCTCCCAACCCAACTTATGCATATTCATGGTTTCCATTCTCCCTCTGATGCTTGC[T/C]TGCAGATGATAAAGTGAAAGAAAGGTCCAGAGACCAAAGAGAAGCTCTTCCAGGGGAGCCTAAATGTGTTATATGTAACCGTTATGGTGAGTACATATGC	CAACCCAACTTATGCATATTCATGGTTTCCATTCTCCCTCTGATGCTTGC	39	GG	24	AA	30	AG	36	AA	23	AA	29	GG	29	AA	35	AA	38	AA	22	AG	30	GG	37	AA	37	AG	20	AA
GDsnp00092	ss475882665	Lg2_PrimaryAssembly	25471122	0.25	yes	9	[T/C]	BOT	TOP	CGCAGCTATCATCCAATGCAACCCCACCCACCATCTAAGCCTCAGGGGATGGCATTCTCTTGGCCGCCTTCTTCTTCTTCTCCGAAACCGCCTTCGCAAA[A/G]GCCTCCACAATTCTTTGCTGGGACTCCAAAATCATCTCCGTCCGCTTCATCTCCATGTCCATCCGCATCGTCTCAATCTCCCTCGCCATCTCCATCTTCA	ATGAAGCGGACGGAGATGATTTTGGAGTCCCAGCAAAGAATTGTGGAGGC	21	TT	30	TC	21	CC	21	TT	22	TT	17	TT	22	TT	17	TC	22	TT	16	TT	23	CC	21	TT	19	TC	16	TT
GDsnp00094	ss475882820	Lg6_PrimaryAssembly	17083271	-	yes	13	[A/G]	TOP	BOT	TCAAAACTAATAAAACCTTAGCTAATACTTTAAGCAAAGACCTAAATAAATCTTGTTACACACAAAAACCATGTGTTATGGAGAAATTCGTTTTTGGGGA[T/C]TGCACCTAGGCAGATGTTGGACTGGGATTGAACACCAGGACTTCCAAGAAGCTCACTTAACCTACCTCCACTCAGAATGTGGCATTTTTGGCCTCCAAAT	TTCTTGGAAGTCCTGGTGTTCAATCCCAGTCCAACATCTGCCTAGGTGCA	.	.	.	.	.	.	.	.	.	.	.	.	.	.	.	.	.	.	.	.	.	.	.	.	.	.	.	.
GDsnp00098	ss475882425	Lg13_PrimaryAssembly	2315665	-	yes	15	[T/C]	BOT	BOT	TCCTTTTGTGATTGAGTTTCAGCAGCGAAGCATGGTTCATAAAAGTAGGTAGCAAGGCCACTAAAGCAATGGTTTCAACATCATGCTACAATTCACATAA[T/C]ATGTTGTGCTCTCCCTTTAATCAACATCACATTATCTAGCTTTCTGGAGCATGAGAATCCCGAGAGGGGCAACAAATTTACATAGATAGAAAAAGATCCA	AGCAAGGCCACTAAAGCAATGGTTTCAACATCATGCTACAATTCACATAA	.	.	.	.	.	.	.	.	.	.	.	.	.	.	.	.	.	.	.	.	.	.	.	.	.	.	.	.
GDsnp00099	ss475882327	Lg10_PrimaryAssembly	30460487	0.2143	yes	12	[T/G]	BOT	TOP	AAGTAGGAACCATTCGCTTTCCACATCAAGCATATGTGAGATTAGATCAAAAACCAATTTTATTAATCAGAAGTTCGTGATCAATTGGTACACATTAAGA[A/C]TATAGAAACGAAGTTACAAACAACTAGTACATAGTATGAACAACACGAACAATTGTAAACTGTTGATTGAAGTGAATTCACTAACGGTAGACCTACGATG	GTTCGTGTTGTTCATACTATGTACTAGTTGTTTGTAACTTCGTTTCTATA	27	AA	20	AC	26	AA	43	AC	40	AC	28	AA	34	AA	37	AA	39	AA	31	AC	31	AA	43	AC	25	AA	21	AC
GDsnp00100	ss475882804	Lg5_PrimaryAssembly	34041005	0.1429	yes	14	[A/G]	TOP	BOT	TGTATGAATGACCTTCAAATTTAGAGTTAGAAATNAANCGGCTCCAATTATAAAATTTTTACGGTGAAAATATATTACTTGGAAGTGAGGAATGAGCTCA[T/C]CATGAAGTGAGAAATGCAGGAATTATTCGTAAGACATTAGGAAGGATGAAAAAATTACTTAGTAACGCCCTAAACCTTTGGTGTGATATATATCCCACCC	TTCATCCTTCCTAATGTCTTACGAATAATTCCTGCATTTCTCACTTCATG	36	TC	28	TC	35	TT	35	TC	45	TT	36	TT	25	TT	35	TT	33	TC	20	TT	29	TT	42	TT	38	TT	30	TT
GDsnp00107	ss475882273	Lg1_PrimaryAssembly	21242244	-	yes	11	[A/C]	TOP	TOP	GATCCTAATAGTGACAGTAATTAATTGTTACACAAGCAACATGAATTGAAGACGAGGGGATAATGCATGGAAAAACATGTTACCCGAAACCATACATGCA[A/C]ATTTGCATTGGACCCTTTTAGATATTGCAAATAAAAATCACAAATTTATAGTTTATCTTTTCACAATNTTATAAATACAAAAGCAAAGTAATACNTATCC	GACGAGGGGATAATGCATGGAAAAACATGTTACCCGAAACCATACATGCA	.	.	.	.	.	.	.	.	.	.	.	.	.	.	.	.	.	.	.	.	.	.	.	.	.	.	.	.
GDsnp00116	ss475882375	Lg12_PrimaryAssembly	1640778	-	yes	14	[A/G]	TOP	BOT	CGGCGTTGGCGGAGCTCACCTTCAATTCAAAGCCAATTATTACCAATTTGACGATAATTGCCGGCGAGAATGTCCACGCGGCGAAGTCGGTGGCGGCAAC[T/C]GTATGCGGCAACATTATTGAGGTGAAACTAAGCTTTACACTGTGTATGTAGCTTTGTTTTTGTTTAATATTTGGTTATAATGCCAGTTGTTTCAGTTCGA	TACATACACAGTGTAAAGCTTAGTTTCACCTCAATAATGTTGCCGCATAC	.	.	.	.	.	.	.	.	.	.	.	.	.	.	.	.	.	.	.	.	.	.	.	.	.	.	.	.
GDsnp00125	ss475882614	Lg17_PrimaryAssembly	17169194	-	yes	13	[A/C]	TOP	TOP	GACATCATCATATCTAAAGTATCTGTTGGAAGCAGTGATGATGAAGTTCTACGGTCTCTTGCACAAGATCAAGCATGTAATAGCATTCAGCTCACGGATA[A/C]ACTTGTTGATCAACTGTTTCATCGGTTTAAGAATGATTGGAAGTCTGCATTGGGTGTATTTAGATGGGTAGAGTTACGCTCCGACTATAAACCCACCCCA	ACGGTCTCTTGCACAAGATCAAGCATGTAATAGCATTCAGCTCACGGATA	.	.	.	.	.	.	.	.	.	.	.	.	.	.	.	.	.	.	.	.	.	.	.	.	.	.	.	.
GDsnp00159	ss475882647	Lg2_PrimaryAssembly	11115422	0.2857	yes	9	[A/G]	TOP	TOP	TCTGCTTAAGTTTGCATAAAAATGATTATGAAACTGGTTTTTAAGATAAGATCACTTATGGCTTGTTTTACTATTTCGGAATCAGAATTGGATGAATTGA[A/G]TTGAGCATGAGGAGGAATGTGACATAAATTGTTTACTACTTTTTTATTAGATTTTTGTCGAAGTTTTGTACTAAATTTTACGTGATACCATATATAGTTT	ATCACTTATGGCTTGTTTTACTATTTCGGAATCAGAATTGGATGAATTGA	29	TT	16	TT	21	TT	37	TT	36	TT	41	TC	23	TT	18	TC	31	TT	20	TC	35	TT	28	CC	31	CC	21	TC
GDsnp00163	ss475882458	Lg14_PrimaryAssembly	1261289	0.0357	yes	9	[T/C]	BOT	BOT	TATTTTAAACGAATTGAACAGAATAAGATAAATTTGACTTGTTAATCAGCTAACGAGCGACGATACAAAACTGGAAATGTTTATGGCTATTGTTTTTATA[T/C]ATAACAATAAGCTCCTCTACAAAACCTTCCTCAAGCAAGGTCAATTTCGTTTGAAATTCAAATCTGGGTGTAATTTTCTTTTCTAATGAGAAATATTAAA	TAACGAGCGACGATACAAAACTGGAAATGTTTATGGCTATTGTTTTTATA	33	TT	36	TT	36	TT	48	TT	39	TT	22	TT	30	TT	44	TT	33	TC	30	TT	24	TT	50	TT	45	TT	26	TT
GDsnp00169	ss475882909	Lg9_PrimaryAssembly	1762121	-	yes	13	[A/G]	TOP	BOT	GCCGTAAGGAAGAAACTAAGAAGGGTGCCTTAACAAGGAGCAGGAAGAAGGCTGAAGGTACTGGAATTGAAAGCAATGGTGGCGAGACCAAAGAAGAAGC[T/C]GGTGATAGTCCAATTTTGCGCAGTGGCGGTTCACAAACTGACATGAAAGACCAAATTGATCACGCCTTTTCCACGAGAGAGAGGAAAAGGAGCAAGTACT	TCTTTCATGTCAGTTTGTGAACCGCCACTGCGCAAAATTGGACTATCACC	.	.	.	.	.	.	.	.	.	.	.	.	.	.	.	.	.	.	.	.	.	.	.	.	.	.	.	.
GDsnp00170	ss475882470	Lg14_PrimaryAssembly	11546448	-	yes	14	[T/C]	BOT	TOP	AATATATGAGGACATGCAAACATCCTTCTTGAGCTTAGTCTAAATGTAGAGGCTCATANATTCTCATGCTCAATTTGTAAAGATACTTCTAGTAGAACTT[A/G]CTAATCAGCTATTTGGTAGGTCTAGGACTTGGCACCTATACAATGCTAATCCAGCGAAAAAAATAAGTTCGATNGTCCCCCAGCTTGAATGATCATTTGT	ATTAGCATTGTATAGGTGCCAAGTCCTAGACCTACCAAATAGCTGATTAG	.	.	.	.	.	.	.	.	.	.	.	.	.	.	.	.	.	.	.	.	.	.	.	.	.	.	.	.
GDsnp00179	ss475882768	Lg5_PrimaryAssembly	2206770	0.1923	yes	16	[T/C]	BOT	BOT	AACCCCAGACTACTCGCTTGCCTNTTCTTGCTANTATCGCTTTAACGTACAGCTAAATACCGAGCTTTCGCTCGGGATTAGATAACGGGACTGGAAAATA[T/C]AAGTGACAATATTGTGGGATTTTTTCTTGGGGATGAATTGATCGATTTTGATTTCTCACTTCNGAAAATGACAAAGCAGAGGAGGAGAGTGAAGGTGTGA	AGCTAAATACCGAGCTTTCGCTCGGGATTAGATAACGGGACTGGAAAATA	19	AA	10	AG	16	AG	18	AA	10	AA	21	AA	14	AA	24	AG	15	AA	20	AA	15	GG	22	AA	8	AA	22	AA
GDsnp00183	ss475882277	Lg1_PrimaryAssembly	14604074	-	yes	6	[T/C]	BOT	BOT	AGATATTCCCGGAGTCAGGTTCAAGGTTGTGAAGGTATCCGGTGTCTCTCTCCTGGCCCTCTTCAAGGAGAAAAAGGAAAAGCCAAGGTCTTAAGCTTGT[T/C]AAGGAAGCTCATCTATGCCTAAGTCTCTGTCGTTGTAGCGTAGTTTTTCGTTTAGATCATAGTTGTAACAACTTATCAGTTTCTCTTCTTTTGGTGAGAA	TCCTGGCCCTCTTCAAGGAGAAAAAGGAAAAGCCAAGGTCTTAAGCTTGT	.	.	.	.	.	.	.	.	.	.	.	.	.	.	.	.	.	.	.	.	.	.	.	.	.	.	.	.
GDsnp00194	ss475882694	Lg3_PrimaryAssembly	9874667	-	yes	15	[T/C]	BOT	TOP	TTGATTTTTGTCACTGTGATAAAATATTATCTGTAAGTAAAATGACATTTAAGTGTGACAATTTACGNCACGACATCATAATAAGGTTTGTACTCATGAA[A/G]CTAGCGGTTGTGTAACTCATTTTTTTGACACGAACATGAATATGGTACAATTTCTAAATAAGAATTACAAATGGGTTGCATTTGTACCAAGCTCAATAAT	TTGTACCATATTCATGTTCGTGTCAAAAAAATGAGTTACACAACCGCTAG	.	.	.	.	.	.	.	.	.	.	.	.	.	.	.	.	.	.	.	.	.	.	.	.	.	.	.	.
GDsnp00206	ss475882940	Lg9_PrimaryAssembly	30382577	0.125	yes	9	[A/C]	TOP	TOP	CCAAGATAATTGCTAACTTGGTGCATATATCATGCCAAAAACAAAAATGGGAAAAGTAACCGTAACAAGAGTCTTTCCCACCCACCACGGCATATAGCCT[A/C]CTCCCTCCTATAAATGCGCACTGAGGGAANTTGCCCAAGTGCACCACATACAGTACTCTCTCTCTCTCTCTCTCTCTCTCTATAAATCTACTTTACCAAG	GAAAAGTAACCGTAACAAGAGTCTTTCCCACCCACCACGGCATATAGCCT	22	TG	18	TT	12	TT	22	TG	20	TT	11	TT	21	TG	8	TT	13	TT	11	TT	16	TT	15	TT	18	TT	9	TT
GDsnp00213	ss475882490	Lg14_PrimaryAssembly	29919081	-	yes	12	[T/C]	BOT	TOP	TGAAAAAAGCAAAAACTTCGGAACTTCATAACCAGCACTCAACAAAATATGCCTAAACAACTCATATAAACATAATCAACATCAAGGCTAACAAGTTAGT[A/G]CTGTTTGAGACAGCTTCTGGAATGGCCAAAAGTGCTTTAGTGCTTCTTCAACAAGCAAATCCCTGTNCTTTCTTGAAAAGCACTTGAATTTTTAGTAAAG	TGAAGAAGCACTAAAGCACTTTTGGCCATTCCAGAAGCTGTCTCAAACAG	.	.	.	.	.	.	.	.	.	.	.	.	.	.	.	.	.	.	.	.	.	.	.	.	.	.	.	.
GDsnp00222	ss475882655	Lg2_PrimaryAssembly	14758153	0.1786	yes	18	[A/G]	TOP	TOP	GCTGTTACAACCTCAACCCGTACAAACCCACCTTTTCTTCCATTTTCCATCGGCCTGCACAGCGTAGTATCTTGAAGATTCGAAGCCCCATGCTGTCTCG[A/G]GGTATCCATGATTCGTATGTGATTGAGGAANCCAATGCCAAGAGCGATACCTTCTTTTTCAGCCAGCTTCTGAACAACTTCAGGATTGATCAACCCTCTG	CGGCCTGCACAGCGTAGTATCTTGAAGATTCGAAGCCCCATGCTGTCTCG	25	GA	26	GA	31	GG	27	GA	26	GA	30	GG	24	GA	40	GG	28	GG	23	GG	21	GG	31	GG	30	GG	19	GG
GDsnp00232	ss475882760	Lg4_PrimaryAssembly	21759304	-	yes	18	[T/C]	BOT	TOP	TCGGTATTAGCTTTAAAATCTAATTTCCCTGTTTAATTCTTGATGCATTTCATTCAATCAAAATACATTTCGAATCTGTATGTCAACGATGCATTTACGT[A/G]TTTGATTGAAATGTACATTTTTGTTTTCCTTGCAGTCTCTGATGCACAGGTAAGATGTTTGATTTGGCGGAGAGGGAAGGAGCCGAAGCCCAATTTGTAT	CCTGTGCATCAGAGACTGCAAGGAAAACAAAAATGTACATTTCAATCAAA	.	.	.	.	.	.	.	.	.	.	.	.	.	.	.	.	.	.	.	.	.	.	.	.	.	.	.	.
GDsnp00240	ss475882348	Lg11_PrimaryAssembly	11871560	-	yes	17	[A/G]	TOP	TOP	AATTTTGTTACATATCAAATATGTGAGGCGTATAACTTTAAGAGAAACTAGAGCAATAGTCCTAAACTATATTTTGCCACATAGCAATTATCTTAAACAT[A/G]CTAAACTAAAAATCCGTTAGTATTGGNCTCTTAACTNGTCAAGTGGAGCAATGATCCTGTTATTCAAAGTAGAGCAAGAGTTTCACTCCCCTTACTCGTN	GAGCAATAGTCCTAAACTATATTTTGCCACATAGCAATTATCTTAAACAT	.	.	.	.	.	.	.	.	.	.	.	.	.	.	.	.	.	.	.	.	.	.	.	.	.	.	.	.
GDsnp00248	ss475882462	Lg14_PrimaryAssembly	3975857	-	yes	12	[A/C]	TOP	TOP	CTTGAATTAGCAAGCCCAACCATGTTAAGCATATGGCGGTCTTCCTTAAATCTCTCCAGTACATTCCCTTTTCCACCGGCGTGTTTTTCTTGTTCTGCTA[A/C]TTTGGTAACAACTCCCCAGCATTCTATCACTTCCGGGTGTATCCGGTTGGTCTTGGAGAGGCAAGGGGAGCCAAATGTGGTACAGGAGAAAGTGTGCCCC	TCTCTCCAGTACATTCCCTTTTCCACCGGCGTGTTTTTCTTGTTCTGCTA	.	.	.	.	.	.	.	.	.	.	.	.	.	.	.	.	.	.	.	.	.	.	.	.	.	.	.	.
GDsnp00254	ss475882344	Lg11_PrimaryAssembly	10337990	-	yes	8	[A/G]	TOP	TOP	TTCACTTGTTGTCTTCACCTCATCTGCTGAAGATCTGATGCGACATTTTGTTTGAGTATTTACACACTCAAGGGGAAGTGTTGCAGTCTTATCAGATTAC[A/G]AATGTGATTGTGTAAATCCTAGTATATCTATAAGTATCTTGTATATTCCATTTAGTAGTTTAATTCCTATTAGAGATATAATCTTATTAGGGTAAGGATT	TTTGAGTATTTACACACTCAAGGGGAAGTGTTGCAGTCTTATCAGATTAC	.	.	.	.	.	.	.	.	.	.	.	.	.	.	.	.	.	.	.	.	.	.	.	.	.	.	.	.
GDsnp00257	ss475882319	Lg10_PrimaryAssembly	27499364	0.0714	yes	9	[A/C]	TOP	BOT	GCGACTATTATTAGTTGATATGTGATGGAAACAATATAATCAAAGATTTGATCAACATAATCATCATNATAATCATAATAATCATCTATATATTACCAAT[T/G]CCATTGAACTTAACTAAATCAGCTTATTTGTTTGATACTTCTTGCAGGGGCTACTACAGATGTAGCAGCTCAAAGGGTTGCCCAGCAAGAAAACAAGTAG	CCCCTGCAAGAAGTATCAAACAAATAAGCTGATTTAGTTAAGTTCAATGG	33	GT	29	GG	21	GG	27	GG	28	GG	32	GG	19	GG	34	GG	31	GG	29	GG	32	GG	24	GG	23	GT	16	GG
GDsnp00260	ss475882303	Lg10_PrimaryAssembly	8305001	-	yes	14	[A/G]	TOP	BOT	TTCTCAGCCTGATCATACAGGTTATAGTGGAGGTAATTGCGAAGCAGAAGGTTAAGAAGTGTTTCCTGCATCACATTATTATCCACAAGTAAGAAACCAG[T/C]GGGATAGGCACAGTAGCTTACAATATCAAAAAATTACCTGGCCCAGCTCATCATGGCGCAAAGTTGCAATCCGGTGAAGATTCAGGAGATTTCTGTGAAG	TGAGCTGGGCCAGGTAATTTTTTGATATTGTAAGCTACTGTGCCTATCCC	.	.	.	.	.	.	.	.	.	.	.	.	.	.	.	.	.	.	.	.	.	.	.	.	.	.	.	.
GDsnp00274	ss475882508	Lg15_PrimaryAssembly	7295955	-	yes	10	[A/C]	TOP	TOP	GCCTTTCACAAGCCCATAAGAATCCTTATGCATCTAATACTTCCCTTATTTAAGTCCAAAATAAAATAGATACCTCTTTTGCCATACTATTCTCTCATTA[A/C]ATTTTAGTGGACATGAGATATGTTAATTTAATATCTAAATTTTAAGGACCTCGTTTGGCAAACTGAACTGTCATGGACTGAACTATATCCTACGATGTCT	TAAGTCCAAAATAAAATAGATACCTCTTTTGCCATACTATTCTCTCATTA	.	.	.	.	.	.	.	.	.	.	.	.	.	.	.	.	.	.	.	.	.	.	.	.	.	.	.	.
GDsnp00279	ss475882424	Lg13_PrimaryAssembly	1157072	-	yes	15	[T/C]	BOT	BOT	ACACCAATAATGGTGATTGTATCATTGAGATTAATGTATGTTTTATAAGTTTGATTCTCATAAACGAAAAAGAGAACTAGATAAAGTAAATGAGAGCTAC[T/C]AATAGTTGGATAGTCTTTGTCACACTTTATAATTTAATAAAGCGAAGAAAATAGCGTGCAAAAATATNGTTTGTTAGAATTANTAAAATGTTGAGTAAAT	TTGATTCTCATAAACGAAAAAGAGAACTAGATAAAGTAAATGAGAGCTAC	.	.	.	.	.	.	.	.	.	.	.	.	.	.	.	.	.	.	.	.	.	.	.	.	.	.	.	.
GDsnp00283	ss475882761	Lg4_PrimaryAssembly	23176415	-	yes	11	[T/G]	BOT	BOT	ATCTCACACTCAGGGAGTTGAAGCGTGGAAACTTGATTGATGCAATGCAACATGCAGATGAAGAAGAGGACATCAACAAGGTTTTGAGGTAAAGATTCAG[T/G]ATACAGACTTAGTCTGTGTTACTATAGACTATAGGGTGTGGCCAGTAGAATTAGGAACCATCANGCCTGTTTTCTTTCACACAATCTGGAANAGGTTGCG	CATGCAGATGAAGAAGAGGACATCAACAAGGTTTTGAGGTAAAGATTCAG	.	.	.	.	.	.	.	.	.	.	.	.	.	.	.	.	.	.	.	.	.	.	.	.	.	.	.	.
GDsnp00286	ss475882564	Lg16_PrimaryAssembly	4162034	0.4643	yes	2	[T/C]	BOT	TOP	TACAATCGTCCTCGGGATTAATAACTTCCATCACCTTGTCTGCAAATATTTTGTTTGCAGATACATAGGCCTGCCACAGTGAGCGGTCAAATCGATCGCC[A/G]TGGTCTGGGCACATGGGCAGCATGTAATGAAAAAGAGGCCATAATTGCTGCTTGCAGAACCCCAAATAAAACTTCTTCTGGAGATCACTGGGCAAAAACG	CAGCAATTATGGCCTCTTTTTCATTACATGCTGCCCATGTGCCCAGACCA	31	GA	18	GA	23	AA	30	GG	23	AA	27	GA	31	GA	38	GA	29	AA	24	GA	31	GG	28	GG	41	GG	32	GA
GDsnp00311	ss475882884	Lg8_PrimaryAssembly	18790005	0.3462	yes	13	[T/C]	BOT	TOP	GGATCCTACCCAGCACAAAAATTCACAAGTGCTTTTCAGGGATTTGGTTGTGCTTTTGGACTCACAAGTGCGTAAAAATTCACCTTAACAAAGCACAAAA[A/G]TAGTTGAGGAACACGTTCTCAGACCTTTATACAATGAAGAACAATTCTCTGAATTTTTTTCTTTATTATAAATGATATTATTATCTTAAGCTACATGACG	AGAGAATTGTTCTTCATTGTATAAAGGTCTGAGAACGTGTTCCTCAACTA	13	CC	30	TC	18	TT	40	TC	15	TT	12	TT	16	TC	6	TT	10	TT	22	CC	14	TT	27	TC	20	TT	26	TC
GDsnp00314	ss475882388	Lg12_PrimaryAssembly	21602372	0.0385	yes	15	[A/G]	TOP	TOP	TATAGATTGAAAAGACGTTTTATCAAACTAAAATTAACAAACAAAAAATTGACACAAAGAATCTCTACATGCAGTCCCAGGTCCTCAACCAATCCATCAT[A/G]TCTTATTTCCAAGGAAAACACACAACTCGGGTGAAATGCGCACAACTTTTCTTATCCTCAGAATGTCTTTTCATGATATGATCCAAAAATTATAATCTTT	GACACAAAGAATCTCTACATGCAGTCCCAGGTCCTCAACCAATCCATCAT	22	CC	31	CC	17	CC	44	CC	54	CC	20	CC	25	CC	31	CC	28	CC	18	CT	5	CC	36	CC	45	CC	28	CC
GDsnp00319	ss475882726	Lg3_PrimaryAssembly	36526808	0.5	yes	13	[A/G]	TOP	TOP	TTTCCGAGGTTTACTAGTTTTGATTCTGAAAAATTCATATGACTCCTCCGAGCAAACAACGATGGTGCAAGAACACAAACAAGTCAACCCAGACTTACCA[A/G]CATAAGATGCAATTAACAAACGAATGTTGATGATTACTCTCATACGAAAAAACTGATCGAAATGCAAAACATTGNCTAATTAAGCTTAAATCAGAGNTGA	AGCAAACAACGATGGTGCAAGAACACAAACAAGTCAACCCAGACTTACCA	36	CC	33	CC	29	CT	39	CT	34	TT	25	TT	16	CC	34	CC	34	CT	20	TT	24	TT	35	CT	25	CC	22	TT
GDsnp00323	ss475882791	Lg5_PrimaryAssembly	17270336	0.1071	yes	13	[A/G]	TOP	TOP	AAAATTTGTTGCAAAGATGTGTGTAGTTAAAGAGTTCTCTTTAACCTTAACAATTATGAGAATATGCATGCTCGACATAGTTTCTTTCTGTGATGTTTGC[A/G]TACTCTATATATATTTTACCTGCATGTTTATTGTCTATCTCCTAGCTTGTAACCATATTCTCACATTTTTCAGGCAGTGGCAAACTCAACATCAGCAACT	CAATTATGAGAATATGCATGCTCGACATAGTTTCTTTCTGTGATGTTTGC	31	TT	39	TC	22	TT	33	TT	46	TT	36	TC	32	TT	38	TT	31	TC	27	TT	31	TT	39	TT	38	TT	31	TT
GDsnp00324	ss475882745	Lg4_PrimaryAssembly	17843436	0.4375	yes	15	[T/C]	BOT	BOT	ACCAAACAGGCCCACTGCCCCGCTGGCCCGTACTGGGCCCCACTTCCCGACGCAACGATCCCGTGCCCTCTCCTCCATCGGAAAAATCCTTCAATTATTA[T/C]GACGCTCTCTGCACTCCACCTCTTTTACTCGGCTCGGCTCCCTTCTCCCGGAATGCTAAAGTCATTTCGGTTAGAGGATGCCCTTTAATTCTATATTCTT	CGCAACGATCCCGTGCCCTCTCCTCCATCGGAAAAATCCTTCAATTATTA	12	TT	22	CT	8	CT	15	CC	17	TT	16	TT	8	CT	31	CC	18	CT	7	CT	7	TT	13	CT	4	TT	7	CC
GDsnp00331	ss475882926	Lg9_PrimaryAssembly	12760818	0.2143	yes	14	[T/C]	BOT	BOT	TTGGTGTCCTTGTTGCATAAAAGTTCTTCTCCTTGATCACACACACAAACCCATCCAGACAAAAAGAGAAAAGGAGATGTAAAAGAAGAGACTGGATCCT[T/C]GCTGCATCCAAAATGATCTGAGCCCGCTGAATAATGCATCCGGACCATTGAAATTTGATCCAATGTCTACAATTATTATACCTTTAGAGGGANCCTATAT	CCATCCAGACAAAAAGAGAAAAGGAGATGTAAAAGAAGAGACTGGATCCT	30	CT	30	CC	34	CC	31	CT	35	CT	27	CC	22	CT	32	CT	33	CC	25	CC	15	CC	32	CC	32	CC	25	CT
GDsnp00332	ss475882947	Lg9_PrimaryAssembly	33676446	-	yes	9	[A/C]	TOP	TOP	AATTCATGATCGCACTACTAGTCGTTANATATAACAATGCATACAATATAATTGGCATACTCGAGAATTTTCGTAACAAGAGATGTCCTACACGGGGCTA[A/C]GAGGACTAAAGAGTGACTCAATATCTGTTCTGGGGAAATAGTCCAAAATAATTTGAACACAATCCGATTGCAATTTGCAATGGTATCCTTCATTGATTGG	ATTGGCATACTCGAGAATTTTCGTAACAAGAGATGTCCTACACGGGGCTA	.	.	.	.	.	.	.	.	.	.	.	.	.	.	.	.	.	.	.	.	.	.	.	.	.	.	.	.
GDsnp00337	ss475882921	Lg9_PrimaryAssembly	8273067	0.25	yes	14	[T/C]	BOT	BOT	TGTTCAAATTTCAAAGATTTTTTTCTCAGCCTATAAATTAAGACCAATTCCATGCATTTGTAGCTGCTGGGTTTTTTCTTGGTTGACATATCCTCTCTCT[T/C]TATCTCCTCTTTCTGTCTCCTCATCTTGATCCACCCCTCTGGAATCCCATTTCCAAAGAGATGTTTGGGACTCAGAGCAAGAGAGACCTGCCCCTGGAAT	CATGCATTTGTAGCTGCTGGGTTTTTTCTTGGTTGACATATCCTCTCTCT	23	GG	30	GA	27	GG	42	GA	33	GA	23	GA	29	GA	33	GG	27	GG	25	GG	36	GG	33	GA	40	GA	33	GG
GDsnp00338	ss475882418	Lg12_PrimaryAssembly	34390878	0.1786	yes	12	[A/G]	TOP	BOT	AGGAGTACATGAATGAACAAGATCCTAGTATTCTCCATTTCCTTTTGGCATCTGGTGATGATGTATGTAACTACAAACTATCAGACATGCTTGTCACTAG[T/C]TCAAACGGTTGAACTTATTGCTCCACTGTTTGTAGGTCTCTAGCAAGCAACTCCGTGATGACTTGATGACAATGCTAATAGCTGGGCATGAAACATCAGC	TTGCTTGCTAGAGACCTACAAACAGTGGAGCAATAAGTTCAACCGTTTGA	27	GA	31	GG	40	GG	35	GA	22	GG	31	GG	17	GA	41	GA	27	GA	30	GG	36	GG	36	GG	30	GG	24	GG
GDsnp00353	ss475882559	Lg16_PrimaryAssembly	3426597	-	yes	15	[T/G]	BOT	TOP	GGCCAGATCCGTCTGGAAGAGGCTCCACCTTCAACACCTTCCTGACCTTGCCCTCATCACTGCAAAACAAAACAATTTAGTACATATTTCACTTACATTA[A/C]GAAACATCAAGTAGAGATGCACGGAAGTATAATCATGTGTACTTCTGGACATCAGATGTTCATATCATGAGGGATACAATATCAAGCTTATTGCAGTCAC	GTCCAGAAGTACACATGATTATACTTCCGTGCATCTCTACTTGATGTTTC	.	.	.	.	.	.	.	.	.	.	.	.	.	.	.	.	.	.	.	.	.	.	.	.	.	.	.	.
GDsnp00354	ss475882878	Lg8_PrimaryAssembly	14110260	-	yes	7	[T/C]	BOT	BOT	TTTGTTCCTTGACGGTCTTTCCGCTCTGTTAGGTAAGCTGTAACTTCTCATTGTTGAATCTTTGACAAAAGAACGAAAATTACCGATGGTTTCACTAGGG[T/C]ATTTCAGTTAAGAGGCGAAACCAACGGCATTCGTGGTAGGTNTAGGGTTTAGTTAGAAACATTCGGGCCCTACTGCATTCTGTCATAGGTTGACAGCTAA	TTGTTGAATCTTTGACAAAAGAACGAAAATTACCGATGGTTTCACTAGGG	.	.	.	.	.	.	.	.	.	.	.	.	.	.	.	.	.	.	.	.	.	.	.	.	.	.	.	.
GDsnp00362	ss475882409	Lg12_PrimaryAssembly	31150449	-	yes	16	[A/G]	TOP	BOT	AGGCGGAGATCCGGCAGCTCTGCGTCAACGCCCGCCAAATCTTCCTCGCTCAGCCTAATCTTCTCGAGGTCCGAGCTCCGGTTCGCATATGCGGTCAGCT[T/C]TCTCATCCTCTCTCACAGCCTTTTTTTATGGAAATTATGGTGATTTGAATTGTCCAATTTAAAAGATCATTTATTTTTGGTGTTTGCTTGTGGATTATGT	ATTCAAATCACCATAATTTCCATAAAAAAAGGCTGTGAGAGAGGATGAGA	.	.	.	.	.	.	.	.	.	.	.	.	.	.	.	.	.	.	.	.	.	.	.	.	.	.	.	.
GDsnp00363	ss475882731	Lg4_PrimaryAssembly	6497820	-	yes	14	[T/C]	BOT	BOT	AAACTAGCTCGTTGTGTTAAGCCTTTGGCTTGAGGATCTTGATGGTCTCCCATGTGAAATCTGGATCATCGCGGCCAAAATGACCATAAGCAGCAGTCTT[T/C]TGGTACCTGAAGTTGCCTCCTCTTTTCAAATCAAGGTTGAGGGCAATCATTCCCGGCCTATAGTCAAAGTTCTCCTTGATGAGAACCAATATGTCCTTGT	CATGTGAAATCTGGATCATCGCGGCCAAAATGACCATAAGCAGCAGTCTT	.	.	.	.	.	.	.	.	.	.	.	.	.	.	.	.	.	.	.	.	.	.	.	.	.	.	.	.
GDsnp00368	ss475882420	Lg13_PrimaryAssembly	378114	-	yes	3	[A/G]	TOP	BOT	ACGAAGAATGCACGAAATGAAGCGAGGACTTGGGGAATAACTGGCCGTGGAAAGATCCCGGCACGCCAGCTGCAAAGTACTGCCTTTCCGGAGGCAAAGA[T/C]GCGAAAAGGGTGTTGAAATCGTTGGCAACATGATCACTGAAGAATACTTGGAATTCAGGCATTTGGGAGGAGATGCATTGGGATTGGTACTTGTGGTTCA	CAAGTATTCTTCAGTGATCATGTTGCCAACGATTTCAACACCCTTTTCGC	.	.	.	.	.	.	.	.	.	.	.	.	.	.	.	.	.	.	.	.	.	.	.	.	.	.	.	.
GDsnp00373	ss475882797	Lg5_PrimaryAssembly	21961392	-	yes	4	[T/C]	BOT	BOT	TTGGGAAAGTTACATTCCTTTTTTTTCTTTCTCCTTTCTCTGTTCATCTCTATCTCTCTCTTTCTCCGCCTACCAGATATGGATATAAGATTCATAGACA[T/C]ATTCATTCTCGAATTCTGATTTAGAATTAAGGGTTGAAAAGTAGAGAGAAAATAAGAGACGGAATTGGGGAGGGTGGGGTGGACGGAAGAGATAGAAGAT	TATCTCTCTCTTTCTCCGCCTACCAGATATGGATATAAGATTCATAGACA	.	.	.	.	.	.	.	.	.	.	.	.	.	.	.	.	.	.	.	.	.	.	.	.	.	.	.	.
GDsnp00377	ss475882345	Lg11_PrimaryAssembly	11042816	0.0714	yes	10	[A/C]	TOP	TOP	CGGCTGAGCAATCTCACGGGGCCAACAATGGCCTCGACATCGCCGTCAGGCTCTTGGAGCCCATCAAGCAACAGTTCCCTATTCTCTCTTACGCTGACTT[A/C]TACCAGGTAATTCAAATATAAATAGTTAACAAAATCTTATATATGAAATTTTAATTCGGATTTATTTGATTGGAAACAATAAACCAGATATTAATTTTTA	CTCTTGGAGCCCATCAAGCAACAGTTCCCTATTCTCTCTTACGCTGACTT	34	AA	23	CC	24	CC	31	CC	32	CC	29	CC	27	CC	34	CC	33	CC	24	CC	17	CC	32	CC	25	CC	15	CC
GDsnp00388	ss475882758	Lg4_PrimaryAssembly	22672115	-	yes	6	[T/C]	BOT	BOT	AGCACTCCATCTTTGCAATTTACCCTAATTCATCGTCCGAAATCTGGGGTGCCGAAAGCGTCAGCTTTGATCCATTCCTAACACTTACCACAGAATTCAA[T/C]TTGTTGGCTTGTAGTATAGCTGATGGAGCACTTCTCTTCCCTTCGAGTTCCTCAATGCTCGTTGGGAACTTAGGCTGCTCCACCGGTCCATATACATCAT	GCCGAAAGCGTCAGCTTTGATCCATTCCTAACACTTACCACAGAATTCAA	.	.	.	.	.	.	.	.	.	.	.	.	.	.	.	.	.	.	.	.	.	.	.	.	.	.	.	.
GDsnp00390	ss475882441	Lg13_PrimaryAssembly	17928394	0.0357	yes	8	[A/G]	TOP	TOP	AAATAAGCTGGTTTGAGTACCAGGAAAGGAAGAAATCACCATATGGAGACTCCCATGAACCGCCATCATCCTTGAAGAAGTTGTTTGCGTTTGGGGACTG[A/G]TCGTAGCTAGGAACATCATGAGGACCACCAAGACCCCACAAAGGGTTTCCGGCTGCTTCAGCGTGTTGCTTAAGAATGCTAAGCATGTTTTCATCATAAC	TCCCATGAACCGCCATCATCCTTGAAGAAGTTGTTTGCGTTTGGGGACTG	37	CC	25	CC	24	CT	29	CC	28	CC	29	CC	25	CC	41	CC	32	CC	15	CC	34	CC	42	CC	28	CC	19	CC
GDsnp00396	ss475882512	Lg15_PrimaryAssembly	8703528	-	yes	13	[T/C]	BOT	BOT	TTCTACCTGAAACTTATAGGTCACCTCGAAAAACACATGTAGAACCCAACACTCAATAAGAAAACGTCACATGTGCAATAAAGTTGACTATAAATCTCTA[T/C]TATGCGTCAACATTCAACAATAAGAGATTATTAAGTTTAAAAAAAAATAAAAGATATTGAAAAAAAAAATTGATTAGCTTGCACCCAAAATTAAACCAAA	ACTCAATAAGAAAACGTCACATGTGCAATAAAGTTGACTATAAATCTCTA	.	.	.	.	.	.	.	.	.	.	.	.	.	.	.	.	.	.	.	.	.	.	.	.	.	.	.	.
GDsnp00405	ss475882330	Lg10_PrimaryAssembly	35477450	0.2143	yes	8	[A/G]	TOP	TOP	TCACCAGCTTCAGTTATTTACACACAAAAGAGTTAGAAACACATAGAAATGTCATAATTCTACAGAAACTAACGCAGCACCATAAAACTGAGCAACTAGG[A/G]CGGCGCATTTGTTTTCCGACCCTCTTGCGCTTAGAGACAGATTTACTTTACAGATTTCCCCTCTAAGCACACGAGGGGCGGACGTCTAGTTGGTGCCTCG	GTCATAATTCTACAGAAACTAACGCAGCACCATAAAACTGAGCAACTAGG	33	CT	33	CC	17	CC	26	CC	22	CC	24	CC	21	CC	40	CC	24	CT	27	TT	17	CC	26	CT	20	CT	22	CC
GDsnp00418	ss475882337	Lg11_PrimaryAssembly	4906353	0.0714	yes	14	[A/G]	TOP	BOT	TTTTGGTACATGCACTGCCTTGTGCTCTATTATTTTCACATTTTCTTTATATCTGCTCATCTTTGTCTGATTCTGCTTGAATATAAGGCAGCTTTAACAT[T/C]GCCAATCAGCGAGTATCTGATTGAGACCATTGTGTGTAGGTCGCGACTGATGTTGCATCTCGCGGTTTGGATGTCTCAGGAGTTGCACATGTTATCAATT	TCAGTCGCGACCTACACACAATGGTCTCAATCAGATACTCGCTGATTGGC	39	GG	33	GA	26	GG	38	GA	34	GG	35	GG	29	GG	42	GG	35	GG	29	GG	32	GG	37	GG	34	GG	26	GG
GDsnp00419	ss475882867	Lg8_PrimaryAssembly	1604000	-	yes	8	[A/G]	TOP	BOT	TGCAGTCGAACCGCGAATCGGCGCGGCGGTCCCGGATGCGGAAGCAGCAGCACCTGGACGATCTGACGGCGCAGGTCGCCCAGCTGCGGAAGGAGAACAA[T/C]CAAATCCTGACCAGCATAAACATCACCACCCAGCACCACATGAATGTCGAGTCGGAAAACTCGGTCTTGAAAGCGCAGATGGCGGAGCTCAGCCAGAGAC	TCGACATTCATGTGGTGCTGGGTGGTGATGTTTATGCTGGTCAGGATTTG	.	.	.	.	.	.	.	.	.	.	.	.	.	.	.	.	.	.	.	.	.	.	.	.	.	.	.	.
GDsnp00423	ss475882619	Lg17_PrimaryAssembly	20805538	-	yes	10	[A/G]	TOP	TOP	ATGTTTCATTAAAAGAAGTGGATGTTACATCTTCATCAGTGTCTGAGGCCAGAACAACCAGTGATTCTGAGAAGCGTTTAACAAGTCAACCTGTGCTCAA[A/G]GAAGTCGGTAAGTTTGATATTTAAATTGGACTTTTGTTCTTGCGTTGCACTTTTTTTCGCAGTTTTCATATCATTGTGCTTTCTTGTCATTTTCCTGTTC	AGAACAACCAGTGATTCTGAGAAGCGTTTAACAAGTCAACCTGTGCTCAA	.	.	.	.	.	.	.	.	.	.	.	.	.	.	.	.	.	.	.	.	.	.	.	.	.	.	.	.
GDsnp00429	ss475882522	Lg15_PrimaryAssembly	14490819	-	yes	9	[T/C]	BOT	TOP	GCCCTCACATGACCCTGTTGAACTTGTTTTAGGGGATGGGAATTCCCGTAGGGAAGTTGGCTTTGTACACGGCACTTGGAGGAGTTCGCCCCTCAGCAGT[A/G]AGCGTTTTCCTATTTACTAATTACCAATCATTGTTTACACTTGAAGTGGTTGCATTGCAAATCATTGATGTCATAGCGTTTTTATTCATTTTAACCAAGA	ACCACTTCAAGTGTAAACAATGATTGGTAATTAGTAAATAGGAAAACGCT	.	.	.	.	.	.	.	.	.	.	.	.	.	.	.	.	.	.	.	.	.	.	.	.	.	.	.	.
GDsnp00430	ss475882378	Lg12_PrimaryAssembly	3728923	0.4286	yes	17	[T/C]	BOT	TOP	AGCTAAATCATATTGTGCACATGTCACTTGTATTAACACATATAGAAATAATTTGATGAGTGATATCGAGATAATTTTTTTAGTGTTGTCAATGCAACTT[A/G]TCGAGATATGCCTAGCAAACATTACAGCAAACACAAAAAAAAACTCGTATCAAACATTCAAAGAGTCATTAGAACAAGTGTTTTTCAAACCCGAACCACC	ATACGAGTTTTTTTTTGTGTTTGCTGTAATGTTTGCTAGGCATATCTCGA	39	TC	26	TC	25	TC	25	TC	21	TC	17	TT	20	TC	32	CC	29	TT	22	TT	16	CC	30	TT	30	TC	19	TC
GDsnp00441	ss475882349	Lg11_PrimaryAssembly	12060929	0.1786	yes	7	[A/C]	TOP	BOT	CATTAGCTTTCTCTGGCATCAATATAAATACACAACCACTTGAAAAGGTGACAAGAGAAAATAGTAAATAAAATAAAAGATAAGAATACACAGAAGAAAT[T/G]AAAATAGCACAAACATGCAAAGCAAAGATAACAAAGAAGAGATGGATACAAAATAGCACTCTTTGCCCAAAGACGTAATTATCTACAGTTCCACCGCCCT	TGTATCCATCTCTTCTTTGTTATCTTTGCTTTGCATGTTTGTGCTATTTT	42	GG	42	GG	27	GG	42	GG	39	GT	30	GG	27	GG	36	GT	32	GG	35	GG	26	GG	35	GT	26	GT	28	GT
GDsnp00453	ss475882481	Lg14_PrimaryAssembly	24488184	-	yes	13	[T/C]	BOT	TOP	TTTGTTCTTACCACTCAAGGGCTGGTTGGAGCACCATCTCCATGAGAGTGAGGAAAGAGTAAATAATCCAATAGGCAAGCCACTGCTGATCATCTAGTTT[A/G]GATGTGCTCTCTATGGCTACCACTGATGCATACCTACACTCAAATCATATAAACATAAATGCCCATTGCAACAAAAACCAAAAATTGGTACAACTTCATC	ATATGATTTGAGTGTAGGTATGCATCAGTGGTAGCCATAGAGAGCACATC	.	.	.	.	.	.	.	.	.	.	.	.	.	.	.	.	.	.	.	.	.	.	.	.	.	.	.	.
GDsnp00467	ss475882939	Lg9_PrimaryAssembly	30296963	-	yes	13	[T/C]	BOT	BOT	CACTAACTACTCCCTGTTTGAAGGAACAACACCATATTATAGCCCAAATGCCCCCCAATGTAACAAAATAAAAACACAATCTTAATTATACAGCCATCTA[T/C]ATAGAATTAAGATACATATCAGTTTAGTTAGCACAAATTAACTAAATTTGTTCTTCCGATTATAACAGATAAATAATTAGAGTTTACATAACAAAGTATG	CCCCCCAATGTAACAAAATAAAAACACAATCTTAATTATACAGCCATCTA	.	.	.	.	.	.	.	.	.	.	.	.	.	.	.	.	.	.	.	.	.	.	.	.	.	.	.	.
GDsnp00488	ss475882823	Lg6_PrimaryAssembly	17976958	0.2143	yes	1	[T/C]	BOT	TOP	GGAAGGTGATCGGACCAGTTCAACTTTCCCAACATATCATAACCTTCATCGACAAGTCGACTCAACTCCTCGGTCTCTTCATTCGACGAACTCAGCTCGT[A/G]TTTACGTCCAAAAACTGAGCACATCATGCTGTTCAACGAAGCCTTCCTAAGTATGTCGCGGACAAGGAAGCTGTTGTTACAACTTGTCCAGATAAGGGAC	TTAGGAAGGCTTCGTTGAACAGCATGATGTGCTCAGTTTTTGGACGTAAA	33	AA	22	AA	21	AA	29	AA	38	AA	24	AG	27	AA	19	AA	22	AA	16	GG	19	AA	35	AG	24	AG	18	AG
GDsnp00495	ss475882293	Lg1_PrimaryAssembly	32622992	0.4231	yes	8	[T/C]	BOT	TOP	ACTTTGTGCCTAGGATGTAATAAATCAGAACTATGTTATGTTGAGAAAGTTAAAACAAAAGAGAACAATTTGGCGTTAATTATTTGTGTTGATACTTGAT[A/G]TACAGGTACCATCTGAAAGATGTTATTATCGGCAAGATATATTTCCTTCTTGTAAGAATCAAAATAAAGAATATGGATCTGGAGATCAGGCGTCGAGAGT	AGAAGGAAATATATCTTGCCGATAATAACATCTTTCAGATGGTACCTGTA	36	CC	38	CC	37	TC	29	TC	36	CC	27	TC	26	CC	44	TC	31	TC	39	TT	9	TT	35	TC	41	TT	38	TC
GDsnp00501	ss475882812	Lg6_PrimaryAssembly	4366361	-	yes	11	[A/G]	TOP	BOT	TGCGAGGATTCCGAAAATTGGTAAATTGTGTCCGTTTATTGTACATCATGTGATTAGAAATTATTTTAAATTTTTTATTTAAAATTGAACACAAACAGTA[T/C]CTGACTAAAACTGATTTCACGATATACAATGAACAGATACGATTTACGAATAATTGGAATTCTCACAAAAAAATTCTGAAGAGGATCATGTTGGCATTCG	TTCGTAAATCGTATCTGTTCATTGTATATCGTGAAATCAGTTTTAGTCAG	.	.	.	.	.	.	.	.	.	.	.	.	.	.	.	.	.	.	.	.	.	.	.	.	.	.	.	.
GDsnp00505	ss475882643	Lg2_PrimaryAssembly	7246237	-	yes	10	[T/G]	BOT	TOP	AAGAAAAGGTAGATTTATTTTTAAAAAGTTCAAAATTATATCATTAATAATTGAATTCCTTCCATCAAAAGCTTAATTACATGCTTACATATACTAATTA[A/C]GATTAACCAACAGTTAGATCTATAATATGGCAGACAAATATAGAGCTAATGGTACCTCCGGGCTTAAATTAAACCCGCCAAAATTGAAAAACATAGCAGG	ATTAGCTCTATATTTGTCTGCCATATTATAGATCTAACTGTTGGTTAATC	.	.	.	.	.	.	.	.	.	.	.	.	.	.	.	.	.	.	.	.	.	.	.	.	.	.	.	.
GDsnp00506	ss475882682	Lg3_PrimaryAssembly	1029827	0.2857	yes	12	[A/G]	TOP	TOP	TGATAACAGGTTGGATCCATGTCTCGTATGAAAAATGATGTAGGAACAGAGAAAATATTTCCCAAGCATAGCAATAACTTAGCTTGCACTCCTGAGCAGC[A/G]TGATGTATTTTTTGTACTGATTGAATGGATATTCACATCTGAGCAGATAATCCCCTTGTCCCCAGCATTGCCCGTTTGTACTTGGAGGATAAAGCTAAAC	GAAAATATTTCCCAAGCATAGCAATAACTTAGCTTGCACTCCTGAGCAGC	32	AG	32	AA	25	AA	29	AG	40	AA	35	AA	30	AA	35	AG	31	AG	23	AG	29	AA	33	AG	28	AG	24	AG
GDsnp00508	ss475882593	Lg17_PrimaryAssembly	2736808	0.3929	no	-	[T/C]	BOT	BOT	ATTTATTTATCATCCATACTATTCCGAGGAGGAGGATAAATCGCATTAATTATCGCTAACCTCGGATGCATGATATTTTTTTCAGCTGAAGCTTGCGGAT[T/C]CCAAAGAAACAGAATTTGCTATAAGTGCCTTGTTCACAAAGCATCCGGAGATGAAGGGTAATACTAAACACACAAATATCACACACCACCTGCAGTTCTT	TATCGCTAACCTCGGATGCATGATATTTTTTTCAGCTGAAGCTTGCGGAT	35	GA	34	AA	29	AA	38	GA	41	GG	23	GG	29	GG	31	GG	37	AA	21	GA	29	GG	28	GA	31	GA	26	GG
GDsnp00514	ss475882915	Lg9_PrimaryAssembly	5416988	0.1429	yes	16	[T/C]	BOT	TOP	ATGATGTAACCAATCATTTAAATTTGTATTCATCCAATGCTGTTTGATGATTAAGTTCCAACAACAACAACAAAAACAACAAAGCCTTTTCCGACTAAGT[A/G]GGGTCGGCTGATGATTAAGTTCCCCTCCAGTATTGTAACTGTGGTAGACTAAATGTAATTGTTCATCTGGTGTTTTAGGATGATGCTGGGGACGAAATCA	AGTCTACCACAGTTACAATACTGGAGGGGAACTTAATCATCAGCCGACCC	34	CC	42	CT	29	CC	34	CT	30	CC	40	CT	21	CT	42	CC	19	CC	36	CC	22	CC	31	CC	34	CC	28	CC
GDsnp00532	ss475882444	Lg13_PrimaryAssembly	19495448	0.3929	yes	17	[T/C]	BOT	BOT	AAAATTTCAACTTGTTTATAAATGAAAGCACTTTTAACAAAAGCGCTCGTGAGCATTAGCGGTTTCTATAGAAGCAATCCTCAACGGGCCCCTAGTTATA[T/C]CAGTTGATGTGTAAATGAGCATATTTGTTTACTTTGTAGTTGATTATTGTATAAACAGGTGGTGATATTTGACAATAAGAGTGAGTCTGGCTCATTGCCA	GAGCATTAGCGGTTTCTATAGAAGCAATCCTCAACGGGCCCCTAGTTATA	36	TT	22	CC	21	TT	40	CC	31	CT	24	CT	29	CT	37	CT	35	CC	26	CT	30	TT	32	CC	27	CC	25	CC
GDsnp00542	ss475882889	Lg8_PrimaryAssembly	19708717	0.1071	yes	11	[A/C]	TOP	TOP	GGAATTCAGTATCTCATTTTCGGTTCGAGGTCCCGATCCGACCAGCCCTACCTAATTCCCAACTTCCTCCCCTGAATCGCTAATCAAATCATCTTTGCAC[A/C]CAGATTTCCAACCCACCTGTAAAAAATTCCAAAACACGAACAATTGCCTGGAAATTCAATTGACACACATCAATATGAAAACGTAAACCATATGAAAAAT	CCTAATTCCCAACTTCCTCCCCTGAATCGCTAATCAAATCATCTTTGCAC	23	CT	26	CC	22	CC	39	CC	29	CT	21	CC	27	CC	30	CC	32	CC	28	CC	27	CC	29	CC	34	CC	20	CT
GDsnp00543	ss475882515	Lg15_PrimaryAssembly	10240580	-	yes	14	[A/G]	TOP	TOP	TAAATTGAAGCGTGACTTTACGATATGCTCCTTACCTTTCTGGCATTTGCCAAAATCCGGTTTGAAATAACTGTCATTGAATTTCTATGCCAAGTGCATT[A/G]CTGCATTTTATCAGGATGGCTTCTTATTTTAGCATCTAATCTACATATTAATTTCATGCAGGTGATCCAAGATTGTTTGAGCAATGATCATGTTGGTAGT	CAAAATCCGGTTTGAAATAACTGTCATTGAATTTCTATGCCAAGTGCATT	.	.	.	.	.	.	.	.	.	.	.	.	.	.	.	.	.	.	.	.	.	.	.	.	.	.	.	.
GDsnp00565	ss475882428	Lg13_PrimaryAssembly	3879987	-	yes	17	[A/G]	TOP	BOT	TGGATTTCCGAAAATGCCCTTGGCGTTTTGACAAGCAAGAACTACTTGGGCGGAGCCAAGTGGCTGATTTGAGGAATAGCGTGGCGACACGTAGCCTGAC[T/C]GGCATTCTCTTTTTGTCGTCTCCACAGTAACAGTAACCTGTCCTTCCAGAGACACGTTTCGGGAGGAGACTGAATGAGGGGGATAGAACCACGTGTCGGT	TCTGGAAGGACAGGTTACTGTTACTGTGGAGACGACAAAAAGAGAATGCC	.	.	.	.	.	.	.	.	.	.	.	.	.	.	.	.	.	.	.	.	.	.	.	.	.	.	.	.
GDsnp00583	ss475882288	Lg1_PrimaryAssembly	32712872	0.4643	yes	9.5	[A/G]	TOP	BOT	ATCTCTACTATAGTTAGATGTTTCAAATTATTTTATCTTCATTGTTTTTTCATGACTTTTTCAACTTATCGTGAAGAATATTCCAGGCCCTCATGAAAAA[T/C]TCAACTGATGCCATGAAGATGTCAAGGGTTTATGACATTATAAATTTGGTAAGCGATCTTGATGCCTTCACGTTCTTTGATTTCAATGGTGGAATGGTCC	ACCAAATTTATAATGTCATAAACCCTTGACATCTTCATGGCATCAGTTGA	36	GG	24	AG	25	AG	27	AA	28	GG	25	AG	35	AG	43	AA	35	AG	27	AG	28	AA	31	GG	21	AG	19	GG
GDsnp00599	ss475882394	Lg12_PrimaryAssembly	19557911	-	no	-	[T/C]	BOT	BOT	TCCCGGCCAACTCCTTCGCCATGGACCTGTTCCTCATCACCTTAGCAATCTCGATCACGTCGTCCAACGAAATGTTCCCACTGTGCTTGATGTTCTTAGT[T/C]TTCTTCCTGTCGCGCTCCGGCTCCTTCAACGCCTTGATGACGAGCGCTGCGGCGGAGGGGACGACGGAGACCTTGGCCTGACGATTCTGCACGGTGAGCT	TCGATCACGTCGTCCAACGAAATGTTCCCACTGTGCTTGATGTTCTTAGT	.	.	.	.	.	.	.	.	.	.	.	.	.	.	.	.	.	.	.	.	.	.	.	.	.	.	.	.
GDsnp00604	ss475882331	Lg10_PrimaryAssembly	32322941	-	yes	10.5	[A/G]	TOP	TOP	CTATAAATTCGTGGAGTTTTCTTTTATTGCTAGAGTGAATTTCATTCACTTGTGTATCACAACAGGAGCCCGATTCTCTTGGATGCTTGTTAGAGTTGAC[A/G]TGGAATGGACAAAAGCAGCTGTCATTAAATGGGACACCTCGTAAATTCTTAGAAGATGGTGATGAAGTCATCATTTCTGGGTTTAGCAAGGTTACTGTTG	TGTGTATCACAACAGGAGCCCGATTCTCTTGGATGCTTGTTAGAGTTGAC	.	.	.	.	.	.	.	.	.	.	.	.	.	.	.	.	.	.	.	.	.	.	.	.	.	.	.	.
GDsnp00606	ss475882597	Lg17_PrimaryAssembly	5707828	-	yes	14	[A/G]	TOP	BOT	CGGTTTCTTTGGTGGATCAGGCTAGTTGTGCGGTTGAATAGTACTCGTTGACTTAGCCATTGACATGGATAAAAACCAGTGTGCATCCACAAAAGCATTT[T/C]GATCACGTTTTACAGTGCAAAAACCAGAAACTGAACCGATGTCCGATCCACTCATGTTCACAAAAATGATAACCTAACCAAACCATTTAGTGTCATAAAA	TGGATCGGACATCGGTTCAGTTTCTGGTTTTTGCACTGTAAAACGTGATC	.	.	.	.	.	.	.	.	.	.	.	.	.	.	.	.	.	.	.	.	.	.	.	.	.	.	.	.
GDsnp00618	ss475882623	Lg17_PrimaryAssembly	24090249	-	yes	9	[T/C]	BOT	BOT	ACCTTAGGGTGCAATATGAGAAAATTGAAACCTCATCACCCATCTTAAAAAACACTTCAAACCTAAGTTTTACCCTACTTTTAATAGAGTAATTACCATG[T/C]TCTAACTTTTAAGCTGTTGAATAAAACTCAACAGTTAATAGAACACATATAATTTACTTGTATGCCCTAAACTGTTGTCCTATAAACCGGCCTTCAGATT	AACACTTCAAACCTAAGTTTTACCCTACTTTTAATAGAGTAATTACCATG	.	.	.	.	.	.	.	.	.	.	.	.	.	.	.	.	.	.	.	.	.	.	.	.	.	.	.	.
GDsnp00619	ss475882742	Lg4_PrimaryAssembly	19519759	-	yes	10	[T/C]	BOT	TOP	TACTAGAATGCCCTCAACTTTATCCGGATTTATATTAAGTTTGACTCGGTATGAATTCAGGATTATCTTACCGTTTAACGACAATTCTTATGCTTACTTC[A/G]TCGGAGTATGTTTTGTATGCATGGCTCATCAAAATAGGTTTGACTCCACGTTTGCGTTCTCCATTAGAGATGATCTAATAAGAGCATTCACTCTAACATT	CGTGGAGTCAAACCTATTTTGATGAGCCATGCATACAAAACATACTCCGA	.	.	.	.	.	.	.	.	.	.	.	.	.	.	.	.	.	.	.	.	.	.	.	.	.	.	.	.
GDsnp00621	ss475882339	Lg11_PrimaryAssembly	7432082	0.1786	yes	10	[A/C]	TOP	BOT	AAGAAGAGACATTCTCTTTTCTTGTCACTGGGGAATCTGGTAATGTATTACTCCTAAATCATTGTATGCTCCCACGGTCTTGGCCCACAGTTTTCTTCGG[T/G]GGTGAAGAAACAATGAAAACTTTCCTCTGCTCCCTAGTTAGGTTCTATTGTTTTTCAACAATGTAGTTAAATCTTATGCTGAAATTTTGTAGAGAACAAG	CAATAGAACCTAACTAGGGAGCAGAGGAAAGTTTTCATTGTTTCTTCACC	23	GT	36	GG	16	GT	39	GG	32	GG	25	GG	34	GG	28	GT	38	GT	19	GG	15	GG	38	GG	33	GG	22	GT
GDsnp00636	ss475882895	Lg8_PrimaryAssembly	25676522	0.1786	yes	4	[T/C]	BOT	BOT	GATGCCAAAGCCAGGAACTGTTTTATGGACATAGAAACTCTTCCCAAAGAATTTCGGGTACCAAAGGTACCTTCTTATGCTCCATTACCAGGAAAGCCTT[T/C]CTCTAATATGAGGGGTTTCAGGTCTGGTGGACCAAGGCATAGATCAATGGATATGCACATGGAATCAAGGTCAGGAACACCGTCAGAAGATGATGAGAAG	ATTTCGGGTACCAAAGGTACCTTCTTATGCTCCATTACCAGGAAAGCCTT	39	GG	29	GA	29	AA	34	GA	24	GA	18	GG	31	GG	43	GG	31	GG	20	GG	34	GG	35	GG	31	GG	30	GG
GDsnp00639	ss475882877	Lg8_PrimaryAssembly	13386852	0.5	yes	8	[A/C]	TOP	BOT	AGCTAAGAATCTCTCGGTTTGGTGGCGATTATGATCTCATTGTGCAGTTATCAGTTTCTTAATGTAATTTATATGAACTGAACTGGAATGTTGAATCCGA[T/G]TATTTGATGCAAGTACATCTACAGACTACAGATGTGAAATCTAAGGCTCTGGGGATTAATTTCATTCCATCATTTACTGGATTGGGGATTAATTTTCGGT	AGAGCCTTAGATTTCACATCTGTAGTCTGTAGATGTACTTGCATCAAATA	46	AA	31	AC	26	AA	30	AC	34	CC	24	AC	35	AC	43	AC	26	CC	20	AC	32	CC	31	AC	22	AC	24	AA
GDsnp00659	ss475882942	Lg9_PrimaryAssembly	30981413	0.2143	yes	13	[A/G]	TOP	TOP	AATAAATAAATGGGTTATATTATTTGAACACACAAAACTGACACATTCTTCGATATAAGCAAGACTCATATAATGACATATGACTCATCTGTATTAGAGA[A/G]TGTTGAGTAAATGTGTCAATTTGTTGAGTAAATGTGTCAATTTGCTTTGTCTAAATAATTTTAGCATAAATTAAATTGAATTATCATTGTGTTGTTTTGT	CGATATAAGCAAGACTCATATAATGACATATGACTCATCTGTATTAGAGA	27	AG	24	AA	16	AA	29	AG	25	AA	27	AG	32	AG	37	AA	25	AA	25	AA	25	GG	27	AA	27	AA	19	AA
GDsnp00662	ss475882363	Lg11_PrimaryAssembly	28461685	-	yes	7	[T/C]	BOT	TOP	GAAAGCAATTGATATCGATATATTCATCAATGTTTAAAAAAAAATTGCATATCAATATTTCCACCGATACCAATACTTTAAACACGATCTTAAACATATT[A/G]CCTTATCCTCCTTCAGTACTTGGGCTAACCACTCACTCTCCAAAGGCTCCAAAGTCCAAACTCCAAAGTGTTATCCTTATGTAGCTTATGGCCCATTTGG	GGAGCCTTTGGAGAGTGAGTGGTTAGCCCAAGTACTGAAGGAGGATAAGG	.	.	.	.	.	.	.	.	.	.	.	.	.	.	.	.	.	.	.	.	.	.	.	.	.	.	.	.
GDsnp00663	ss475882707	Lg3_PrimaryAssembly	25758360	-	yes	8	[A/G]	TOP	BOT	TATGCAGATTGTGTGATCCATTGAAGCAGAGGCAAGAAGATGAGCTGTTGACTAACTCCAATGAACAGATCAATAAGTACAATTGGTATATAAAAGTACA[T/C]AATTGGCAACGCCCTTCTACTCAAACTAATGAAACAATATATTAAAATCAAAATTTACGATAAAACAACATCCAAGAACCAATCTTTACGGAAATTTAGT	TGATTTTAATATATTGTTTCATTAGTTTGAGTAGAAGGGCGTTGCCAATT	.	.	.	.	.	.	.	.	.	.	.	.	.	.	.	.	.	.	.	.	.	.	.	.	.	.	.	.
GDsnp00664	ss475882723	Lg3_PrimaryAssembly	35206282	0.1786	yes	13	[A/G]	TOP	TOP	TCCAACTATAATCTAAATGTTCTCGATTTTTCTGTTCCTATTCTTTTCTCCTATAACACACACAACCTGATAATGAATTTATGGACCAGTGTGGGGAGCC[A/G]GGAAGCAGGAGTTATTATTGATGGAACTTCGTTCAATATGCAAGCGACTACCCTTGCTCCCTTAAAGAGGTATTTTTTTTTTCATATTCTGGCTCTTGCT	CTATAACACACACAACCTGATAATGAATTTATGGACCAGTGTGGGGAGCC	31	GG	24	GA	24	GA	27	GG	27	GA	16	GG	19	GG	45	GA	24	GA	17	GG	17	GG	26	GG	22	GG	22	GG
GDsnp00669	ss475882677	Lg2_PrimaryAssembly	35413867	0.0357	yes	11	[T/G]	BOT	TOP	AGTCTTGCAACATGATATGTATATGCATGCAACCAGTTTTACAGAGCACAATGATTTACAGGACGCTCCCCATCGGTAATGATTGATGTCCGAAGGCTGA[A/C]GCTCCACGAACGCTAAGACATCGAAAGAAAATCTCCATGTTACCAGTAAATCCTTACATCCATTTATGAGAAATGTATTAAATTATTAACAAGCATGGGA	TTTACTGGTAACATGGAGATTTTCTTTCGATGTCTTAGCGTTCGTGGAGC	26	AA	26	AA	30	AA	30	AA	27	AA	19	AA	25	AA	41	AC	33	AA	17	AA	35	AA	30	AA	17	AA	20	AA
GDsnp00674	ss475882283	Lg1_PrimaryAssembly	24063545	0.3571	yes	14.5	[A/G]	TOP	TOP	GGTAAGTCTATACTGTATAGGTATTATCCTCTGAAAGTAACAGTATTGGGATGTATGGAGAATGATATAATGTGCTCTCACTGGACCTAGCTATGCACAA[A/G]GCAATTTAATGGCTATGGAAATTTGTTGTGTGTCATAGCCATTGTCATTCGGGTAAATGGCTTCGTAATTATTGCCTGCCTGATGAACTTAAAGGGCAGA	ATGTATGGAGAATGATATAATGTGCTCTCACTGGACCTAGCTATGCACAA	31	AG	32	AA	34	AG	36	AG	40	AA	27	AG	29	AG	36	AG	34	AG	19	AG	30	AA	28	AA	32	AG	33	AG
GDsnp00679	ss475882912	Lg9_PrimaryAssembly	3038083	0.1071	yes	10	[T/C]	BOT	BOT	AAGTGGGTTAACTGCTTGTGTCTACTGTTTTTCTGATGTTATTGTGAACGCACATCATTCATACCACGCTTTTGTTATTGGTATGGTTGGTATCTTCGGA[T/C]TAAGCATAGTGAAACGAACATTCTTTATCTATCTACTTTTTGGGATGCAGAGTTGGAGGGTGGGACTTCTGGGATTTTTTTATTTTATCTGCTTTAACCA	CACATCATTCATACCACGCTTTTGTTATTGGTATGGTTGGTATCTTCGGA	34	AG	33	AA	21	AA	36	AA	29	AA	35	AA	23	AA	52	AA	27	AG	39	AA	43	AA	29	AA	26	AG	28	AA
GDsnp00681	ss475882759	Lg4_PrimaryAssembly	22795559	0.1786	yes	11	[A/G]	TOP	BOT	GTTAATTGTGAATTGTATATGGTTTTGTAAGTTAAAACGGTAACTGGTACATATCTCATCTCATCTTGTTATATATAAAAGGTTTAGGCTTTCTGTTTCA[T/C]GTGAAACTATCAACATGTTTACTTACGAAGAATGAGTACGAGGGTAAAAGAAATTTCTGACTTTTTCCATGTTCACTAATGCATGAGGAATAAAAAAATA	CTTTTACCCTCGTACTCATTCTTCGTAAGTAAACATGTTGATAGTTTCAC	47	AA	25	AG	42	AA	49	AA	38	AG	30	AA	38	AA	45	AA	23	AG	18	AA	27	GG	48	AA	37	AA	27	AA
GDsnp00682	ss475882608	Lg17_PrimaryAssembly	12027331	0.0714	yes	15	[T/C]	BOT	BOT	AGCAAATTACAAGGAGCGGATGATCTCATTATTCCCACACGTTACTTTCAACTATTTATTCTGACCAAGCTCCAGAACCGGCGAATCCAACGCTCCTCTA[T/C]AATAACTCCTTAACGTGACAATGTTGCGAATGCAACAATTTCTTTAAATACCTTAAAACGGCGCACCAAATTGGAGGACCTTCTTCCAGGATGGTCTGCT	ACTATTTATTCTGACCAAGCTCCAGAACCGGCGAATCCAACGCTCCTCTA	39	GG	29	GG	40	GG	45	GA	27	GA	23	GG	34	GG	35	GG	42	GG	18	GG	40	GG	35	GG	36	GG	28	GG
GDsnp00699	ss475882860	Lg7_PrimaryAssembly	23703276	0.0714	yes	5	[T/C]	BOT	BOT	TCTCGAAGCCAGAGTGGAAACTTAGTTTAGTGTTCAGACCAGCAGCCCATGCTGCAGACCTGCATGGCTGACAACCTGAAGAAAAACATTTTATCATCAA[T/C]AATAGTGACAGATATAAGGAAGGGAAAAACAAAAGATGGAAGACAGGAAATTTGGATAGCAAAAGATTAGAAAATGTGATGAACATGCAAAAGAATTAAA	GCTGCAGACCTGCATGGCTGACAACCTGAAGAAAAACATTTTATCATCAA	34	AA	39	AA	26	AA	29	AA	31	AG	30	AG	23	AA	28	AA	43	AA	26	AA	24	AA	43	AA	41	AA	29	AA
GDsnp00705	ss475882729	Lg4_PrimaryAssembly	4436378	0.2083	yes	8	[A/G]	TOP	BOT	TGGTGTATCCCTGACCAACTAGGCCGCTTTACGCCTTCTTTGGAAGAGGGTCTTTCTGTAAATGAGTTTGTGAGATTGCTTATGAATCCTTAAATGAATA[T/C]ACAACAATTAGACATTTAAACTTGAATTAGACCGGGCATGCACGCATCATTAATTGGAAATGATTGGATCAAAATAATAGGATTTCATGATTCAAACGAT	ATGATGCGTGCATGCCCGGTCTAATTCAAGTTTAAATGTCTAATTGTTGT	0	-	30	GA	11	GG	50	GA	20	GG	22	GG	13	AA	33	GA	27	GG	9	GG	29	GG	19	GG	20	GG	14	GG
GDsnp00717	ss475882498	Lg15_PrimaryAssembly	1517841	0.0357	yes	9	[A/C]	TOP	TOP	CTGCGAATTCATCAATTTGTAAATGGAGTTGTATATGAAAACCAAAAATGCAAAGTAGTTATATAATCTTCTGTATCGGAATCATTCTTCAACAACTTAC[A/C]GATGAAGATTAAAAATCAAAGTCGATATAAGATGATTCCAGCATAGAACAATGCTAGAATAACTGGTAGAATCAAATGGCCGGAGTCCGATTTCTGACTA	CAAAGTAGTTATATAATCTTCTGTATCGGAATCATTCTTCAACAACTTAC	45	AA	46	AA	44	AA	33	AA	29	AA	32	AA	29	AA	32	AA	31	AC	25	AA	27	AA	27	AA	23	AA	27	AA
GDsnp00719	ss475882557	Lg16_PrimaryAssembly	2340701	0.3571	yes	16	[A/G]	TOP	BOT	AATATAATGTTATGTGAGAAATTTAAAACTCATGACATCGTATTACTAATTTACTAGTATGAAATATCAGGTGTTTTTTTAATGGTATAGACAAGTCATT[T/C]TTATTGAGTGTTTTCAGCGCTAAATTTATCACATATTACCGTCATTTGTATAATCTCTCTAATAATAAAAGTGGGGCCTACTAATATATATGGATCTTAT	TACAAATGACGGTAATATGTGATAAATTTAGCGCTGAAAACACTCAATAA	28	AG	22	AG	31	AA	33	AA	29	AG	21	AG	22	AA	35	AG	34	AG	25	AA	24	GG	34	AA	22	AG	16	AG
GDsnp00734	ss475882323	Lg10_PrimaryAssembly	29122099	-	yes	13	[A/C]	TOP	BOT	GATCTACAATTTCTTCAAGGATTTAACAAAACTGTGGGGAAAAAGAAAAAGAAGATACAAAGCAAACAGCTATATATATTTTCTAAAGAATTCTTCTCAC[T/G]ACTGTCGCTTCCTGCTTCCGGCCCTCCTACCAAACTTTCCAAAGGCAAATCTAACATCCACATCCAAGCTTTCAAGCAGCAACGGAGAGTTTGCCTTTCT	ATTTGCCTTTGGAAAGTTTGGTAGGAGGGCCGGAAGCAGGAAGCGACAGT	.	.	.	.	.	.	.	.	.	.	.	.	.	.	.	.	.	.	.	.	.	.	.	.	.	.	.	.
GDsnp00735	ss475882343	Lg11_PrimaryAssembly	8446480	0.5	yes	18	[A/G]	TOP	TOP	GATGCTCAACCGATGGCCAAAACTACCGTTGTAAGTTCCCAACTAAACATGTATTGGCGAGTCTGACCTCGGTTGTTAGCGTCGCCTGGATGTTCACAAA[A/G]TCATGTAAATCTGCTCTAAAAACATGTACATTACTACATGCTCCCATTTTGATGAAACTCAAGCATAAGGTGAGTTGCAACTATTGAGTGATAGCTCGCA	GTATTGGCGAGTCTGACCTCGGTTGTTAGCGTCGCCTGGATGTTCACAAA	37	GA	27	AA	25	AA	24	GA	35	GG	27	AA	30	GA	37	AA	36	GA	23	GG	18	AA	29	GG	30	GG	17	GG
GDsnp00743	ss475882356	Lg11_PrimaryAssembly	21711163	-	yes	10	[T/G]	BOT	TOP	TTGAGATCAAAGTAGCCCCGTTTCCCACCACGGTGGTGGTGCAAGCAGCGGCTTGAAGTTGCAGCAGCCAATTCCCACGGGGGACAAAGGCACCCTGTTG[A/C]TAGGAAACAATCGATGGTAAAACTCCCTTCAACCTGTTGACAATTACTTCAGCAGCTACTTGTTGGACGGAGTCGCCGCATAAGGAAACAATTACTCATC	GAAGTAATTGTCAACAGGTTGAAGGGAGTTTTACCATCGATTGTTTCCTA	.	.	.	.	.	.	.	.	.	.	.	.	.	.	.	.	.	.	.	.	.	.	.	.	.	.	.	.
GDsnp00762	ss475882408	Lg12_PrimaryAssembly	30789867	-	yes	5	[T/C]	BOT	BOT	TGATAAAAGTCAAATTTCATTTATGTGTTTTTCGAGGGATGCGGTTTACAAACACTCGCTTAGTGGGCAAAATCTTAAGTGTAGCCGGAATATGTCCTCT[T/C]TGTCTCACATCCTCCCTCAATATACGATATGTCAAATCCATCCCTCCACCAATTGCAACAGTATGTGCCAACGAGGCCAAAAGAAACGTGCAAGGAATCT	AACACTCGCTTAGTGGGCAAAATCTTAAGTGTAGCCGGAATATGTCCTCT	.	.	.	.	.	.	.	.	.	.	.	.	.	.	.	.	.	.	.	.	.	.	.	.	.	.	.	.
GDsnp00782	ss475882287	Lg1_PrimaryAssembly	24109678	-	yes	13	[T/C]	BOT	TOP	GCTTCAAACTTTTTCTTCCTATACTCCCTCCTCTTCTTCCGTATTGCAGTGTTCCAGCCATTCACCTATCTCTTTCCCACATCGAGGAGAACCCTCATGA[A/G]ATAATCTGCGCACAATCATATCTTACACACCAGTTTGGCCCTGTGCTCTTGGCCTTCCTACCATCTTGCCGTGCCTTTTACTTATATTGCTTATACCATT	AAGAGCACAGGGCCAAACTGGTGTGTAAGATATGATTGTGCGCAGATTAT	.	.	.	.	.	.	.	.	.	.	.	.	.	.	.	.	.	.	.	.	.	.	.	.	.	.	.	.
GDsnp00787	ss475882822	Lg6_PrimaryAssembly	17664107	0.1071	yes	14	[T/C]	BOT	BOT	GAAGATGCTATTAATTTGAAGTTGTTGATTGACCAATATGATCTGTGCATAAGATTTTTTGTGTTTCACTCACGTTTTTATCTTGAAAATTGCTGCTCAG[T/C]TCTAAATCAATGATATTGGAGCTTTAGCTTTTATTTTGACTGGTCATGTTCCTTGGGGAATATGGTGAATCATGTACAGAAATTTTGTCGCACTTTATCT	AAGATTTTTTGTGTTTCACTCACGTTTTTATCTTGAAAATTGCTGCTCAG	29	TC	19	TT	39	TT	21	TT	34	TT	29	TC	23	TT	50	TT	37	TT	27	TT	37	TT	44	TT	39	TC	25	TT
GDsnp00798	ss475882620	Lg17_PrimaryAssembly	23044440	-	yes	8	[A/C]	TOP	BOT	TTTGTAGTAAATAAATCATAAAAAATAAAAAAAAATATTCTTCTTCTTTTAATTATATATATCTGAGTGAACTGATTGATTGTTTGTTTTAAATTTAGAA[T/G]TGCATTTAAAATCGCTCTCAGAGACTGAAAGTATAGATTTTTAGTTGTTGGCGCCTTAAAACCTCACAAACAATCTAAATTCCCTTCGCCTCAGCTCAAG	CAACAACTAAAAATCTATACTTTCAGTCTCTGAGAGCGATTTTAAATGCA	.	.	.	.	.	.	.	.	.	.	.	.	.	.	.	.	.	.	.	.	.	.	.	.	.	.	.	.
GDsnp00802	ss475882839	Lg7_PrimaryAssembly	2847868	-	yes	11	[A/C]	TOP	TOP	AGTTTTCTAAAGCTTGAGGTAAATTGAGTGGCAATTTATAAAGGAAACAAATTTTTGCACTCAGCTTTCTCTTCCTTATGTATCCTCGTTTATTTATGGT[A/C]TTTGAATTGAATAAATCAAACTAGAATCGAGTGGCTGGAAAACTAGGGACATGCAAAGTAAGACCAAAATTAGTTACTTGTATAGGAGTTTTCATGAAAT	ATTTTTGCACTCAGCTTTCTCTTCCTTATGTATCCTCGTTTATTTATGGT	.	.	.	.	.	.	.	.	.	.	.	.	.	.	.	.	.	.	.	.	.	.	.	.	.	.	.	.
GDsnp00809	ss475882626	Lg17_PrimaryAssembly	23444172	-	yes	1	[A/C]	TOP	TOP	GGTTTTACAAGCCTATATTAACACAATATTTTCCCACAAAACTGAAACGTCAAACAAATTTCTGAGGAAACAAACAGTGGATGTGTAGAGAGAGAGATAC[A/C]ATTGTTGTGGATTGGAGGGTCGCTGGCTGTGAAGAGCAAAACGGCTGCTACTTTCTTCTTCTCGAGCAGTAGAATAAACCTAATTTATTTATCTATGGAT	CAAACAAATTTCTGAGGAAACAAACAGTGGATGTGTAGAGAGAGAGATAC	.	.	.	.	.	.	.	.	.	.	.	.	.	.	.	.	.	.	.	.	.	.	.	.	.	.	.	.
GDsnp00812	ss475882318	Lg10_PrimaryAssembly	23163498	-	yes	14	[A/C]	TOP	BOT	AGATGCAAACGTTAAGCTAACTCTTGCTGGACTACCTCGGAGAGAGGTATGATCCTTCTCTTTAGAACAGTTGTTGCGATTGTACCAAGTCTTTTTTTAT[T/G]AGAGGGTCCAGGACAGTATTAGTATTTTCCAAAAAGCTTGAGAACTCTTCTCCAGCAACTTGGTAACTTTTCTCAGACGGTTTGATATTTCTATTTCTGT	GAAGAGTTCTCAAGCTTTTTGGAAAATACTAATACTGTCCTGGACCCTCT	.	.	.	.	.	.	.	.	.	.	.	.	.	.	.	.	.	.	.	.	.	.	.	.	.	.	.	.
GDsnp00816	ss475882521	Lg15_PrimaryAssembly	14930537	0.1071	yes	8	[A/G]	TOP	BOT	AAAGAAATGATTGACTATATATTTATGATCACATTTAAGATGTTTACTTCAGTCTAACTAAATCTTTCATGGGAAATGATATATACCTTGTGGTGAACAA[T/C]GGATTCATCAAAAGCGCACCCGAGAGGATGTGTGTCTCCTGCAACATAAAATTTGAATACTTTTTCAGTTGAAATAGCTCAAAATTGCGAAAGGGTAATC	TTTATGTTGCAGGAGACACACATCCTCTCGGGTGCGCTTTTGATGAATCC	27	TT	36	TT	36	TT	33	TT	31	TT	27	TT	32	TT	47	TC	34	TT	16	TT	30	TT	23	TT	41	TC	24	TC
GDsnp00833	ss475882663	Lg2_PrimaryAssembly	23914076	0.1071	yes	10	[A/G]	TOP	TOP	CCAAGGGAAGACCTCCTGGTTCAGGACTATTCTCAGTTGGCTCAAATCTCTTGATAGAATGAGGATCTGGAATGCGCAATTGTTTGTTCATCCAATCTCC[A/G]ATTGACCTCAAAACACCAACTAAGCACTTCATAGCTTCAAGTTTCATAGTTGCCTCCTGAGGTGGTAATAATGTGGTGGCAACACCAGGAGGGACACCTT	TTGATAGAATGAGGATCTGGAATGCGCAATTGTTTGTTCATCCAATCTCC	26	GG	29	GA	19	AA	26	GG	34	GG	32	GG	39	GG	27	GG	36	GG	27	GG	36	GG	41	GG	34	GG	32	GG
GDsnp00839	ss475882298	Lg10_PrimaryAssembly	2536673	0.4643	yes	10	[T/G]	BOT	TOP	TGATACTATTTTTACTCACTAAGAAGTTAGGAGTTTACCAGAGTTTTCAACGGAGGGCCCAACTTATTCTCCGTGTGATGGTGTTTGGTGGTTGAGACAT[A/C]TTTGCTTAATGCTGGAACTGAAGAAGTGAGTTGCTTTGTATGGGATTGTGCTCATCTAAAATTTGTGCCGTACTGTAATTGGCAAATTGATGTCATAAAC	CACAATCCCATACAAAGCAACTCACTTCTTCAGTTCCAGCATTAAGCAAA	34	AA	32	AA	42	AC	29	AC	28	AA	31	AA	31	AC	40	AC	33	AC	17	CC	19	CC	19	CC	35	AC	19	AC
GDsnp00840	ss475882410	Lg12_PrimaryAssembly	31403678	-	yes	16	[T/G]	BOT	BOT	CATTCACTTTCACAGCATTAACCCCCTCGGGAGTCTTACTCCCACCCGCGCCACTACCACCTTTATTTTTCTTACCACGATTATCCTGAACTTGAACAAC[T/G]TCAGCCTCAACCGTCTCCCTTTCATTATCACAACTACCGCCGCCTCCAGTTCCGCCATGGTTGCCGTCCTCGGACCCTTGGGTATCTTCGCCTTGCTGCT	CCACTACCACCTTTATTTTTCTTACCACGATTATCCTGAACTTGAACAAC	.	.	.	.	.	.	.	.	.	.	.	.	.	.	.	.	.	.	.	.	.	.	.	.	.	.	.	.
GDsnp00860	ss475882948	Lg9_PrimaryAssembly	32335505	-	yes	10	[T/G]	BOT	BOT	GTGGGAAACTAAAAACAGAGTAAAAAACAGAGCTCTGAACAGGAAACCCATTCCCTTGGGTTCCGATCCACAATTTTCAGTTTTTCGACTTTCAGGACAA[T/G]AAATCAGGAGGGAACAACAAAAAAGGACGAGGAGTGAGGCAAAAGGTTTCCGAAACGGCTTCTTATATAATGTATGAGAGAGAGAGAGGAGGAGAGAGAA	TTCCCTTGGGTTCCGATCCACAATTTTCAGTTTTTCGACTTTCAGGACAA	.	.	.	.	.	.	.	.	.	.	.	.	.	.	.	.	.	.	.	.	.	.	.	.	.	.	.	.
GDsnp00866	ss475882683	Lg3_PrimaryAssembly	1143861	0.3636	yes	11	[T/C]	BOT	TOP	CAGCAAAACTCGAACATAGATAGGCCTTAGTATAGTATAAAGAAGAGAATGATCTTTACCTACTCAACCAATTCTTATTGGCTTATCTTCCAACCATTTT[A/G]CCATCGTCATTTACTCACAATATGCATTATAAGTCTTGCATGCTTCAACAATAAAACTATATCAAGGCTATGTGTAGTTGTAAAGCCTCAAATTCTAATT	TGTTGAAGCATGCAAGACTTATAATGCATATTGTGAGTAAATGACGATGG	25	CC	9	TC	20	TT	17	TT	25	TT	7	TC	23	TT	32	TT	22	CC	14	TT	33	CC	20	TC	16	TC	9	TT
GDsnp00867	ss475882793	Lg5_PrimaryAssembly	18369939	0.25	yes	15	[T/G]	BOT	TOP	GAGTAAAATCCGACACTTGTGGTTAGACGACAGGATCGAATGGAGTAAAATCCGACACTTGTGGTTAGACGAATAAGTTAATTTGTTTCAGTGTCTTATA[A/C]TTCACTCCTACACGGTATAATCACGTTGTTCCGACACTTCTGTGTATATGCGCCTGTTAAGTGCTCATGTTTATATGGTTTTGTAATTTATTTTCACTTT	CATATACACAGAAGTGTCGGAACAACGTGATTATACCGTGTAGGAGTGAA	44	TG	33	TT	22	GG	32	TT	26	TG	24	TG	23	TT	37	TG	30	TT	22	TT	33	TT	24	TT	38	TT	21	TG
GDsnp00875	ss475882304	Lg10_PrimaryAssembly	9155185	0.1429	yes	13	[T/G]	BOT	BOT	TGACCTTGTATGTATCTGGGAGTTAAACCAAATTCTTTTGAAGGCCATAGATTCTCCCATTGCGGCATAAATTTTGGTTGTAACTAATGTTGGGTGTCTT[T/G]TATTATAAAAGGATGCTCCAGATTCATAAAAAATGTTGCCCATATTGAATGATATCCTTGTGCAGGAATCAATCAACCGTTCGTTGTTGAATCTGCTCAC	ATTCTCCCATTGCGGCATAAATTTTGGTTGTAACTAATGTTGGGTGTCTT	24	CC	42	CA	29	CC	35	CA	45	CA	35	CC	42	CA	47	CC	26	CC	29	CC	25	CC	40	CC	30	CC	33	CC
GDsnp00879	ss475882573	Lg16_PrimaryAssembly	9991002	-	yes	9	[T/C]	BOT	TOP	ATTTTCAAAGTGGTATATGTGACTATTTTTCTCTTGCTTCAAGCGGAATTCTAATTATTTTTAAAGTAAACTATGAGAAAGGGTATTCAAACTTGAGTTC[A/G]TATAGAGACGCACACTGATATAAATAATTATACCCAGAATTGAACATCAACAACGCTAATGGTTGATCAAGAATGACACATAACTTAACCAAAGTTTAAT	TTGATGTTCAATTCTGGGTATAATTATTTATATCAGTGTGCGTCTCTATA	.	.	.	.	.	.	.	.	.	.	.	.	.	.	.	.	.	.	.	.	.	.	.	.	.	.	.	.
GDsnp00881	ss475882746	Lg4_PrimaryAssembly	18533880	0.4643	yes	17	[A/C]	TOP	TOP	AAGCAAATTATGATTCTTGCAGTGAGATCTGAAAGAATGAAGAGAATTTTGGGATGAAGAGCACGAAGAGAATGAGTAGAAAGGATGATGGTTGAAACCA[A/C]CATCATCGTCATCCTCTTCTTCATAGTTAAAGCTGTGCTGATGAGGATGATAATCTTGGGGTGAGCCCCATTTCTTGCGACCCGGAATCAAAGAAAATAT	GGGATGAAGAGCACGAAGAGAATGAGTAGAAAGGATGATGGTTGAAACCA	36	AA	20	CC	31	CA	36	CC	40	CA	28	CA	20	CA	41	CC	35	CA	21	CA	33	CC	35	AA	34	AA	33	CA
GDsnp00894	ss475882513	Lg15_PrimaryAssembly	8967412	-	yes	6	[T/C]	BOT	BOT	GGAACCGAATCAAACTACGCCGTCCGAGCGTGGACACGAACGACGATGGCTGCGATCCCGTGCTGTGTGAAAATAGGCACGAGGAGCTCTCGGCTCTGAG[T/C]GTGAGCTTCGCCATTTCAGTGCGTCTCTATCCGTGTCTAGTCCGTGACGACTAAAAGGTGGAAAATTTCAATTTGTTTTGTGCAAATTTTGGAGGAGGAG	TGCGATCCCGTGCTGTGTGAAAATAGGCACGAGGAGCTCTCGGCTCTGAG	.	.	.	.	.	.	.	.	.	.	.	.	.	.	.	.	.	.	.	.	.	.	.	.	.	.	.	.
GDsnp00902	ss475882438	Lg13_PrimaryAssembly	17085011	-	yes	16	[T/G]	BOT	BOT	TTGTTTTCGATTTTTTTTTTCTTCAACTTTTTTGTTTTTTTAATTAGATATTGGTAGATTTTGATTGGAGGATACATGTGGTTTGTGAATGGATAGGATT[T/G]TGGGAACAAGATACACGTGTAAAGTTTGAAGACGTTTGTATTTAGCAATATTCTTCTCTACTTGTAAATACGTTTTAATTACAATCTGCATGGAAGGTTG	TTGGTAGATTTTGATTGGAGGATACATGTGGTTTGTGAATGGATAGGATT	.	.	.	.	.	.	.	.	.	.	.	.	.	.	.	.	.	.	.	.	.	.	.	.	.	.	.	.
GDsnp00915	ss475882405	Lg12_PrimaryAssembly	31276235	-	yes	5	[A/G]	TOP	TOP	ACGACCCTAGTGCAATTGCTGTTGTCGAACAGACACAGGATGATGAGTATAAGATCATCGGAGAGATCTCTGCTTCCAAACTATGGAAATGTGATTACTT[A/G]TCAGCAGCATGGGCTTTAGCTAATCTCTCCGCTGGACAGTTTGTGATGGGAGTGGAGGATAATGTGTCCTCAAGGTCAGAATACAATTTCTCTTTGCGTC	AAGATCATCGGAGAGATCTCTGCTTCCAAACTATGGAAATGTGATTACTT	.	.	.	.	.	.	.	.	.	.	.	.	.	.	.	.	.	.	.	.	.	.	.	.	.	.	.	.
GDsnp00918	ss475882606	Lg17_PrimaryAssembly	10855254	0.5	yes	16	[T/C]	BOT	BOT	TTTTAGGCTGGACACTGTTCATAGTTCAAGGCATTGAGAGTAACACAATTCTGACTTTGATTATCATGTGCTTTTGGGTAATTGAATGATACTCATTTGA[T/C]AGAAACAAATAGATGTTCCCATTAAAGATCTGTGTTTCCTCTAAAATGTTTGTGTGGATTCACGAGCATGCTTTCTGCTCATGTGATTTTATTCTTAGTT	CTGACTTTGATTATCATGTGCTTTTGGGTAATTGAATGATACTCATTTGA	32	TT	31	TC	34	TC	38	CC	31	TC	34	TC	27	TC	43	TT	39	TC	30	CC	25	CC	43	TC	35	TC	24	TT
GDsnp00921	ss475882701	Lg3_PrimaryAssembly	16199788	0.1071	yes	14	[A/C]	TOP	TOP	GTTCTGTACTTTCTTGCTGTGTATGGAGATCAAGTTCATAAATATGTTTTCCCAAACATGTTGAATTTGTTATGTTGATTCTGAATGCGACCGCAGACCT[A/C]CTTAAGCAGTTACAGTAGTTACGGTTCTTCGCTCTACCCTTGAAATGCATTCCCCACAAGGCTTCAGATTCGCAAGCTCATCTAGAACTAGGCGCGTTGC	CCCAAACATGTTGAATTTGTTATGTTGATTCTGAATGCGACCGCAGACCT	33	TT	39	TT	27	TT	32	TT	30	TT	30	TG	24	TT	26	TT	34	TT	17	TT	27	TT	33	TG	27	TT	20	TG
GDsnp00934	ss475882660	Lg2_PrimaryAssembly	18513489	0.3214	yes	15	[A/G]	TOP	BOT	AAAGTCTGCATTGTATCTGGGAGAGATCTTGTTCTGGTGTTGGATATATTTTCATTTGTGTTTCTTGATTCCTATATATTTAGTTTCATCGGTTTCCGAA[T/C]AGTCTTATAGCCTCAAACCCTTTGATCCACCGGTAAGGCTTGCTTTCATTCCATCATTTTCGCTATATTGATTCTAATTAGCTATATTTGTGCAATAGCT	AATGAAAGCAAGCCTTACCGGTGGATCAAAGGGTTTGAGGCTATAAGACT	35	GA	35	GA	32	AA	36	GA	32	GA	37	GG	29	GG	33	GG	40	GG	25	GG	35	AA	41	GG	43	GG	26	GA
GDsnp00958	ss475882927	Lg9_PrimaryAssembly	14032601	0.2857	yes	17	[T/G]	BOT	TOP	ACACCACCGCCACTGCCGCCACCCCCATCAATTTTGACACCGGGAACAAAATATTTCTCAAAAGAGCAATAATGCCCGAAAAGTTTCATGGAGCACACAA[A/C]CAACTAAACAGGTATGACATCGTTTTTCGAGGAGTCTTCACATCTCAAAACAACCCCCTCAAGGCTAGCTGGAAAAATACAATTGCTCCATTGGCATCCA	TTTTGAGATGTGAAGACTCCTCGAAAAACGATGTCATACCTGTTTAGTTG	19	AA	34	AC	30	CC	30	AA	31	AC	32	AA	35	AA	36	AC	23	AC	19	AA	31	AA	38	AC	29	AC	23	AA
GDsnp00966	ss475882728	Lg4_PrimaryAssembly	3893364	-	yes	11	[T/C]	BOT	TOP	GAAAGGCGTCGAACGGGGACGGCCGGTGAGGGATAGTGATAACGAAAACCCAAGGGTTGATGGGCCCAGGCCGTGGCTGCAGATGGGGCCGGGGATCAGC[A/G]GCGGATGATGATGAGTTGGGTGGGACCCCGACACGCTCACACGAAGGGCACATGGTGAGTGTTGTGGGTGGGGTCATCTGCATGTAGAACTGCGGGGAAA	TGCCCTTCGTGTGAGCGTGTCGGGGTCCCACCCAACTCATCATCATCCGC	.	.	.	.	.	.	.	.	.	.	.	.	.	.	.	.	.	.	.	.	.	.	.	.	.	.	.	.
GDsnp00971	ss475882317	Lg10_PrimaryAssembly	27370733	-	yes	9	[A/C]	TOP	BOT	TTCAGAATTTGTAATTGAGTACAACACTGTGTAGCATATTGGCCATATAGTAAAAGATCAGAGTTGTGGAGTTCTATAGTTTTCTCTAGTCGTATTTCTG[T/G]TGGTAACGCCTCATTGTGTTTGTATGTTTCTAAAAATTGCAGCTATGCAGAGCCAGCTTGTGTGTAGTGGGTGTAGGAGCATTCTTCTGTATCCTAGAGG	CTGCATAGCTGCAATTTTTAGAAACATACAAACACAATGAGGCGTTACCA	.	.	.	.	.	.	.	.	.	.	.	.	.	.	.	.	.	.	.	.	.	.	.	.	.	.	.	.
GDsnp00975	ss475882888	Lg8_PrimaryAssembly	29567743	-	yes	12	[A/G]	TOP	BOT	TTGCCAAAAAAAAAAAAAAAAAAATTCTGCATAGACATCGTCCGCTTGGGGCACGATCATCGTCCATAGGCGCCACATCACGCCTTAGTGAAGCTCTTGA[T/C]GGTCAACCTAACGGAAGTATGAGTCTGAGAGAAAAATGTAACTTTCGATATGAAATGAGATAAAAATAAAACTTTAAGGATGAAAGTATGAATTTTACGA	TATCGAAAGTTACATTTTTCTCTCAGACTCATACTTCCGTTAGGTTGACC	.	.	.	.	.	.	.	.	.	.	.	.	.	.	.	.	.	.	.	.	.	.	.	.	.	.	.	.
GDsnp00980	ss475882427	Lg13_PrimaryAssembly	3804717	-	yes	15	[A/G]	TOP	BOT	CAATCTGGGTATGCAGTCAATTTTACTTTAGATTTAGATTCATGATTAGGATTCAGGAAGATACTGAGCTCTGGTATTTAGATGCTTTTTTGATGATCCG[T/C]CTCGTTTCACCCAAGTTCGAATACTCAGCCTCGTAGATTAGATTCATGGAACTTTAACGAAAAGCTTCCGTTACTGTTTATTTTGACGAAAAATCATATT	TCCATGAATCTAATCTACGAGGCTGAGTATTCGAACTTGGGTGAAACGAG	.	.	.	.	.	.	.	.	.	.	.	.	.	.	.	.	.	.	.	.	.	.	.	.	.	.	.	.
GDsnp01003	ss475882566	Lg16_PrimaryAssembly	6056591	0.0714	yes	8	[A/G]	TOP	BOT	TCTCTTTTGGTGTTTAAATTTGTTTCATTCGTGGTGAGGTTGTGTGTAAATTGTGTTCTTTGTATAATGGCCAAATTGTTTTTATCATTCAGGCTATAAC[T/C]GGGGATTCTGTGCTCTCAAAATTTGAAAAGGCAAGATGTGCTCTCATGGATAGTCTTAGGCGTGTTGAAGACATTGTTCCACAATCTATTGGTTGTCAGG	TCCATGAGAGCACATCTTGCCTTTTCAAATTTTGAGAGCACAGAATCCCC	34	AA	34	AA	31	AA	33	AG	33	AG	22	AA	35	AA	41	AA	39	AA	34	AA	30	AA	32	AA	30	AA	25	AA
GDsnp01005	ss475882648	Lg2_PrimaryAssembly	11250245	0.2857	yes	13	[T/C]	BOT	TOP	ATGATTCGAGGGTTAGTTGAAAGAGAGAAGAGATTAAGGTCGTGATAATAATATCAGAATTAAAACTGAAATCAATTTCTTCCAAATAAAAGCAAAAAAT[A/G]AAATTAAGTTGGGAGTACGGACAGACAAGAGTACCTCGTAATCTTCTTTCATGGCGGAAGCTCTGGGTCTCCGTGGGGTTTCCAATCTCGGGGAAGAGAG	GAAAGAAGATTACGAGGTACTCTTGTCTGTCCGTACTCCCAACTTAATTT	21	GG	15	GG	18	GG	36	GG	29	GA	27	GG	26	GG	36	GA	15	GG	23	GA	22	GG	20	GA	23	AA	19	AA
GDsnp01009	ss475882497	Lg15_PrimaryAssembly	1112604	0.3571	yes	9	[T/C]	BOT	TOP	CCTCAACCTAAACGCATTTGGAGGGCAGTGTTAGAATCAGTCCATAAGGGAGATAAGAAATGGTGTAATCTATTGGCAGGGAAAATCACCTGGTAACCAT[A/G]ATCACGAGCAATTTCAATAATACTTCTTCGAGTAACTCCCGAAAGAATAGTCCCCGATGTGGCAGGAGTTGAAATCACGTTGCCTTTCACAATAAAAATG	CTATTCTTTCGGGAGTTACTCGAAGAAGTATTATTGAAATTGCTCGTGAT	35	TT	23	TT	35	TC	36	TC	27	TT	20	TC	37	TT	44	CC	36	CC	24	TT	26	CC	33	TT	29	TC	26	TT
GDsnp01014	ss475882721	Lg3_PrimaryAssembly	31874101	-	yes	15	[T/G]	BOT	BOT	CAACTTCAGAACCCAAAAGGTTCCTTACAATTTGAGACGTCAACAAGAAAAATAAGTTTGATGTGGGAAAGTAATCTAGGTGGTGAGCCTAACCGATATG[T/G]AAGTGTATGAAATTGTAACATGAGTTTTCTTCTATTGTACATTCCAAATATTAAGAATCCATACTAAATTAACTGTTAAAAGAACATAGCAGCAAGATGT	AATAAGTTTGATGTGGGAAAGTAATCTAGGTGGTGAGCCTAACCGATATG	.	.	.	.	.	.	.	.	.	.	.	.	.	.	.	.	.	.	.	.	.	.	.	.	.	.	.	.
GDsnp01044	ss475882605	Lg17_PrimaryAssembly	10385300	0.3214	yes	11	[A/G]	TOP	TOP	GTGTGCTTTTAGTAAACACAGCCCTATCAGTCTCCATTATCAAGGGGATAATCCGATCAGTCCTGCAAGTCGTTGGTATCCGTCTCACATCAGCCTCGTC[A/G]TCTTCTTTCCCATCAGAAGACTCTGCTGAAAACCTCTCAGAATCATTTGAGTTCCATGTCAATCCTTCGGCTAGTTACATTGAGGACATCAGGAGCCATA	ATCCGATCAGTCCTGCAAGTCGTTGGTATCCGTCTCACATCAGCCTCGTC	36	TC	31	TT	24	TT	35	TT	42	TC	31	TC	35	TT	32	TC	38	TC	16	TC	57	TT	26	TC	37	CC	30	TT
GDsnp01047	ss475882503	Lg15_PrimaryAssembly	3567936	-	yes	14	[A/G]	TOP	TOP	GTCGCACCCTCGACTTTAGCGAATGCGGGACGCCCGGGAAGAAGGGAACAGAAAACGTAAAGTCTTCCTCAAATGCCAAGAGCTTTTCGAGTCCGACTTC[A/G]TATTTGTTGAAGGGTTGCAGATAAATAGCTTCCTGTAAGAAGGTTGCCTTACTTCTTGCTTGGGTTATTTTTCTGTCACAGTTGTCCTTAGATTTTGTTA	GAAAACGTAAAGTCTTCCTCAAATGCCAAGAGCTTTTCGAGTCCGACTTC	.	.	.	.	.	.	.	.	.	.	.	.	.	.	.	.	.	.	.	.	.	.	.	.	.	.	.	.
GDsnp01087	ss475882808	Lg6_PrimaryAssembly	1401332	-	yes	9	[T/C]	BOT	BOT	GCCCTCCGAAAGTCAGAAAGTTCAAGATACAAGAAATTAAACATGTTGCAGCAGAGGAAGCCAAGTGTACAGAGAAGAGTCTTCCTACCAAAACATGATA[T/C]GCAAACCATATCATGTTTTCTTTTTCTTCCCTTTATTTTTTTTTTATTTTTTTCTTTTTGGCATGCAAGAGATCATGAAGAGGAAAATTCCTCACCCAAT	GCAGAGGAAGCCAAGTGTACAGAGAAGAGTCTTCCTACCAAAACATGATA	.	.	.	.	.	.	.	.	.	.	.	.	.	.	.	.	.	.	.	.	.	.	.	.	.	.	.	.
GDsnp01095	ss475882736	Lg4_PrimaryAssembly	13532141	0.5	yes	17	[A/C]	TOP	TOP	TTGCCACCTAAAAGCACCATAGCTATTGAAAGATGCAACTACACAAAATCTAACCAAAAGCTGCATTCATGCCTTGAAAACCAGCAACATAAATCAGAAA[A/C]AATACTCAAGAGAGATATACCTATTTTCTTCCAACTCTTCCCTTTAAAAGCTGCAACGGCAACCCGTAATGTCTCATCCTGTGGCAATCCAACATTTATC	TAACCAAAAGCTGCATTCATGCCTTGAAAACCAGCAACATAAATCAGAAA	40	GG	25	GG	30	TG	42	TG	26	GG	39	GG	26	TG	51	TG	39	TT	25	TT	36	GG	39	TT	40	TT	20	TT
GDsnp01116	ss475882558	Lg16_PrimaryAssembly	3116509	0.5	yes	13	[T/C]	BOT	TOP	TTTAAATATCAAATATTATAACATAAATAACTAGATATTTAAAAAAAAATGTCAATCACTTGTATTACGACACATAATCTATCACACTAAAATTTCTTAA[A/G]AGATGGGGTTTAATCTGAGGTAACGTATGTCAGTCTGTGGATTCATGTGTTTGTTCAGAGCAATAAATTAGGCTCTCATATAATTCTTTCTATTTGATCT	ACACATGAATCCACAGACTGACATACGTTACCTCAGATTAAACCCCATCT	35	TT	37	TC	18	TT	39	TC	29	TT	25	TC	25	TC	36	TC	29	TT	27	CC	21	CC	23	CC	18	CC	16	TC
GDsnp01146	ss475882518	Lg15_PrimaryAssembly	12371799	0.5	yes	11	[T/C]	BOT	BOT	CAACATCATCAACGCAAAGAAGATAACGTGGACTAATCTACACCCTACAGAAACGTACGAGAAGGAAGCTCACACGTTCAGTAAAGGAATCAATGAAACA[T/C]GCAGCCACATGAGGAATCCCACTGGAAATTGGAAAAACAAAATCTCAGGCAATGGATCAGTAAATTTTTTATTATTTTTGTTCTATAATAAATATTACAA	AAACGTACGAGAAGGAAGCTCACACGTTCAGTAAAGGAATCAATGAAACA	39	AG	30	GG	23	GG	29	GG	25	AG	24	GG	30	AG	35	AG	23	AG	21	AA	19	AA	34	AA	25	AG	23	AA
GDsnp01150	ss475882397	Lg12_PrimaryAssembly	21533897	0.0357	yes	7	[A/C]	TOP	TOP	CACCGACTTAAGTTTTGGGTTCCAAGCTCAAACCTTTACATGCGATTCTACCATCCAAGTGTTATAATTTAAGTAGATAAATTCACAATTTAGGGCATAA[A/C]TATTAATACGAATAAAATAGTACTCTTATGTCCACTATGTTTTATTTTTTCATGTGAGTGGACATGATAGCGCTCCAACTAAAATGTGTTACTACAAATG	CCATCCAAGTGTTATAATTTAAGTAGATAAATTCACAATTTAGGGCATAA	18	TT	27	TT	27	TT	37	TT	25	TT	15	TT	25	TT	41	TT	25	TT	31	TG	20	TT	40	TT	18	TT	21	TT
GDsnp01151	ss475882777	Lg5_PrimaryAssembly	6671609	0.1786	yes	9	[T/C]	BOT	BOT	CGTTAAGTATCCAGAGTTATATAGAATATGGTAACACTGAAAAAATAACAGTATAACACTAACAAAGGTTCACTCAAGCGACGAATGCTTTTTCATTATT[T/C]GATTATGTTTAGTTAACTCTAACTAAACTGTCTGTACGGCATATATACTTATAACTTAACACAGAAATAATTTGAAAATTTTACCTCACAAAACGCTTGT	GTATAACACTAACAAAGGTTCACTCAAGCGACGAATGCTTTTTCATTATT	39	TT	31	TC	33	TT	45	CC	36	TT	36	TC	30	TC	40	TT	39	TT	33	TT	21	TT	45	TT	22	TT	30	TT
GDsnp01162	ss475882641	Lg2_PrimaryAssembly	6504246	0.5	yes	8	[T/G]	BOT	BOT	CGATAGCATCTCTGGAACACCTGATATTATCGGTCCATACGTCTGTGGAACACAGTAGACTAATTCAATCTCCCATCACACGTTCAAACGCTTACAAACA[T/G]GTACGGACACAAATTTTAAGATTCATTTACCTCGTTGTTTTTGGCGATCTGGCACAAGGGAATAGCAAGCAGCTTTTGGTTTTTTGGCGCAATGAACCTC	CACAGTAGACTAATTCAATCTCCCATCACACGTTCAAACGCTTACAAACA	36	TG	32	GG	29	GG	28	TG	34	TG	24	TT	30	GG	42	TG	31	TG	23	TT	28	TT	25	TG	28	TG	19	TG
GDsnp01172	ss475882835	Lg7_PrimaryAssembly	812251	-	yes	13	[T/G]	BOT	BOT	AATGAATGAAGTCTGAAATAATGAACCTCCATATATCGATCAAAATTTAGTAGAGTAGAGCAGCAGCAGCAGTGGGACAAAAGACAAATTAAGTTGCAAG[T/G]TGCAAGGACCAAAACATGTTCCAAGTTCTATGCCCCCATCTTTGTTAAAAGTTTCGGTGCCGAAAGGGTGGATATTGGATAAGACACATAGACTGGGGAG	TAGAGTAGAGCAGCAGCAGCAGTGGGACAAAAGACAAATTAAGTTGCAAG	.	.	.	.	.	.	.	.	.	.	.	.	.	.	.	.	.	.	.	.	.	.	.	.	.	.	.	.
GDsnp01173	ss475882568	Lg16_PrimaryAssembly	6673992	-	yes	17	[A/G]	TOP	BOT	GTTACCAGCAACCGGATAATGATGGGCGAAATCCATCGCATAGATGATTAGGCCCGTTTGTTGTGTAATTTATGTGTAAATCTCCGTTTCATGATAGTCT[T/C]GTATAGAGGTTTAGAACACTCGATGTAAAGCATCTCCGGGTGAAAATTCTTTTATTTTTTCTCTCCCCGTCTCCATCCGTAGTGGTTTGATAAAGATCGA	AGAATTTTCACCCGGAGATGCTTTACATCGAGTGTTCTAAACCTCTATAC	.	.	.	.	.	.	.	.	.	.	.	.	.	.	.	.	.	.	.	.	.	.	.	.	.	.	.	.
GDsnp01200	ss475882945	Lg9_PrimaryAssembly	31517125	-	yes	12	[A/C]	TOP	BOT	TGAATGGTGCAGTACGTTCCAGTTCTCCCAACACCTGCACTGCAGTGCACCACAATTGGGCCGCAGTCGGGTATGGCGAGTGCTTCCTGATACATTACTC[T/G]TTTCAAAATTCCACGAACCGCAAACGTGTCTTCGGGAACTCCATGGTCGGGCCATTGAGGATACTGAATGTGCAAAACAGACATGGGTGGTGAAGGTTCC	CCGACCATGGAGTTCCCGAAGACACGTTTGCGGTTCGTGGAATTTTGAAA	.	.	.	.	.	.	.	.	.	.	.	.	.	.	.	.	.	.	.	.	.	.	.	.	.	.	.	.
GDsnp01205	ss475882590	Lg17_PrimaryAssembly	1619644	0.1786	yes	11	[T/C]	BOT	TOP	TTTCACAGTACGGAGAGGTTAAGGAACATCAGATTATGCGGGACCACTCCACCGGTCGCTCCCGTGGATTTGGATTTGTCACCTTTGACACAGATCAAGC[A/G]GTTGATGAACTCTTGGACAAGGGGAACAAGCTTGATTTTGCTGGAGCTCAGGTGAGTTGTCTACTGATAAAAGGCTGTGCTTGCATTTTTCTGTGCCCTT	TGAGCTCCAGCAAAATCAAGCTTGTTCCCCTTGTCCAAGAGTTCATCAAC	37	CT	35	CC	31	CC	34	CC	25	CC	37	CC	28	CC	46	CT	36	CC	27	CT	29	CT	30	CC	41	CC	17	CT
GDsnp01213	ss475882484	Lg14_PrimaryAssembly	31547681	0.3571	yes	2	[T/C]	BOT	BOT	GTCACCGCTGTGAGCGGACTTGCCATGTGGGTCCTTGTGATCCTTGTCAGGTTCTTGTTGATGCGTCCTGCTTTTGCCAGAAAAAGGTGGAGGTTGTTCT[T/C]TGTGGAGACATGACTGTGAAGGGAGAGGTGAAGGCAGAAGATGGTGTTTTTTCATGCAGTTCCACGTGTGGAAAAATGCTTAGCTGCGGTAATCATTCCT	GTTCTTGTTGATGCGTCCTGCTTTTGCCAGAAAAAGGTGGAGGTTGTTCT	17	TC	21	TT	21	TC	26	TC	24	TT	25	CC	21	TC	30	TC	20	TC	16	TT	23	CC	22	TT	19	TT	23	TT
GDsnp01229	ss475882525	Lg15_PrimaryAssembly	16249602	0.3214	yes	9	[A/G]	TOP	TOP	CCTTTGCTACATTTGGTTCTACATGGAAGTATGTGTTCTTAGTTTGCAGACCAGAATCTCATGTTACTCATCCTGATCTTGTCCATGGAAGAGAATCAGC[A/G]GTTGTGTAATAAATGAAACCTCATCCATCCAAACCATGCCTTACCCTCTTGACACTTTTAAATCAATGCAGCCTTATCTCCACGAGTCTCGCCATCTTCA	CCAGAATCTCATGTTACTCATCCTGATCTTGTCCATGGAAGAGAATCAGC	37	CT	32	TT	28	CT	37	TT	33	CC	29	CC	16	CT	39	CC	26	CT	19	CC	25	CC	33	CC	25	CC	33	CT
GDsnp01236	ss475882750	Lg4_PrimaryAssembly	20209546	0.0357	yes	2	[T/C]	BOT	BOT	CATTGGCCAACTCAATGGCTCTTCGCTTAGTGTCATCCGATCCTGACCTATCAAAAAGGATGGTCTTCCACACCACAGATATAATGGATGTCACAACTGC[T/C]TTGAAAGACTATGAAGTTGTGTTTTTGGCTGCTCTTGTTGGCATGGACAAGATGGAGAAGCTGAAAATTATCGATCACTTGGCGAAATACATGGCTCCAG	TCAAAAAGGATGGTCTTCCACACCACAGATATAATGGATGTCACAACTGC	22	AA	29	AA	15	AA	29	AA	23	AA	26	AA	23	AA	26	AA	24	AA	16	AA	25	AA	31	AA	23	AA	18	AG
GDsnp01237	ss475882585	Lg16_PrimaryAssembly	19467071	0.4286	yes	8	[A/C]	TOP	BOT	CCTATCCCAAAGGTGATATTAAAGAAAACCTCTCCTTGTCCTACTGACTCCTATAATGATCAGAAGGTACCGACACGTCAAAATTCCAAGAGCAATCAAT[T/G]TAATAGGAAGAGATCGAAATTTATGCAAGACGAAAGCCCACTCCCAGATAATCGGCACAATCCTAAGAAAGTTGGGCCCTCAAGAACAAATGAAGGCGTG	TATCTGGGAGTGGGCTTTCGTCTTGCATAAATTTCGATCTCTTCCTATTA	30	AC	33	AA	27	AC	41	AC	40	AA	32	AC	35	CC	42	AC	31	AA	24	CC	32	AA	29	AC	30	AC	41	AC
GDsnp01241	ss475882588	Lg17_PrimaryAssembly	1112014	-	yes	2	[A/G]	TOP	TOP	GAACGAGTACAGATAAGATTAAAAAATAACGAGTAAAAATAATATCCCAAATCTAGACCGTGGTAGAAGTTATTTGAGGAAGCTCATCATTTTGTTCTTC[A/G]GGTTCTGTTGCGAAACGTCGGATAATCATGTTCAAATAATCTTTCAATTTGCCAAATGTATGAATAACTGATGCAAATGCATTTTCATACAACGTTTTGA	ATCTAGACCGTGGTAGAAGTTATTTGAGGAAGCTCATCATTTTGTTCTTC	.	.	.	.	.	.	.	.	.	.	.	.	.	.	.	.	.	.	.	.	.	.	.	.	.	.	.	.
GDsnp01244	ss475882574	Lg16_PrimaryAssembly	11932597	-	yes	15	[T/C]	BOT	BOT	GTTCAACGCTTAACCTGGTTACCCATCATGGGTGGTTTGGTACAAGGGAGAGAATGAAGGATCGAAAGAGACAAACAAGAAGGCAAACGGATACCAATCT[T/C]GGTGTTCCATGGAGAGTACCTGCTGATGAAAAAGGAAAGGTTAATGGGTGAAAATTGCTCCCGATCAACCATAATCTCTTCAAATAGAGACTTGCTTCAG	AGAATGAAGGATCGAAAGAGACAAACAAGAAGGCAAACGGATACCAATCT	.	.	.	.	.	.	.	.	.	.	.	.	.	.	.	.	.	.	.	.	.	.	.	.	.	.	.	.
GDsnp01267	ss475882307	Lg10_PrimaryAssembly	12374005	-	yes	17	[T/C]	BOT	BOT	GTTCTAGAAAAAACAAAGAAAAAGGAAAATTAATTTGTGGATACTTAATACATAGTAGTTCTTTTGACAATCTTTTTCAATTTCACCTTACCCATTGCTA[T/C]ACCCAAAACAAAAACAAAAAATAATGCAAAATGGCTTGTAACTCAAATAATTAAAGCGCTTAACCTAATTAAAGTATTTATTCTTGTACTCGAAATTTTT	CATAGTAGTTCTTTTGACAATCTTTTTCAATTTCACCTTACCCATTGCTA	.	.	.	.	.	.	.	.	.	.	.	.	.	.	.	.	.	.	.	.	.	.	.	.	.	.	.	.
GDsnp01293	ss475882946	Lg9_PrimaryAssembly	33132301	-	yes	7	[A/G]	TOP	BOT	GTTTTTCTTTGTCATTGTAGGATGGTCTATATATAAGCCTTATTGTAGTAGACTGGTACAGTTGTGGAGATTTTGGCATATTGATTTCAGAATCAATAAA[T/C]AGTTGGGTTTACTTTGTCTATGTTTCTCCCCTTCTCTCTCCCATCTCTCTTTCATCTCTTAACTTCTGTACTTTTCCTCTCTCCTTTCTACTTCCCTCCC	AGAGAGATGGGAGAGAGAAGGGGAGAAACATAGACAAAGTAAACCCAACT	.	.	.	.	.	.	.	.	.	.	.	.	.	.	.	.	.	.	.	.	.	.	.	.	.	.	.	.
GDsnp01298	ss475882617	Lg17_PrimaryAssembly	19607122	0.4231	yes	11	[T/G]	BOT	BOT	ACATACTCCTTGAAATTGATCTAACTCATCAGTTTGGTCTCTCAATTTGAAAATCGAGCAATGTCCTTGAAATTTGGTGCCGCGCGTCAATTTGGTTCTT[T/G]CTGTTCAAATCTGTCAAATTTTTTATTAATTTGTTAATGTGGCACACAGGAGGCCCGCACAACCAATGGTTCGGTGCCACATAGTGATATCCAAGGAAAT	AAATCGAGCAATGTCCTTGAAATTTGGTGCCGCGCGTCAATTTGGTTCTT	42	CA	20	CA	24	CA	29	CA	26	CA	23	CC	23	CA	27	CC	25	CA	20	AA	6	CT	33	CA	28	CC	29	CA
GDsnp01305	ss475882851	Lg7_PrimaryAssembly	15065945	-	yes	8	[T/C]	BOT	TOP	AGGAAGAAGTGACTAGTGGTACGTTTCCTGGTGCGGCACACAGCCCATATAAAATCAGTGCTGCTGATGTTGATGGCTTTTCAAGTGAGTTACAGAAGTT[A/G]GGTTTCGACAAGGCAGCATCTGCAGCAACTGAAGCAGTTGAGAAGATCAATAGAGGCGAATAACATTGAGGCAACCCCAAAATAGCATTTAGGCAGGGCT	TTGATCTTCTCAACTGCTTCAGTTGCTGCAGATGCTGCCTTGTCGAAACC	.	.	.	.	.	.	.	.	.	.	.	.	.	.	.	.	.	.	.	.	.	.	.	.	.	.	.	.
GDsnp01316	ss475882451	Lg13_PrimaryAssembly	30065278	-	yes	15	[T/C]	BOT	BOT	TGACAAAGAAAGATATGTTGAGGACCAGGAAACTAGTGACAGAAGCATGGGTTATCAATCTTGGGTAGTCGGAAATGATGCTTCAGCTGATGATAGTGGT[T/C]GGGAGGCATCGAGTTTAGGTGGATGGGATGATCTTGAAAGAATGGAATCTGCACGGAGGCAATCTCGAAGAAAGCCAATGGGGAAGGGTAAGTTGAGTCG	GTTATCAATCTTGGGTAGTCGGAAATGATGCTTCAGCTGATGATAGTGGT	.	.	.	.	.	.	.	.	.	.	.	.	.	.	.	.	.	.	.	.	.	.	.	.	.	.	.	.
GDsnp01322	ss475882676	Lg2_PrimaryAssembly	35342553	-	yes	12	[T/C]	BOT	BOT	TTAGTTGCTTCAATCAGTACTTTTGCCTACATTTTGAAGCTTTCCAGCTCGGAATGGCTCCTGTCTACATAGCATTCTTGCGGTTCATGGGTGATGATAA[T/C]GAGGCCAAGAACTACAGCTACAGTCTAGAAGTGGGCGGGAATGGGAGGAAGATGATATGGCAGGGGGTGCCCCGTAGCATTAGGGATAGCCACCGGAAGG	GGAATGGCTCCTGTCTACATAGCATTCTTGCGGTTCATGGGTGATGATAA	.	.	.	.	.	.	.	.	.	.	.	.	.	.	.	.	.	.	.	.	.	.	.	.	.	.	.	.
GDsnp01329	ss475882719	Lg3_PrimaryAssembly	30966204	0.4286	yes	13	[A/G]	TOP	BOT	AAGGGAGAATTCTCGTGGGCCATGCATTGCGCAATGATCTTAAGGTATCTGGCCGTCTAATATAGTGTTGTAGAGAATAATGTCTGATTCTTTCATCTGA[T/C]AATTTGACTTAAACAGGCATTGCTTTTAAGTCATCCCAAGGGGGACATCAGGGATACATTAGAGTATGAACCTTTTATGAGGTAATTTTTTCTTTCTTTA	TGATGTCCCCCTTGGGATGACTTAAAAGCAATGCCTGTTTAAGTCAAATT	37	CC	28	TT	30	TC	46	TT	25	TC	20	CC	28	TC	34	TC	35	TC	28	CC	38	CC	44	TC	39	TC	36	TC
GDsnp01349	ss475882672	Lg2_PrimaryAssembly	32953871	0.25	yes	14	[T/C]	BOT	TOP	GAATCACTCGTACTTCATTTCCATGATGCAAGCTTCTCTGAAGAGCAAGATTACCCCTTTCAAGCTTCTGATCAGCAACCTCCCTATCTTTGTCTTTGCT[A/G]TTGCTATTTCCACCCTGACCACTGTATATCAAGACATCGCTAGCCTCTGCCTCATCATCATAGCCCCCTGAAGAAACAATGCTTAAGGCTACTGGATCTT	GCAGAGGCTAGCGATGTCTTGATATACAGTGGTCAGGGTGGAAATAGCAA	34	GG	23	GG	24	GG	36	GG	30	GG	23	GG	23	GA	28	GA	29	GA	23	AA	25	GG	36	GA	33	GG	18	GA
GDsnp01357	ss475882393	Lg12_PrimaryAssembly	17634190	-	yes	1	[A/G]	TOP	TOP	CAGCAAATGCTGCCATAGTATTATTTACCACTCACAAGCCAAAAAAAAAAAAAAAAAAAACCCCTTCCATGGAAAACAACATACCAAATCTTTTACAATC[A/G]AATATTAATTCTAATCTAGAAGAAAGGCACAAGCCAGCACCCCCAACCAATTTACAAATTACAATCCTTTACTCAGCATCTGCAAATCTGCAAAAGAAAG	AAAAAAAAAACCCCTTCCATGGAAAACAACATACCAAATCTTTTACAATC	.	.	.	.	.	.	.	.	.	.	.	.	.	.	.	.	.	.	.	.	.	.	.	.	.	.	.	.
GDsnp01366	ss475882818	Lg6_PrimaryAssembly	9865131	-	yes	12	[T/C]	BOT	BOT	TTTTGCAGTCTCCACATAGCCAGAAGACATGCGCATGGACCTATGTCTGACAAGAGGCTGCTCCTCCACATCTTCAGTTTCTTCTTGGATGGATGAGCTT[T/C]CTGCCTCCAACCTAATACACTTAAACCACCCTCATCAGATATAATGTTATAACACTTCAATAGCAAATAGCAACACAAGAAATATACCTTCCATTTGATG	CAAGAGGCTGCTCCTCCACATCTTCAGTTTCTTCTTGGATGGATGAGCTT	.	.	.	.	.	.	.	.	.	.	.	.	.	.	.	.	.	.	.	.	.	.	.	.	.	.	.	.
GDsnp01371	ss475882290	Lg1_PrimaryAssembly	31098240	0.3929	yes	9	[A/G]	TOP	BOT	AGTAATTTAGCCTCAATTCAGTAAATCGAAGATACATTTAAATGTGAGCAGAGAAACATATTAAATAAATACAGATAAGTTACTGGAGAGAAAAAAAAAC[T/C]GTACGCCCTCACAACTAGAGCAACTAATTTCCAAAAGTAAAGAGACCATGCAATGATGTAGTTGTCAAATTTTCAATTGTGAACGGCCAGGATAATTGGT	CATGGTCTCTTTACTTTTGGAAATTAGTTGCTCTAGTTGTGAGGGCGTAC	35	GG	29	AG	30	AG	45	AG	34	AG	32	AA	26	GG	24	AG	24	AG	26	GG	25	AA	38	GG	23	AG	25	GG
GDsnp01391	ss475882377	Lg12_PrimaryAssembly	3490178	-	yes	7	[A/G]	TOP	TOP	TCATCCAGAACTACAGATTCAAGCGGGCGATACTCGTTGGGAAGAGGGGCGGATCCAGTACGCCCGTGCCCACGTGGAAGCTCATGAGCTCCAGGTCCCC[A/G]ACGGCTTCCGCATTGCGCGCCATGGACTCCCCCAACTACTCCCAGAGCGGCGGCGCCAGGTCCAAGCAGCAGCAGCAGCAACCCGTGTCGGCGAGGAAAC	GGATCCAGTACGCCCGTGCCCACGTGGAAGCTCATGAGCTCCAGGTCCCC	.	.	.	.	.	.	.	.	.	.	.	.	.	.	.	.	.	.	.	.	.	.	.	.	.	.	.	.
GDsnp01392	ss475882552	Lg15_PrimaryAssembly	47051101	-	yes	7	[A/C]	TOP	BOT	CATGTAAGGCAACTGATGATAAAAATTGGGACACTGAGAAAATCTTGAAAGCTCGTGTAGTTATAAAACTTGAAATTGGTCGAATCTTTACCTGAAATTT[T/G]TCTGAAACCATATGTCGTAGTTGTTGATAATAAACAGGGCCAATAAAGTGAGTTCTGTGCCATAATCCCCGCTGTACAGAACCTCTACACCATGGTAGTT	CACTTTATTGGCCCTGTTTATTATCAACAACTACGACATATGGTTTCAGA	.	.	.	.	.	.	.	.	.	.	.	.	.	.	.	.	.	.	.	.	.	.	.	.	.	.	.	.
GDsnp01401	ss475882465	Lg14_PrimaryAssembly	6011814	0.2143	yes	10.5	[T/G]	BOT	BOT	CTTCTATATTAGTATATGTGTAAGGAGGAAAGAAGGAAGACTGATAAAATCTCAATAGAAATATAGACAGGTGTGTGTGTCTTCTCTCAATTGGTGCTTC[T/G]TTCTTTTCATGTATATATAGAATTATTAATGTTTGTAGCTGCCATAGCTTATCATGTATTTTAGCTATAACTGTTTAGTCATCTCTCTCTCAACACTCAG	CTCAATAGAAATATAGACAGGTGTGTGTGTCTTCTCTCAATTGGTGCTTC	34	TG	25	TG	25	TT	36	TT	28	TT	30	TG	25	TT	44	TT	23	GG	18	TT	30	TT	42	TT	23	TG	32	TT
GDsnp01426	ss475882396	Lg12_PrimaryAssembly	26511847	-	yes	16	[A/G]	TOP	TOP	GTAAAAGTAGCTGCGGGATTTTGATTGGTGTGGCATTTGCAACTCTGTGCTTGACATGCACAAAGTTGGTGTGCTTGCACACACCTTACTGTAATTCTGC[A/G]CCGGAGGCTGTTAGATGAGATTCTCTAGTGCTGCAGCTGGTCAATGTAATTGCTTAGGTGCCTTTGCATGGTTGTGAGGGGTTGAAGTACAAGGCATATA	TTGACATGCACAAAGTTGGTGTGCTTGCACACACCTTACTGTAATTCTGC	.	.	.	.	.	.	.	.	.	.	.	.	.	.	.	.	.	.	.	.	.	.	.	.	.	.	.	.
GDsnp01433	ss475882837	Lg7_PrimaryAssembly	1830595	0.3571	yes	3	[A/G]	TOP	TOP	GCCCCAAGATTTAATTCATTTACCGGAAGTCAAACTTTGGATCAGAGAGCGAAATCGTTTAAGGTTATAAACTGCATCATTGTTTTGAAACTTTGAACTG[A/G]TTTAGTATTCTATTTGGTCTTTGTCATGTTAAAGGTCAAGTTTTAAGACGCATCTAATTTCTTTAGGTTTTGATGTTGATGTTATTTTCATTGTGAAGCA	GAAATCGTTTAAGGTTATAAACTGCATCATTGTTTTGAAACTTTGAACTG	34	CC	32	CA	28	CC	40	CC	23	AA	23	CC	20	CA	45	CA	23	CC	22	AA	29	CC	32	CA	40	CA	22	CA
GDsnp01438	ss475882613	Lg17_PrimaryAssembly	16284307	0.3571	yes	13	[A/G]	TOP	BOT	CAATTACTTAAACGTCTTGCACAAGAGGCTGTTGTAAGCATATCTTTTCTATTAATTACTATACTTGCTATAACAACTGTCGAAATGCAGAAGATACAGA[T/C]ATGATTAAGTTTATATTGTTGCTGCAACGTGTTCATTTTCTTCGATACGCGGTGCTAATACATTGAATCATTCCTAATGAGCAGGTTTTTCTCCCGTACC	GCGTATCGAAGAAAATGAACACGTTGCAGCAACAATATAAACTTAATCAT	38	TC	33	TT	25	TC	25	TT	30	TC	31	TT	24	TT	29	TC	35	TT	25	CC	40	CC	35	TC	30	TT	23	TC
GDsnp01444	ss475882830	Lg6_PrimaryAssembly	23276641	0.0357	yes	16	[A/C]	TOP	TOP	AAATAAAAAAGTCTGTTGATAGGAAATCAAACACTTGGCTTTGCTTGGATGGAGAATGGGCCAGTTAATCAGTGGTATGAGAAATAGATTTTGGGCTGGG[A/C]TGGGATGGTAATGCTCAAATTTTAAGTCCAAATTGATAGAGGTGAAAAGACAATTTTGGTCAAAGCCACATTATTTAGGACCCTCTTTCAATATGGTCCC	GGAGAATGGGCCAGTTAATCAGTGGTATGAGAAATAGATTTTGGGCTGGG	34	AA	33	AA	39	AA	35	AA	27	AA	23	AC	29	AA	38	AA	29	AA	28	AA	41	AA	33	AA	35	AA	26	AA
GDsnp01476	ss475882635	Lg2_PrimaryAssembly	4043796	-	yes	13	[T/G]	BOT	TOP	AAGAAAGAACCAGAGTCCCGAACCGGGTCGACTCGGTGGAGGCGCAGAGGCCGCGGCCTGAGACCGAGACTGATTCGCCCCCAGCTCTGACGGTTATTTA[A/C]GCGTTCTGCCACAGCGTCCAGTTTTTTTCTCCGTTTTCCGATCGATCAAACCCTAACTGAACCGGATTGAATCATCGGAGATCTTAAGGCCGCGTTTGGA	TTTGATCGATCGGAAAACGGAGAAAAAAACTGGACGCTGTGGCAGAACGC	.	.	.	.	.	.	.	.	.	.	.	.	.	.	.	.	.	.	.	.	.	.	.	.	.	.	.	.
GDsnp01478	ss475882792	Lg5_PrimaryAssembly	17173911	-	yes	18	[A/G]	TOP	TOP	TTAAAAACTCCAAAGGCGTCGTTCGTTCCTTAAACTTGGTTAAACCTTTGCCAATTTTCCATCAGGTCGGAAACAATAAGCTGTCATGAAGTTGTGCACC[A/G]TATCACTGCAAGAACGAGCGGAGTTCGATGGATTCTATACTAAATTAGGTATTTTCTTCGTATCCAAACACAGAAGAGGGGCAACTCTGCGTGCAGAATC	CCAATTTTCCATCAGGTCGGAAACAATAAGCTGTCATGAAGTTGTGCACC	.	.	.	.	.	.	.	.	.	.	.	.	.	.	.	.	.	.	.	.	.	.	.	.	.	.	.	.
GDsnp01479	ss475882887	Lg8_PrimaryAssembly	19189337	-	yes	15	[T/C]	BOT	BOT	GACGGAATCACATTCTGTCATGCCATATGCCGCTGGGCACTCAACTGTCTTCGCAATTCATTGTAAATCGTGAAACTTTGAAATTCAAGGTTGCATATGT[T/C]GTTCAAACTTTTGGTTTAATGGTGTCTGAAAAGATTTTTCTTGTATGATTGTTATTTCAGATGGAACAAGTTTCTCTTAACACCGAGCCTGTATTTGACA	TCGCAATTCATTGTAAATCGTGAAACTTTGAAATTCAAGGTTGCATATGT	.	.	.	.	.	.	.	.	.	.	.	.	.	.	.	.	.	.	.	.	.	.	.	.	.	.	.	.
GDsnp01481	ss475882747	Lg4_PrimaryAssembly	18799276	-	yes	13	[T/C]	BOT	TOP	GACGTGTCCTGCAAGATGTAGACTCCGTCAGACGCAGTGCATTGATCATCAAGCAAATAATGCGTCAAATTATTACTTCGCTTAAGAAAATCCATGACAC[A/G]GGCATTGTTCATCGGGATGTAAAACCAGCAAACTTAGTAGTGACGAAGAAGGGACAGATCAAGCTCATAGATTTCGGGGCAGCCACTGACCTCCGGATTG	TTCTTCGTCACTACTAAGTTTGCTGGTTTTACATCCCGATGAACAATGCC	.	.	.	.	.	.	.	.	.	.	.	.	.	.	.	.	.	.	.	.	.	.	.	.	.	.	.	.
GDsnp01483	ss475882341	Lg11_PrimaryAssembly	6900804	0.3846	yes	4	[A/G]	TOP	TOP	GCCGTCTTTTTACCATCGAGTCACATACTAAGTTTACAAGAAGCCTTTTTTTTACTTCAAACTAAAGATATCTATGATATTCTCGGGAAGACATGCATTG[A/G]CATTATTGACATGTAAAGTAAAGGCACCAATAATGAATTCTAATAATAAAATGAATGAGTGAAATAATGCCTTATAGTGAAAATTTTTGGAGTTTACTTA	TTTACTTCAAACTAAAGATATCTATGATATTCTCGGGAAGACATGCATTG	28	GA	24	GG	22	GA	24	GG	27	GG	13	GG	9	GG	32	GA	19	GA	32	AA	13	GG	39	GA	29	GA	32	AA
GDsnp01488	ss475882509	Lg15_PrimaryAssembly	7769822	0.3929	yes	8	[T/G]	BOT	TOP	TTGTGGAGTAACTCTGTTGGAATTATGATAATGATTAATTTATCTCAAAAATTATCATCATTTAAAGTTCTGTAATTAGATGCCAGCCATGTATAAGCCT[A/C]TGACCACCAAAAGAGTTATCATCAGACGGAGCATGTTTCCAATTCCCATTCCACATCACCACATGATTATATTGCTTCTATGGGTATATATGCAAGATGA	AATGGGAATTGGAAACATGCTCCGTCTGATGATAACTCTTTTGGTGGTCA	28	AC	24	CC	18	CC	30	CC	31	AC	21	CC	35	CC	27	AC	16	AC	29	AA	32	AA	23	AC	31	AC	17	AC
GDsnp01493	ss475882691	Lg3_PrimaryAssembly	6915385	0.2143	yes	16	[T/C]	BOT	TOP	AAAAATGAATTACTCACATCATTTGACGGTTCTTATAGCTAATATCATATTGGCAGGAGGACTCGGCGTTGGCATCAGATAAAGCACTAGAACTAGATGC[A/G]GCCCTAGGGTCCTGCACTGTGCAATATAGGGAGCTTCAAGGCCATGAAACACAAAAGTTTTTATCGTACTTCAAACCCTGTATTATCCCCATTGAAGGAG	GTTTCATGGCCTTGAAGCTCCCTATATTGCACAGTGCAGGACCCTAGGGC	26	CC	16	CC	20	TT	32	CC	23	CT	20	CC	20	CT	18	CT	30	CC	27	CC	18	CC	18	CC	27	CC	23	CT
GDsnp01501	ss475882390	Lg12_PrimaryAssembly	15424529	-	no	-	[A/G]	TOP	BOT	ACATAAGAAGGCAGTCAATCCCCACTCCATACAAATATTTATAATTTAAGGAAATACTCCGCAGAGTGCATACATAAACCAATAATTTAATCACCAAACA[T/C]TCATCGTTCAAATAGTGGTAGATTCAGCCTGTATAACCACTCTTTCATTTCCATAACCAATAATGTTTATCATCAATACTAAAGAGATCCGACCACAGCA	AAATGAAAGAGTGGTTATACAGGCTGAATCTACCACTATTTGAACGATGA	.	.	.	.	.	.	.	.	.	.	.	.	.	.	.	.	.	.	.	.	.	.	.	.	.	.	.	.
GDsnp01516	ss475882862	Lg7_PrimaryAssembly	24617597	0.25	yes	13	[A/G]	TOP	BOT	TCTCCTCTTTTCCTGACNATCCTTGCCATCCTTGTTCACTGCTCTTGCGTTGAATGATCTTTATTAAGTGGCAATTTTCATTTTTGACACTTGTGATAAT[T/C]TATGTAAAAGATGCTTGTGTTGATCAGTTGATCTGTTTATGTACATCAAACCTCAATTCATAAATATTATGCCCTCTGATCTATCTGCAACATTATTTTT	TTTGATGTACATAAACAGATCAACTGATCAACACAAGCATCTTTTACATA	25	AG	34	AA	33	AG	27	AA	43	AG	29	AG	34	AG	31	AG	39	AG	29	AA	31	AA	37	AA	44	AA	32	AA
GDsnp01524	ss475882914	Lg9_PrimaryAssembly	3780562	-	yes	9	[A/G]	TOP	TOP	TAGGCGAGGAATAGTGTTGGGGGAGAACCAGAGTGTCAAAGCTGGTTCCTTCAGGCGAAGCTTTAAGAAGAGAGGTGTCGATGCTGATACAATCAGTACC[A/G]AACCTGGTGCAGAAAAGGTTGTTTTGAGACATCAAGATGTTCAGGGAAAGAAAGATGAGAAGGGTTTGTTTAACAACGTGATCGAGGAGACAGCAAGTAA	TCAGGCGAAGCTTTAAGAAGAGAGGTGTCGATGCTGATACAATCAGTACC	.	.	.	.	.	.	.	.	.	.	.	.	.	.	.	.	.	.	.	.	.	.	.	.	.	.	.	.
GDsnp01539	ss475882803	Lg5_PrimaryAssembly	29088693	0.2692	yes	15	[A/G]	TOP	TOP	ATTGTCATTCTGGCTCTCTATCCTTTTGTTAATCTTTCTAAAATAAAAAATTGCACCTGTCTATCTAAAACAGAAGAAAACTCTCTCGCACGAAAGAATT[A/G]TTTTAGATACCATGTTTTCACTGGGATTAGTTTTGGGTAATTAGTAAACTGTACGTATTTCAAACAGAGTATTATTGTTTTAGTTTGTTTTCACTTTGAT	TTGCACCTGTCTATCTAAAACAGAAGAAAACTCTCTCGCACGAAAGAATT	37	AA	36	AA	33	AA	46	AG	40	AA	43	AG	34	AG	45	AA	30	AG	24	AA	7	AA	47	AG	29	AG	40	AG
GDsnp01542	ss475882599	Lg17_PrimaryAssembly	6618568	0.4643	yes	10	[A/G]	TOP	BOT	GTTTGAGTGCACTTGATTTGTATTCAATACCTCCTCCTCCTCCACCTCCCCCTCCTCCAACACTGCCTGTTCAGAAGGTCATTGTGAAGCCAACTGTGCC[T/C]ACCAAACTGCCTACACAGAAGCCTTCCACCAAAAGTCCAAATCGTACAATTTCTGCGAAGTCGTTTACCATTGCTTCCCTTCAGCAACATACAAACAGCT	ATTGTACGATTTGGACTTTTGGTGGAAGGCTTCTGTGTAGGCAGTTTGGT	40	TC	41	TC	22	TT	30	CC	35	TC	25	TC	22	TC	37	TT	33	TC	17	TT	29	CC	26	TC	30	TC	18	TC
GDsnp01548	ss475882494	Lg14_PrimaryAssembly	31409235	0.0714	yes	10	[T/C]	BOT	BOT	AATATATGACTCAACCAACAGATGCTCACTATCACTTAGTCAAAAGAATACTCAAGTATGTCCAAGGGACTATCAATCATGGACTACACTACACAAAGAG[T/C]TCATATTTTCAAATTACTGCATATTCAGACTCTGATTGGGCAACAGATATCAATACCAGAAGATCTATATCGGGTTTTGTGGTATATCTGGGGTCCAATC	CTCAAGTATGTCCAAGGGACTATCAATCATGGACTACACTACACAAAGAG	29	CC	38	CC	40	CC	41	CC	24	CC	30	CC	37	CC	42	CT	31	CC	28	CC	19	CC	41	CC	41	CT	34	CC
GDsnp01555	ss475882392	Lg12_PrimaryAssembly	18291413	0.1071	yes	17	[A/G]	TOP	TOP	CTACTTCGGATATTGAGAAGGCTGCCACTCGAGCACTAGGAGGCTTACCTGCAGGGACACATGAGAAGCCTTCAACTCCAAGGGCCTGGTCCTTTGCAAC[A/G]CTTTTAACTCCCAGGACGAAAACCNCATCATCCTTGCCTGCAACTCCAATTGCTCACTCAAATCTAGAGTCNATGCATGGCAGGAACACAATTGATCTNG	GCAGGGACACATGAGAAGCCTTCAACTCCAAGGGCCTGGTCCTTTGCAAC	35	AG	29	AA	32	AA	32	AA	31	AA	18	AA	21	AA	41	AA	33	AA	19	AG	21	AA	34	AA	27	AG	26	AA
GDsnp01558	ss475882751	Lg4_PrimaryAssembly	20497426	0.2143	yes	12	[T/C]	BOT	TOP	AAACCCTTTAAAGGAGCACAAATAACAACAAAGCATTATCCCACCAAATGAGATCGGNTATATGAATCCTAAAACGTCATTGCGTCTAGTTTTACATCAA[A/G]TCTTCTGTTTGCTCCAAACATTATGTCTTTTCTTAAAGTCTCATTCCAAATCTTCCTAACTTCATCGTGAAGTCCCTTTGAAGTAAACATAGCATCATCT	TTTGGAATGAGACTTTAAGAAAAGACATAATGTTTGGAGCAAACAGAAGA	30	GA	36	GA	22	GG	23	GG	31	AA	32	GG	33	GG	46	GG	30	GA	19	GG	25	GG	30	GG	32	GA	19	GG
GDsnp01570	ss475882321	Lg10_PrimaryAssembly	27999403	0.1	yes	9	[A/C]	TOP	TOP	GGGTAGGTAAACTCAAAAAAAAAAAAAAAAAAAAAANNNAAAAGGTGCATGTGATTTAGGTTGATGTGTGAGCCTGTGAGTGGTGAATAGCAGAGTACAG[A/C]AAATCATACGACGACGTTTGGAGCAATTGAAGTCAATATATATTGACTACCGAGTTCTGTCAATTCGAGAGGAGAGAGAGAGAGCGCGACCGACCGCCGC	GTGATTTAGGTTGATGTGTGAGCCTGTGAGTGGTGAATAGCAGAGTACAG	22	CC	26	CA	8	CC	25	CC	31	CA	24	CC	24	CC	21	CC	9	CC	8	CC	7	CC	15	CC	11	CC	13	CC
GDsnp01573	ss475882910	Lg9_PrimaryAssembly	2000189	-	yes	17	[A/G]	TOP	BOT	AACGTACAATAAGTTGATTAACAAACGATTTGTCGATATTGCCGAAATATAATATGAAAGGTAATGCTTNGAGACTATATTTAAATTGTATTTTGTATAT[T/C]AGATATAGTTGTTGATGATTAAATTGTTACTTAAATGTTGATTAACGTTCTTATTTTTTTATTGGTGAAATATCATGTAGTTTGAATTGTTGTCTAAAAA	GAACGTTAATCAACATTTAAGTAACAATTTAATCATCAACAACTATATCT	.	.	.	.	.	.	.	.	.	.	.	.	.	.	.	.	.	.	.	.	.	.	.	.	.	.	.	.
GDsnp01575	ss475882814	Lg6_PrimaryAssembly	6018362	-	yes	14	[A/G]	TOP	TOP	TTGTAGCTGTTTGAGCTCAGCTCTAACTTTATAGCTCTCCAATTACTCTGCTTGCTTGGAAATTATGCTCCTTTTCATGCTCTTTGGTTGCCGAAACCGT[A/G]TCGTTTACTTTTTGCTGCCAAAAGTGTTGCGTATTTTGTTCTTCAATGTTGCCAGTATCAATTTCAAATGCCAACTTTCCTTTTTCCCTTTTCTATGTAA	CTTGCTTGGAAATTATGCTCCTTTTCATGCTCTTTGGTTGCCGAAACCGT	.	.	.	.	.	.	.	.	.	.	.	.	.	.	.	.	.	.	.	.	.	.	.	.	.	.	.	.
GDsnp01576	ss475882899	Lg8_PrimaryAssembly	28431540	-	yes	10	[T/C]	BOT	TOP	AAAACTTGTAAACATGCAATGGAAGAACCTGAATTCCTGGACAGGAAAACTCACCNGCAATGCATGGGTCCAGATCTGCATCATCTGCTGACGCTGCAGC[A/G]CAAGAAACCCTCGGAAAACGATATACTCCAGCCGTTTTGGAGAGCTCTCGTTTCGTAACATCCGGTAAAGAGAAACGCCTGACCACTTTTATAGCTTCAC	CGAGAGCTCTCCAAAACGGCTGGAGTATATCGTTTTCCGAGGGTTTCTTG	.	.	.	.	.	.	.	.	.	.	.	.	.	.	.	.	.	.	.	.	.	.	.	.	.	.	.	.
GDsnp01584	ss475882594	Lg17_PrimaryAssembly	3151144	0.1154	yes	6	[T/G]	BOT	BOT	TCCCGTAAAAGTACGAAGACGTGGTAGTTGATTCTGNTGAACTAAGAGCGTCAACATCTCGACGAAGTGCAGATATGATCTCTGAAAACGAATCCTTTTT[T/G]ACACCTCCAACGGAATTCCAAGTGACTGGAATAGGCTTCGANGCTAACACCCACGAATCACCAACGACGCCAATCAAATCCCCGTCGATGCTTTTGTACT	TCAACATCTCGACGAAGTGCAGATATGATCTCTGAAAACGAATCCTTTTT	36	GG	30	GG	32	GG	38	GG	17	GG	18	GT	19	GG	49	GG	27	GG	19	GG	22	TT	29	GG	29	GG	9	GG
GDsnp01587	ss475882519	Lg15_PrimaryAssembly	12934240	-	yes	10	[A/G]	TOP	TOP	TAAATATGCCCAACCGCAGACGGCTAAACCCTGGAAAGGTCTCCGGCGAGCCAGAAGCAAGAGGATGAGTACCAGAAATCTTGAGAGAGAACTTCCCACA[A/G]AAACAGTGGCAGATGAATCACCAAAAAATAATAATAACATCTCGAACTAACAATAACACTGCAAAACTAATTGTTGTTTTTCCTTTTTCTTACAATGACT	CCAGAAGCAAGAGGATGAGTACCAGAAATCTTGAGAGAGAACTTCCCACA	.	.	.	.	.	.	.	.	.	.	.	.	.	.	.	.	.	.	.	.	.	.	.	.	.	.	.	.
GDsnp01597	ss475882727	Lg4_PrimaryAssembly	852065	0.2727	yes	8	[A/G]	TOP	TOP	TAAGCTTTGGCTAAGCAATTAAGTCATAAACTTCGTTGGCGCATGGTTTTGGTCATTGATCAAAGGTGTTTAATTTTGCAAGTACAAATTCGTCTAGACT[A/G]AAGACGGCATATTTTGCTACAACAAATTGGTGTTTCTCATTNAGANCTGATTTAATTCTCGAAGAAGCTTTCGCAACCNTTTCGAAAATTCTCCCTCTTT	GGTCATTGATCAAAGGTGTTTAATTTTGCAAGTACAAATTCGTCTAGACT	20	TT	26	TT	6	CC	31	TT	35	TC	20	TT	22	TC	14	TT	22	TC	17	TC	15	CC	14	TT	0	-	7	TT
GDsnp01601	ss475882800	Lg5_PrimaryAssembly	25791068	-	no	-	[A/G]	TOP	BOT	AATGAGAGAAATTTTGTGATTGTTTGACCTTTAGGCNGNAGAGAGAGAGGTTAGTGACTGTTTTCATTNTATTAAGTGTAAGACACTGATCCTTCAATCT[T/C]CTTGGGCAGTACTTTGGATCGACTTTTGTCCATGACGGAAGCAGTTCGCCGATGTCACCACCCCAATACATTGATCCGTATGAACTTCTGGAAGACGAAA	GGCGAACTGCTTCCGTCATGGACAAAAGTCGATCCAAAGTACTGCCCAAG	.	.	.	.	.	.	.	.	.	.	.	.	.	.	.	.	.	.	.	.	.	.	.	.	.	.	.	.
GDsnp01614	ss475882871	Lg8_PrimaryAssembly	8516168	-	yes	10	[A/C]	TOP	TOP	CCTCCCTATGCATGTACCCACTACCTGACTAATATCGTTTGCCGTTTTTACCTTCACGCATCCTCGTTACTTTTTTGTTATTGATTTTCTTTTATTCATA[A/C]GATTTAACAATAAAAAAAGTAAGAGAGATGTGTGAAAAGTAAAAATAAGTGCCGATAGCATCACCCTTCTCAAATTTNTCTAGATCGATAAATTTGTGAC	CCTTCACGCATCCTCGTTACTTTTTTGTTATTGATTTTCTTTTATTCATA	.	.	.	.	.	.	.	.	.	.	.	.	.	.	.	.	.	.	.	.	.	.	.	.	.	.	.	.
GDsnp01615	ss475882376	Lg12_PrimaryAssembly	3018594	0.3929	yes	11	[A/C]	TOP	BOT	TTTAGGAGTGATTACTGTTGGTTCCACAAGTAATCTGTCNTTTCTTCTGTGAAGACTATAGTTTGGACGAGTTTACAATCCTCACTTTTTATGTTTGTAT[T/G]TCTTGTTATTTTGTGTTATTGCACAATGGAACTGTCGTATGTGATCTGTGTTAAGTGTTGAAACCTTTTGTCTTTTAATGTTTCATAAAATGATGAAGAG	CACAGATCACATACGACAGTTCCATTGTGCAATAACACAAAATAACAAGA	48	TG	33	TG	33	TG	44	TT	34	TT	32	TG	32	TG	42	TT	46	TG	27	GG	22	TT	37	GG	35	TT	31	TG
GDsnp01623	ss475882770	Lg5_PrimaryAssembly	4394885	-	yes	2	[T/G]	BOT	TOP	AAAACATATTGTCTATGTTTCACTTTACTAAGTTTTNGTGTTTTTGCCTTGCTGCAGACGTTCCTGAAGGATGTGTTATACTAAGGGAGCATGTCCCCAT[A/C]AGCAACCTCGCCTCTTGTCTTTGGTTCCATGAAGTTGATCGTTTTACTTCCAGGGATCAAATTAGTTTTTCCATAGTGAGAGACCACATTCGGGCAAAGA	GAAGTAAAACGATCAACTTCATGGAACCAAAGACAAGAGGCGAGGTTGCT	.	.	.	.	.	.	.	.	.	.	.	.	.	.	.	.	.	.	.	.	.	.	.	.	.	.	.	.
GDsnp01627	ss475882562	Lg16_PrimaryAssembly	3870532	0.1	yes	13	[A/G]	TOP	TOP	AAGAAAAAGAAGAAAACAAAAGGGATAAAACGGAAAATAGAAACTCCACTTTGGTAGGGGGAGCGCGTGGGGACACGTGGGACACAAGCTGAAAGATGCA[A/G]CCAGAGAGATGCCAAGGCGAATTTGCCAGGCNGAACGTAGCCGCCAACGAGAGGAACCGGATCCCTTCCGGATTCAAAACGACTGAGTCNACTAATTAAT	TTGGTAGGGGGAGCGCGTGGGGACACGTGGGACACAAGCTGAAAGATGCA	19	GG	15	GG	14	GG	22	GG	9	GG	15	GG	3	GG	30	GA	19	GG	8	GG	9	GG	26	GG	14	GG	16	GA
GDsnp01639	ss475882492	Lg14_PrimaryAssembly	31155108	0.2857	yes	12	[T/G]	BOT	BOT	AGGCTGGATATCAATGAAACAGGTGAGATATGAGTGACAGGAGTGGTGCATGGTTAATATATTCAGAGATCAAGTTCCTATTACGCTGCTTGTCAAATAT[T/G]AATATTATAGCTGATTGCTGCTTGGTGGCACTCTGATTGATGCTTTCTCGCTAAAAGTATCNTTACTTTTGGTCATTTTACCTACGACACGTAATAGACA	TGGTTAATATATTCAGAGATCAAGTTCCTATTACGCTGCTTGTCAAATAT	23	AC	22	AC	20	AC	28	AC	20	AA	27	AC	19	AC	34	AC	25	AA	21	AA	18	AA	23	AA	29	AC	37	AA
GDsnp01641	ss475882634	Lg2_PrimaryAssembly	3453129	0.2143	yes	14	[T/G]	BOT	TOP	CAATGGAAGCCAATTGGGATATATAATTGTGGCCCTGCTAGGGCTAGCCTTAGCCCAAAGCCATAAACCCTAAACCGGACCGACAACGGACAGCGAAAGC[A/C]ACCCTTTTTGCTGCCATAAAGCTAAAATTACCTCTTACTCGTGAGGAGCAGGAATGGGGCCTGTGATCCCATATGAGAGCCCCTGGAGTTTTGGACGGTG	TGCTCCTCACGAGTAAGAGGTAATTTTAGCTTTATGGCAGCAAAAAGGGT	37	CC	27	CC	29	CC	29	CC	28	CC	25	CC	18	CA	34	CA	30	CA	24	CA	23	CC	26	CA	28	CA	21	CC
GDsnp01642	ss475882711	Lg3_PrimaryAssembly	24263276	0.3571	yes	10	[A/G]	TOP	TOP	GTGCCAACCTTTTTTTTAGTCTCAAATACTTGAAGCCCTGGGAGCGACTGTTGAAAGGGTAAGACCAGTGTCAATTACGCACAGAGACCACTTTGTGAAT[A/G]TTGCTAGGCGACGGGCAACGGAAGCAAATGAATTAGCAATGAAGCATAGGAAAGATGAACAAATGAATGGCCAAGCCCTTGAGCAGACTAATGGTTTCCA	TTGAAAGGGTAAGACCAGTGTCAATTACGCACAGAGACCACTTTGTGAAT	45	AG	25	AA	21	AG	41	AA	38	AA	20	AG	31	AA	34	AA	26	AG	18	AG	21	AG	43	GG	39	AG	20	AG
GDsnp01681	ss475882833	Lg6_PrimaryAssembly	22916014	0.0357	yes	15	[T/C]	BOT	TOP	TCAATTCCCATTAGTTGGATTAATTAAACTAATTATGGAAATCAATTTTTGGTAACCAACTGAGCTTATGTAGATATTATATCATGGAAAACTGCTGTTT[A/G]TATGATGTTGCAGCCATGCTTACTGTTGACGACAACGAGTTTTGGGAAGGAGTGTCACCAGTGGAGTTTGGGGATTTGCCTGCGCTTCAAGATGCCGTTA	CCTTCCCAAAACTCGTTGTCGTCAACAGTAAGCATGGCTGCAACATCATA	36	TT	29	TT	19	TT	34	TT	31	TT	29	TC	23	TT	48	TT	34	TT	21	TT	40	TT	36	TT	36	TT	34	TT
GDsnp01682	ss475882831	Lg6_PrimaryAssembly	23910553	0.1786	yes	17	[A/G]	TOP	BOT	GACTAACATTTCAAACTCTTTCATACGGGCGAGTGTCATTTCGCTCTTATATCAGATGTTGACCTGTCATATCTCTTCTTCCTGTGAAATTTAAATTGTA[T/C]AGAGGTTTTCTTATGAGCAACTGCCTGCCATATCATATCAACGGCATCACCAGGCTGGGATGGATACTGATATTCAAAATGATGTACAACTTCCTTCAAC	GTGATGCCGTTGATATGATATGGCAGGCAGTTGCTCATAAGAAAACCTCT	32	AA	21	AG	22	AA	25	GG	25	AA	25	AG	29	AG	35	AA	34	AA	20	AA	30	AA	37	AA	32	AA	29	AA
GDsnp01693	ss475882285	Lg1_PrimaryAssembly	24906658	0.4643	yes	15	[T/C]	BOT	TOP	CTTTTGGGTCTTGTAATTTGATTATCTGCAAAAACGAAAATGTTGTGCTTTTGGGTTGTTGATTATCTGAGATGGATCAATGTTGGGTTGCATTTACTTT[A/G]TAGAATCGATTAGAATTTAGAGTGAAGTTGGATGGCGGATGCCAACGGATGAGTAAAGGCGAAATGTGGAGGTTGTNGTAAAGNGGGCAGTTGATCAGTT	ATCCGTTGGCATCCGCCATCCAACTTCACTCTAAATTCTAATCGATTCTA	26	TT	19	TC	24	CC	36	TC	23	TC	23	CC	30	TC	32	TC	21	CC	17	TC	20	TC	33	TT	31	TC	36	TC
GDsnp01694	ss475882765	Lg5_PrimaryAssembly	991586	-	yes	6	[A/C]	TOP	BOT	GATAAGGGCATCCGGACAATATGATTTAAACTTCCAGTAAGAACAATTTCACCAAATGTAAAATCATCCATCGCTTGGGTCACTTTAACTTGTACATCCA[T/G]TTCTTGGATGCCTTGTGGAGCAATTCTAAACCAAGTTGGACACAGATCCACTATTGTCCCATTAGGTGACACCGCAGAGGAAACAAAAGTCTCCGGCTTG	TGGATCTGTGTCCAACTTGGTTTAGAATTGCTCCACAAGGCATCCAAGAA	.	.	.	.	.	.	.	.	.	.	.	.	.	.	.	.	.	.	.	.	.	.	.	.	.	.	.	.
GDsnp01697	ss475882773	Lg5_PrimaryAssembly	4959721	0.1923	yes	8	[A/C]	TOP	BOT	TCAAATTAAAGCTATTTTTCTAGTTTTCTTCGTAGACTGAACAAGAAGCTGATAACGTTACGAATTGTAACTTTCNATNAATATATTACCCAGATTTATA[T/G]CATATATAAGAAAACTACATTTTCCCTTTCTTCTTCGTTTTCTCAGGAACCAAACAGGTGTAATTTGTAAACACAAANAAATTAGCAGCAATCAAATCCC	GTTCCTGAGAAAACGAAGAAGAAAGGGAAAATGTAGTTTTCTTATATATG	30	GG	22	GT	23	GG	41	TT	26	GG	20	GT	20	GT	43	GG	23	GG	17	GG	6	GG	23	GG	24	GG	27	GG
GDsnp01704	ss475882435	Lg13_PrimaryAssembly	12674532	0.4286	yes	15	[A/G]	TOP	TOP	GATTTCATTACCTCTGTCCAACATTCAAATTGGTTAAGAAAAAAACANGTGCGACAGTAATCCAAAGAGCAAAACAGCTCCGGATACCGCCAACAAGCCT[A/G]TGTATGTTATCCTTTCAGCTAAGCAGNATTCATCGGAAAAAAAATAGCGGTGGACAAAGCCAACGACGACATTNGTTTGGTTTCAAATCGGCAGCAAAAG	GCGACAGTAATCCAAAGAGCAAAACAGCTCCGGATACCGCCAACAAGCCT	38	CC	21	TT	31	CT	37	CT	29	CT	25	TT	30	TT	29	CT	25	CC	29	CT	27	TT	25	CT	40	CT	18	CT
GDsnp01706	ss475882918	Lg9_PrimaryAssembly	7237906	0.1538	yes	18	[T/C]	BOT	BOT	TTCTATGATTCATATAGCCGACCTCACTTAGTGAGAAAAAAGTTTTGTTGTTGTTGTTGTTACTCTATTTCTTTGACATCTTCAGGAACAGTTTCTTTCA[T/C]ACAAGTTGTAACATGTAGAAGAAATATTAAAGAGATTATTTCAAAAGTGAGATACTCCATGAACTTTTAGCAACGTCATGTTTTTTTGGCATAATCCGTA	TTGTTGTTGTTACTCTATTTCTTTGACATCTTCAGGAACAGTTTCTTTCA	30	CC	15	CT	15	CC	20	CT	13	CC	21	CT	31	CT	43	CC	18	CC	9	CC	14	CC	17	CC	19	CC	23	CC
GDsnp01713	ss475882338	Lg11_PrimaryAssembly	5217190	0.3571	yes	13	[T/C]	BOT	TOP	NNTCATCAGAGGATCAAGTGACCACTTCAAACAAGAGGAAGAAGAAGCAGCNNGNAAANGAAGAGANCGAAAGTGATGATGATCAAGAAGCGGGATCAAA[A/G]CAAAACATGAATCTGATCGATGTTGTTGAGGAGGAAGAAGGACAAGGCAATTCTTGTCTAACTAGTAATGATCCGAGATTGACCATCACGGTTGCCGAAT	TTGCCTTGTCCTTCTTCCTCCTCAACAACATCGATCAGATTCATGTTTTG	36	CT	31	CT	20	CT	24	TT	21	CT	25	CT	29	CT	30	CT	35	CT	21	TT	35	TA	35	CT	25	CT	24	TT
GDsnp01717	ss475882840	Lg7_PrimaryAssembly	3194950	-	yes	14	[A/C]	TOP	BOT	CATGTGTTGTTTGTTTTTTATCTATATAAATATTAAGTAAGGGGTTATTTTGTTCCTATAATACTAATTAATAACACTNCTCTTGTAAGAGATTAGGTTA[T/G]TCATGTCTGACACCAAGTCAACCTGTTCACTGTCTGTGTTAATTGGTCTTGTATAGTTGTCTGACACCGAGTCAATCTGTTTATTGTCTGTGTTAACCGG	AAGACCAATTAACACAGACAGTGAACAGGTTGACTTGGTGTCAGACATGA	.	.	.	.	.	.	.	.	.	.	.	.	.	.	.	.	.	.	.	.	.	.	.	.	.	.	.	.
GDsnp01728	ss475882709	Lg3_PrimaryAssembly	22790266	0.0357	yes	7	[A/C]	TOP	BOT	GGGTGGAATTGGTGCGGTCATTCGCAATGNCAAAAAGAANGTTACGGTGGCAACTGCCCTTNCTCTTACAGCAACTCTACCCGTTTTATTTCACTCAAAA[T/G]TGGGTCTCTCTGCCAGGTTTTTTGCCTGTCATGACTAAACTATTCATGAAGNGAGAAGTTTGTATTGATTTTTCATGTTGGAGTGAAGAAGATGGTTGGA	TTCATGAATAGTTTAGTCATGACAGGCAAAAAACCTGGCAGAGAGACCCA	20	AA	30	AA	18	AC	42	AA	31	AA	23	AA	28	AA	43	AA	34	AA	21	AA	30	AA	32	AA	30	AA	22	AA
GDsnp01730	ss475882571	Lg16_PrimaryAssembly	9114234	-	yes	6	[T/C]	BOT	TOP	AACCATCCAACGGCTCNCATAAACTACCAATAAGTGGAGCCATCACATCATTTTTGTCCACATAACCCGACTTTCCTTAACTGTGCTCTTTGCATAAGGA[A/G]CTCTTCTTTCTCAGACTCTGAACTTTCGGCGTTGTTTCTGACCAGCTTTTCCAGATCGAGAGAGAGATGGAAGACAGGAGAGTGGGGGTGGCGGTGGATT	AAAAGCTGGTCAGAAACAACGCCGAAAGTTCAGAGTCTGAGAAAGAAGAG	.	.	.	.	.	.	.	.	.	.	.	.	.	.	.	.	.	.	.	.	.	.	.	.	.	.	.	.
GDsnp01734	ss475882555	Lg16_PrimaryAssembly	1620297	0.3571	yes	18	[T/C]	BOT	BOT	CAGACAAGACTAAGAAATATCAGCACCTTAAAGGCCCTACTTAGATGCACTTAGGCATTGAAATGGACAAAAGCTAAGAAGAAAAAGCAGAGAGACTCAG[T/C]ACAGACTTGACAGCGCTCAATAAAGAAGCACACCTTCAATTTCTTCAAAACTGCCAGAGCTTCCTGTTGAGTAGAATCCACAGCAACTGGGATTATAATG	TTAGGCATTGAAATGGACAAAAGCTAAGAAGAAAAAGCAGAGAGACTCAG	25	CT	32	CT	23	CT	37	CT	30	CT	23	CT	27	CT	51	CT	17	TT	18	TT	21	TT	32	TT	36	CC	29	TT
GDsnp01747	ss475882810	Lg6_PrimaryAssembly	3685332	0.1071	yes	13	[T/C]	BOT	TOP	CGAGGCCAAAGACCCTCTGATTTTTTGTGGAAAAGAGAGAATGGAGGTCAGGGTTGTGTATGCAGGTAAGGGTTGGGTAGAATTCGTCGGAAAAACCAAC[A/G]AAAATTGCCGGAATTGGCTACCCAGAACCAGGTCTGCCGTCGGGTCAACAAAACGGGTCACTAATGGACTAAATCTCAACGAACCAAATTACTCTTTCCA	TGTTGACCCGACGGCAGACCTGGTTCTGGGTAGCCAATTCCGGCAATTTT	32	CC	27	CT	31	CC	30	CT	23	CC	24	CC	18	CT	39	CC	33	CC	19	CC	25	CC	23	CC	31	CC	25	CC
GDsnp01751	ss475882802	Lg5_PrimaryAssembly	28188279	0.1923	yes	2	[A/G]	TOP	BOT	GAAGGAAGTGATCACACCCATTTTTTTTGGAACTAGATTCTTTCCTGCACTCAGGATGGAGATCCTCATGAGCAGCCCATCCTGACCGTTCAAACTTGAT[T/C]CAATGACTGCAATTATTATAACTTTTAGAAGGGCCCCTGTTTGGAGCCGTTGGATCAAATTTCAACGGTCCGGATGAGTTGNTNAGGAGAGGATCCAATT	ACGGCTCCAAACAGGGGCCCTTCTAAAAGTTATAATAATTGCAGTCATTG	29	CC	27	CT	22	CC	38	CT	24	CC	29	CC	29	CT	26	CT	28	CC	21	CT	1	CC	37	CC	28	CC	36	CC
GDsnp01761	ss475882329	Lg10_PrimaryAssembly	35202035	0.0714	yes	9.5	[T/C]	BOT	BOT	TTCCATCATCCGCTAACGGCGTCAAATTGCCGCTAAGTGTGGATATAAGGTTGTACTTCATTAACGCAGATCTTTAATTTCGTTCGTTGTATGATGCTGT[T/C]AAGGTTTTCGATGTTTATTTTGTTTNCTACTCATAGTCANTAATTTTCTTCAGGTACATTGTAAAGACTGGTGTTTCAGGCTTCTACAATTACGCAATAT	TTGTACTTCATTAACGCAGATCTTTAATTTCGTTCGTTGTATGATGCTGT	41	AA	38	AA	28	AG	45	AA	42	AA	22	AA	26	AA	49	AA	29	AG	25	AA	32	AA	46	AA	33	AA	25	AA
GDsnp01769	ss475882401	Lg12_PrimaryAssembly	27707869	0.1429	yes	12	[T/C]	BOT	BOT	ATAATTTACATCATTTACTTATCGTTTTTTTGTTGNAAAATGTGTCTTTTTCATGTGTGCAAAAATAGTTTATGAGTCCGACTCCATCAAGTCTCAATCA[T/C]CGCAACCAATCTTCATCAATCTTTATTGGGCCAAGATTTTGNCTCGTGACCTAATTTATGATTATTTCAATTTCTTATGTATAAATATTTTGTTTAAATT	TCATGTGTGCAAAAATAGTTTATGAGTCCGACTCCATCAAGTCTCAATCA	34	CC	28	CT	26	CC	24	CT	28	CC	24	CT	31	CC	40	CC	20	CT	34	CC	38	CC	35	CC	28	CC	23	CC
GDsnp01773	ss475882748	Lg4_PrimaryAssembly	19550757	0.0357	yes	12	[A/C]	TOP	BOT	TTANNAATCTGGATTAGTGTAATTTGGCTAATCCAAGAAACTCTGATTTCCCCAAAATCAAGTGTCCTGCTTTCCNTCTAGCTTTCTAGCTGGGTTTTGG[T/G]CAGTGAAGATTTTGCTTAAAGATTGCTGATTAGTTTAAGTAAATTTAATCTGTTTTCTGGGCTCTTCGTCCAATGATTAAAAGAAGTGAAAAGAATCAAT	GATTAAATTTACTTAAACTAATCAGCAATCTTTAAGCAAAATCTTCACTG	35	CC	32	CC	24	CC	35	CC	22	CC	23	CC	18	CC	34	CC	18	CC	17	CC	23	CC	40	CC	21	CC	24	CA
GDsnp01778	ss475882548	Lg15_PrimaryAssembly	45687376	-	yes	11	[A/C]	TOP	TOP	GTGATTCACCCGATATGATAACTAATGGTCCTGTGGACTAGAACTTGTTGCATACGAAGGCGCGACTGATCACAAAATAGTATCTCAATATTGTGTAAAT[A/C]TTTGATTACCAATCCAATCCTTCTCTTGGCTGTTTGCATAAGTCACATAAAATAGAAATGTTTAGACAAAGTTGAAGTACGTTCCCTCTTGGGGTTTAAC	CATACGAAGGCGCGACTGATCACAAAATAGTATCTCAATATTGTGTAAAT	.	.	.	.	.	.	.	.	.	.	.	.	.	.	.	.	.	.	.	.	.	.	.	.	.	.	.	.
GDsnp01779	ss475882718	Lg3_PrimaryAssembly	29368346	0.4091	yes	11	[A/C]	TOP	BOT	GTCATATTTGACCAAACCAGGTTTTTGTGTTTTGGTCGCAATCGACCAAACCAATGTCTCATTCGTTTAACTAACTTTTTGTTGTTATCTTTAGTGGCAT[T/G]GCGGTTAGGTTCTGGATGTTAGCCATTAGCCAATGGTTCCGTACGCTGCAAGCTTGTCGACTCATTCTATTATTGCATTGGCCGATGGTAGCCATTTTCT	TGCAGCGTACGGAACCATTGGCTAATGGCTAACATCCAGAACCTAACCGC	9	TT	29	GG	27	GT	29	GT	36	GG	15	TT	14	GG	36	GT	24	TT	8	TT	0	-	20	GG	20	GT	23	GT
GDsnp01780	ss475882848	Lg7_PrimaryAssembly	8367822	0.3846	yes	13	[A/G]	TOP	BOT	TTAAACATCTGCATAATAGACGCAGAAATGACGAAAATTATGCAGTGTTATGTCCACTGCAGTTTGGTACANTATAAGGCCACTATTTTAAGGAGCAATA[T/C]ATAAAAGCTTACTGGAGTTAATGCAACATTATAAAGCATTTTGTTATAACTCAAACTAATCCATTTGCCTTTCAGAGCAATTAAAACATTAAACCTTGCC	GTTATAACAAAATGCTTTATAATGTTGCATTAACTCCAGTAAGCTTTTAT	28	GG	35	GG	25	AG	34	AG	34	AG	22	AA	26	AA	36	AG	16	AA	27	AA	3	AA	45	AG	29	AA	26	AG
GDsnp01781	ss475882783	Lg5_PrimaryAssembly	9015050	0.5	yes	14	[T/G]	BOT	TOP	TCCTCACTTCCTCCGAAAAAAGTTGGGCGCAAGTCCAAAGGTTAGGAAATTGTGAAGGCATGTNAATTGTATCTAACTATAGGCCTCCCAGTTACTTGTA[A/C]AATGGATTCTGTTATTTCCAGTACTTCAATCAACAGATGAATTCTCTGACCAANGAAACAGTGTAATTCTTTACATTTCTCTCGGGCGCGAAACCAAAGT	GTCAGAGAATTCATCTGTTGATTGAAGTACTGGAAATAACAGAATCCATT	39	TG	26	TG	27	TT	38	TG	22	TG	28	TG	35	GG	36	TG	25	TG	19	GG	40	TT	28	TG	35	TG	23	TG
GDsnp01783	ss475882276	Lg1_PrimaryAssembly	16688130	0.4615	yes	7	[A/C]	TOP	TOP	TACTGTTTCAAGGATATGGATGCCTCTTTAAGAATTTCTACTCTACGTATTTTGAGCAACAACACACATTAATCATTGTGCAAAGTAACATTGTCCACAG[A/C]AAAATGCACAGCTTAAGGATCNNCGAGAATTCACAGAGAGCGGGAACAGANAAAAAAAAAGGAGAAAAGCCTTCCCTTCAAATAACACGGAACCTCTGAA	TTTGAGCAACAACACACATTAATCATTGTGCAAAGTAACATTGTCCACAG	43	TG	25	TT	27	TG	44	TT	30	TT	7	GG	23	TG	31	TG	25	GG	20	TG	21	AA	20	TG	23	GG	15	GG
GDsnp01786	ss475882449	Lg13_PrimaryAssembly	27010105	-	yes	14	[T/C]	BOT	BOT	GACACTACGACCAAAATGGTAAATGCAATTCGCAGCAAGTAGACAATTATAAGCACGCCAATTTAACACCACTCAGAAGCAAAACTTAAATAGAAGCATC[T/C]AGTGCGCACTAAAATACTACTTATTATAGGCTACCAAAATAGAAACTGCAAACTACTAGAATTTAAGCAATCCAACCAGTCCCAAAGCATTGTCATCCAA	AAGCACGCCAATTTAACACCACTCAGAAGCAAAACTTAAATAGAAGCATC	.	.	.	.	.	.	.	.	.	.	.	.	.	.	.	.	.	.	.	.	.	.	.	.	.	.	.	.
GDsnp01788	ss475882340	Lg11_PrimaryAssembly	6460427	-	yes	7	[A/G]	TOP	BOT	CGGTCATTGTGCTCAACAAGCNAGAGTAAAATAATATGCCCCATATTGAAAGAACAAAACCAATAACACGTTCAATNCGTGTTCTTTGCTGCAGTGTACA[T/C]TTTACAATGCATGTTATTTACAATCATCCAAGAAAATACAGAATTAGTGATTACTTTTAGAATGAACCAAATGATAAAATTAGGAAGCGAAATCACACTT	TCACTAATTCTGTATTTTCTTGGATGATTGTAAATAACATGCATTGTAAA	.	.	.	.	.	.	.	.	.	.	.	.	.	.	.	.	.	.	.	.	.	.	.	.	.	.	.	.
GDsnp01797	ss475882359	Lg11_PrimaryAssembly	24818275	-	yes	7	[T/G]	BOT	BOT	TTGCACCCAAGATCTCATTTTAACTAGTGAATCATTAACATGAGACTGGTTGGCACGTTTAATTACGTATGTTCATCAAAGATGTGTAGAGGGGGTCATG[T/G]TGGCATGCGTTGTGCTTCGCTTNTATCTAGGAGGTTTGCAAGCAAAATATATTGGCTCATTACATGGAAGGATCGTTTTCGTCTTATCGACAAATAACAA	TGGCACGTTTAATTACGTATGTTCATCAAAGATGTGTAGAGGGGGTCATG	.	.	.	.	.	.	.	.	.	.	.	.	.	.	.	.	.	.	.	.	.	.	.	.	.	.	.	.
GDsnp01800	ss475882607	Lg17_PrimaryAssembly	11939827	0.3214	yes	11	[A/G]	TOP	TOP	CCTCAGCAAGATCCCTAAAGGAAAGCTGAGCTGGAAGAAGTACGAATAGATTCATGTAGCAACGTAAATGATATTTCCCCGATATCTCTGGAGTTGATCG[A/G]ATTATCATGTTCCAAAAGAGGTAAATGTAGGGGTAAGAAAAACTGAATATTACTNTTGTAGGGACAGAAACCAGACAGTCGTTTGATTATTACTGAAGCA	TTCATGTAGCAACGTAAATGATATTTCCCCGATATCTCTGGAGTTGATCG	44	TC	33	TT	31	TT	47	TC	47	TC	30	TC	32	TT	30	TT	35	TT	33	TC	30	CC	40	TC	35	TT	29	TC
GDsnp01805	ss475882545	Lg15_PrimaryAssembly	42586117	0.0357	yes	13	[A/G]	TOP	TOP	ATCCGACAACCGGAAATTGAGAGGGGCGCGTGAGAGGTAAAAAGGGTTGTGTTGCTAGAACCACCCAGTAAAAATTAGTGAAAGCTTTGCTCCCTCCTAC[A/G]TTAAATACACTTCCCACAGATCCTCTAGGACCAAAACACTGCAAGCACAAAGATATTGCCTAGACTTCTATACCCATGTGTACATTCTGTAGCTATTTCA	GTTGCTAGAACCACCCAGTAAAAATTAGTGAAAGCTTTGCTCCCTCCTAC	36	GG	30	GG	21	GA	19	GG	26	GG	25	GG	22	GG	33	GG	26	GG	24	GG	17	GG	21	GG	26	GG	21	GG
GDsnp01810	ss475882301	Lg10_PrimaryAssembly	3917986	0.1071	yes	13	[A/C]	TOP	TOP	TAAAATCACAAAGCTTGAAGGAAATACGTTACGTCAAAATTAATGGGTCAAATTTCTCAAGTGGCCAAGTGGCCTGTAGCCGCATCAAAATTCATTGACA[A/C]GAAGTCGCATCAAAATTTAAAGGCACAAAGCCGCGTCAAAATTCAAATGGCACAAAGCCGCACCAAATTCCAAATGGCACAAAGCTACATCTAGAACTAC	AATTTCTCAAGTGGCCAAGTGGCCTGTAGCCGCATCAAAATTCATTGACA	32	GG	28	GT	18	GG	39	GG	25	GG	22	GG	16	GG	41	GG	20	GG	16	GG	27	GG	35	GG	33	GT	28	GT
GDsnp01811	ss475882488	Lg14_PrimaryAssembly	27740720	-	yes	12	[A/G]	TOP	BOT	GCTGGGTGTGCTGCAATATTGAAACCATCTGAGTTGGCATCTGTGTATGTCCCTTTTTGGTTTATATTATACTTTCTTCAGCTCTTATGTTGCTTTTGTA[T/C]ATTGTATGCCTATCATCATGTTATCAATCAATTTTAGGACTTGTTTGGAGCTAGCTGATGTGTGTAGAGAGGTCGGTCTTCCTCCTGGTGTCCTCAATAT	CTCCAAACAAGTCCTAAAATTGATTGATAACATGATGATAGGCATACAAT	.	.	.	.	.	.	.	.	.	.	.	.	.	.	.	.	.	.	.	.	.	.	.	.	.	.	.	.
GDsnp01813	ss475882532	Lg15_PrimaryAssembly	21299595	0.3929	yes	14	[A/G]	TOP	TOP	GTAATCATCTAACCATACAACAAGAACGCATATGCATCCAGAAGACTCATTTCAAGTGATGTAAATTCAATGAGCAGTCCAAGTAGCGAATTCAGCATCG[A/G]AACAAAAGGTACCTGAGCAGATTTATTGAGCTGGAGGAGAGTGCAAAACCGCGGCATATGCACCGATATCGAATTGCTGTTGATGGGCTGACTAAGCTGC	TTCAAGTGATGTAAATTCAATGAGCAGTCCAAGTAGCGAATTCAGCATCG	36	GA	31	GA	20	GG	44	GG	22	GA	36	GG	37	GA	32	GA	25	AA	23	GG	29	AA	33	GG	32	AA	26	GG
GDsnp01815	ss475882264	Lg1_PrimaryAssembly	8765305	-	yes	14	[A/G]	TOP	TOP	CCAGCCAAAGCCACTTCAGACTCGGGTTTAGTGTTCAAGAATTTCAAACTGTAATAGAGGACAATGGGTGAAACCTAAATACGGACCAGAAGAAATCTAC[A/G]GCAGACAAGTACCTCACGATAAGATGAATTAACTACTTTCGTTAGCCACAAATAATTTCTTCGCAGAACAGAAGAGAATTTCTCTCAAAAGATCCAAAGA	GTAATAGAGGACAATGGGTGAAACCTAAATACGGACCAGAAGAAATCTAC	.	.	.	.	.	.	.	.	.	.	.	.	.	.	.	.	.	.	.	.	.	.	.	.	.	.	.	.
GDsnp01822	ss475882724	Lg3_PrimaryAssembly	35638102	0.25	yes	12	[T/C]	BOT	TOP	TGTGACGGATTACGACTTAGTATATCAAATATAATAATACAATTAATTGAAAATTTGAGAAAAAAATTCTAACAAATTATATCATTACTCTTGATGTATC[A/G]GACCGTATTTTATGCAATGAAATGATGTGATCGTTGATGGTTGAATTATTACTTAATTACTGATTAACGTGCTTATTTTTTTATTAGTGACACATCATTT	AATAATTCAACCATCAACGATCACATCATTTCATTGCATAAAATACGGTC	2	GG	21	GG	16	GG	32	GA	11	AA	4	GG	23	GG	22	GG	12	GG	6	GA	6	GG	5	GA	2	AA	18	GA
GDsnp01831	ss475882824	Lg6_PrimaryAssembly	18210625	0.4286	yes	17	[A/G]	TOP	TOP	GCGCGCCACGTAGGCTTGGTAGTTTTTAGGGTCAACACATATATAGCAGTCATTGGAGATGATGATCCTTTATGATAGCAAAACTCAGCATTGTGATTCG[A/G]GTTTCCACATGTTTGACAACCAGTAGACGAAGTTGNATTTCAAAATCTACAAGTGACAACCATATGATTATTCTTGCCACAAATATGACAACCTTGAGAA	CATTGGAGATGATGATCCTTTATGATAGCAAAACTCAGCATTGTGATTCG	33	CC	24	CT	23	TT	31	CT	33	TT	25	CC	31	TT	33	CT	28	TT	28	CC	22	CC	28	CC	32	CT	21	CC
GDsnp01846	ss475882460	Lg14_PrimaryAssembly	1910498	-	yes	12	[A/C]	TOP	BOT	CAACCCAATTCAAACNCTTAAGATTTGGAGCGAAAATCTCCAACGAATTCGTCCGAGGCAATGGAGCATTAAAATTCCAATTTATATGCACATCTTCAAC[T/G]TTCTCACCAGAGATTTTAACATGGCAAAGATCATAACAAGAGGGACACTCAACACCAAATGATTCCAAAGACGAACTCTCAATGTCGATTTTTCGTAANC	GAGTGTCCCTCTTGTTATGATCTTTGCCATGTTAAAATCTCTGGTGAGAA	.	.	.	.	.	.	.	.	.	.	.	.	.	.	.	.	.	.	.	.	.	.	.	.	.	.	.	.
GDsnp01853	ss475882459	Lg14_PrimaryAssembly	1314494	-	yes	15	[A/G]	TOP	BOT	CCTCGGAAGTTCAAGTTGGGTAAAATTTTGTAGAAAAGGANAAATCATCAGTCAAGGTTGACAAATGATGGGATGCCTCAAATCTCCTTTATGTTTAATT[T/C]AGTGCATTCATTATCAGGCTTGCATTAGGTCCTTGAATTGATTGGAAGGAAATACTTGGGCCCTGTGGCTTCTNTTTTGAGCACTAATCTTAAGCATTCT	TCCTTCCAATCAATTCAAGGACCTAATGCAAGCCTGATAATGAATGCACT	.	.	.	.	.	.	.	.	.	.	.	.	.	.	.	.	.	.	.	.	.	.	.	.	.	.	.	.
GDsnp01855	ss475882417	Lg12_PrimaryAssembly	34297135	0.0357	yes	5	[T/C]	BOT	BOT	AAGAAATGCTATATGATTGCTGCAAGGGCACTTTCGATCGTTTGGGGCGACACTCCTCAATACTGGGAATGGATTTCTCTCCCCGACTCGAGGTCTCAAA[T/C]TTCGTTCTTCTTCCTTTCCAAGGAATTGTTATCTTATTAGCATTCCAAAATAGTCATTTTTTCTACACCCATTCCTCGGAATTGAGGATTGCAGATGATT	CACTCCTCAATACTGGGAATGGATTTCTCTCCCCGACTCGAGGTCTCAAA	45	TC	20	TT	30	TT	43	TT	31	TT	21	TT	36	TT	29	TT	25	TT	19	TT	22	TT	34	TT	38	TT	15	TT
GDsnp01867	ss475882305	Lg10_PrimaryAssembly	10313094	0.25	yes	10	[T/G]	BOT	TOP	AATAATTGGTGAATTGTCGTAAAAANGAAGTTACGTTCCAGAGACTTAGCAAGCCTACCGTGACGCAGCCAATCTGTACCCAAGATAACATCAAAATCCG[A/C]GATGTCCAAAGGAACAAGATTAGCTAGCATCACTTCCTCCTCGACAAGGANGGGACATCTTTGGTACTCCCCTTGTAANAAACTTCACATCTAGGCATTG	TCCTTGTCGAGGAGGAAGTGATGCTAGCTAATCTTGTTCCTTTGGACATC	37	CA	34	CC	26	CT	32	CC	42	CC	38	CA	38	CC	41	CT	39	CA	28	CC	25	CT	35	CC	22	CA	27	CC
GDsnp01872	ss475882844	Lg7_PrimaryAssembly	6969153	0.2083	yes	8	[A/C]	TOP	TOP	TAAATCCGTATTTCACACAAAATGTCTTGGGTTTGATTTCTGAAGCTGGTAAATTGCACGATGATGGCCAAGAAATGCTGAAACGCTTCTGTGAGTCTTG[A/C]TGGCTCTCAAAAGTTACCAACTGGTCCTCTTTTAGAAAAAAAATAAAAAAAATAAACACCATAATACATTATCGTGATTGAGAGTTTCCTATTATGCTAA	AAATTGCACGATGATGGCCAAGAAATGCTGAAACGCTTCTGTGAGTCTTG	7	CC	15	AA	21	AA	31	AA	18	CC	7	TT	13	AA	41	AA	33	AA	15	AA	18	CC	41	AC	32	AA	18	AA
GDsnp01874	ss475882413	Lg12_PrimaryAssembly	33496425	0.1786	yes	12	[T/C]	BOT	TOP	TTCTGATAATGAATGAGTTGCGAAATGTTGATCAGAAAGACGATGAAGTTGAACATATGTTTGAATAGTGTCATAGCTTGTCTTGCTTGATTTTTAGATG[A/G]ACGGATGTAGTTGTATAATTTGTTATGATGATTCATCCAGCGCAATTCTATTCATGTTTATGGTTCTTCAAGTTAGTCTTAAGCTTTGTAATAATTTGAT	TAGAATTGCGCTGGATGAATCATCATAACAAATTATACAACTACATCCGT	33	TT	34	TC	37	TT	45	TC	38	TC	28	TC	48	TC	37	TT	20	TT	35	TT	38	TT	37	TT	35	TT	37	TT
GDsnp01882	ss475882849	Lg7_PrimaryAssembly	9411545	-	yes	7	[T/G]	BOT	BOT	CACTGGTAAACCCAGCAGTTCTTAGCAACCACTACAATAACCTTACACCTCTCTGGCATCCCAAGGTTCCGAAGAAATGGGTATTGCCACACTCAAAATA[T/G]AAGTCAAAACGTAATAAGTTCATTAGAAGACTAGTCCGGAAAGTAAAATACGACGAGNGNCGGCAGCCNGTGGATTAATCGGACATCCCTTACTCATAGA	CTCTGGCATCCCAAGGTTCCGAAGAAATGGGTATTGCCACACTCAAAATA	.	.	.	.	.	.	.	.	.	.	.	.	.	.	.	.	.	.	.	.	.	.	.	.	.	.	.	.
GDsnp01885	ss475882697	Lg3_PrimaryAssembly	11511223	-	yes	16	[T/C]	BOT	BOT	TTCAATTATGATACCAAACAAGCCCTTTTTTTTTTTTTTTTTTTTTTGCTTCACTCAATTGAATAAGTCAGAAGATTAGTAGTTCTTGAGTTCAAAACTT[T/C]AAAGCAATGATAACTTAGTGAAAAGAATGAGTAGATATACCATTGTCATATATTCAAGTGAATAATTCACCCGAAAGTATCCCCACAATTACAAGGCTAT	TCACTCAATTGAATAAGTCAGAAGATTAGTAGTTCTTGAGTTCAAAACTT	.	.	.	.	.	.	.	.	.	.	.	.	.	.	.	.	.	.	.	.	.	.	.	.	.	.	.	.
GDsnp01886	ss475882733	Lg4_PrimaryAssembly	10289208	0.0357	yes	9	[A/G]	TOP	TOP	TCCTCCCCTTAAAATAATTCCTGTTTCTCCCTCCGGAAATTTAGGGTTTTGATCGGTAGAACTAACACATTGGGTTTTGCGTATTTGTTTATCTATATAC[A/G]TGTGCATTCAGTATTTGAAAGAGATCGAGAAAATTAAACATTGGATACCGAATGGGGATGAGATAGCATCAAATGTCTGGAAGGAAGCTCCGAATGCATG	GATCGGTAGAACTAACACATTGGGTTTTGCGTATTTGTTTATCTATATAC	29	GG	31	GG	22	GG	36	GG	24	GG	28	GA	25	GG	15	GG	32	GG	17	GG	17	GG	32	GG	27	GG	31	GG
GDsnp01888	ss475882455	Lg14_PrimaryAssembly	202026	-	yes	11	[A/G]	TOP	TOP	TGAATAAAATTAATTTTAGGACACACTGGTGGTCGGTGATGAAAAGTGTGCAAAAAAACATGTAATTGCGCTACAAAATCATGATGCTGGACCAAAGTAC[A/G]TGGTTGGGGAATAGATAGTACTTTTCTTTTAACAGTCATAGAGTGTTATCATTTTATGACCTCGAGTATATTCCCATTAACCACTCTGGTTGATTGATGT	CAAAAAAACATGTAATTGCGCTACAAAATCATGATGCTGGACCAAAGTAC	.	.	.	.	.	.	.	.	.	.	.	.	.	.	.	.	.	.	.	.	.	.	.	.	.	.	.	.
GDsnp01889	ss475882269	Lg1_PrimaryAssembly	10678260	-	yes	7	[T/C]	BOT	BOT	TGTGCGTCAACAATGTATATATTCTAAACTAGTCGCCTGGTATGTTTTAAGTCGCTTATATAGCAATGTTGACATGTCAGTATGTCACTTCTGTTATCAC[T/C]TTTTAAAAGTAAAAAGTGCAAAAGTACAGTTGATGAGTAAGAATACCACCTAGATTAGCTTTTGGGAGACTTAAAGATATCATGGTTTTCTAAGGAGTGG	GTCGCTTATATAGCAATGTTGACATGTCAGTATGTCACTTCTGTTATCAC	.	.	.	.	.	.	.	.	.	.	.	.	.	.	.	.	.	.	.	.	.	.	.	.	.	.	.	.
GDsnp01896	ss475882782	Lg5_PrimaryAssembly	8773329	0.3929	yes	9	[A/G]	TOP	BOT	TTGACCTCTCTTTGCTGTTTCATTTATTGGTCAAAACACCCCTCTTCCACATCTCATGNCTATCTTCGGNCTCACTCGCGAGCATATCTGCAGTACTGAC[T/C]CAGGGAAAGGACGCAGCTGACAACCCTCAAGGTTCAGATCTCTCTGTTATAGCTTTCTGTAATTAATTNATTCAATTAAGAGCTCTGTTTCTCNGTCTTT	ATAACAGAGAGATCTGAACCTTGAGGGTTGTCAGCTGCGTCCTTTCCCTG	34	AG	28	AG	21	AA	34	AG	22	GG	19	AG	27	GG	28	AA	33	AG	22	AG	33	AA	23	AA	23	AG	20	AA
GDsnp01899	ss475882454	Lg13_PrimaryAssembly	33731310	0.0357	yes	10	[T/C]	BOT	BOT	CCTATTTTGGACTGGAAAATAAGCAACTTCTTCTGACGGTCACACTTTTCATGATCAGGGATGAAAAACAGCAGCTTCTTTTGGGAATTAGACGAGCAAA[T/C]AGGCAACCCACCAACCTATCATCTTCAGTATTGTCAAGTGACAGTATGCATATTGGAATTTTAGCAGCTGCAGCTCATGCTGCCGCTAATAATAGCCCCT	ATGATCAGGGATGAAAAACAGCAGCTTCTTTTGGGAATTAGACGAGCAAA	35	CC	31	CT	37	CC	41	CC	33	CC	35	CC	23	CC	43	CC	26	CC	23	CC	41	CC	29	CC	40	CC	21	CC
GDsnp01902	ss475882457	Lg14_PrimaryAssembly	832270	-	yes	16	[A/G]	TOP	BOT	GATGCATTTCGTCGACTCCCCTCTCGAGTGGGNTGATGCTGCTTTCTTGGCTACANTTGTGCNTTATACACTAGTTATAAATTTGTAGCATTCACACTTT[T/C]TTTTATTCTTTTATACACCGTGTTAATTTTAGGCGGGGTGTGGATAGCATCTCCCATAAAAATTGGGCTGAGCCGGCCTTGAATTTTTTTGGGCTCTTGT	ATGCTATCCACACCCCGCCTAAAATTAACACGGTGTATAAAAGAATAAAA	.	.	.	.	.	.	.	.	.	.	.	.	.	.	.	.	.	.	.	.	.	.	.	.	.	.	.	.
GDsnp01919	ss475882854	Lg7_PrimaryAssembly	16147797	-	yes	8	[A/G]	TOP	TOP	CGAGTTAGAACTATAGATAAATGATTTACAAAANATGAAAAATGCTGAGAAAGTCGTATCTCCAGAGTAATTAGCCAACCTTCTCATTAGTATGACCACT[A/G]AATGTTAAGCTGCAGGCATTNGGAGACAACCCAGTTGAGATAGATTGGTTTAGATCCCAANGCTTCAGAGTGTTGTCTGTAGATGCAGAAACAAGGGTTT	AAGTCGTATCTCCAGAGTAATTAGCCAACCTTCTCATTAGTATGACCACT	.	.	.	.	.	.	.	.	.	.	.	.	.	.	.	.	.	.	.	.	.	.	.	.	.	.	.	.
GDsnp01935	ss475882664	Lg2_PrimaryAssembly	24785502	0.1786	yes	11	[A/C]	TOP	TOP	TCCCGAGATGTTGAACAATGGATCAAAACTCACAGGGTTGGATGGCAAAGCAGCCAGGACAGTTGGATCTATGGGTGCAGAGTTTGCAGTATTCATGCTC[A/C]AATAGAGAAGATATTACGAATTCAAAGAATTTTGGTGAACCTTAAACTAAGTTATCACAGTATAGAGGACTGCCTTCAAAATGCAGGTAAAAGGAAAGGA	CAGCCAGGACAGTTGGATCTATGGGTGCAGAGTTTGCAGTATTCATGCTC	38	TT	37	TG	23	GG	38	TT	48	TT	37	TT	30	TT	46	TG	28	TT	25	TT	34	TT	38	TT	40	TG	25	TT
GDsnp01937	ss475882717	Lg3_PrimaryAssembly	28214344	0.1429	yes	18	[A/G]	TOP	BOT	GGCAGTTTGGCCTCTCATTTATATAGTAAGATGGCTGTCAACTTCAAATTGTTCATTTTAATATAATATATTAGATTTATCACACAGTATGAACTCCAGT[T/C]GATATGCATATATAAGATCGTTACCTGAGAATAGCATGGTTTTCTTTACGTAGGTGAAAAGCATGAGCCATTGAGCTGGGATTTGAGAGTTCTAATAGCT	CGTAAAGAAAACCATGCTATTCTCAGGTAACGATCTTATATATGCATATC	39	GG	42	GA	21	GG	44	GA	43	GG	16	GA	28	GA	38	GG	27	GG	26	GG	29	GG	35	GG	37	GG	26	GG
GDsnp01942	ss475882781	Lg5_PrimaryAssembly	8207211	0.375	yes	7	[A/G]	TOP	TOP	TTCCTGCTTATTTTTTAGCTTTTCAGTTTTGAAATGAAAGAACAATGACCAGTGGTGGAAATGTGTTGTGACCTTGCATGATGGCGTGGGTTCGAATCTC[A/G]TCGGTGGATAATCTAACATTTAACTTATTAACTCTATCGTTTCACTAAAAAAAAAAAGGGTAAATTACATAGTAACCCATTAGGTTTTAGGTCCATTACA	AGTGGTGGAAATGTGTTGTGACCTTGCATGATGGCGTGGGTTCGAATCTC	15	GG	17	GG	6	GG	30	GA	21	GA	16	AA	10	GG	12	GG	12	GG	21	AA	1	GG	22	GA	21	GG	14	AA
GDsnp01946	ss475882838	Lg7_PrimaryAssembly	2259313	-	yes	7	[T/G]	BOT	TOP	TCACGAAACCATAAAACTAAAAAGGAAAACAAACTTTATATATAGTAGGCACAAGTAAACTTTTCTTGCTGCACAACATATATGTATACATAAATATAGT[A/C]ATAAACTATTGAGCCAATTACACAAATTTTTCTGGCAACTGACTCCCAGCACAACATGAACGGGTAGCTTAGGCAATCTAGACATACTGACTCAATTCTA	GCTGGGAGTCAGTTGCCAGAAAAATTTGTGTAATTGGCTCAATAGTTTAT	.	.	.	.	.	.	.	.	.	.	.	.	.	.	.	.	.	.	.	.	.	.	.	.	.	.	.	.
GDsnp01951	ss475882289	Lg1_PrimaryAssembly	27758009	-	yes	1	[A/G]	TOP	BOT	TTCCNTTAAAAACTCTTTANAATCTAAAAACATAATCTTCCTTGCATTTTCCTATCCCAATACCATTGATTTTTAATTTCAAATTATTAATTTGAGCTAC[T/C]GCCAATAATGTCAATGTGTTTGTAAAAGTGTTTCTCATTACCTTTGCTGTAAATCTTGTGTTTCTTTTGTTATACAACTATTTGAAATGTTTGGGCTTCT	ACAGCAAAGGTAATGAGAAACACTTTTACAAACACATTGACATTATTGGC	.	.	.	.	.	.	.	.	.	.	.	.	.	.	.	.	.	.	.	.	.	.	.	.	.	.	.	.
GDsnp01954	ss475882815	Lg6_PrimaryAssembly	7643846	0.0357	yes	10	[A/C]	TOP	BOT	ATATACGTGGACATATATGTGTAAGAACCTAAGAGGGTCGTTTTCCAAAGGGTTTCTTAATGAACAATTAATTGCAGTTTTATATGTTTGTAATGTTGTT[T/G]CAAGTAATTGCAAGAGAGGTCTCTAAACTAATCAGGAAGAATACAAGCCAGTTAATTTATTTATGGAATATCATATGACACAGTTAGATAAACTATAAAC	TGGCTTGTATTCTTCCTGATTAGTTTAGAGACCTCTCTTGCAATTACTTG	26	TT	40	TT	22	TT	34	TT	36	TT	24	TT	25	TT	47	TT	26	TT	20	TT	23	TT	35	TT	30	TG	24	TT
GDsnp01961	ss475882326	Lg10_PrimaryAssembly	30088912	-	yes	12	[A/G]	TOP	TOP	TATAAGATTCGGAATACAACGTTTGTACAGTGAACTAGTGCAGAGGTAGGTTATAGGCTAAATGTCCACTGGGCGGCTTTGTGTCCCTCTATAGGCTAAT[A/G]GTAAGAGAATGTCGCAAAGTAGTAGGAGAAAGTTTTAGGCCTAAAGATAAATTCCAAGTACAATTGCTATATTATTCTCTAGTGTCTTTAGTTTGATTTT	TTATAGGCTAAATGTCCACTGGGCGGCTTTGTGTCCCTCTATAGGCTAAT	.	.	.	.	.	.	.	.	.	.	.	.	.	.	.	.	.	.	.	.	.	.	.	.	.	.	.	.
GDsnp01964	ss475882615	Lg17_PrimaryAssembly	17105943	0.3571	yes	10	[T/C]	BOT	TOP	TAACCAAAAGAAACATCCGCTATATCCATCANAACACATAATCTTAAAATAGAATCAAAAGATCATTTGTGATTTAAAGCCTTAAATACTATAAAAAAGC[A/G]TCTTAGGATTACGTTCGTAGAACGTGTATACGGTTCATTATCACTCTTAAGNAGGTCTTAAATTCGACTCTCGTTGATAGACAAATTCGAATCTGGTTGA	TTAAGAGTGATAATGAACCGTATACACGTTCTACGAACGTAATCCTAAGA	34	CT	24	CT	23	CT	41	TT	18	CC	31	CT	35	CT	43	CT	25	CT	24	CC	29	CC	35	CC	31	CT	35	CC
GDsnp01974	ss475882587	Lg17_PrimaryAssembly	338036	0.4167	yes	10	[A/G]	TOP	TOP	ATGATGTCATGCATCCTTCGTACGTGCTCGTGGGGTTCATGCATTGCGGTTTCATTGGCACTACTTGACACCCCCTGAATCTGCTTTTCTATCTCTCTCT[A/G]GTAGTTTTCAACACTAAAAAAAGGTCATATAAAAATGCACATGATGTTCTACGTTCAATTATTGTTGATCTTCGAGTACTATAGGCATAAATTATTCATT	TTCATTGGCACTACTTGACACCCCCTGAATCTGCTTTTCTATCTCTCTCT	33	AA	17	GG	36	AG	32	AG	24	AG	7	AA	35	AG	36	GG	21	AG	16	AA	7	AA	20	AA	25	AA	15	AG
GDsnp02003	ss475882523	Lg15_PrimaryAssembly	14828041	0.1071	yes	9	[T/C]	BOT	BOT	TTATGCTTTAAATCTCCGAGGATTGATTTTGCATCCTAAGTTATCAGGGCTGACTTTTTATGTTGGTGTGTGTTTTTGCATGCTTCCATGAACACACGCT[T/C]GGTGTTCTTGTATTTTGATGTACATATGTGCTCTTNTCTGCACAGAAATGNCCTTNTGAATGTTTTCATAATAAATAAATTTTCATGTTTACTATATGGT	TGACTTTTTATGTTGGTGTGTGTTTTTGCATGCTTCCATGAACACACGCT	45	GG	36	GG	26	GG	25	GG	34	GA	25	GG	27	GG	32	GG	30	GA	33	GA	38	GG	33	GG	26	GG	22	GG
GDsnp02008	ss475882412	Lg12_PrimaryAssembly	32336823	0.2143	yes	11	[A/G]	TOP	TOP	CAATCTCACTGCTACTCACTAAATCGTTGACTTCCCGAAGAGATACACAAGGACCTAGGGCTCCAGAGATTTTAATATCTCTAGTGGTTACTATCTCAAT[A/G]GTTGCATCAAAATACATCTTCAAATATCCTTCTTTATCACGAGTAAAAATGTGGCTTAAACATTTTCTGAATTGATTTGACGCAAATGACTCACCTAGCA	GGACCTAGGGCTCCAGAGATTTTAATATCTCTAGTGGTTACTATCTCAAT	38	TT	34	TC	19	TT	30	TT	40	TT	26	TC	20	TT	49	TC	37	TC	25	TC	26	TT	41	TT	32	TC	31	TT
GDsnp02009	ss475882310	Lg10_PrimaryAssembly	16118189	0.2143	yes	19	[T/C]	BOT	BOT	AAGAAGAAGGAAGAGGACCCTGAAGGAAACAAGTGGGCTAAGAGTTTGAAGAAAACGAAAGCCGTCAAGGCAAGCTATTACAGAGCATATCTTTTAGAAA[T/C]AAATTAATACTTACGTATAATGATATTTGATTGGTTCTGTTTCTCTTTATTTCTCGCAATGTTTTATTGATTTTAGATAATCAAATTTATGTTTCCATTT	GAAAACGAAAGCCGTCAAGGCAAGCTATTACAGAGCATATCTTTTAGAAA	35	GG	32	GA	26	GG	42	GA	39	GG	24	GA	39	GA	35	GA	44	GG	20	GG	35	GG	26	GG	40	GA	22	GG
GDsnp02018	ss475882423	Lg13_PrimaryAssembly	885831	0.0769	yes	10	[T/G]	BOT	BOT	TTGGTATTCTTGTAAGGTCTGGTTTCAGCGTATCTAAAGCTCTGTTCTTCAACTTTCTCTCAGCACTTGTGGCACTACTTGGAACCGCAGTGGTAAAGTA[T/G]TGTCAATACTTTGTTGTAGGGTTATTCCATTTTGGTTAGTATCTTCGATAATTGAAATGAGAGTAATCCATTGCTATTGATGCAGGCTCTTATTTTGGGA	AACTTTCTCTCAGCACTTGTGGCACTACTTGGAACCGCAGTGGTAAAGTA	31	AA	36	AA	38	AA	27	AA	38	AA	27	AA	35	AA	41	AA	38	CC	19	AA	8	AA	30	AA	44	AA	28	AA
GDsnp02030	ss475882722	Lg3_PrimaryAssembly	32665819	-	yes	13	[A/G]	TOP	BOT	TGGACTCAGAATTTATAATAATCAATNATTTATAGAGAGAAGCTTCCCACACTCCAAAAGTTAATATGTATATACATGCGATTATGAAAAGAAACATAGT[T/C]AATAGGCTTGTGCTGGGAATCCTCATTGCTCATTCCTCATCTCGTTTTGAATTCGGACCAAGAAATTGAATAAAGAAAAATACTTTCAAAATTGTTCAAT	TCAAAACGAGATGAGGAATGAGCAATGAGGATTCCCAGCACAAGCCTATT	.	.	.	.	.	.	.	.	.	.	.	.	.	.	.	.	.	.	.	.	.	.	.	.	.	.	.	.
GDsnp02053	ss475882385	Lg12_PrimaryAssembly	9139894	0.1786	yes	10	[A/C]	TOP	BOT	CCTTCCCGCTTAATGTAAAATATACCGTTGTACTAAAAAATAAAAATAAAACAATGCTTATCTAATATATACATCTAGTATATGAGGAAAATAAATATTA[T/G]AAACAAAAAGTGAAGAGAAAGAAGATAGTGGGGCAACAAAAATGTCTTTAAGTGGGGTTACTTTAAAAAAATAATAAAAATAAAAAAGTGAAGATAATGA	TAAAGACATTTTTGTTGCCCCACTATCTTCTTTCTCTTCACTTTTTGTTT	38	GG	32	GT	23	GG	45	GT	36	GG	17	GG	26	GT	30	GT	19	GG	20	GG	30	GG	34	GG	18	GG	29	GT
GDsnp02063	ss475882445	Lg13_PrimaryAssembly	19689838	-	yes	16	[T/G]	BOT	BOT	AAACTTCTGGGGGAATCGAGGGCTTTCAAGTGNGATATGAAATGGAAGTCAGATTCTTTGAAAGGTTTGGTTTCTTTGTTTTGCGGTGGACAGGGGACTA[T/G]AGAATAAGCGGGAACAGGTTGGTAAAGGTGGTTAGCAACCTGTTCTAGATACGTGTCTAGGATGTTTAACTTATTGACTCAAATACATATATTAATATCA	AGATTCTTTGAAAGGTTTGGTTTCTTTGTTTTGCGGTGGACAGGGGACTA	.	.	.	.	.	.	.	.	.	.	.	.	.	.	.	.	.	.	.	.	.	.	.	.	.	.	.	.
GDsnp02100	ss475882932	Lg9_PrimaryAssembly	19763548	0.2308	yes	2	[A/C]	TOP	TOP	GAGCAGGGCCTTGCAAAATTGGGAACCCGACTTGCGTCCTGCACTCAAAGAATGTAAATAGTTTTCTTCCCCGTTGTCGGCTGGTTATTTCTTGTCTATA[A/C]GGAGAAACAGATTTTATCTGTCTGCCTCTTTCTTGCTAANCCAGCAACTTGTTTGTGTTTCCAGCTGGTTTCTTGACAAGGGACTCGCGTGTGGTGGAAA	AATGTAAATAGTTTTCTTCCCCGTTGTCGGCTGGTTATTTCTTGTCTATA	13	TG	33	TG	25	TT	46	TG	21	TT	13	TT	19	TT	48	TG	22	TG	16	TT	13	TT	24	TT	30	TG	9	TT
GDsnp02130	ss475882579	Lg16_PrimaryAssembly	14260645	-	yes	17	[A/G]	TOP	BOT	TTTTTTTTTCCAATTGGGATTATGGGATGCAAGAGAAATGCCAATGCGGAATACTCGTTAGTTGGTTCACTCTAAAAAAAATAGTTTCTTCTAGTTAATC[T/C]ACTTGGTGCCATGTGATTAGATTAGTGGGGCCACATCAACACACTAACAAAAAATATTGACGGAATGACTCAAGTGATGTGTGGTAGTGAAAGTCAGGGA	TTGTTAGTGTGTTGATGTGGCCCCACTAATCTAATCACATGGCACCAAGT	.	.	.	.	.	.	.	.	.	.	.	.	.	.	.	.	.	.	.	.	.	.	.	.	.	.	.	.
GDsnp02134	ss475882911	Lg9_PrimaryAssembly	2374016	-	yes	14	[T/C]	BOT	BOT	TGAGGATTTTGGTTGACACGTACCCGCCTTGAGTTCAGATGAAAAGTAGCTAGGGTTTGGCCTGATCAATGGATGTCATCATCACTCACACACAATCTCT[T/C]TCTACCCTCTAAGCATATGTGTCAGATGAGAGAGAGAGAGAGGCACAAAAAACCTAGACATTTTCTTTGCCTTTCTTTCAAGGCCAGAAGCCAAACAGCA	TAGGGTTTGGCCTGATCAATGGATGTCATCATCACTCACACACAATCTCT	.	.	.	.	.	.	.	.	.	.	.	.	.	.	.	.	.	.	.	.	.	.	.	.	.	.	.	.
GDsnp02169	ss475882807	Lg6_PrimaryAssembly	1142454	0.2857	yes	9	[A/G]	TOP	TOP	AAGACATGAGTACATATGATATAAAATACTTGGATGATGACTCGGAGTGGGTCTTGTTAACATGTGATGATGATTTAGAGGAGTGTGTTGATGTGTGCCG[A/G]TCTTCAGAGAGCCGCACAATTAAGCTCTCTCTCCAGATATCTCGTCATCACTTGAAAGGTTTCATAGGTAGACCGTCATGATAGTAAGATGCTTGTCTGA	GTCTTGTTAACATGTGATGATGATTTAGAGGAGTGTGTTGATGTGTGCCG	32	GA	46	GG	29	GG	44	GG	30	GA	25	GA	27	GG	46	GA	36	GA	18	GG	65	AA	39	GG	46	GG	24	GA
GDsnp02183	ss475882314	Lg10_PrimaryAssembly	18646962	0.0357	yes	10	[T/C]	BOT	TOP	TCAGCCCACATCTACTTTGAGGATACAACTGTTCTCTTTTAGAACTTAAATTCTGTTTCGAGTTGATTTGTGTTTTGGATTCGATATTAAACGATGAATC[A/G]CGTACTCAACTGGAAGATGGAGTTTGTCATACTTCTGTTTACGCTATATTTCAAGGCTCACCATTTCTCCTCTTAATCTCGGATTTCTTAGCTGAGGAAA	AATATAGCGTAAACAGAAGTATGACAAACTCCATCTTCCAGTTGAGTACG	26	GG	32	GG	25	GG	33	GG	40	GG	39	GA	31	GG	41	GG	20	GG	20	GG	15	GG	36	GG	25	GG	26	GG
GDsnp02194	ss475882569	Lg16_PrimaryAssembly	6803057	0.4643	yes	17	[T/C]	BOT	BOT	CTTAGTTAGGGTTTACAGATCTAGAGAGATTATGGCTATAGTAGCAGACAGTCACCATCCTTTGGCATTTACATTTGGAATTCTAGGTAAACAAAAGATG[T/C]ATATGTAGGTGTACATTACTCATTGAGTTTTATTTTATTTTATTTTAAAATTTTGTTACATTAGAGAGTTTTGAACTCTGTACTTAACATACATCTACCG	GTCACCATCCTTTGGCATTTACATTTGGAATTCTAGGTAAACAAAAGATG	29	AG	26	GG	27	AA	31	AG	34	AA	25	GG	42	AG	40	AG	32	GG	15	AA	20	GG	36	AA	31	AG	22	AA
GDsnp02212	ss475882381	Lg12_PrimaryAssembly	5429589	-	yes	1	[T/C]	BOT	TOP	ATTTAATTGTTTCATAAAAAAAAAGTATGTCCCTCCAATAAATTAAGCATAATTATATTTTATTATTCTCTTTCATTCAGATTACATCTACATTTATTTT[A/G]TAGTTTTGTCATCTTTCTTCACATGAAATATTTTATTATAAGAAGAAATGTGAGGCATGATTTGCCTACTCAATTGCTTAGAGAATTTCTAATGGAAGAT	CATTTCTTCTTATAATAAAATATTTCATGTGAAGAAAGATGACAAAACTA	.	.	.	.	.	.	.	.	.	.	.	.	.	.	.	.	.	.	.	.	.	.	.	.	.	.	.	.
GDsnp02230	ss475882934	Lg9_PrimaryAssembly	21319065	-	yes	11	[A/G]	TOP	BOT	CAAAACCTGATTAGAAGTAGCCTTAGCAGCAAATTCCTTGATAGAAAGAATTCACGGTCAAGGTGTAGGTCACAACTGGGAAACTGACCACAGTGCTGTT[T/C]GATTCTTCAAGCCCAAATACCGTTAGGTAAGGCTTAGCAAGGTTTTCGTCCGTAATGTCTATTAATATAAACAGTATCTGGATCAAGAGAATAAAAGAGG	GACGAAAACCTTGCTAAGCCTTACCTAACGGTATTTGGGCTTGAAGAATC	.	.	.	.	.	.	.	.	.	.	.	.	.	.	.	.	.	.	.	.	.	.	.	.	.	.	.	.
GDsnp02277	ss475882743	Lg4_PrimaryAssembly	17548421	0.1071	yes	14	[A/C]	TOP	BOT	TTCTTTTTCATACCTTATAAAAATATGCCATCTCTAAGGGTAATACAAATGAAAACCATGATGCATTATATATATTATATATATGCATAGAGATTCACTT[T/G]TTCATTTCATCCTTCCCGATTAGATTATTGGTACTAGTCACTACACTACTACAGTGTCTTTGCATAATTCTCCCAAATTTTATTTCCCAAACAGCTCGCA	AGTAGTGTAGTGACTAGTACCAATAATCTAATCGGGAAGGATGAAATGAA	47	GG	29	GT	19	GG	40	GG	34	GT	34	GT	36	GG	28	GG	24	GG	29	GG	22	GG	26	GG	26	GG	24	GG
GDsnp02293	ss475882850	Lg7_PrimaryAssembly	9764453	-	yes	7	[T/C]	BOT	TOP	GAAGGAGCAGCTCTTCATCATCCAGAAAGCTTCCTTGTTCGGCACGCAAACCGGCGACGTCTTGCAGGTGATCGATGTCGGGCAAAGGGTGCTCAACAAT[A/G]TCATCACTTTTCCTCCGGATGGGGTTTTCTTCGTCCGCTCTGATATCGCCATCGCTTCAAATCAGAGGGTTAATTTCAAGTATGTGTTAGAATTTGGTAT	GGCGATATCAGAGCGGACGAAGAAAACCCCATCCGGAGGAAAAGTGATGA	.	.	.	.	.	.	.	.	.	.	.	.	.	.	.	.	.	.	.	.	.	.	.	.	.	.	.	.
GDsnp02300	ss475882684	Lg3_PrimaryAssembly	2433313	-	yes	12	[T/G]	BOT	TOP	TTGATGGTTCATCTGTACGATTTTCAAAAGCAGGCATGGGATGGCCAATTTCATTTATTTCACCAATGTAATTCATATCAACATCAACATTTGTTGGCAT[A/C]AAAAAAGTATGAGAATCACCTGGAGTAGGCACATCAAAACCGAAACTTGCCGACACATTACCAACCTGCCCCTCTGTTCTTGAGGATCTATCACAACCCA	GCAAGTTTCGGTTTTGATGTGCCTACTCCAGGTGATTCTCATACTTTTTT	.	.	.	.	.	.	.	.	.	.	.	.	.	.	.	.	.	.	.	.	.	.	.	.	.	.	.	.
GDsnp02302	ss475882280	Lg1_PrimaryAssembly	18937660	0.2083	yes	8	[T/C]	BOT	BOT	TGTGGCCACATTCTCAACCGTATCGAACAGTTATATGAAACATGGTGCCATGAAGCTAAACTGTCGTAGAGATTGTTGTGGCTCACCGGCTACATCCAAA[T/C]GATACCATTCATTCATTCATTCATTTAAATCCATATTAGAACACACGCGTTCGAGAATTTAAGGAAGAATTAACAAATTGATAATCCGTCACTTGTTGCA	TGAAGCTAAACTGTCGTAGAGATTGTTGTGGCTCACCGGCTACATCCAAA	21	AG	24	AA	25	AG	38	AA	31	AA	21	AA	25	AG	24	AG	9	GG	35	AA	31	AA	32	AA	26	AG	8	AG
GDsnp02313	ss475882530	Lg15_PrimaryAssembly	20652109	0.3214	yes	15	[A/C]	TOP	BOT	TGGTGGAGCAAGGTCGAGAGTGTTTTAATTTAGCGATAGAGAAGTATGGTCTGGGCCTGGGTCCGGAGCACTATGTCTGCTTCATGGATATGTTAGGCCG[T/G]GCCGGTCAGATAGATGAAGTGTGGTGTGTGTTTGATGATATGGTTAAGCATGGCATTAGGCCTACAGCAGCAGTCTGGTCAGCATTGTTGAATGCTTGTA	TGCTTAACCATATCATCAAACACACACCACACTTCATCTATCTGACCGGC	33	CA	27	CC	17	CC	34	CC	25	CA	15	CC	34	CA	28	CA	27	CA	16	CC	25	AA	24	CC	29	AA	24	CC
GDsnp02333	ss475882446	Lg13_PrimaryAssembly	23320989	-	yes	16	[A/G]	TOP	TOP	ATTTTTTGGGAGCCTTAGGACTTGAAAAATTGGCTCGGTGGGTGCCAAGAAGGCGTGCTGGTGTGGCAGGGATGCCATGGGGCTGTAGGTGGTGCAGTAA[A/G]AGGGTCGGCTCAGCTCGGCCGAGGTGTTGGTGGCCCTGAGGCGCTAAAAGGTTGGCTCGGGCTGAACCTTGAGGGCTGCTGGGCAGAGGCCCGTGCAGGT	AGGCGTGCTGGTGTGGCAGGGATGCCATGGGGCTGTAGGTGGTGCAGTAA	.	.	.	.	.	.	.	.	.	.	.	.	.	.	.	.	.	.	.	.	.	.	.	.	.	.	.	.
GDsnp02336	ss475882429	Lg13_PrimaryAssembly	4984625	-	no	-	[T/C]	BOT	BOT	TGTCGTCAGTGTTCGGGAGAGTGTGTCATATGGGAAGAGTCGATTGATGAACGACCATGGGAGAAAGCCCGCTCAATGTAACTTCTTAGCCTTCCTACTT[T/C]ATCTTGCACTCTTGGTTTGTTTTCCATATTCTATATTTTCTGCCGTGCTGTTCCTTGTATTTAGTACCTAGTTTATAACAATTTAATCACTACCTTTTTT	ACGACCATGGGAGAAAGCCCGCTCAATGTAACTTCTTAGCCTTCCTACTT	.	.	.	.	.	.	.	.	.	.	.	.	.	.	.	.	.	.	.	.	.	.	.	.	.	.	.	.
GDsnp02363	ss475882473	Lg14_PrimaryAssembly	19099177	0.1786	yes	17	[T/C]	BOT	BOT	ATTGAAGTAAAGGAGAGGTGAAGCATGATTGAATCAATAAACAATTCAAACTCATTTGGTAGGGCATCAAGAGTGGCAGCGATCAAATCATGATCAGTAA[T/C]AGGTGCTTCAGTAGAAGTTAAAGAATCATAGATCTCCTTAATTTGCTAGAGGTGCCTAGAGATTGACAGAGAGCCTTTCTGAAAAGATTGAAGATGATAT	CTCATTTGGTAGGGCATCAAGAGTGGCAGCGATCAAATCATGATCAGTAA	42	GG	25	GA	25	GA	33	GG	36	GG	23	GG	33	GA	33	GA	34	GG	22	GG	25	GG	42	GG	41	GA	27	GG
GDsnp02371	ss475882292	Lg1_PrimaryAssembly	31896095	-	yes	8	[A/G]	TOP	BOT	TTCATGGTCCCGTGTGTCGGATCGTTGATTGATCTTATTTGTTATCTCTATACAGTCGTGGCCACTATATATGTATCGAATCATTGCATGAGTTTTGCTT[T/C]AGACACACAATCACACAGTAATGTGCTTTCGCATGTGATTAGCAGCTTAATTTCGAGAAACAGTGATCATACTCATGGCTTTGCCTTTCTTATTACCAAT	TTAAGCTGCTAATCACATGCGAAAGCACATTACTGTGTGATTGTGTGTCT	.	.	.	.	.	.	.	.	.	.	.	.	.	.	.	.	.	.	.	.	.	.	.	.	.	.	.	.
GDsnp02426	ss475882472	Lg14_PrimaryAssembly	17233305	0.4643	yes	16	[T/C]	BOT	BOT	ATTATTATTTTTCATTATTTTTATGGTATCCATGTTAACTTTCTTAATTTATGAACTGTCTAGTAGCCAGCAGCCTTTATTAGGTAGTCAGAGGTGAAGT[T/C]GGGTTTTCTAGAGTCTGTTTCGGAGTGCTTATAATGCTTACTGCATTAAATCTTACTTTGTCAATTCACCCATCACATTTACCATCCCTCACCCAGCATA	ATGAACTGTCTAGTAGCCAGCAGCCTTTATTAGGTAGTCAGAGGTGAAGT	21	CT	36	CT	18	CT	43	CT	20	TT	31	CC	27	CT	33	CC	30	CC	24	TT	28	CC	33	CT	21	CT	26	TT
GDsnp02428	ss475882261	Lg1_PrimaryAssembly	7906344	0.1429	yes	17	[T/G]	BOT	TOP	TGTTAGGATATTCTGTAAGAGTTGACGGAATATTCCGTCGTCTTCTCCTTTGGTCCTCACCGGTCGCCGCCGTCCGCCGCTGTCTGAACTAGTCGAAAAT[A/C]TGGAAATCATCACTAGTTTCTGGGTAAAATTTCAAAGATTCATAACTTACTCATTTCTCAACCATTTTTCACAAAATTTAAATGAAAATGAAGCTTATGA	GTAAGTTATGAATCTTTGAAATTTTACCCAGAAACTAGTGATGATTTCCA	21	GG	31	GG	24	GG	28	GG	36	GG	21	GT	28	GG	28	GG	25	GG	17	GT	30	GG	30	GT	31	GG	19	GT
GDsnp02437	ss475882938	Lg9_PrimaryAssembly	28614901	0.3929	yes	11	[T/G]	BOT	BOT	CGACAATGTGCATCGGTTAACAGAGAACCACTATTTTTACCAGGAATCTGAATAACATTTCACTGACCTATGGACTGGATGGCCGACTACTCAACCTCAA[T/G]TAAGAATATGACTGATACTCGCAGTCAAAAACGGAAATTGTATGTTTTGGACAGAAATTGAGGTAACGGAAAGAATACTAAGATCCTGATCCAGGTAACA	AATAACATTTCACTGACCTATGGACTGGATGGCCGACTACTCAACCTCAA	31	AA	37	AA	27	CC	39	AA	42	AA	26	AA	23	AC	38	AC	27	AA	24	CC	21	AA	41	CC	41	AC	19	CC
GDsnp02457	ss475882767	Lg5_PrimaryAssembly	2311502	-	yes	14	[T/G]	BOT	BOT	ATCCTAATCATATATTGATTTATGGAAAATCCAACAGTAGAGATTCATCATTCATATCCCATACGAACACTTCCGTAACTGTTGATTGACTGGTTTACTA[T/G]TTTAAACACTAGTGTTCGCATCCGAGAATCACCGTTGAATCTAATCATTTGGATACGATTTCATACTATAAATTGAATCTCGAACTATAAGTTCATAGCA	TTCATATCCCATACGAACACTTCCGTAACTGTTGATTGACTGGTTTACTA	.	.	.	.	.	.	.	.	.	.	.	.	.	.	.	.	.	.	.	.	.	.	.	.	.	.	.	.
GDsnp02463	ss475882714	Lg3_PrimaryAssembly	27636491	-	yes	9	[A/G]	TOP	BOT	TTGTTTATTGGTCAAATAACCTCGAATTGTATATTCCAGTGCCATATATTCACTCCAAATTAAATCATGAAATTATGAAATTGTTTAGCTTAAGAAAATA[T/C]CTTACAAAAGTAGGGTATTTTTCTCTTAATTGAAAGTTCACATCAATACAATAGTTGTACATATATGCAGTAATACAACTATATTGGAAGGACAAATATA	TGTATTGATGTGAACTTTCAATTAAGAGAAAAATACCCTACTTTTGTAAG	.	.	.	.	.	.	.	.	.	.	.	.	.	.	.	.	.	.	.	.	.	.	.	.	.	.	.	.
GDsnp02465	ss475882350	Lg11_PrimaryAssembly	12649329	0.0455	yes	15	[T/G]	BOT	BOT	CACCAAACAAATATAAAACAAACTTGTCAATTAACCCAACCTCCAAGGAAAGTTAGTGTGTTGAAACTCATGATAGGAATGTTACACTTATTATCTATTT[T/G]TACTATCTTAATTTTGTATCATCTTTCTCTCTAACTTCATAATCCGTCAACCCATGTAGATCTTATCTCTGTTAGAAAGATAATACAAATATATGATAAA	AGTTAGTGTGTTGAAACTCATGATAGGAATGTTACACTTATTATCTATTT	19	CA	27	CC	16	CC	31	CC	11	CC	10	CC	24	CC	7	CC	24	CC	29	CC	9	CC	24	CC	13	CC	9	CC
GDsnp02512	ss475882601	Lg17_PrimaryAssembly	7357141	-	yes	7	[T/C]	BOT	BOT	GGCTCGGCCCGATTCGTTTGTGAACGAACCTCGAGCTTATTGGGTGGTGTTGTTAAGTTCAATTGTGAAACAAATTCGAGTTTTAGTTTGAGTCGCCGCA[T/C]ATTTTTTGGATTTTAACTACACTAATATAAATTTTATGCCTATTTTATTTTAAATATAAGATCCAAATGTTTAATTTTTATAAACCAAACTTTAACGAAC	TGTTAAGTTCAATTGTGAAACAAATTCGAGTTTTAGTTTGAGTCGCCGCA	.	.	.	.	.	.	.	.	.	.	.	.	.	.	.	.	.	.	.	.	.	.	.	.	.	.	.	.
GDsnp02518	ss475882281	Lg1_PrimaryAssembly	19323207	0.1923	yes	5	[T/G]	BOT	BOT	GCGCATATCGAATAACTAATTAGCTAACTATGTATTTCGATTGAATATGTGACGTGCCAATTGGTAGACTAAACTTGGTCGGTGAGTAAATGAATGTGGC[T/G]GTGGTGGTGGTGTTAAACGCGTTGCTGACTCCTTATCCGAGCGATCATGGCCAAGGAAGAAACTTGTCTTGGCCTTTAGGTTCTAGAGCATGAGGACAAG	GACGTGCCAATTGGTAGACTAAACTTGGTCGGTGAGTAAATGAATGTGGC	23	GG	27	GT	31	GT	34	GG	32	GT	39	GT	19	GG	42	GG	13	GG	28	GG	7	GG	33	GT	26	GG	27	GG
GDsnp02535	ss475882681	Lg2_PrimaryAssembly	39057722	-	yes	13	[T/C]	BOT	TOP	GAGAGAGAGAGATTACTGCGTGCGTGGTGTTGTTAAAGAATGTTAGGATTTGAAGGTATAGAGAAAAGAATGTTGAAAAGAAAATCATCAAAAGCAATAG[A/G]ATGAAGGAAATGCGAGTGGACCACTGCTAGTTGGTAACTCTTAAAGCAAAAGGTGGAGCCTCCTTCTCCTCGCTTTGCTGACCCAATGGCTGGCAAGGGC	TTTGCTTTAAGAGTTACCAACTAGCAGTGGTCCACTCGCATTTCCTTCAT	.	.	.	.	.	.	.	.	.	.	.	.	.	.	.	.	.	.	.	.	.	.	.	.	.	.	.	.
GDsnp02538	ss475882274	Lg1_PrimaryAssembly	12937392	-	yes	17	[A/G]	TOP	BOT	GACTATAATATACATGTAATAAAAAAGGTATGTGAGTTTCACATTGCAATTTCGTAAACCGATACCTGAAACAACTTTAAACTAGATTTATTAGGGACTA[T/C]AGTTGATCTCATACTCATTCATTTTCTCTCATGTTTTGTGTTCCCCCATTCACAACTTCTCGCATTCTAAGTTGGTAACATGTCGTTATTGGAATTAGAT	AATGGGGGAACACAAAACATGAGAGAAAATGAATGAGTATGAGATCAACT	.	.	.	.	.	.	.	.	.	.	.	.	.	.	.	.	.	.	.	.	.	.	.	.	.	.	.	.
GDsnp02546	ss475882700	Lg3_PrimaryAssembly	13837944	-	yes	15	[A/G]	TOP	TOP	TTAAAATTGTGCAGCCCACTGGATTGAGGTGGGTTTAAAGTCCTTTGTTCTTTGTTATGACAGCACCAAAACTCCCTACAGTTGACATAGTTTGTTGCCG[A/G]TCAAATTCGTCCAAGATTTAATAGCTTAATCTATTAGTTAGCAAAGTTTCCCAACACTAAATTTCCAATTTGTTCAGAAAACAGGCAAGAATATAATTTA	TTTGTTATGACAGCACCAAAACTCCCTACAGTTGACATAGTTTGTTGCCG	.	.	.	.	.	.	.	.	.	.	.	.	.	.	.	.	.	.	.	.	.	.	.	.	.	.	.	.
GDsnp02575	ss475882896	Lg8_PrimaryAssembly	24161780	-	yes	11	[T/C]	BOT	BOT	AGACTCGGCAGCGAGATTGTCGTCATGATCGAATAATTCGTTTGAAACTTGAACAATATCATCGTCAGTTCTTACATCGTTTTTGGGAGGATGGGCAGGA[T/C]GAGGGCTTGAAGATTGTCGGAAGCTCAACTTCTTCGTCTTCCTTAGAGAAATTTGAGGTTCCACCTTAAAATCAAGCAGAAATATGGAGAGTAACCCAAC	GAACAATATCATCGTCAGTTCTTACATCGTTTTTGGGAGGATGGGCAGGA	.	.	.	.	.	.	.	.	.	.	.	.	.	.	.	.	.	.	.	.	.	.	.	.	.	.	.	.
GDsnp02576	ss475882368	Lg11_PrimaryAssembly	32043454	-	yes	4	[A/G]	TOP	TOP	TAATGCTCTCCCTCTGCATAGTGCAGCCCTCACATTTTTTAAGCATCCTAAACCAGCAAAATAAACCTGCAAACACAAATCACATGCATAGAACATCAGA[A/G]TTGACTGAGATACCTTAACACAAAATGGAAAATACAGTTCTTAACTTCACCAATGGATCTACCAAGCAGTTAAAGTTTAAACCATATAAGTAAATAATTG	AACCAGCAAAATAAACCTGCAAACACAAATCACATGCATAGAACATCAGA	.	.	.	.	.	.	.	.	.	.	.	.	.	.	.	.	.	.	.	.	.	.	.	.	.	.	.	.
GDsnp02600	ss475882857	Lg7_PrimaryAssembly	20193994	-	yes	8	[A/C]	TOP	BOT	GTGATTTTCTTAATCACATTTTAATAAGTGAGTTAGCATTAAGCATGGAATTAGTTACAATTTAGTTATGCTTTTATTGTTGTGTACCGAAGGAGCTGGC[T/G]TAGTTTGTATGACTTTATATAGCTGATGGGTTGTAGGGTCTGGCAAGCATTATTTTTTAATAGAAAATATTATTCCAAAAAATAAGAGCTCAACTCCCTT	ATGCTTGCCAGACCCTACAACCCATCAGCTATATAAAGTCATACAAACTA	.	.	.	.	.	.	.	.	.	.	.	.	.	.	.	.	.	.	.	.	.	.	.	.	.	.	.	.
GDsnp02619	ss475882847	Lg7_PrimaryAssembly	7816954	-	yes	12	[T/C]	BOT	BOT	CAACTCTCGGTCCTTCTTTACGTAGTCTGGTTTAGCAGGATGTGACCAGTTTGTTTGAGGTTCTATATACGCAACCAATTTATTCTGCTCTGTGTAGACT[T/C]TAAGTTTCTTCATCTTCTGATTACCGAAGTTCAGTTTGTTCCGATTAAGCACTTATATGTTAGAAACTTTGAAGATAAGTCCGTTTGGCTGCAAAATTCA	TTGTTTGAGGTTCTATATACGCAACCAATTTATTCTGCTCTGTGTAGACT	.	.	.	.	.	.	.	.	.	.	.	.	.	.	.	.	.	.	.	.	.	.	.	.	.	.	.	.
GDsnp02644	ss475882705	Lg3_PrimaryAssembly	20785848	-	yes	14	[T/C]	BOT	TOP	TTTAAAAACTGAAGAGAGAGAAAACGGGTAGATCTCTTTCTGATCTGATGCAGTATGTGTGCGGAGTAAAGAAATTGGTAAGGCGATGAGAGTGTGCAGC[A/G]GGTGGCGCCGTTTCCTTATCTTTCTACCTCTTATTTTCGTTCTTGCTCACTTCTTGTCCGGTGAGTGAGTCACTCCCTCATTTTCTTCTTTTTATTAAAA	GTGAGCAAGAACGAAAATAAGAGGTAGAAAGATAAGGAAACGGCGCCACC	.	.	.	.	.	.	.	.	.	.	.	.	.	.	.	.	.	.	.	.	.	.	.	.	.	.	.	.
GDsnp02664	ss475882583	Lg16_PrimaryAssembly	15514133	-	yes	1	[A/C]	TOP	TOP	GGTAATGTGGACATAAAAGATGACTTTCTATGCCTCTCACATATATCGCGAAGGAAATGTAGTTGCAGACACTTTTGCTAACGTGGGCTTGTCTTCTCCA[A/C]CTTTGGTATAACATGATTCCCCTCCAATTGCGCTTCGTGCCACTTTTTTTCCATACTATGTTGGCTTTCTTGGTTTCCACTTCTCAAATTAATGTGTGTC	AAGGAAATGTAGTTGCAGACACTTTTGCTAACGTGGGCTTGTCTTCTCCA	.	.	.	.	.	.	.	.	.	.	.	.	.	.	.	.	.	.	.	.	.	.	.	.	.	.	.	.
GDsnp02673	ss475882480	Lg14_PrimaryAssembly	23374828	-	yes	18	[T/C]	BOT	BOT	TCTTTCTTACTTTTTACTTCTCTTACTTTCTACTGAGTACTGATGGTGATATTTTCTCATTGATGGTACCCGTCGATCGGTTGCTTTTAGTCTCAGTCTG[T/C]GTAGTGCAATTGTTTCTGCTCATGTACATGGACATTTTACTTCACTTTTAATCAAATAGTTAATACTGTAAGGATATGACGGTAAAAGAGTCTCATATCG	ATTTTCTCATTGATGGTACCCGTCGATCGGTTGCTTTTAGTCTCAGTCTG	.	.	.	.	.	.	.	.	.	.	.	.	.	.	.	.	.	.	.	.	.	.	.	.	.	.	.	.
GDsnp02674	ss475882805	Lg5_PrimaryAssembly	34738249	0.1071	yes	13.5	[A/C]	TOP	TOP	AGCAGACAGCTCCACCTTTTAGTTGTACTATGGTGCATGTGGTGGTTTGCCAAGCAGTCTTTCCAGGCTGCATTGGCACCCTATACCATGGTCTTTGATA[A/C]GAGCCTACGACAGTCTTACATATGCATTACAACAAACACATACAAAACTGCAGCTTCTAGCAGGCTCCTATCAAGATTCAGAATCTCATTCATTCCACAA	CAAGCAGTCTTTCCAGGCTGCATTGGCACCCTATACCATGGTCTTTGATA	32	GG	29	GG	26	GG	26	GT	30	GG	23	GT	38	GT	42	GG	29	GG	31	GG	17	GG	25	GG	27	GG	18	GG
GDsnp02678	ss475882622	Lg17_PrimaryAssembly	22355097	-	yes	9	[T/C]	BOT	TOP	TGCAGCAGCCTGAAGAAAGTTAAATTTTATGAACAGAGCAAGGAATAATTAGAATATATATTCAAGAATACATAAAAGAATCCAAAAATGATACAGATAA[A/G]TACGTTATTTCAGAAAGCATCAATCTTATTTGTTTAACTTAAGGCTTCAATGCCATTACAATTAACCTGTGCATGAATGTATAAGCACCTATGCTACTGC	TTGAAGCCTTAAGTTAAACAAATAAGATTGATGCTTTCTGAAATAACGTA	.	.	.	.	.	.	.	.	.	.	.	.	.	.	.	.	.	.	.	.	.	.	.	.	.	.	.	.
GDsnp02685	ss475882885	Lg8_PrimaryAssembly	18437446	-	yes	4	[T/C]	BOT	BOT	AAGAGTTTTATTTCACTCACTCACATTTTTTGTTTTTGTATCCCTCCAGGTTCTAGCAGCAGAGTTCCGTATCAACGAAGATTCATGGCACTTTTTAGCA[T/C]ATATGTTTTTTATGATGGTATAATCATTATCTCACCTTACTGTACTATACCTATGCTCTGTATTGCGCGTGAAATAGGTCCAGATCCGCTCACCGCGCAC	TTCTAGCAGCAGAGTTCCGTATCAACGAAGATTCATGGCACTTTTTAGCA	.	.	.	.	.	.	.	.	.	.	.	.	.	.	.	.	.	.	.	.	.	.	.	.	.	.	.	.
GDsnp02779	ss475882819	Lg6_PrimaryAssembly	15563509	0.1786	yes	4	[A/G]	TOP	TOP	AACTATATAACAAGGTGCTGCATTTCTTTGGCTATATATCAAAAGCCATTGCACCTCCCATTCTGGTAGCATTTACTAAATGTGTGATACAATATTCCAC[A/G]CTGTAAAATTGTCATTGCTATTGTAGAAGCCCTAATCTGAAGCTGCTGACTGGTCACTGCATGGTATTTGATTATTTTTTATTTGACGAGTTACTAAGTT	GCACCTCCCATTCTGGTAGCATTTACTAAATGTGTGATACAATATTCCAC	34	CT	38	CT	33	CT	40	CT	37	CC	29	CC	36	CC	45	CT	34	CC	26	CC	23	CC	50	CC	44	CC	28	CC
GDsnp02819	ss475882809	Lg6_PrimaryAssembly	3075359	0.0357	yes	8	[A/C]	TOP	TOP	ATGCTTAATACCACTAAAGTAAACATTTCTTAATCCATTTTACCCAATTGTAAAAAGATTCTCATAACCGACTAGTGACTGATTAAGTGCTTAAATGTAT[A/C]TTCATGTACATAAGGCACGGTCAATTCAAAAATTTCACATTTACAAAAATAAAAAAAGTTCATTTTCCATCCACATTTATTTCTTTCGGGTAGCTAGCAT	TAAAAAGATTCTCATAACCGACTAGTGACTGATTAAGTGCTTAAATGTAT	25	GG	36	GG	23	GG	45	GG	38	GG	31	GG	28	GG	27	GT	29	GG	24	GG	16	GG	27	GG	24	GG	20	GG
GDsnp02838	ss475882365	Lg11_PrimaryAssembly	29215504	0.0455	yes	1	[T/C]	BOT	BOT	CTCTCCTCTGGGAGAAGGTAAAATGCCCAAATATCCAAACGTGGATGGGTTTGGCTGCTCTGGTGTAAATGGGTGCATGACGACTTGTGCCAGAGTTTCC[T/C]GGAATTAGTCACAATAGTTTTCATCATGACTTAGCTAACTGAAGGATTTTGGCCCATGGCCTAATTCTTGGGGAGCTAAACTTTTTTACCGAAAGAAGCA	TTGGCTGCTCTGGTGTAAATGGGTGCATGACGACTTGTGCCAGAGTTTCC	35	GG	0	-	13	GG	15	GG	32	GA	0	-	12	GG	34	GG	28	GG	16	GG	20	GG	9	GG	22	GG	15	GG
GDsnp02844	ss475882499	Lg15_PrimaryAssembly	2426169	-	yes	2	[T/C]	BOT	BOT	AGGAACCAAAATGTACCTTTGGTTTCCTCAGCCGTCCCTAAATTGTTCTACGCCAAAACTTTGGCATTTCTCTCAAATAAGTCAAGAATCGCAAACAAAT[T/C]AGTTATCTAAGATGATTGACCTTAATTTTTGGGTTTACCTTAGTCAGAAACGTAAATTTCCTAGCTGAAATCTTCTCGGATTCGAATAGAGGTTGGCATC	CGCCAAAACTTTGGCATTTCTCTCAAATAAGTCAAGAATCGCAAACAAAT	.	.	.	.	.	.	.	.	.	.	.	.	.	.	.	.	.	.	.	.	.	.	.	.	.	.	.	.
GDsnp02848	ss475882411	Lg12_PrimaryAssembly	31050393	-	yes	7	[A/G]	TOP	BOT	TTCTATGGCATTATTGTTGGGTAGTGTTATTTACATATATTTTTACGTCTCACACGTTCTTGTTAATTTTTGTCTATTTATATTTTTCAATTCATCCGAT[T/C]CAATAACTGAAAAATAAGGGAGCCGGTTTGGTCTTACCGTCTTAGGTAGGCAGGATGTGTAGATAGAAACAACGGCCCGTGCAAAAGGTATTAGACTATT	CCTACCTAAGACGGTAAGACCAAACCGGCTCCCTTATTTTTCAGTTATTG	.	.	.	.	.	.	.	.	.	.	.	.	.	.	.	.	.	.	.	.	.	.	.	.	.	.	.	.
GDsnp02853	ss475882846	Lg7_PrimaryAssembly	7207278	-	yes	18	[T/C]	BOT	BOT	ACCCCGTGATTGTCACCTTCCTGCAGAACAAGACACATGATGGAAAGTTATGATTTGGAGATGGTCGCTCGGAGGAGAAGATTAATGATACCATGATTTA[T/C]AATACCTGTCAGTAGTTCCAGACATGAAGTCACCCCTATCAGATATCTTTATCTTGGCTCCACTACCCTGCCAAACGAAAGTGCTCTGGTTAGAGTTTCT	TGATTTGGAGATGGTCGCTCGGAGGAGAAGATTAATGATACCATGATTTA	.	.	.	.	.	.	.	.	.	.	.	.	.	.	.	.	.	.	.	.	.	.	.	.	.	.	.	.
GDsnp10007	ss475882678	Lg2_PrimaryAssembly	37009197	0.3214	yes	12	[T/C]	BOT	BOT	AGCTTATTACAAGCGCGTGGGAACTCATAAATACACTTTGTTTGTATAATCTAGTGTATGATTAGCCACTGGCCCATGAACATATTTTTAAAATTTAATG[T/C]GCTTTGGTGGTGNGGTCATATGCATCAATTATCAAAACTGTTCTCCATCATTCCCAGGTTCTGACATAAAATATAAGAGCTTAATTGATAAGACTTTTTA	CTAGTGTATGATTAGCCACTGGCCCATGAACATATTTTTAAAATTTAATG	43	TT	17	TT	31	CC	35	TT	25	TT	32	CC	24	TT	31	TC	27	TC	24	TC	17	TT	27	TC	28	TT	26	TC
GDsnp10010	ss475882357	Lg11_PrimaryAssembly	20720334	-	yes	14	[A/G]	TOP	TOP	TGTCAAATATAGAAAACTTTGTGGTGATAACACATGGTATGTAAGAAGTACGTGTGCAAAAACAGCTTTAAAGGGTTGCACCAATTATGTCTACAGGTTC[A/G]TAAGGTAACATAATTTAGTTCAAATATGTATTTGACTAATTTTTTTGTTATTTCTTTTATTCAATCATTACCTGTAATCTAGGTGCCTTGCCGTTTAGAT	CGTGTGCAAAAACAGCTTTAAAGGGTTGCACCAATTATGTCTACAGGTTC	.	.	.	.	.	.	.	.	.	.	.	.	.	.	.	.	.	.	.	.	.	.	.	.	.	.	.	.
MdBFTb	ss475884087	Lg1_PrimaryAssembly	29328755	-	yes	4	[T/C]	BOT	TOP	GGTCTGTCATTATCTTCATCAGAAGTTATCATCCGAAAAAAAGAAAAGGTTAGTTATATCACACTAGTACTATCAATGTATCATATTATCTTGCCGCAGCAAATAAGCAATCACTAATTATTGGTGAAATTAACTTACTAAGGTATAAGCA[A/G]TCCTCATATCGTCACCGCCGATGTCGACGCGAGGTTTTTCAGCAATGACAGAAGGCATGAGCTCATGTCCATTAGCAACTTGCTTGTTTGGATTGTAAACTACATTCAGCTTCACACTTGGGGTGAAGATGTCAACAACCTCTCCTATCAC	TGTCATTGCTGAAAAACCTCGCGTCGACATCGGCGGTGACGATATGAGGA	.	.	.	.	.	.	.	.	.	.	.	.	.	.	.	.	.	.	.	.	.	.	.	.	.	.	.	.
MdFT2	ss475884096	Lg4_PrimaryAssembly	24189323	0.0357	yes	2	[T/C]	BOT	TOP	TTCGTACTATATTAGCAAATTTATTTAACAAGTGAATTAAGCTAAAGGAAAGATGTATATATATCCCTGTACAGAGAGAGACAGAGAGAGAGAAACAAAATACACACCAATGCAAATATTCCTTTAGGTTGGGGTCACTTGGGCTGGGTGC[A/G]TCAGGATCCACCATGACCTGCAATTAGTGGAAGTAATTAATGAAACCGGTGCATGTTAATTTCCCATTTTCTCAAAATTCTGTATGTATATATATGTATACAAATTAATTCATGAAAAAATAGGTCAATTGAAGAAGCATATATGGATGGA	ACCGGTTTCATTAATTACTTCCACTAATTGCAGGTCATGGTGGATCCTGA	26	AA	31	AA	18	AA	35	AA	28	AA	30	AA	21	AA	35	AA	27	AG	18	AA	33	AA	22	AA	26	AA	29	AA
MdGA3ox-like	ss475884138	Lg13_PrimaryAssembly	25540426	-	yes	2	[T/G]	BOT	TOP	GACTGTATGAGCCACTCAAGGAGTTGACATCAGAARAAAATCCACCTATGTACCGGGAAACCACTGAATGATTTTCTCGAGCATTATTACAATAAAGGCCTCGATGGGGTCTCTGCACTTAACTATTTRAAATTGTAAAGTTTTCTCATGT[A/C]TATGTTTTTGCAACTATAAAAATGTATGGATCAATCTTCTGTGAACCACTATATCGGATGTGTTTGCTTGTAATAAAACGTACTGATATTATCTCATCAACTTACATTTTAAGAACCACACCAAGTATGTGTTTATTACAAAAGAGTTCCA	AGTGGTTCACAGAAGATTGATCCATACATTTTTATAGTTGCAAAAACATA	.	.	.	.	.	.	.	.	.	.	.	.	.	.	.	.	.	.	.	.	.	.	.	.	.	.	.	.
MdMFTb	ss475884100	Lg14_PrimaryAssembly	28244484	-	yes	3	[A/C]	TOP	TOP	TGTCACAGCCATTGGTGACATGCTTGGAACCAAAGTAGACAGACATGCTCACGGTGGGGACGAACATGTCCACGACATCGCCGATCACTCGGCCGACAACAAGGGGATCGACGGATGCAGCCATGAGATCAGGGAGGAAATTAAGAGCAAA[A/C]ACAGCTAGGAAGAAAAGGAAAGACRCTATGCGAAACATAAGCAAAAGCAAGAAATGCTTTGTGATGAGGGGAGAGGAGGAGWAGGGTTTATATAGTAGTGTAAAAGTGAAATAAAAATAAATAAATAAATAAAAGTGAAATGGGCCCTCTT	AGGGGATCGACGGATGCAGCCATGAGATCAGGGAGGAAATTAAGAGCAAA	.	.	.	.	.	.	.	.	.	.	.	.	.	.	.	.	.	.	.	.	.	.	.	.	.	.	.	.
MDP0000156763	.	0	0	-	no	-	[A/G]	TOP	BOT	TTGCTAAATGAACTTAGCTCTTTCAACGATTATCTCAAAGAAAATGGTCCTTTTATCAA[T/C]GGGAAAGAGGTTTCTGCTGCTGATTTGTCGCTTGGACCCAAGTTGTATCATCTAGAGATTGCTTGGTC	TGATACAACTTGGGTCCAAGCGACAAATCAGCAGCAGAAACCTCTTTCCC	.	.	.	.	.	.	.	.	.	.	.	.	.	.	.	.	.	.	.	.	.	.	.	.	.	.	.	.
MDP0000168778	.	0	0	-	no	-	[A/G]	TOP	TOP	CTCTCGACAAAGATCACGTTGTAAAGGTTAACCAAGCTGAGGCTGAGTTCTGGAAGAAGTTGGAGGGATACAGAGTGGGAT[A/G]GAGTGATGAAATTTTGGGNTTTTGATTGTGGTGGTCAACAGTGGGTTTCAGAGACTTGT	CCAAGCTGAGGCTGAGTTCTGGAAGAAGTTGGAGGGATACAGAGTGGGAT	.	.	.	.	.	.	.	.	.	.	.	.	.	.	.	.	.	.	.	.	.	.	.	.	.	.	.	.
MDP000017222_N	.	0	0	-	yes	2	[T/C]	BOT	BOT	GAAGGGGAGGGAGCATGATGTTGAGGATCAAGAGGGTTCCCACCGTCGTTTCGAATTACCAGAAAGA[T/C]GAGGCGGAGGAGGGTGCTCGCCGCGTCGAGGGTTGTGGCCGCAATTGCCTTAACCAATGTTGCAT	ATGTTGAGGATCAAGAGGGTTCCCACCGTCGTTTCGAATTACCAGAAAGA	.	.	.	.	.	.	.	.	.	.	.	.	.	.	.	.	.	.	.	.	.	.	.	.	.	.	.	.
MDP0000172222_H	.	0	0	-	no	-	[A/G]	TOP	BOT	TTCACTAAAGTTGGACAAGAGGAGGTTCTATTCCGGTTTGAAGCCAGTGAAGATGGTGAAGTTCACTTTTTCCCTAGTGCACCCATTGATGTTGAAAA[T/C]TCTCCGAGCGTTGTTGCCATTAATGTCAGTCCTATTGAATATGGCCATGTGCTGTTGATTCCTCGTATTTTTGAGCGTTTGCCACAAAGGATTGAC	ACATGGCCATATTCAATAGGACTGACATTAATGGCAACAACGCTCGGAGA	.	.	.	.	.	.	.	.	.	.	.	.	.	.	.	.	.	.	.	.	.	.	.	.	.	.	.	.
MDP0000172222_M	.	0	0	-	no	-	[T/C]	BOT	BOT	GCACTTCACATGGCGGCTGAAGCTGGGAGTCCTTACTTTCGATTGGGTTACAACAGCTTGGGTGCATTTGCTACCATCAATCACCTTCACTTCCAGGCTTACTACTTGGCCGTGACCTTTCCCATTGAGAAGGCTCCTACCAAGAAAATATCCACTCTGAATGCTGAGGTGAAGGTCTCTGAGCTTCTGAACTATCCTGTCAGAGGTCTTGTTTTTGAGGGTGGAAA[T/C]ACTCTGGAAGATTTGTCTTACACCGTCTCTGATGCCTGCATATGCCTTCAAGAAAACAACGTACCGTACAATGTCCTTATCTCTGATTGTGGAAAGCGAATCTTTCTCCTGCCACAGTGTTATGCTGAGAAACAAGCTCTTGGAGAAGTGAGTGCAGAGGTTCTGGA…	TCTGAGCTTCTGAACTATCCTGTCAGAGGTCTTGTTTTTGAGGGTGGAAA	.	.	.	.	.	.	.	.	.	.	.	.	.	.	.	.	.	.	.	.	.	.	.	.	.	.	.	.
MDP0000194772	.	0	0	-	no	-	[T/C]	BOT	BOT	CATTCAGTCCAACCATTCCGTCATCTTTTATAATAATACCATGATTTGCTTCAACATGGTTGAGGCTTCTCGGATCAATGATG[T/C]GAAGAGGTTTTTCTATGCTTCAAGTGCTTGTATTTATCCTGAATTTAAGCAGCTGGAAACCAATGTGAGCCTGAAGGAGTCTG	TAATACCATGATTTGCTTCAACATGGTTGAGGCTTCTCGGATCAATGATG	.	.	.	.	.	.	.	.	.	.	.	.	.	.	.	.	.	.	.	.	.	.	.	.	.	.	.	.
MDP0000217438	.	0	0	-	no	-	[T/C]	BOT	BOT	TTTGGTCACGGAAACTGATAAGGCATGCGAAGATCTCATATTTAATCATCTCAAGCAACTTTACCCCACACATAAGTTCAT[T/C]GGGGAAGAGACTACTGCTGCTAATGGTGTAACGGAGCTGACTGATGACCCCACATGG	GATCTCATATTTAATCATCTCAAGCAACTTTACCCCACACATAAGTTCAT	.	.	.	.	.	.	.	.	.	.	.	.	.	.	.	.	.	.	.	.	.	.	.	.	.	.	.	.
MDP0000236168	.	0	0	-	no	-	[A/G]	TOP	BOT	CCAAAACTGTACCATCTCAAGGTGGCTCTCGGCCATTTCAAGAAGTGGACGGTTCCAGCAGATTTGGCCCATTA[T/C]CATAAGTACACCGAGCTGCTTTTCTCAAGGGAATCCTTCGTGAAGACCGCTCCTGCTGACGAGAAATATGTGATTGCGG	GCGGTCTTCACGAAGGATTCCCTTGAGAAAAGCAGCTCGGTGTACTTATG	.	.	.	.	.	.	.	.	.	.	.	.	.	.	.	.	.	.	.	.	.	.	.	.	.	.	.	.
MDP0000271782	.	0	0	-	no	-	[A/G]	TOP	BOT	ATCCAAAACTACGATTGGGGGAAGAGGGGTCAAGATTCCCAAGTGGCCAGGCTCTCTGCTTTCAACTCTGGTTCTGGGAT[T/C]AACCCACAAAAATCATATGCTGAATTTTGGATGGGAACCCATGAGTCTGGACCTTCTTTTTTGATTCGGAATTCGGATGAG	CCAGACTCATGGGTTCCCATCCAAAATTCAGCATATGATTTTTGTGGGTT	.	.	.	.	.	.	.	.	.	.	.	.	.	.	.	.	.	.	.	.	.	.	.	.	.	.	.	.
MDP0000288088_J	.	0	0	-	no	-	[T/C]	BOT	TOP	GCTTCTCGGGGAGTGGGAGGATCGCATGCAGAGAGGGCTATTTCGCTATGATGTCACTGCTTGTGAAACCAAGGTGATCCCAGGGCAATTTGGTTTCATAGCCCAGCTGAATGAGGGTCGCCATCTTAAGAAGMGGCCAAC[A/G]GAGTTTCGAGTTGATAAGGTCCTCCAGCCCTTTGATGGCAGCAAGTTTAACTTCACTAAAGTTGGACAAGAGGAGGTTCTGTTCCAGTTTGAAGCCAGCAAAGATGGTGAAGTTCAGTTTTTCCCCAGCGCACCCATTGATGTTGAAAGTT	TTAAACTTGCTGCCATCAAAGGGCTGGAGGACCTTATCAACTCGAAACTC	.	.	.	.	.	.	.	.	.	.	.	.	.	.	.	.	.	.	.	.	.	.	.	.	.	.	.	.
MDP0000303103	.	0	0	-	no	-	[T/C]	BOT	TOP	TTGGGCTTCGATTGTGGTGGTCAACAGTGGGTCTCAGAGACTTGTTTTCCAGCAGGAACCCTA[A/G]CCAAACCAAGCATGAAAGACCTTGAATACATAGAAGGTGTAAAGCAGCTCATCGAGAAGAATGA	GAGCTGCTTTACACCTTCTATGTATTCAAGGTCTTTCATGCTTGGTTTGG	.	.	.	.	.	.	.	.	.	.	.	.	.	.	.	.	.	.	.	.	.	.	.	.	.	.	.	.
MDP0000311865	.	0	0	-	no	-	[A/G]	TOP	BOT	ACCATCTCAAGGTGGCTCTCGGCCATTTCAAGAAGTGGACGGTTCCAGCAGATTTGGCCCAT[T/C]ACCATAAGTACACCGAGCTGCTTTTCTCAAGGGAATCCTTCGTGAAGACCGCTCCTGCTGAC	GGTCTTCACGAAGGATTCCCTTGAGAAAAGCAGCTCGGTGTACTTATGGT	.	.	.	.	.	.	.	.	.	.	.	.	.	.	.	.	.	.	.	.	.	.	.	.	.	.	.	.
MDP0000394192	.	0	0	-	yes	1	[A/G]	TOP	BOT	AGAGAATAAGCTCTTTGCAATGGTCCTTCCAGGGTTTTGGATGGACATTGGGCAACCAAGGGATTATATTACCGG[T/C]CTGAGGCTATACTTGGATTCGTTGAGGAAGAACTCTTCATCCAAGTTGGCCGTAGGCGCCCACATTGTG	GCCAACTTGGATGAAGAGTTCTTCCTCAACGAATCCAAGTATAGCCTCAG	.	.	.	.	.	.	.	.	.	.	.	.	.	.	.	.	.	.	.	.	.	.	.	.	.	.	.	.
MDP0000951479_11-14	.	0	0	-	yes	3	[T/C]	BOT	TOP	ACCAAAGACTTTGGAATCGAGTGCCGTATTGGAAGGTTCCACAACATTTATGGCCCTTTTGGAACCTGGAAAGGTGGAAGGGAGAAGGCTCCTGCTGC[A/G]TTTTGCAGAAAGACTCTCACTGCCACTGATAAGTTTGAGATGTGGGGAGATGGACTTCAGACCCGATCCTT	TCTCCCCACATCTCAAACTTATCAGTGGCAGTGAGAGTCTTTCTGCAAAA	.	.	.	.	.	.	.	.	.	.	.	.	.	.	.	.	.	.	.	.	.	.	.	.	.	.	.	.
MDP000320539_3-14	.	0	0	-	yes	5	[T/C]	BOT	BOT	AGATGGGAAGGTGACTGCTGTTAATCTTAGAGATGGAAGCAGTCTTCCTGCAGACATGGTTGTTGTGGGAATAGGAATCCGTCCAAACACAAGCCTATT[T/C]GAAGGTCAACTTACGTTGGAGAAAGGTGGGATCAAAGTGAATGGAAGGATGCAGTCAAGTAATAGCTCAGTCTATGCAGTGGGAG	GCAGACATGGTTGTTGTGGGAATAGGAATCCGTCCAAACACAAGCCTATT	.	.	.	.	.	.	.	.	.	.	.	.	.	.	.	.	.	.	.	.	.	.	.	.	.	.	.	.
MdSOC1-like	ss475884110	Lg1_PrimaryAssembly	28948424	0.1071	yes	6	[A/C]	TOP	TOP	GCCTACCAAATATGATTGACAAGCATTATTATTTATCTGATGAATGTTGACTTTAGACTGCGATGCGATCAACAGCGCGCACCATTGGCTGTCCAATGAGCAAATCGGTGTCCACCTCAGAACTCATGCTACTTTGGCTCCGGTAGTTTAT[A/C]GGAGCAGAAGCAGAAGCTCCTGCTTTTTCATTGCTTACAGACGCAGAAGCTCTTTTTTCTTGAGGTGAAAACTCCATCCACGGCTTCGCACAACACTGATCATATCATCATTGTGCAGATAAATAAACAAGAAAAGAAAGACCAGCAAAAT	AAATCGGTGTCCACCTCAGAACTCATGCTACTTTGGCTCCGGTAGTTTAT	32	CC	35	CC	25	CA	26	CC	37	CA	25	CA	25	CC	42	CC	27	CC	17	CC	16	CC	38	CC	32	CC	18	CC
MdTIR	ss475884124	Lg10_PrimaryAssembly	32275514	-	yes	4	[A/G]	TOP	TOP	ACATTGGGAAGTAYGCTAAGAATTTGGAAAAGCTTTCAGTAGCCTTCGCTGGAAAAAGTGATTTGGGGATGCAGTGTGTGCTGAAAGGTTGTCCAAAGCTCAAGAAACTTGAGATAAGGGACTGCCCGTTTGGGAATGCAGCTTTTCTCTC[A/G]GATATAGAGAAGTATGAATCSATGAGATCACTTTGGATGTCAGCCTGCAATGTGACTATAAACGCCTGCCGGTTATTGGCAAGTCAGATGCCGAGATTGAACGTTGAGGTAATGAAGGATGAAGGGGATGATGACTGTGTGGCTGATAAAG	AAGAAACTTGAGATAAGGGACTGCCCGTTTGGGAATGCAGCTTTTCTCTC	.	.	.	.	.	.	.	.	.	.	.	.	.	.	.	.	.	.	.	.	.	.	.	.	.	.	.	.
MR_7_M771	.	0	0	-	yes	1	[A/C]	TOP	TOP	TAATTCAACGATTCTGAAACATACAATCATCGTAATTCACATCCCACGTAATGTATGGAT[A/C]TATAAGAGTTACATATAAGTTACCATATSGGTGCTTCTTTACAATGGTAGTTTGCTAACT	ATTCTGAAACATACAATCATCGTAATTCACATCCCACGTAATGTATGGAT	.	.	.	.	.	.	.	.	.	.	.	.	.	.	.	.	.	.	.	.	.	.	.	.	.	.	.	.
MR_7_R214	.	0	0	-	no	-	[T/C]	BOT	TOP	AAGGGATACATAGAGGATTCYTGTCCRTGGGGAAGAGGTGAAACCCAATTTTCTRGCAGT[A/G]AAAGCTTCTTTATGGCTTCCTTCTTTACCAGCATCATTGCGAAGGCAGAATTGTCTTTCT	TTCTGCCTTCGCAATGATGCTGGTAAAGAAGGAAGCCATAAAGAAGCTTT	.	.	.	.	.	.	.	.	.	.	.	.	.	.	.	.	.	.	.	.	.	.	.	.	.	.	.	.
MR_EH034548_K35	.	0	0	-	no	-	[A/C]	TOP	BOT	NNNNNNNNNNNNNNNNNNNNNNNNNNCAATTTGGATCTTGTAACTCCTGACACTTTYGAT[T/G]CAAAGTATTTCTCGAATCTTCAAGTCGAGGAAGGCTTGCTCCAAAGCGATCAAGAGCTGT	ATCGCTTTGGAGCAAGCCTTCCTCGACTTGAAGATTCGAGAAATACTTTG	.	.	.	.	.	.	.	.	.	.	.	.	.	.	.	.	.	.	.	.	.	.	.	.	.	.	.	.
MR_EH034548_R235	.	0	0	-	yes	5	[A/G]	TOP	TOP	CCATGATTAAAATGGGTAATATAAGCCCGTTGACCGGAACCGAGGGGGAGATTAGATTGA[A/G]CTGCCGTARAGTTAATGGAGAATCATATGGATTAACTGCTACATTGGTANNNNNNNNNNN	AATGGGTAATATAAGCCCGTTGACCGGAACCGAGGGGGAGATTAGATTGA	.	.	.	.	.	.	.	.	.	.	.	.	.	.	.	.	.	.	.	.	.	.	.	.	.	.	.	.
MR_rp16k15_M80	.	0	0	-	no	-	[A/C]	TOP	TOP	CACAATAAGTCGAACACCCTCATCTGCCAACTTCATATAAGGATAAGAATTAAGAAATCA[A/C]GATTATWTGGGACAAAATAGAAGGGACATGGACAACAAATCATGGTAGTGGCACCTGCAC	CGAACACCCTCATCTGCCAACTTCATATAAGGATAAGAATTAAGAAATCA	.	.	.	.	.	.	.	.	.	.	.	.	.	.	.	.	.	.	.	.	.	.	.	.	.	.	.	.
RosBREED_SNP_AC_2593090_Lg16	ss475884124	Lg16_PrimaryAssembly	2593090	-	yes	14	[T/G]	BOT	TOP	TTCTTATTCAGCGCTCGTATAAAGCAGGAAAACATGTGCGAAGTCGTGGTTGGTGATATTTTTCAACTTATTGGGTGACTGGATGAAGTCGAGTAAAGAAAAACAAACATAAATCCAATAAAATGTATAGTTGCGGCAGTCTTTAAGGAAT[A/C]CGGATGCTCTCCGGATCCTCTTTATGTGGATCATGAGAATCGTGTTCGTTCATCGTATATCGTGCGATCATAAATTATTTTAAATATTTTTATGTAAAATTAAACACAAACGGTATCTGATAAAAACTATACGATGTACGATAAACGAACA	AACGAACACGATTCTCATGATCCACATAAAGAGGATCCGGAGAGCATCCG	.	.	.	.	.	.	.	.	.	.	.	.	.	.	.	.	.	.	.	.	.	.	.	.	.	.	.	.
RosBREED_SNP_AC_3334689_Lg16	ss475884124	Lg16_PrimaryAssembly	3334689	-	yes	16	[A/C]	TOP	TOP	ATTTACCTTTGCATCTGAGGTGCCGAGTTTGAATCTCCCCTCCCCCACTATCGCTTGTGTCAAAGATGAACACATCTAGGAAGTGTGAAGTAATGTTAGAACATTCAGCATCAGAAAACTAAGAAACCGACTCGCACACAGATGCAGGATG[A/C]ATGAGTTTCATTCAAAATAAGGAACGGAACAAGAAATCCGAAAAGAAAATGGGCGTAAAAGTAGGCAAAATTTGAGCCAGGAAGAAGGAAGCCATTGGTTTTACTTACCAGAGGGTTATGGCAGGCGTGAAGGAAGCTCCCAGTCTTCGGT	CATTCAGCATCAGAAAACTAAGAAACCGACTCGCACACAGATGCAGGATG	.	.	.	.	.	.	.	.	.	.	.	.	.	.	.	.	.	.	.	.	.	.	.	.	.	.	.	.
RosBREED_SNP_CT_2745724_Lg16	ss475884124	Lg16_PrimaryAssembly	2745724	-	yes	3	[A/G]	TOP	BOT	AACTCCTCTAACTTCATTCAATTTTGATTTGTAGTGGCTTAATAACTGTATTGGCAAAAGGAATTACCGACAATTTTTCACCCTTATGGTTACTTCTCTCCTCTTGGTAAGCATGCCCCTCCATTCTTTGCCTATTAAGATTCTTTAATAG[T/C]CCTTTGAGTTTGCTCCAGTTCCAGGTAACCCGTGCCCTATGATCATCCCCCCTGCACTCTAGCCTTTTCTTTAAAATCTTGATGAAGCTTTGCCAGTGATTCCATGTCATCTATTACTTATGCAGTAGGACCTTTGCTTTAGAACTTGTAG	GGGGATGATCATAGGGCACGGGTTACCTGGAACTGGAGCAAACTCAAAGG	.	.	.	.	.	.	.	.	.	.	.	.	.	.	.	.	.	.	.	.	.	.	.	.	.	.	.	.
RosBREED_SNP_CT_30187_Lg11	ss475884124	Lg11_PrimaryAssembly	39006	-	yes	2	[T/C]	BOT	BOT	ATTTTACCGGTTTGGGTTTCGTTCTAAGCTTCTTGGAACATCGTTAAAACATTTCAATTTCATACACTTATTTATCATTTTATTTCAATTTCATACATTTATTATATAGTCCGTTAAGCGATGGCATGGTAAATATAGGTCTACATTTGTA[T/C]GTAGCTGCCAAATTTGTGACACGGACAAATTTTTTTATTTTATGCATTTAAATATAATAATTTACCCTATGAAAAATTAAAAAAAAACTGAAATCCATCCCCTGCCCCCGCAACCCCCCATCCCACCCCCACCTCCCCGGCAACCCCGCCA	TTATATAGTCCGTTAAGCGATGGCATGGTAAATATAGGTCTACATTTGTA	.	.	.	.	.	.	.	.	.	.	.	.	.	.	.	.	.	.	.	.	.	.	.	.	.	.	.	.
RosBREED_SNP_GT_14945861_Lg5	ss475884124	Lg5_PrimaryAssembly	13355508	-	yes	1	[A/C]	TOP	BOT	AAATAAGCCTTGGTTTGGCTTCTTTCTTTGTGAGCAAATACTTTAAAGCTGCATGATCAGTGTAAACAATGACTTTAATGACAATTAAATAAGAATGAAATTTATCTAATGCAAACACAACAACAAGGAGTTCTTTTTCAGTGGTGGAGTA[T/G]TTTAATTAAGCATCATTCAAGGTCCGGGAAGCATAATAGATGACATGTGGCTGCTTGTTCTTCCTTTTGCCAAAAATAGCTCTAATTGCATAATCTGAGGCATCACACATGAGCTCATAAGGAAGACTCCAATCTGGTGGAATTATGATAG	CCACATGTCATCTATTATGCTTCCCGGACCTTGAATGATGCTTAATTAAA	.	.	.	.	.	.	.	.	.	.	.	.	.	.	.	.	.	.	.	.	.	.	.	.	.	.	.	.
RosBREED_SNP_TC_2419416_Lg16	ss475884124	Lg16_PrimaryAssembly	2419265	-	yes	16	[A/G]	TOP	BOT	AAAAGAAACCCATGTTAGCTAAGAAAAGAAACCCATCAATCTGAAAATAGTTAGTTTGCCAAATCTCAGTGGTGAACTAAAAAGGGATTTGGTTTATTGTTATAGACTTTTTCGTTTGAGGATTCTTTTGTTTCATTTTGTTGATTTATTT[T/C]AGTGTTTTTGGGCAATTTGTGATTAACGATAGTTTGGTTTCTCCTACCTTATACATGTGTTGTCTAATCTGGGATTAAGATCTTAGGGGTGTGCTATCCACACATCTCATTTTACTTCTCACACACCCCTTGATAATTTCAATCCGTTGAT	AAGGTAGGAGAAACCAAACTATCGTTAATCACAAATTGCCCAAAAACACT	.	.	.	.	.	.	.	.	.	.	.	.	.	.	.	.	.	.	.	.	.	.	.	.	.	.	.	.
RosBREED_SNP_TC_32129472_Lg3	ss475884124	Lg3_PrimaryAssembly	27326492	-	yes	11	[A/G]	TOP	BOT	CTTCATTAGCCCATTTATGGCATGGTAAATAATGTTACTGAGAACTGAAATATATGAATAGCTCACTAAGTATTCATGGCATGGTGCAGTGTAAATTGGCTCTGTACTTCTGTTGATATGCTGTCTGATATGTTAATTTTGGATTTATGAA[T/C]GTAATATATGCAGGAGTTTAGTGACCGGTGGGAGGTGGACCGCTATTTGAGTGCAAGTGGTTATCTTGGCGATAACACTCATCCATTTTTTGTTGCACTGCCAAAGGATAGGAATACTATTTCAAATGATGAATTTCGCCGGCAGATAGCT	TCAAATAGCGGTCCACCTCCCACCGGTCACTAAACTCCTGCATATATTAC	.	.	.	.	.	.	.	.	.	.	.	.	.	.	.	.	.	.	.	.	.	.	.	.	.	.	.	.
RosBREED_SNP_TC_3297840_Lg16	ss475884124	Lg16_PrimaryAssembly	3297840	-	yes	13	[T/C]	BOT	BOT	TCCGGTGATACAAGCTTCTTGGCGTGATTGATGGAACTGAGATCTGTCCACCGCCTCTCTTATCTGATCGCTCGCTGAATCCTGCTTTTGAGGAGTGTAAAATGAGATTTTTGGAGTGTCGATAATACTTCCCTTTATTAATTACTAGAAT[T/C]AATTAAAGAATTGAGAAGTACATTTTTTTTCTTCTTAACTGACCAATGAATGAAATGTTGGGTTATATTAAACTGCTAACAACATATAACCAACTTTATCAGTTTAATATAACTCAACTTTTTTGTTGAGCTGGTAAGCATTTTTCTCTTC	ATGAGATTTTTGGAGTGTCGATAATACTTCCCTTTATTAATTACTAGAAT	.	.	.	.	.	.	.	.	.	.	.	.	.	.	.	.	.	.	.	.	.	.	.	.	.	.	.	.
RosBREED_SNP_TC_3303558_Lg16	ss475884124	Lg16_PrimaryAssembly	3303558	0.3214	yes	13	[T/C]	BOT	BOT	CTGTGGCATCGACGATCAGTCTGCTGCTGGGTTTTGGCCTTGGTTGGAACAACATCAGTTTAATTAAGCAATGAAATAATCAAAGAGGCAACAAACCAAATTACCATGTTAATTTCTATCAGTTTTTAATTAAAATATTCCGTGTTCTTGG[T/C]GATTAGATTAAAGTTTTATGGGATGAAAAAAAAAATCCAGGTGAATTTGAATTGCATTTTAGTAGCTGGTGACTGACTGAGTGTTGCAGCAGCTCCTAGCTAGCATGGGACATGAAATAAAAAAGGGATTTCTCTCCTCCTTTAGTTGTGT	TACCATGTTAATTTCTATCAGTTTTTAATTAAAATATTCCGTGTTCTTGG	30	CC	24	TC	29	TT	36	TT	35	TC	23	TC	21	TC	24	TT	28	TC	21	TC	16	TT	29	TC	21	TT	23	TT
RosBREED_SNP_TC_7275449_Lg12	ss475884124	Lg12_PrimaryAssembly	6113691	-	yes	16	[A/G]	TOP	BOT	TTTTGGTGTGGGGCAAAGCCCTTGGACTCTCCTAATACCTCTTTTGCTACTTTTCGGAAAAAAGGCTGTTGCTGGAAATCATAATCATCAAAAGTGGGAAACCGAGAAAAGGTGTTCTATATCGGTGAGATTCATTTCTGTACAAGTATTT[T/C]ACAAAGGAAAAGGGCGAAAAAGGTTAAAAAAGACAGTGCTCTTTCCTGAAACTTTACGAATCATCCACACATTTGACACTTAAGGTGTGTTTGGATAACAGACTTTAACATCCCATGGAATATAGGTAAAATATGTTAGGAATGCAAAATA	TTCAGGAAAGAGCACTGTCTTTTTTAACCTTTTTCGCCCTTTTCCTTTGT	.	.	.	.	.	.	.	.	.	.	.	.	.	.	.	.	.	.	.	.	.	.	.	.	.	.	.	.
RosBREED_SNP_TG_14005103_Lg17	ss475884124	Lg17_PrimaryAssembly	13924785	-	yes	16	[A/C]	TOP	BOT	TGATATTAATGGAAAACCCTAGACGGAATGAGAACTAATGGCAAACCCTAGAGGGAAGGAAACTAAAGGCAAAATCCTAGAATATTATTGTGCAATCTTGGAGAGAATATGGCAAACCCTAGAATATTGTTGAGAAATTTTGGAGAGAATA[T/G]GGTAAGCTCTCTAGACTTTGGTATGTCTTGTTATGAAGGCAACTGGTATATATAATGGTAAGAACCGGTGACTTGGTTGTGAAGCATAAGATCAAGGTGGGATTTTGGGTCGGTGATCTCTAAAGTTTAAGCTAAAAATATGGATACAAAG	TATACCAGTTGCCTTCATAACAAGACATACCAAAGTCTAGAGAGCTTACC	.	.	.	.	.	.	.	.	.	.	.	.	.	.	.	.	.	.	.	.	.	.	.	.	.	.	.	.
RosBREED_SNP_TG_15738487_Lg11	ss475884124	Lg11_PrimaryAssembly	15404129	0.4286	yes	18	[A/C]	TOP	BOT	CAATTAATTAGAGAAAAATTGGAGCTAACTATATTTTATTTCATCCCTCGTCTTAAGTGATTTTCAACATATGCTAAAAGGTTCCAATTTTATCATCTTGCATCATGAGCTTTTAAATCGTACAAATTTATGTTTGTCGTTTATTTCACAA[T/G]ACGATCCTCTTTTACATGGATGCAGTAAACGATGTGGGATCCATTTCTAGGCTGCATAGAAGTCACACTTACATATACATATACATATATTAGGGCCATACTGTATAATTAGTTATCTACAATGAACATTGACTACAAGAGAAGCCAAAGT	CTAGAAATGGATCCCACATCGTTTACTGCATCCATGTAAAAGAGGATCGT	29	TT	28	TT	38	TG	41	TT	28	GG	28	GG	35	TG	35	GG	38	TT	26	TT	30	TT	44	TG	38	TG	27	GG
RosBREED_SNP_TG_23405001_Lg16	ss475884124	Lg16_PrimaryAssembly	20812266	-	yes	7	[A/C]	TOP	BOT	CGATCCTATCGGCCCTTCGCGTGTGGATTTTTCTCCTAAAGGGTATCTCTCATTCAATCGGTTTATTTGACACTTTCTCCTTACCTTTCCTTGGAACAATTGCCTCATTTTTCCTAGCAGCTTATGTTGGCTCGACAAACCCGAAGCCTCA[T/G]ACTCGCCTACAAACTTACAAAGATTGACGATCTCTTGCCTGGACTTTTGTCATCTCGTAGCCTTCATTTTACCTCCATAAAGCTTAAGCGGCTCCCTTTTTTCACCTTATTATACACATCTACCACCTCTGACACCTCAACATTCGAACAT	ACAAAAGTCCAGGCAAGAGATCGTCAATCTTTGTAAGTTTGTAGGCGAGT	.	.	.	.	.	.	.	.	.	.	.	.	.	.	.	.	.	.	.	.	.	.	.	.	.	.	.	.
RosBREED_SNP_TG_3193686_Lg16	ss475884124	Lg16_PrimaryAssembly	3193686	-	yes	11	[T/G]	BOT	BOT	TCCTTCGTTAGATCCAAGTACTCTAAATTGATTAAAATTGAGAGCGTATAGGTATAATTTAAATTTACTCTAAATATAACTCTCCTTCTTCTTCTTCCTAGTTTCGGGCGTGCGTGAGAACTAAGTCGTCGTGAAGTTCAAGCAACTGTAC[T/G]CTATAAATACACACGAAAATCAGCAGACAGCAGAATTCGAACTTTCAGAAGCTTCCACAGAAAGAAAGCAGAAGCTTCTGCTTCTCAGAGGTACGAGATTCCACGATTCCTTCCAAAACTTCTAATCGCTCACTTTGAATTCTGTGCTTTC	TTTCGGGCGTGCGTGAGAACTAAGTCGTCGTGAAGTTCAAGCAACTGTAC	.	.	.	.	.	.	.	.	.	.	.	.	.	.	.	.	.	.	.	.	.	.	.	.	.	.	.	.
RosBREEDSNP_SNP_AC_10296435_Lg5_01651_MAF40_436577_exon1	ss475878274	Lg5_PrimaryAssembly	8899488	-	yes	19	[T/G]	BOT	TOP	CAATTAGACTCACAAATGAAATATAGAGCTTCAAATTATTCCATCACATGGAAGAGCTTGA[A/C]GTTATTCTGTCATACAAAACATCGTTTTCACACCATGGTGGGCAAAATCCAAATAGATGGC	GGATTTTGCCCACCATGGTGTGAAAACGATGTTTTGTATGACAGAATAAC	.	.	.	.	.	.	.	.	.	.	.	.	.	.	.	.	.	.	.	.	.	.	.	.	.	.	.	.
RosBREEDSNP_SNP_AC_10506816_Lg3_00194_MAF30_MDP0000322025_exon1	ss475877614	Lg3_PrimaryAssembly	10081565	-	yes	8	[A/C]	TOP	TOP	GCTCGAAACCCGCTATATCTAGAAAGTCCCGAATATGGTAGTGGCTTTTAAGCCAATTTCC[A/C]GTCACCTCCGCCAAGTTTTGTTCCCCCAATGAGGTACAAAAATGTTCATGTCGTCCTAAGC	GCTATATCTAGAAAGTCCCGAATATGGTAGTGGCTTTTAAGCCAATTTCC	.	.	.	.	.	.	.	.	.	.	.	.	.	.	.	.	.	.	.	.	.	.	.	.	.	.	.	.
RosBREEDSNP_SNP_AC_1065683_Lg15_01009_MAF20_MDP0000225641_exon2	ss475881245	Lg15_PrimaryAssembly	1065683	-	yes	10	[T/G]	BOT	TOP	CGTAAACTGTTTTTTTTAATGATTGAGTCGAAATGGTGTTTTATTTGGTTTAGGGATCCAA[A/C]GAAGCTATGGACAAGAAGAACCAACAAACCAACAACAATGCCGCCGACAATGTGGAGGTTC	TTGTCGGCGGCATTGTTGTTGGTTTGTTGGTTCTTCTTGTCCATAGCTTC	.	.	.	.	.	.	.	.	.	.	.	.	.	.	.	.	.	.	.	.	.	.	.	.	.	.	.	.
RosBREEDSNP_SNP_AC_11050637_Lg7_01882_MAF50_55306_exon1	ss475878869	Lg7_PrimaryAssembly	9411428	-	yes	11	[T/G]	BOT	TOP	TATGACGAGTAAAACTTTAGAAAGAATTCAACCAACGCACAAAATAAACACTCAAATATGA[A/C]GCTTGATTTGAAAGGGCACTGGTAAACCCAGCAGTTCTTAGCAACCACTACAATAACCTTA	TAGTGGTTGCTAAGAACTGCTGGGTTTACCAGTGCCCTTTCAAATCAAGC	.	.	.	.	.	.	.	.	.	.	.	.	.	.	.	.	.	.	.	.	.	.	.	.	.	.	.	.
RosBREEDSNP_SNP_AC_11489706_Lg1_01815_MAF40_873112_exon1	ss475876699	Lg1_PrimaryAssembly	10401942	-	yes	6	[T/G]	BOT	TOP	ACTCCGCCTCCAGATTCCACAGATGAGAACCAGTTCACTGAAGGAACACTGGCGATCTAGA[A/C]GATGGCAAACACGGTAAACGATAAAAGGAAAATGTAGAAACAGCTCAAGAACTGTATTGCA	TCTTGAGCTGTTTCTACATTTTCCTTTTATCGTTTACCGTGTTTGCCATC	.	.	.	.	.	.	.	.	.	.	.	.	.	.	.	.	.	.	.	.	.	.	.	.	.	.	.	.
RosBREEDSNP_SNP_AC_1193551_Lg12_RosCOS3293_MAF50_756728_exon3	ss475880356	Lg12_PrimaryAssembly	1186427	-	yes	18	[A/C]	TOP	TOP	CCTTCAAGAATTTAAGAGAATATTTTTTATGGCAGGTGAGGAATCCTCAACGAGATTTGCC[A/C]CTCGGTATTGGAATAGCATTGTTTATATGTTGCATCTTGTACATGTTTGTATCTTTTGTAA	TTAAGAGAATATTTTTTATGGCAGGTGAGGAATCCTCAACGAGATTTGCC	.	.	.	.	.	.	.	.	.	.	.	.	.	.	.	.	.	.	.	.	.	.	.	.	.	.	.	.
RosBREEDSNP_SNP_AC_11992593_Lg10_CXE1_MAF40_661200_exon1	ss475879690	Lg10_PrimaryAssembly	11500629	0.1923	yes	4	[A/C]	TOP	TOP	GCTAGAGAGAGAAAGGGGAAGACTGCAACAGTGGATTGGACTTAATAGCACAGAGGGGGAG[A/C]GAGGTGGGTGGGCTTAGCTTTTAGATGGGTTTGTGGAAATCGAACAGGGGACGTGGGGGGA	AAAGGGGAAGACTGCAACAGTGGATTGGACTTAATAGCACAGAGGGGGAG	20	CC	24	AA	18	AA	21	AA	24	AA	16	AA	14	AC	17	AC	28	AA	12	AC	19	AA	21	AA	20	AA	6	AC
RosBREEDSNP_SNP_AC_11996518_Lg2_RosCOS2709_MAF30_1663531_exon1	ss475877189	Lg2_PrimaryAssembly	11695519	-	yes	8	[A/C]	TOP	TOP	CTAGCCCTAAATTTTCTCAGGAAACAAACAGAAAGTGAAAAAAAATCGTACCTGGGCCGAG[A/C]GAGCGGACGCGATCGGCGAGTTTGGCGGAGCAGTGTGGACAAAGATCTCTGGTGAGAAAGG	TTTTCTCAGGAAACAAACAGAAAGTGAAAAAAAATCGTACCTGGGCCGAG	.	.	.	.	.	.	.	.	.	.	.	.	.	.	.	.	.	.	.	.	.	.	.	.	.	.	.	.
RosBREEDSNP_SNP_AC_12016362_Lg5_01319_MAF30_MDP0000224750_exon1	ss475878294	Lg5_PrimaryAssembly	10628319	-	yes	15	[A/C]	TOP	TOP	TTCTCTCACGCATTCTATCAAACACATTGCGGGCACTAACCATGCGACCAAAGTTGCAGTA[A/C]AAGATTATCAGCTTAGTATATAAATTCAAATTTGAACCAAACCCATTTGTAATTACATGGC	ATTCTATCAAACACATTGCGGGCACTAACCATGCGACCAAAGTTGCAGTA	.	.	.	.	.	.	.	.	.	.	.	.	.	.	.	.	.	.	.	.	.	.	.	.	.	.	.	.
RosBREEDSNP_SNP_AC_12048247_Lg10_RosCOS2353_MAF20_1651936_exon1	ss475879696	Lg10_PrimaryAssembly	11556283	-	yes	4	[A/C]	TOP	TOP	GGCCATTGATGCACAAAAATCAAAATCCGTGGGAAAGGCAAATGTACAACCTCAAAAGAGG[A/C]AGCTGCAAGCGCAGAAAGAAGTAGAGGGCGGAGAGAATGAAACGAGGAGAAAAAGGCCAAA	CACAAAAATCAAAATCCGTGGGAAAGGCAAATGTACAACCTCAAAAGAGG	.	.	.	.	.	.	.	.	.	.	.	.	.	.	.	.	.	.	.	.	.	.	.	.	.	.	.	.
RosBREEDSNP_SNP_AC_121548_Lg1_00288_MAF30_MDP0000151845_exon1	ss475876648	Lg1_PrimaryAssembly	121487	-	yes	9	[T/G]	BOT	TOP	TGCTTCCATGCATGGTCTGCCAAAGAAGTCCCACTCGTGATGCCGAATCCAGATAGCTTAG[A/C]GACATTCGTGGAATCAGCCGTCCTATCAACATTCTCTGACTTGTGCTTGCTACTTTCGCCA	GCAAGCACAAGTCAGAGAATGTTGATAGGACGGCTGATTCCACGAATGTC	.	.	.	.	.	.	.	.	.	.	.	.	.	.	.	.	.	.	.	.	.	.	.	.	.	.	.	.
RosBREEDSNP_SNP_AC_12441299_Lg10_00176_MAF40_MDP0000196406_exon4	ss475879705	Lg10_PrimaryAssembly	11949334	-	yes	8	[T/G]	BOT	TOP	CTGGCGAAGCCGAAGAGCCAAGCAAGCGGCGGGGTCAACACCGACGCAAGAGATGATCAAC[A/C]TGTTGTCTGCCCTTCAAAAAGATAGATTTGCCCCCAGGTTCTACATCGCGGCAAACACTGA	CGCGATGTAGAACCTGGGGGCAAATCTATCTTTTTGAAGGGCAGACAACA	.	.	.	.	.	.	.	.	.	.	.	.	.	.	.	.	.	.	.	.	.	.	.	.	.	.	.	.
RosBREEDSNP_SNP_AC_12582508_Lg14_00170_MAF40_248387_exon1	ss475881060	Lg14_PrimaryAssembly	11547308	0.3571	yes	18	[T/G]	BOT	TOP	TCGAACACGACCTCCGTCTGGCGCTTGCAGTCGGAGCAATAGGCATCGGACATTTTTAGGT[A/C]TAAATAATTACACAGTAATCTTATCGGGAAAATGGTGTTTGGGAGGTGAGAAAATTGGAAG	CTCACCTCCCAAACACCATTTTCCCGATAAGATTACTGTGTAATTATTTA	26	AC	26	AA	31	CC	41	AA	24	CC	24	AA	33	AA	33	AC	24	AA	27	AA	21	AA	20	AC	25	CC	17	AC
RosBREEDSNP_SNP_AC_12845175_Lg9_00331_MAF20_267702_exon2	ss475879419	Lg9_PrimaryAssembly	12731946	-	yes	15	[A/C]	TOP	TOP	ATGGCATGCATCGATCATCGCCTTCATTAAGCTCGGTGGTACTTCGTGGTTAATGGCCTGC[A/C]AACCATGATGATTAGTTAAGTATTGGTTTTATGTATAGAAAACTAATTACTACGTACCTAC	CGATCATCGCCTTCATTAAGCTCGGTGGTACTTCGTGGTTAATGGCCTGC	.	.	.	.	.	.	.	.	.	.	.	.	.	.	.	.	.	.	.	.	.	.	.	.	.	.	.	.
RosBREEDSNP_SNP_AC_1301926_Lg16_01600_MAF50_1683802_exon2	ss475881686	Lg16_PrimaryAssembly	1301926	-	yes	12	[T/G]	BOT	TOP	AAGCAGCGATCGCGACGGAGGAGGACAATCTCAAGTCACCAAACTTATGGAGGATCAACAC[A/C]GTTCATCGCATCGAAGAACTGAAATCCGTGATCAGAATGGGACCTATATGGGGAACAGGAA	CATATAGGTCCCATTCTGATCACGGATTTCAGTTCTTCGATGCGATGAAC	.	.	.	.	.	.	.	.	.	.	.	.	.	.	.	.	.	.	.	.	.	.	.	.	.	.	.	.
RosBREEDSNP_SNP_AC_14008824_Lg17_02572_MAF30_MDP0000225528_exon4	ss475882140	Lg17_PrimaryAssembly	13928506	-	yes	5	[A/C]	TOP	TOP	GAACTCTTGTTGTTGAAACTAAGAGTGGAACTAGATTCATACCAGAAGTAATGATTGTGCC[A/C]GGATTAGATGAAAATCTCCTTAGTGTAGGGTAAATGGTAGAGCATGGATATTGGTTGCTAT	GTTGAAACTAAGAGTGGAACTAGATTCATACCAGAAGTAATGATTGTGCC	.	.	.	.	.	.	.	.	.	.	.	.	.	.	.	.	.	.	.	.	.	.	.	.	.	.	.	.
RosBREEDSNP_SNP_AC_14354679_Lg5_02834_MAF20_MDP0000493284_exon3	ss475878319	Lg5_PrimaryAssembly	13703325	-	yes	6	[A/C]	TOP	TOP	TAATCTATGACATGGATGTCCAAGATTACATTGAGTTCCTGTGTGGCCTAGGGTACAATGC[A/C]AAGCAGATGCGTGCTGTTCTTCGGCGAAGTGAGTGGAGTTGCAGTTCACATCTGACTCAGC	ATGGATGTCCAAGATTACATTGAGTTCCTGTGTGGCCTAGGGTACAATGC	.	.	.	.	.	.	.	.	.	.	.	.	.	.	.	.	.	.	.	.	.	.	.	.	.	.	.	.
RosBREEDSNP_SNP_AC_14440697_Lg13_01776_MAF20_1680494_exon1	ss475880847	Lg13_PrimaryAssembly	12379963	0.1429	yes	6	[A/C]	TOP	TOP	TTTCTTTTTCTCTTTGGGTTTGTAGGCAGATTTCTGTTATTTTCTTTGCAGTTTGGCTGTG[A/C]TGTTGATGTTTTCTTCCTTTGTTTTTGACCCACATTTACTATTAGCATCAAATCTACAACT	CTTTGGGTTTGTAGGCAGATTTCTGTTATTTTCTTTGCAGTTTGGCTGTG	46	AA	27	AA	33	AA	37	AA	49	AA	18	AA	21	AA	30	AA	31	AA	17	AC	17	AA	31	AC	35	AC	24	AC
RosBREEDSNP_SNP_AC_1452699_Lg16_MDP0000303483_MAF50_MDP0000303483_exon2	ss475876558	Lg16_PrimaryAssembly	1452699	-	yes	11	[A/C]	TOP	TOP	CTGCGCAGAGGGGTGCAAGAACAACATAGAACACCCGAGGTCAAGGCCGCTCAAGGACTTC[A/C]GGACACTGCAGACACATTACAAGAGAAAGCACGGGACAAAGCCGTTCGGGTGCCGCAAGTG	GGTGCAAGAACAACATAGAACACCCGAGGTCAAGGCCGCTCAAGGACTTC	.	.	.	.	.	.	.	.	.	.	.	.	.	.	.	.	.	.	.	.	.	.	.	.	.	.	.	.
RosBREEDSNP_SNP_AC_14645161_Lg16_00356_MAF20_530471_exon1	ss475883742	Lg16_PrimaryAssembly	13831476	-	yes	13	[A/C]	TOP	TOP	GGAAATTGTAGTTTGTATCTATAATAATGGATTTTAGTAAAAAGAAAGATGAAATTTGGGC[A/C]GAAGATTTTCTTAAATTTATATTTTATTTTAAATTAATTCTGTCTTGTTTTATGTTGTGGG	TTTGTATCTATAATAATGGATTTTAGTAAAAAGAAAGATGAAATTTGGGC	.	.	.	.	.	.	.	.	.	.	.	.	.	.	.	.	.	.	.	.	.	.	.	.	.	.	.	.
RosBREEDSNP_SNP_AC_14674789_Lg5_MDP0000553609_MAF50_MDP0000553609_exon3	ss475875974	Lg5_PrimaryAssembly	14023434	-	yes	18	[A/C]	TOP	TOP	TTGGATCCAATCCCGCAATTTCAGAAGATGTTCTGGCTAAATCTTTCCAGGTTGACAAATC[A/C]GTAATTAGTAGCATTCAAGCTAAATTTTAGATGTTTTCCATGGAAACTAGTTTCTGAAATT	CCCGCAATTTCAGAAGATGTTCTGGCTAAATCTTTCCAGGTTGACAAATC	.	.	.	.	.	.	.	.	.	.	.	.	.	.	.	.	.	.	.	.	.	.	.	.	.	.	.	.
RosBREEDSNP_SNP_AC_14769213_Lg10_254375_MAF20_254375_exon1	ss475876212	Lg10_PrimaryAssembly	12446583	-	yes	6	[A/C]	TOP	TOP	GATTCCGATATTTAAGAGAGTCAGAACCCATAGAGAGGGAAGAAGGATGATTTGCCTTGAA[A/C]TAATATTCTTGAAGTCTGGCAGATTCAAGTTGACGGAGAACAGAACACGAAGAAGAATTCA	TTAAGAGAGTCAGAACCCATAGAGAGGGAAGAAGGATGATTTGCCTTGAA	.	.	.	.	.	.	.	.	.	.	.	.	.	.	.	.	.	.	.	.	.	.	.	.	.	.	.	.
RosBREEDSNP_SNP_AC_15249416_Lg8_00354_MAF30_MDP0000136517_exon1	ss475879082	Lg8_PrimaryAssembly	14107345	-	no	-	[T/G]	BOT	TOP	TTCCTCATCTCGCTCTGGTTCACTTCCCGCCGCAACAGCAGCAGCTCCTCGAAAGCCAAGA[A/C]CTTTACACACACCTCCTCCGCCATCCCGAACGTCTCCAAAGAGATCCAAGAAATCCGAATT	CTTGGATCTCTTTGGAGACGTTCGGGATGGCGGAGGAGGTGTGTGTAAAG	.	.	.	.	.	.	.	.	.	.	.	.	.	.	.	.	.	.	.	.	.	.	.	.	.	.	.	.
RosBREEDSNP_SNP_AC_15527276_Lg16_01563_MAF10_MDP0000379791_exon1	ss475881903	Lg16_PrimaryAssembly	14713591	-	no	-	[A/C]	TOP	TOP	CTCCTCCAACGACGTCGTATCCAACTGTGGGCCATTACAGGCCATTCTCAACACTCCCCTT[A/C]TCGCCAACGACGCCGACTCCGAACAAGAACCCCTCACTCTCCGCCGCATTTGCCAACCCCA	ACGTCGTATCCAACTGTGGGCCATTACAGGCCATTCTCAACACTCCCCTT	.	.	.	.	.	.	.	.	.	.	.	.	.	.	.	.	.	.	.	.	.	.	.	.	.	.	.	.
RosBREEDSNP_SNP_AC_16948009_Lg3_00921_MAF50_1682392_exon1	ss475877653	Lg3_PrimaryAssembly	16164286	-	yes	11	[A/C]	TOP	TOP	CAATAACATTTCTGACTCCCTCACTCCATAACTCATAGTCACAGCTGAGAGAGTGAGAAAC[A/C]GAAAAAAATGGCAGTAAGCATGGCGACCGCATCAACCGTGATTGGGCTGGGTAGTTCCTCC	CTGACTCCCTCACTCCATAACTCATAGTCACAGCTGAGAGAGTGAGAAAC	.	.	.	.	.	.	.	.	.	.	.	.	.	.	.	.	.	.	.	.	.	.	.	.	.	.	.	.
RosBREEDSNP_SNP_AC_17559596_Lg10_01987_MAF20_1641644_exon2	ss475879767	Lg10_PrimaryAssembly	16678609	-	yes	2	[T/G]	BOT	TOP	AAAAAAGAAGGAGAAACTAATATAAAAATTTAGAGACGAAAATTAAACATGAAGTAAAATA[A/C]AGACTTTGCTACCTCGCAAACTGTCAGAGAGATTCCATTCAGCGAATCAGTAAAGCCAAAA	CTGATTCGCTGAATGGAATCTCTCTGACAGTTTGCGAGGTAGCAAAGTCT	.	.	.	.	.	.	.	.	.	.	.	.	.	.	.	.	.	.	.	.	.	.	.	.	.	.	.	.
RosBREEDSNP_SNP_AC_17882923_Lg1_00440_MAF40_1646533_exon1	ss475876784	Lg1_PrimaryAssembly	16477427	-	yes	12	[A/C]	TOP	TOP	TCACTCATCTGCGTCAGACAAACAAAAGCGCTTCTAATCATGTTTGACGATCGACACTTAA[A/C]GTGTTTATAGATCAGAGCAGGTGCTTCCTAGAAAAGCAGTTTTTAATAAAAACACGAAGGT	CGTCAGACAAACAAAAGCGCTTCTAATCATGTTTGACGATCGACACTTAA	.	.	.	.	.	.	.	.	.	.	.	.	.	.	.	.	.	.	.	.	.	.	.	.	.	.	.	.
RosBREEDSNP_SNP_AC_17894779_Lg10_02252_MAF50_1673029_exon1	ss475879778	Lg10_PrimaryAssembly	17013792	-	yes	12	[A/C]	TOP	TOP	CAGGTGAGTTAACTTCCGAGCAATGCTTTTGAGTAGTGTTGAGCTCTTCCCCGGAATGTCC[A/C]ATGGGGTGCGTGCAGGTCATTTTGATCGGAGCTTTGAAGTCTTTCTCGGGCACACTGATGA	ACTTCCGAGCAATGCTTTTGAGTAGTGTTGAGCTCTTCCCCGGAATGTCC	.	.	.	.	.	.	.	.	.	.	.	.	.	.	.	.	.	.	.	.	.	.	.	.	.	.	.	.
RosBREEDSNP_SNP_AC_18789801_Lg4_00324_MAF10_MDP0000263111_exon4	ss475877990	Lg4_PrimaryAssembly	17827090	-	yes	1	[T/G]	BOT	TOP	TTCAACTTCAGAGAATGACCAAAAACAGATGTCAGGAAAGTATTTGTTCCAGTAAGAAATA[A/C]ATTTCAAATGACCAAGATCTAATACCTGTATCATACCACACATGACCATTGCCACCACCAA	AATGGTCATGTGTGGTATGATACAGGTATTAGATCTTGGTCATTTGAAAT	.	.	.	.	.	.	.	.	.	.	.	.	.	.	.	.	.	.	.	.	.	.	.	.	.	.	.	.
RosBREEDSNP_SNP_AC_19520932_Lg4_00881_MAF40_47160_exon1	ss475883489	Lg4_PrimaryAssembly	18558222	-	yes	17	[T/G]	BOT	TOP	TACTTTGTGTGTGCCCACATGCTAGTGTTAATTAATAATAACACTGGTAAGGAAAATAAAA[A/C]TCAAGCATTAAAGCAAATGATATCCAATGACAAATAAAAAAGAGCGTGCAAAAGAAGAAAA	TGCACGCTCTTTTTTATTTGTCATTGGATATCATTTGCTTTAATGCTTGA	.	.	.	.	.	.	.	.	.	.	.	.	.	.	.	.	.	.	.	.	.	.	.	.	.	.	.	.
RosBREEDSNP_SNP_AC_19805064_Lg13_01334_MAF50_356181_exon1	ss475880883	Lg13_PrimaryAssembly	19134284	-	yes	3	[A/C]	TOP	TOP	TTATAAGTTGCAGAAACAAAAATAAGATGAAAAGAGGAAGGGAGGCCCCATCTCTCTCTCT[A/C]TCTGCCCCATTTTCTCTCATAATTTCAATTCCAAATCCTCTCTTATTTTTATTTGATCAGA	AGAAACAAAAATAAGATGAAAAGAGGAAGGGAGGCCCCATCTCTCTCTCT	.	.	.	.	.	.	.	.	.	.	.	.	.	.	.	.	.	.	.	.	.	.	.	.	.	.	.	.
RosBREEDSNP_SNP_AC_20010409_Lg17_01298_MAF10_1664099_exon1	ss475882174	Lg17_PrimaryAssembly	19580586	-	yes	12	[T/G]	BOT	TOP	GATTTTCAAATTGTGTCCGCGTAATATTCAAGATGTGGAGTAAGAGGCCTCCAGCCCAAGT[A/C]GATGAGAGCATCCCTACATGGTCAATCGACATCAGTAACGCAAAGAAAGTGCCTTCGATAC	ACTTTCTTTGCGTTACTGATGTCGATTGACCATGTAGGGATGCTCTCATC	.	.	.	.	.	.	.	.	.	.	.	.	.	.	.	.	.	.	.	.	.	.	.	.	.	.	.	.
RosBREEDSNP_SNP_AC_20353369_Lg13_02063_MAF50_160796_exon1	ss475880896	Lg13_PrimaryAssembly	19682590	-	yes	12	[A/C]	TOP	TOP	AAAAAGTCCTCTGAAGTCCTGCTACCAAACATACAGTTTGTAAGACATGGCTTTTTGTGGG[A/C]TTGGTTTTGGAGGAAAACCATTGTCTAGGGAAGGATTTCATCTTTGTGATTGGTAGCCCTT	TGAAGTCCTGCTACCAAACATACAGTTTGTAAGACATGGCTTTTTGTGGG	.	.	.	.	.	.	.	.	.	.	.	.	.	.	.	.	.	.	.	.	.	.	.	.	.	.	.	.
RosBREEDSNP_SNP_AC_20356064_Lg13_02063_MAF20_250827_exon1	ss475880897	Lg13_PrimaryAssembly	19685285	-	yes	7	[A/C]	TOP	TOP	TAAGGTTTTGTAACATCTACCAGTAGTACGCTTTTCGGAGTGGTAACCTACATATAATGAC[A/C]AATTCGCTGCAACGTTTTTTATTTCTTGTGCTTCATGTTCGTATTTTATCTTTGTCAATTG	AACATCTACCAGTAGTACGCTTTTCGGAGTGGTAACCTACATATAATGAC	.	.	.	.	.	.	.	.	.	.	.	.	.	.	.	.	.	.	.	.	.	.	.	.	.	.	.	.
RosBREEDSNP_SNP_AC_2052479_Lg9_01573_MAF10_516777_exon1	ss475879285	Lg9_PrimaryAssembly	2048719	-	yes	4	[A/C]	TOP	TOP	CCTGAAGATTCACCAGATGCTAGCTTCTCGTATTGAAAGTTTAAATCCACGAAACAGAAAT[A/C]GAAACAGAAAGAGAATACAAATTTACTTTTGTAAATTGTTATGAGAATACTTTTTTAGTGT	ACCAGATGCTAGCTTCTCGTATTGAAAGTTTAAATCCACGAAACAGAAAT	.	.	.	.	.	.	.	.	.	.	.	.	.	.	.	.	.	.	.	.	.	.	.	.	.	.	.	.
RosBREEDSNP_SNP_AC_20564976_Lg9_02451_MAF30_MDP0000266844_exon5	ss475879479	Lg9_PrimaryAssembly	29221678	-	yes	8	[A/C]	TOP	TOP	GATTTATAGCTTCACAACAAGAAAGGTATTTAGCCACCATCGTGGAGGATGCCACTGTGTT[A/C]TGCTTGACACTCCTCCATGAAACAACTCCCACAGCTATCATAAAAACATATCCAGATGTTG	TCACAACAAGAAAGGTATTTAGCCACCATCGTGGAGGATGCCACTGTGTT	.	.	.	.	.	.	.	.	.	.	.	.	.	.	.	.	.	.	.	.	.	.	.	.	.	.	.	.
RosBREEDSNP_SNP_AC_21367438_Lg5_RosCOS644_MAF10_1651746_exon1	ss475878362	Lg5_PrimaryAssembly	19978218	-	yes	12	[T/G]	BOT	TOP	TTTAGAGGCTTTGCGAAATGGATGCAAACAACTATCCGTTTTGTACATGAACGGTTGTCCT[A/C]AGATTACTTCAACAGCAATAGAGTTGTTCAAATGTTACAGGAGTGATGTTACCATTAAGAA	AACATCACTCCTGTAACATTTGAACAACTCTATTGCTGTTGAAGTAATCT	.	.	.	.	.	.	.	.	.	.	.	.	.	.	.	.	.	.	.	.	.	.	.	.	.	.	.	.
RosBREEDSNP_SNP_AC_22410872_Lg14_CH03g04_MAF30_479834_exon2	ss475881105	Lg14_PrimaryAssembly	21110917	-	yes	16	[T/G]	BOT	TOP	CACATACCCATCTGCCCCAAGTTTGTTCTGGTATCTAACCCCGAAGCTCCATTGACATGGG[A/C]ATTCTTTGACACAAAGTGCGAGGATGCCACAGTTGCCATCTCTGATGTCCTTATTCTGAAA	GGACATCAGAGATGGCAACTGTGGCATCCTCGCACTTTGTGTCAAAGAAT	.	.	.	.	.	.	.	.	.	.	.	.	.	.	.	.	.	.	.	.	.	.	.	.	.	.	.	.
RosBREEDSNP_SNP_AC_23309867_Lg3_00663_MAF20_1664865_exon3	ss475877682	Lg3_PrimaryAssembly	20205261	-	yes	7	[T/G]	BOT	TOP	ATCAGCAACCACAACAATTTAAACCTCTGTTTTCTTCCATGTCTTCTTGGCAACACCATTC[A/C]AAAGCCTTCAGAAACATGACCACTAGTGTGAAGCTAACTTATTCATGTCGCACTACCTGCG	CGACATGAATAAGTTAGCTTCACACTAGTGGTCATGTTTCTGAAGGCTTT	.	.	.	.	.	.	.	.	.	.	.	.	.	.	.	.	.	.	.	.	.	.	.	.	.	.	.	.
RosBREEDSNP_SNP_AC_23421514_Lg4_01567_MAF50_MDP0000171280_exon1	ss475878084	Lg4_PrimaryAssembly	22342437	-	yes	13	[A/C]	TOP	TOP	GCTTTACAACGCGCTGACAAAAACTCTGAACCAAAATAATCCTCATCATTTTGGTGCTGCT[A/C]CATCAAAACTTAGCGAAGTCGGACGTGTCGAGAGTGTCGAAAAGAAGCATGGCGGCAGTCC	CGCTGACAAAAACTCTGAACCAAAATAATCCTCATCATTTTGGTGCTGCT	.	.	.	.	.	.	.	.	.	.	.	.	.	.	.	.	.	.	.	.	.	.	.	.	.	.	.	.
RosBREEDSNP_SNP_AC_23867559_Lg4_00681_MAF40_528703_exon1	ss475878097	Lg4_PrimaryAssembly	22788482	-	yes	15	[A/C]	TOP	TOP	CCGTTTTCTGTTTCTCTCCATCCAAAATCCGTAAAAACCGTTCCGATTCCGCTTCCGAGTT[A/C]ATCGTGTCAAACCGCCGAGTCAACGACCATGACTGGAACTGACGTCTCCGCCGCCAAGGCC	TTCTCTCCATCCAAAATCCGTAAAAACCGTTCCGATTCCGCTTCCGAGTT	.	.	.	.	.	.	.	.	.	.	.	.	.	.	.	.	.	.	.	.	.	.	.	.	.	.	.	.
RosBREEDSNP_SNP_AC_24054772_Lg14_01531_MAF30_255324_exon1	ss475881117	Lg14_PrimaryAssembly	22754816	0.1923	yes	9	[A/C]	TOP	TOP	TTAAACCGAAAATCCGTGGCTCAATATTTCTCACCAACTGACAAGTAAGACTCTCACTCTG[A/C]TGACAGACACTGAACTCCATCAGAGGCGCAACCGGATCACAGACGCCATCTCTCTCTCTCT	ATCCGTGGCTCAATATTTCTCACCAACTGACAAGTAAGACTCTCACTCTG	33	AC	22	CC	28	AA	28	AC	22	AA	22	AA	22	AA	31	AC	21	AA	16	AA	8	AA	29	AA	21	AA	24	AA
RosBREEDSNP_SNP_AC_2415744_Lg17_MDP0000291802_MAF40_MDP0000291802_exon8	ss475876605	Lg17_PrimaryAssembly	2415744	-	yes	3	[T/G]	BOT	TOP	CATCTTGCTAGTGTGACTAGAAAAATTATGCATGAAGGCATCAATATGCAAACCTCGTCCA[A/C]GTTGATATCCCAATACTCGCTCTCTTCCATTTTCGCTGCTAAATGTGCAAGTGTCTCCAAG	TTGCACATTTAGCAGCGAAAATGGAAGAGAGCGAGTATTGGGATATCAAC	.	.	.	.	.	.	.	.	.	.	.	.	.	.	.	.	.	.	.	.	.	.	.	.	.	.	.	.
RosBREEDSNP_SNP_AC_2492599_Lg10_01909_MAF20_822485_exon1	ss475879623	Lg10_PrimaryAssembly	2429000	-	yes	1	[A/C]	TOP	TOP	CCTCCCATCGAGGGTTTTGAATTCCAATTCCTCCTCCTCCTCCGCCTTCTTCAAATCTCAA[A/C]CTTTGCTGTGCGATTTGGAATCGGAACCCTAACTATCGAGCCTTGGATCTTAAAGGGTTCC	GGGTTTTGAATTCCAATTCCTCCTCCTCCTCCGCCTTCTTCAAATCTCAA	.	.	.	.	.	.	.	.	.	.	.	.	.	.	.	.	.	.	.	.	.	.	.	.	.	.	.	.
RosBREEDSNP_SNP_AC_26616826_Lg10_00812_MAF30_408812_exon1	ss475879867	Lg10_PrimaryAssembly	25548392	-	yes	9	[A/C]	TOP	TOP	TTGTTTTTTTCCCAAAACAAAACCAAATTCCAATCAAACCCCAACAACAATCACCAAATCA[A/C]AAACACAGAAAACACATAAAGTTTTTGAATTGGAAAGAAGAAGAGAGAGAGAGAGAGAGAG	CCAAAACAAAACCAAATTCCAATCAAACCCCAACAACAATCACCAAATCA	.	.	.	.	.	.	.	.	.	.	.	.	.	.	.	.	.	.	.	.	.	.	.	.	.	.	.	.
RosBREEDSNP_SNP_AC_26942708_Lg11_4114_MAF20_4114_exon1	ss475876284	Lg11_PrimaryAssembly	23573218	-	yes	3	[T/G]	BOT	TOP	CTTAAGCAAAGGCTAGATTCAAGTGAACATAGAAAATGATTCTTAGAGAATACGATCGACC[A/C]GCAGAAATTTTTCTTAGCAGGGAAACATGCCTTGAAGTTGTCACCTTCAACTATTATGAAA	TTGAAGGTGACAACTTCAAGGCATGTTTCCCTGCTAAGAAAAATTTCTGC	.	.	.	.	.	.	.	.	.	.	.	.	.	.	.	.	.	.	.	.	.	.	.	.	.	.	.	.
RosBREEDSNP_SNP_AC_26970454_Lg5_02729_MAF30_1664955_exon1	ss475878406	Lg5_PrimaryAssembly	25183513	-	yes	12	[T/G]	BOT	TOP	AACCCTCAGAGAGTGAGACTGTCACCTTCCCGAGAGTGTAAGCTAGTGCCGAACCAGCAAC[A/C]CCAGCACCCACAATGATAACATCCACACCTGCACCTATGTCTTTCTGCAGACACATTCCAT	CTGCAGAAAGACATAGGTGCAGGTGTGGATGTTATCATTGTGGGTGCTGG	.	.	.	.	.	.	.	.	.	.	.	.	.	.	.	.	.	.	.	.	.	.	.	.	.	.	.	.
RosBREEDSNP_SNP_AC_27306234_Lg2_02271_MAF50_MDP0000898595_exon4	ss475883445	Lg2_PrimaryAssembly	26391449	-	yes	15	[T/G]	BOT	TOP	TAGCAATCAAGATTTATGTATATAATTTTTCTGTAGGACGAAGCAGAGAATATTATATTAA[A/C]AGAAAAAAGAAAATGAAGACCAAGCATTTGAAAGCCTGAGAAAACAAAGACCAATCTACAA	TCTTTGTTTTCTCAGGCTTTCAAATGCTTGGTCTTCATTTTCTTTTTTCT	.	.	.	.	.	.	.	.	.	.	.	.	.	.	.	.	.	.	.	.	.	.	.	.	.	.	.	.
RosBREEDSNP_SNP_AC_27610478_Lg8_01862_MAF20_1651176_exon2	ss475879170	Lg8_PrimaryAssembly	25082106	-	yes	7	[T/G]	BOT	TOP	TTCTCTAATTTACAAGAGATCAATTGGAGGCAAAGAAATAAGAATTGTAGGTTTACCAAGA[A/C]GTCAAGATGGTAAGCCACAAGTTAATGTATCAATCATATCCTGGCATTTCAAACTGGGATG	GAAATGCCAGGATATGATTGATACATTAACTTGTGGCTTACCATCTTGAC	.	.	.	.	.	.	.	.	.	.	.	.	.	.	.	.	.	.	.	.	.	.	.	.	.	.	.	.
RosBREEDSNP_SNP_AC_27798613_Lg6_RosCOS750_MAF10_1646682_exon1	ss475878705	Lg6_PrimaryAssembly	25707414	-	yes	6	[A/C]	TOP	TOP	CCTGCTCCCGTTTTGGATCATCTTTCATTTCCCTTCTCTTCAGCTCGATTTGTAATCCCAG[A/C]ACATACTCTTTGACTATTATAATTAACTCCTTGACTTCATCGACTTCCCTCCTAGAATCAA	TTTGGATCATCTTTCATTTCCCTTCTCTTCAGCTCGATTTGTAATCCCAG	.	.	.	.	.	.	.	.	.	.	.	.	.	.	.	.	.	.	.	.	.	.	.	.	.	.	.	.
RosBREEDSNP_SNP_AC_2852846_Lg13_00195_MAF30_407880_exon1	ss475883625	Lg13_PrimaryAssembly	2864050	-	yes	3	[A/C]	TOP	TOP	TTTTCATTTTACATTGTTAAAAAGGATTCCAGTTTCTTGTGGTTGTTGGATATTTCAATGT[A/C]ATAAGTCTGGTAAATTATGTGAGGTGATTGATTATTCAATATGATGAGGGATTTCTTCTCC	CATTGTTAAAAAGGATTCCAGTTTCTTGTGGTTGTTGGATATTTCAATGT	.	.	.	.	.	.	.	.	.	.	.	.	.	.	.	.	.	.	.	.	.	.	.	.	.	.	.	.
RosBREEDSNP_SNP_AC_28752026_Lg11_01705_MAF40_1643481_exon1	ss475880238	Lg11_PrimaryAssembly	27426244	-	yes	4	[T/G]	BOT	TOP	TAACCGCGCTACAAATTTAAATTAATAAAAGAATTTAATACAATAATAAGTGGAAATTCAA[A/C]AGTCCATAAACACCCCCACTCTACATAACCAATACAGCAGCGAAGATCCCAGCGGCTACAG	GGGATCTTCGCTGCTGTATTGGTTATGTAGAGTGGGGGTGTTTATGGACT	.	.	.	.	.	.	.	.	.	.	.	.	.	.	.	.	.	.	.	.	.	.	.	.	.	.	.	.
RosBREEDSNP_SNP_AC_29031109_Lg10_01570_MAF30_1684764_exon1	ss475879889	Lg10_PrimaryAssembly	27962676	-	yes	10	[T/G]	BOT	TOP	CTTCCTTGGATTTTGCAGATTTCGGAGGCATTTTTGGATTCCGAGAGCAAGACGCAGACGA[A/C]GGAGTGAGGGTTCTGAGAGTTTCTAGGGTTTTTGTACTGAGCGAGTAATGAGGTGGTTCAA	CATTACTCGCTCAGTACAAAAACCCTAGAAACTCTCAGAACCCTCACTCC	.	.	.	.	.	.	.	.	.	.	.	.	.	.	.	.	.	.	.	.	.	.	.	.	.	.	.	.
RosBREEDSNP_SNP_AC_29824342_Lg9_00467_MAF50_1670978_exon1	ss475879521	Lg9_PrimaryAssembly	28691013	-	yes	16	[A/C]	TOP	TOP	TTTCTTGCACACCCCAGCAGAAAAAAGCATCCACAATACAAAAGATGACAATCTTAATTGA[A/C]AAGGATATATGTAAACCTTGAAGAGGAGGAAGGAATAAAAACTCTTAGAACCCCAAAACCT	CCCCAGCAGAAAAAAGCATCCACAATACAAAAGATGACAATCTTAATTGA	.	.	.	.	.	.	.	.	.	.	.	.	.	.	.	.	.	.	.	.	.	.	.	.	.	.	.	.
RosBREEDSNP_SNP_AC_30246914_Lg1_CXE4_MAF50_MDP0000473154_exon2	ss475876885	Lg1_PrimaryAssembly	23950014	-	yes	13	[A/C]	TOP	TOP	GAACATCCCAGCTGGGATAAGCAACCTTGTCAACTTGCAGTTATTAAGTTTTGGGTTGAAC[A/C]ACTTCACAGGTAACATCCCTACAGGCATTGGAAAGCTTACAAGGATTGACCAATTAATTTT	CTGGGATAAGCAACCTTGTCAACTTGCAGTTATTAAGTTTTGGGTTGAAC	.	.	.	.	.	.	.	.	.	.	.	.	.	.	.	.	.	.	.	.	.	.	.	.	.	.	.	.
RosBREEDSNP_SNP_AC_3025133_Lg12_01615_MAF30_MDP0000260981_exon1	ss475880381	Lg12_PrimaryAssembly	3016210	-	yes	13	[T/G]	BOT	TOP	CCCACACGGCCCAAACCACCTGAAAACTGCGCCGCCACCAGAGCCCGCAAAACATAAAGGC[A/C]CAGGTCAACCTGTTATTTGAGGCAAGAAACAAGGGTAATACAGTCCATTCACCCCGACAGA	GAATGGACTGTATTACCCTTGTTTCTTGCCTCAAATAACAGGTTGACCTG	.	.	.	.	.	.	.	.	.	.	.	.	.	.	.	.	.	.	.	.	.	.	.	.	.	.	.	.
RosBREEDSNP_SNP_AC_3048887_Lg15_01814_MAF10_MDP0000169245_exon2	ss475881273	Lg15_PrimaryAssembly	3048913	-	yes	3	[A/C]	TOP	TOP	CCACCACAAACATGTTATCGGTGTCAGATATGAAGAATAATTCGGACAGTTGGAGAGAAGG[A/C]ATGTTGCTTTCCAAGGACGCACCTGATTTGTTGTAACAATCTTTGGCTATATATTGTAGGA	ATGTTATCGGTGTCAGATATGAAGAATAATTCGGACAGTTGGAGAGAAGG	.	.	.	.	.	.	.	.	.	.	.	.	.	.	.	.	.	.	.	.	.	.	.	.	.	.	.	.
RosBREEDSNP_SNP_AC_30590177_Lg1_136617_MAF30_136617_exon1	ss475875765	Lg1_PrimaryAssembly	28203486	-	no	-	[A/C]	TOP	TOP	CAACGACCCTCGAGTGGCTTCCCTTTTCATTGAGCAAGCTGAAATCGTGGGGATTGAATCT[A/C]CCAGAGATGAGCTGACTGGTTTGTTGGTAGAAGAAGCACCAAGACGTAAAGTGATATCAGT	GAGTGGCTTCCCTTTTCATTGAGCAAGCTGAAATCGTGGGGATTGAATCT	.	.	.	.	.	.	.	.	.	.	.	.	.	.	.	.	.	.	.	.	.	.	.	.	.	.	.	.
RosBREEDSNP_SNP_AC_30610341_Lg11_02838_MAF10_MDP0000127896_exon3	ss475880263	Lg11_PrimaryAssembly	29232040	-	yes	2	[T/G]	BOT	TOP	TCTTGTGTCCCTATTTTCTGAAAATCATGCAGCCATATTCACCAATTTCAAAGATAAAAGT[A/C]GTAGCTTCAAGGAAAGCTTGATTGATGACGTGTCTGGTATGCTAAGCTTTTATGAAGCAAC	AAAGCTTAGCATACCAGACACGTCATCAATCAAGCTTTCCTTGAAGCTAC	.	.	.	.	.	.	.	.	.	.	.	.	.	.	.	.	.	.	.	.	.	.	.	.	.	.	.	.
RosBREEDSNP_SNP_AC_31057207_Lg13_01316_MAF20_883561_exon1	ss475880932	Lg13_PrimaryAssembly	30034467	-	yes	17	[T/G]	BOT	TOP	GGGAACCGATGTTATTGTATATGTTAGGAATGTAATTGATTTTCTTTTGTCTGTCTTGAAC[A/C]AAGGCATTGTGTGTGTTTAGGGGCCCTTGTATGTTGGCCTTCACTGTAAAAAGAAAGCAAG	TTTACAGTGAAGGCCAACATACAAGGGCCCCTAAACACACACAATGCCTT	.	.	.	.	.	.	.	.	.	.	.	.	.	.	.	.	.	.	.	.	.	.	.	.	.	.	.	.
RosBREEDSNP_SNP_AC_31320811_Lg10_01961_MAF50_MDP0000256011_exon1	ss475879924	Lg10_PrimaryAssembly	30075137	-	yes	16	[A/C]	TOP	TOP	CTTCCAGGTAAGTGGATATTAGAGGACGTTACATCGTCACTATCCATCCTAACATCATTCA[A/C]CTGCTCAGAGAGAGTCTTCATTCGAGCACCTTGAGTGAGCTTTCCCTTTTGTTTACTTTTT	GTGGATATTAGAGGACGTTACATCGTCACTATCCATCCTAACATCATTCA	.	.	.	.	.	.	.	.	.	.	.	.	.	.	.	.	.	.	.	.	.	.	.	.	.	.	.	.
RosBREEDSNP_SNP_AC_31638697_Lg12_00641_MAF30_1625990_exon1	ss475880580	Lg12_PrimaryAssembly	30286663	-	yes	13	[A/C]	TOP	TOP	ATCGGACTCTAATCCGATTCCAGTTCCGGTTCCGGTACCCCTCTCGATATCTCTGAGTCTG[A/C]AAAACCCTAATTGGAAAAGTGAAAAGCCGCGGTCCAGTTTTGGGCGGGTTGAGAGACCAGA	ATCCGATTCCAGTTCCGGTTCCGGTACCCCTCTCGATATCTCTGAGTCTG	.	.	.	.	.	.	.	.	.	.	.	.	.	.	.	.	.	.	.	.	.	.	.	.	.	.	.	.
RosBREEDSNP_SNP_AC_32163753_Lg12_00762_MAF10_736021_exon1	ss475880587	Lg12_PrimaryAssembly	30811719	-	yes	3	[A/C]	TOP	TOP	AATCGAGTATGCGGAGAAGCTTGGTAACCTGCGTGCAAAGTACTGCCTCAAGCGATGAAAA[A/C]AACCAAAGTTTTGCCTCATCTGTAAATTGAATTTGTAAGCTTTTTACAGAACTTTCAGGAA	CGGAGAAGCTTGGTAACCTGCGTGCAAAGTACTGCCTCAAGCGATGAAAA	.	.	.	.	.	.	.	.	.	.	.	.	.	.	.	.	.	.	.	.	.	.	.	.	.	.	.	.
RosBREEDSNP_SNP_AC_32329275_Lg9_00659_MAF20_178008_exon1	ss475879536	Lg9_PrimaryAssembly	30978178	-	yes	13	[T/G]	BOT	TOP	GATGGATAAACTATTTAAGGCCAGACATCAAACGTGGTAACTTTGAGCAAGATGAAGAAGA[A/C]CTCATCATCAAACTACATGCCCTCCTTGGCAACCGGTAAGTACCAATCATCTCCATCCTCT	ATGATTGGTACTTACCGGTTGCCAAGGAGGGCATGTAGTTTGATGATGAG	.	.	.	.	.	.	.	.	.	.	.	.	.	.	.	.	.	.	.	.	.	.	.	.	.	.	.	.
RosBREEDSNP_SNP_AC_32854243_Lg2_MDP0000185319_MAF20_MDP0000185319_exon1	ss475875862	Lg2_PrimaryAssembly	31895091	-	yes	5	[T/G]	BOT	TOP	GACATGCCAAGCGTGTTGAGTCCTGGAAAGACGTTTGAGTTCACAGAAACGCCAGAGAGCC[A/C]GCTTGGACCAAACTTTCCAGGAACCCTAACGCCCGAAAATACAAAATCTTCTACTGTTGCT	AAGATTTTGTATTTTCGGGCGTTAGGGTTCCTGGAAAGTTTGGTCCAAGC	.	.	.	.	.	.	.	.	.	.	.	.	.	.	.	.	.	.	.	.	.	.	.	.	.	.	.	.
RosBREEDSNP_SNP_AC_33144152_Lg14_00023_MAF30_1681230_exon1	ss475881220	Lg14_PrimaryAssembly	31293735	-	yes	9	[A/C]	TOP	TOP	CCATTTTTCACTAGGCAGCTTCATCAACATTTTTATCTTCTTAGAGATGGCCTCCTTCGGT[A/C]GTACTTCCCCATTTATCTCCCACTCTCTAACAAGACCAAACCACTTCTCTCCTTCCTCATC	TAGGCAGCTTCATCAACATTTTTATCTTCTTAGAGATGGCCTCCTTCGGT	.	.	.	.	.	.	.	.	.	.	.	.	.	.	.	.	.	.	.	.	.	.	.	.	.	.	.	.
RosBREEDSNP_SNP_AC_33262034_Lg2_00629_MAF30_532453_exon1	ss475877360	Lg2_PrimaryAssembly	32302883	-	yes	6	[A/C]	TOP	TOP	ATTGATTAGTTTCTTCAACAACAATGGCTCTATCCCATCTGTGACTGATAAACTGTTGCCA[A/C]CCAAGATCAGGAACCATATCGTCACCACCGCCATACATAATCTCAGTGCCGACGGACAAAA	TCTTCAACAACAATGGCTCTATCCCATCTGTGACTGATAAACTGTTGCCA	.	.	.	.	.	.	.	.	.	.	.	.	.	.	.	.	.	.	.	.	.	.	.	.	.	.	.	.
RosBREEDSNP_SNP_AC_33321359_Lg3_01667_MAF10_MDP0000169320_exon2	ss475877780	Lg3_PrimaryAssembly	31523645	-	yes	2	[A/C]	TOP	TOP	ATTATGAGAAGAAGCATCAGACAGAGAAGCCATGGCAGTCAGAGGCAAGAATTACAAGAAC[A/C]GATCGTCGAGAATCAGAGAGACGAAGCGGAAGTGAGGATCGAATCGGCCATGAGGCAAAAG	AAGCATCAGACAGAGAAGCCATGGCAGTCAGAGGCAAGAATTACAAGAAC	.	.	.	.	.	.	.	.	.	.	.	.	.	.	.	.	.	.	.	.	.	.	.	.	.	.	.	.
RosBREEDSNP_SNP_AC_33501094_Lg10_01683_MAF50_MDP0000305859_exon5	ss475879955	Lg10_PrimaryAssembly	32255419	-	yes	15	[T/G]	BOT	TOP	CATATGCGACTACACCTTTCGCACCCCCTCAACGCCCCCTCTGCGTATACTGTTGGAAGCC[A/C]TGTGCTGCACCTAGGATATCTGTGGTGCAGCCATATCCTATTCAGTCGCCTGTACCTAGGG	GGCGACTGAATAGGATATGGCTGCACCACAGATATCCTAGGTGCAGCACA	.	.	.	.	.	.	.	.	.	.	.	.	.	.	.	.	.	.	.	.	.	.	.	.	.	.	.	.
RosBREEDSNP_SNP_AC_34225113_Lg2_00624_MAF40_1624980_exon2	ss475877382	Lg2_PrimaryAssembly	33265962	-	yes	13	[A/C]	TOP	TOP	ATGAGCTTTATCTCTTGTTTGAGCAATTCGGCGACCACTTCCATGCAACCTCGAGAAATTC[A/C]TTGTATTTAAATTTCACATCATCTCACTCAAATAACATGCATGCTCGAGAACAACTCAGAA	CTCTTGTTTGAGCAATTCGGCGACCACTTCCATGCAACCTCGAGAAATTC	.	.	.	.	.	.	.	.	.	.	.	.	.	.	.	.	.	.	.	.	.	.	.	.	.	.	.	.
RosBREEDSNP_SNP_AC_34510440_Lg1_02371_MAF50_1642607_exon7	ss475876937	Lg1_PrimaryAssembly	31923600	-	yes	10	[T/G]	BOT	TOP	TATCAAGACAGAGATGGTTTCGAGTCCTGTATCAGTGTCCAATGGCCAGTTTCCTTACACT[A/C]CATCAGAAATATCAGGGCTAGGCGCAGACACATCGATGCTTGATCCTGCATTTACTCACTT	TGCAGGATCAAGCATCGATGTGTCTGCGCCTAGCCCTGATATTTCTGATG	.	.	.	.	.	.	.	.	.	.	.	.	.	.	.	.	.	.	.	.	.	.	.	.	.	.	.	.
RosBREEDSNP_SNP_AC_34809522_Lg12_01874_MAF30_355036_exon2	ss475880615	Lg12_PrimaryAssembly	33457488	0.25	yes	15	[T/G]	BOT	TOP	TTGGCTTTTTTATTTTGTTTTATATTTAATGGGATTTTGTTTTGATTTGTTGCATTTCTTG[A/C]GATGGGGTTCGAAAATTCGTCCAACCAAGTTGTGATTTTGGCTCAAATTTCATGGGTTTGG	AAATTTGAGCCAAAATCACAACTTGGTTGGACGAATTTTCGAACCCCATC	26	AA	20	AC	39	AC	31	AA	42	AA	23	AC	23	AA	43	AC	30	AC	26	AC	24	AA	31	AA	32	AC	27	AA
RosBREEDSNP_SNP_AC_3543417_Lg9_325712_MAF30_325712_exon2	ss475876162	Lg9_PrimaryAssembly	3539657	-	yes	7	[A/C]	TOP	TOP	GGGGTGCTACTGAAGAAGGTTGATACTCAGGTTGCATGTACACACGAGATTGGGCTAGTGC[A/C]GCTTGAGCAGTAACCTGTGCCAAGGCCTGCTGGTGTGACATTCCAAATGGACTCTGCATCA	GAAGAAGGTTGATACTCAGGTTGCATGTACACACGAGATTGGGCTAGTGC	.	.	.	.	.	.	.	.	.	.	.	.	.	.	.	.	.	.	.	.	.	.	.	.	.	.	.	.
RosBREEDSNP_SNP_AC_3546549_Lg7_01717_MAF20_1672118_exon1	ss475878769	Lg7_PrimaryAssembly	3180601	-	yes	3	[T/G]	BOT	TOP	GTGAAACTTGATTTCCCAATTAATGATCTTTGAAGTAGTGATCGTGACAATAGTTCATCAA[A/C]GTATCTCTTGCCGACCTCTTCCAATCCTTTACCACTCTCAGCTTGTGGAATTAAACCCAGT	TTCCACAAGCTGAGAGTGGTAAAGGATTGGAAGAGGTCGGCAAGAGATAC	.	.	.	.	.	.	.	.	.	.	.	.	.	.	.	.	.	.	.	.	.	.	.	.	.	.	.	.
RosBREEDSNP_SNP_AC_35840087_Lg11_00795_MAF30_1638089_exon2	ss475880296	Lg11_PrimaryAssembly	34410807	-	yes	8	[A/C]	TOP	TOP	AACTTGTGCAAAGCTATTTAAAATTCAAAGCGGTAAAACTTACAGGCACCAGCCAAGTCCA[A/C]AACCACAGCAAGGAAGGCGACGCTCTCTTACTGGTCGTCCTTCAGCAACTGCATAACCTAT	AGCTATTTAAAATTCAAAGCGGTAAAACTTACAGGCACCAGCCAAGTCCA	.	.	.	.	.	.	.	.	.	.	.	.	.	.	.	.	.	.	.	.	.	.	.	.	.	.	.	.
RosBREEDSNP_SNP_AC_35859098_Lg11_00795_MAF40_MDP0000126702_exon6	ss475880299	Lg11_PrimaryAssembly	34429818	-	yes	6	[T/G]	BOT	TOP	GGGATTGAATTTTCTTACAGCTGATGATATGATCGCAATACTTGCTGTGAAGTTAAGGAAA[A/C]GACTAGGTTTTGGGATGTGGGCAAAGTTGAATATTACAGGCATGCATGTTGAAGGAAAGGT	AACATGCATGCCTGTAATATTCAACTTTGCCCACATCCCAAAACCTAGTC	.	.	.	.	.	.	.	.	.	.	.	.	.	.	.	.	.	.	.	.	.	.	.	.	.	.	.	.
RosBREEDSNP_SNP_AC_36853428_Lg10_00405_MAF40_MDP0000909472_exon3	ss475879996	Lg10_PrimaryAssembly	32142841	-	yes	7	[A/C]	TOP	TOP	CATGACTATGAAAGATTGATACATAGGAAATTGCAGCAGGCCGAATAGAGGGACTGGGAAA[A/C]ATGCAATAGGGTAAAGTACAGACTTGGTCCATTTCTTCTCTACACGAATCAAGAGCAAAAT	AAGATTGATACATAGGAAATTGCAGCAGGCCGAATAGAGGGACTGGGAAA	.	.	.	.	.	.	.	.	.	.	.	.	.	.	.	.	.	.	.	.	.	.	.	.	.	.	.	.
RosBREEDSNP_SNP_AC_38016824_Lg2_10007_MAF50_MDP0000780001_exon1	ss475877424	Lg2_PrimaryAssembly	36984404	-	no	-	[A/C]	TOP	TOP	TATGAAATCTTTCGACCCAAAACTGGTAGTTATGTCCTCTATATTTTCTGAAGAAATTCTG[A/C]CCGCTTTTAACTATTGCCTCCTTTACCTGAACGACGAGCCATGCCGCACAACCCAAATCGA	TCGACCCAAAACTGGTAGTTATGTCCTCTATATTTTCTGAAGAAATTCTG	.	.	.	.	.	.	.	.	.	.	.	.	.	.	.	.	.	.	.	.	.	.	.	.	.	.	.	.
RosBREEDSNP_SNP_AC_3832821_Lg13_00565_MAF20_319143_exon2	ss475883333	Lg13_PrimaryAssembly	3844035	-	yes	10	[A/C]	TOP	TOP	TCTGTAGCAGCTGAGCAAGCCAGAGCTGGACAGTGGCCAATCCCAACGCTTTTCCAGGACA[A/C]ACCCTCCTTCCGGAACCGAAAGGCGCCAGCCTCAGATCAGTCCCCATGATGCTCACATCCT	TGAGCAAGCCAGAGCTGGACAGTGGCCAATCCCAACGCTTTTCCAGGACA	.	.	.	.	.	.	.	.	.	.	.	.	.	.	.	.	.	.	.	.	.	.	.	.	.	.	.	.
RosBREEDSNP_SNP_AC_3886215_Lg7_RosCOS418_MAF10_821229_exon1	ss475878783	Lg7_PrimaryAssembly	3865251	-	yes	2	[T/G]	BOT	TOP	CACGGTGGGGTTGGGGAATGGAGACACATGCAAGTAAAGGAGAGGTAGTGGGGGTTGACGC[A/C]AATGGGAAGTTAAGGATTAAGTTCCGATGGAGAGAAGGGAGGCCATGGATTGGAGATCCTG	ATCCATGGCCTCCCTTCTCTCCATCGGAACTTAATCCTTAACTTCCCATT	.	.	.	.	.	.	.	.	.	.	.	.	.	.	.	.	.	.	.	.	.	.	.	.	.	.	.	.
RosBREEDSNP_SNP_AC_4008829_Lg16_01179_MAF10_518618_exon2	ss475881753	Lg16_PrimaryAssembly	4008829	-	yes	2	[T/G]	BOT	TOP	TGCAAAAGGAGTATGGAGGACCTGGGACATTGTTGGCAGAGCTTGCACTTGGTTGGTCTGA[A/C]AGAGAAGGAACTACCAGGAGCACCTTTGGCTGCAAGAACATCTCCGCTTTGGGCTCAAATC	AAAGCGGAGATGTTCTTGCAGCCAAAGGTGCTCCTGGTAGTTCCTTCTCT	.	.	.	.	.	.	.	.	.	.	.	.	.	.	.	.	.	.	.	.	.	.	.	.	.	.	.	.
RosBREEDSNP_SNP_AC_4083944_Lg6_00181_MAF50_59957_exon1	ss475878513	Lg6_PrimaryAssembly	3872705	-	yes	3	[A/C]	TOP	TOP	TCACCGTAAGCTCGATCCCGACGGTGATGGAGTCGACGACAAGCTTCTTCATGAAGCTCAC[A/C]ATCTCCTCGTACCGCTCGACCTGCTCGGCGAGCTTCGCCATGTACACGTACTGTTCTCTGC	TCGATCCCGACGGTGATGGAGTCGACGACAAGCTTCTTCATGAAGCTCAC	.	.	.	.	.	.	.	.	.	.	.	.	.	.	.	.	.	.	.	.	.	.	.	.	.	.	.	.
RosBREEDSNP_SNP_AC_4171437_Lg5_01566_MAF20_MDP0000307862_exon16	ss475878172	Lg5_PrimaryAssembly	3734616	-	yes	9	[A/C]	TOP	TOP	AGTTTCCTTCCTCAATCTCTCCCTTGAACTCCCAAATATGAACGCGACTCCCATTGACCAC[A/C]CCTGTGAGGCACAAACAGCCTCGCCGCACACATAAGCGTCTAGATCTAGAGTAATCCGATT	TCAATCTCTCCCTTGAACTCCCAAATATGAACGCGACTCCCATTGACCAC	.	.	.	.	.	.	.	.	.	.	.	.	.	.	.	.	.	.	.	.	.	.	.	.	.	.	.	.
RosBREEDSNP_SNP_AC_46715163_Lg15_01752_MAF50_1648318_exon3	ss475881628	Lg15_PrimaryAssembly	44590665	-	yes	9	[T/G]	BOT	TOP	ATCTAAAATTGATGACACAAAGTTTGATTTCCTGCAAGAAAATTTGGTTGCAGCAGATGAC[A/C]AAGTTTCAGGACAAGGCAAGCCACAAAATGGTCTTCAGGTCCTTTATTTATTTCATACAGC	TAAATAAAGGACCTGAAGACCATTTTGTGGCTTGCCTTGTCCTGAAACTT	.	.	.	.	.	.	.	.	.	.	.	.	.	.	.	.	.	.	.	.	.	.	.	.	.	.	.	.
RosBREEDSNP_SNP_AC_4782545_Lg6_263940_MAF50_263940_exon2	ss475875997	Lg6_PrimaryAssembly	4571306	-	yes	9	[T/G]	BOT	TOP	ACAAAGTCACATACCTCGCCAGCTTGCACCATAATAACATGAGGTGTGAATCCAACTCCGC[A/C]AGCTCCTGCACACAACAAAACCAAACAACAATAACTACAATGTACATCAGTAAACTGTAAA	CTGATGTACATTGTAGTTATTGTTGTTTGGTTTTGTTGTGTGCAGGAGCT	.	.	.	.	.	.	.	.	.	.	.	.	.	.	.	.	.	.	.	.	.	.	.	.	.	.	.	.
RosBREEDSNP_SNP_AC_50088799_Lg15_00079_MAF20_474486_exon1	ss475881654	Lg15_PrimaryAssembly	42968108	-	yes	16	[T/G]	BOT	TOP	CCCCAGGCTCCTCAACACTCCTCCAGCTCATGGCCATGAGACATCCTACTCTCACGGTCGC[A/C]GGCGAAGCACTACCACTAGCAGAATTCTTAACCACCATGATCAGCAGCCAATGTCAAAGTC	TGGCTGCTGATCATGGTGGTTAAGAATTCTGCTAGTGGTAGTGCTTCGCC	.	.	.	.	.	.	.	.	.	.	.	.	.	.	.	.	.	.	.	.	.	.	.	.	.	.	.	.
RosBREEDSNP_SNP_AC_5054497_Lg11_RosCOS2981_MAF40_1646424_exon1	ss475880050	Lg11_PrimaryAssembly	4775921	-	yes	11	[A/C]	TOP	TOP	TAACCAAGCAAGGAATCAATGGACCTCCACAAACTCTTCTGCTGGGAAATATTTTGGAGAT[A/C]AAGGAGGCTCGAGGCTCCAGCAATTCTACCATTGAACCCCCGATCTCTCACAATTGTGCTG	GGAATCAATGGACCTCCACAAACTCTTCTGCTGGGAAATATTTTGGAGAT	.	.	.	.	.	.	.	.	.	.	.	.	.	.	.	.	.	.	.	.	.	.	.	.	.	.	.	.
RosBREEDSNP_SNP_AC_51307294_Lg15_00236_MAF40_MDP0000216120_exon4	ss475881662	Lg15_PrimaryAssembly	48956910	-	yes	2	[A/C]	TOP	TOP	TGTTCTGTGGACCTGTTTGTGCTGAGCTGTTAGCCTGAAGACAGTAGTAAAAGTGGGAGAG[A/C]AACCTTACAGTCAAATCCAATATGATTCACAAGAACAAACCAAAGGGATCAATCTTTCTCA	CCTGTTTGTGCTGAGCTGTTAGCCTGAAGACAGTAGTAAAAGTGGGAGAG	.	.	.	.	.	.	.	.	.	.	.	.	.	.	.	.	.	.	.	.	.	.	.	.	.	.	.	.
RosBREEDSNP_SNP_AC_5173582_Lg11_00418_MAF20_719249_exon1	ss475880055	Lg11_PrimaryAssembly	4899175	-	yes	12	[A/C]	TOP	TOP	CTAATCTGTATGTGGGCTTGGGACACAGGTTATTGTAGCGAAAGTATCAACTCGAAGTTTC[A/C]ACAACATTAGCAAATGGCCAACTCCTTGGTAAGAACTGAAATTCAGAATTCCATCAAACAC	GTGGGCTTGGGACACAGGTTATTGTAGCGAAAGTATCAACTCGAAGTTTC	.	.	.	.	.	.	.	.	.	.	.	.	.	.	.	.	.	.	.	.	.	.	.	.	.	.	.	.
RosBREEDSNP_SNP_AC_5364297_Lg5_01697_MAF20_MDP0000247875_exon1	ss475878201	Lg5_PrimaryAssembly	4927475	-	yes	7	[A/C]	TOP	TOP	TCTACAAATACATCAATCACCCTCTCTCCACTGCCATTGGATCTGAAAACATTGACAAGAA[A/C]AATAGGGTTGGAAAAATCTTGCAGGTAAGTTTAATATCCTTTGATTTCACCTAATTTTGTG	ATCAATCACCCTCTCTCCACTGCCATTGGATCTGAAAACATTGACAAGAA	.	.	.	.	.	.	.	.	.	.	.	.	.	.	.	.	.	.	.	.	.	.	.	.	.	.	.	.
RosBREEDSNP_SNP_AC_5662695_Lg13_RosCOS1918_MAF50_MDP0000150079_exon1	ss475880746	Lg13_PrimaryAssembly	5673909	-	yes	12	[T/G]	BOT	TOP	TACTCCACCGGTTTATAAATCCCTGAAAGGGGATCACACGCAAATCATAACAAAACGTTGG[A/C]AACGAACACCCGCAAACAAAGCTGCAAAGAAAGAAAAGAACAATTAGAGGAAAGAACATAC	CCTCTAATTGTTCTTTTCTTTCTTTGCAGCTTTGTTTGCGGGTGTTCGTT	.	.	.	.	.	.	.	.	.	.	.	.	.	.	.	.	.	.	.	.	.	.	.	.	.	.	.	.
RosBREEDSNP_SNP_AC_623818_Lg14_AT2_MAF30_497164_exon1	ss475880972	Lg14_PrimaryAssembly	593277	-	yes	10	[T/G]	BOT	TOP	CTGCATACTTTTATTTTGACCATTTTTAGTACCCTCACAACTAATTGGCAAGTAAGTTAAT[A/C]ACCATAAGTGGTAATGCTGTCCATAATCTTGGCCACCACCTCCTTCGAATCCCTCAGTTTT	ATTCGAAGGAGGTGGTGGCCAAGATTATGGACAGCATTACCACTTATGGT	.	.	.	.	.	.	.	.	.	.	.	.	.	.	.	.	.	.	.	.	.	.	.	.	.	.	.	.
RosBREEDSNP_SNP_AC_6306413_Lg13_226059_MAF40_226059_exon2	ss475876382	Lg13_PrimaryAssembly	6306282	-	yes	2	[T/G]	BOT	TOP	AAAAAAGTTGAGATCTTTGATTGAATTGATTCTGATTTGTGTGGGAAAAAAACAGGTTGAG[A/C]AATGGCACGCAAGAAGATCAGAGAGTACGACTCCAAGAGATTGTTGAAGGAGCACTTCAAG	CCTTCAACAATCTCTTGGAGTCGTACTCTCTGATCTTCTTGCGTGCCATT	.	.	.	.	.	.	.	.	.	.	.	.	.	.	.	.	.	.	.	.	.	.	.	.	.	.	.	.
RosBREEDSNP_SNP_AC_6306433_Lg13_226059_MAF30_226059_exon2	ss475876383	Lg13_PrimaryAssembly	6306262	-	yes	10	[A/C]	TOP	TOP	TTGAATTGATTCTGATTTGTGTGGGAAAAAAACAGGTTGAGAAATGGCACGCAAGAAGATC[A/C]GAGAGTACGACTCCAAGAGATTGTTGAAGGAGCACTTCAAGAGGCTTGCCGGCCGCGATTT	CTGATTTGTGTGGGAAAAAAACAGGTTGAGAAATGGCACGCAAGAAGATC	.	.	.	.	.	.	.	.	.	.	.	.	.	.	.	.	.	.	.	.	.	.	.	.	.	.	.	.
RosBREEDSNP_SNP_AC_6451261_Lg13_65890_MAF20_65890_exon1	ss475876388	Lg13_PrimaryAssembly	6462475	-	yes	10	[A/C]	TOP	TOP	TGAATTTGGATGTTACTTATAAATAGTATCAAGCTCGACTTCTCTAGGCCTCGAAAAGGCA[A/C]GAGTTTTGGGTTTTTGGAGTTGGAAACTCTGTGAATCCGCCGAGTCTCACCCTTTCACTGC	GTTACTTATAAATAGTATCAAGCTCGACTTCTCTAGGCCTCGAAAAGGCA	.	.	.	.	.	.	.	.	.	.	.	.	.	.	.	.	.	.	.	.	.	.	.	.	.	.	.	.
RosBREEDSNP_SNP_AC_6543192_Lg3_01921_MAF10_MDP0000901621_exon1	ss475877563	Lg3_PrimaryAssembly	6278673	-	yes	8	[T/G]	BOT	TOP	TATGAAAAGATGGCGTCGACGAGTTGTTTGAGGGGGTTGGTGGTGGAGTTATTGGGACTGA[A/C]CATGATTTTGGATTGGAGATTATGCCGAGAGGGTGCAAGTATCCGAAGGGACTGATGGATG	CCCTTCGGATACTTGCACCCTCTCGGCATAATCTCCAATCCAAAATCATG	.	.	.	.	.	.	.	.	.	.	.	.	.	.	.	.	.	.	.	.	.	.	.	.	.	.	.	.
RosBREEDSNP_SNP_AC_6637447_Lg15_MDP0000156137_MAF20_MDP0000156137_exon1	ss475876505	Lg15_PrimaryAssembly	6637446	-	yes	14	[A/C]	TOP	TOP	GAATTTCACCACCCTGCAAAGGAGATACTGGTTCACAATTATCATTCTTAATCTCAAGAGA[A/C]ATGTCACCTTTCTCTTCCGTAACTTCCATAACCTCTTTAGAATAGAGACAACTAACACTCT	CCCTGCAAAGGAGATACTGGTTCACAATTATCATTCTTAATCTCAAGAGA	.	.	.	.	.	.	.	.	.	.	.	.	.	.	.	.	.	.	.	.	.	.	.	.	.	.	.	.
RosBREEDSNP_SNP_AC_693011_Lg3_RosCOS2149_MAF50_30133_exon2	ss475877464	Lg3_PrimaryAssembly	693011	-	yes	14	[A/C]	TOP	TOP	GCATGTATAGGGAAGTTACATGATGAAAGGAAGACAACATCAGAATTCTTACCTCTCCACC[A/C]ACGAAGACAAGAGCCAGCTCCAAAGGCTGATGAACTTTGTTTGCGGAACACTAAGGATTTG	GAAGTTACATGATGAAAGGAAGACAACATCAGAATTCTTACCTCTCCACC	.	.	.	.	.	.	.	.	.	.	.	.	.	.	.	.	.	.	.	.	.	.	.	.	.	.	.	.
RosBREEDSNP_SNP_AC_7144285_Lg13_00128_MAF30_MDP0000846055_exon4	ss475880760	Lg13_PrimaryAssembly	7155498	-	no	-	[A/C]	TOP	TOP	GTCAAATGAGTCGTTAATGTTTTAAATTTGCAGGGTGTGATGAATGGAGACTGTGGAACAG[A/C]ACTGAATCATGGAGTGGCAGTAGTGGGATATGGAGAGACTCAAGATGGAACCAAGTACTGG	CGTTAATGTTTTAAATTTGCAGGGTGTGATGAATGGAGACTGTGGAACAG	.	.	.	.	.	.	.	.	.	.	.	.	.	.	.	.	.	.	.	.	.	.	.	.	.	.	.	.
RosBREEDSNP_SNP_AC_7189032_Lg11_01483_MAF50_MDP0000126036_exon13	ss475880088	Lg11_PrimaryAssembly	6914625	-	yes	19	[A/C]	TOP	TOP	TTAGGTAGAGCAAGGCCATAGTCACAAGGCCATTGAAAAGTATGGCATAAAGCAATAAGGC[A/C]CCAACTCCAATCCAATACCAATGATCACCAGTTGGTAAGCTGTGTGAGTGAAGAATATTGT	AAGGCCATAGTCACAAGGCCATTGAAAAGTATGGCATAAAGCAATAAGGC	.	.	.	.	.	.	.	.	.	.	.	.	.	.	.	.	.	.	.	.	.	.	.	.	.	.	.	.
RosBREEDSNP_SNP_AC_7598269_Lg13_02124_MAF30_1659946_exon1	ss475880777	Lg13_PrimaryAssembly	7609483	-	yes	9	[A/C]	TOP	TOP	TATTATTGACTCTGTTTCATCAGATCATGTTAGGGTTGCCAATGTTAGAAGATGTCAATCC[A/C]GCTTCACGTTTTCCATCCAGCGCCATTGGTCACGAAGCTGCTTGTTACAGCCGTATTTGGA	CTGTTTCATCAGATCATGTTAGGGTTGCCAATGTTAGAAGATGTCAATCC	.	.	.	.	.	.	.	.	.	.	.	.	.	.	.	.	.	.	.	.	.	.	.	.	.	.	.	.
RosBREEDSNP_SNP_AC_7646132_Lg13_02124_MAF50_396799_exon1	ss475880783	Lg13_PrimaryAssembly	7657345	-	yes	12	[A/C]	TOP	TOP	AGGACTAGGAGTGAGAAAATAGGGGCTTGGTGGTAATTTTCCATACTGTCATCCTGATCAA[A/C]GACTCCCCCTAAACGGAAGGCTTTCCTTTTCCTAATCTGGCCAACGCTTTTGCTATTTTGG	TGAGAAAATAGGGGCTTGGTGGTAATTTTCCATACTGTCATCCTGATCAA	.	.	.	.	.	.	.	.	.	.	.	.	.	.	.	.	.	.	.	.	.	.	.	.	.	.	.	.
RosBREEDSNP_SNP_AC_823910_Lg4_01597_MAF20_523412_exon1	ss475877844	Lg4_PrimaryAssembly	807518	-	yes	9	[A/C]	TOP	TOP	ACTGATTCAAAGAAAAGTCATACGCAAACAAGTCACTGGACATAGAGCAAGCCTATCCGGT[A/C]AAAAATAGACACATCACATATTGTTCAATCGCCCAAGGAAATATGTGCTAAACCTATGGCA	GAAAAGTCATACGCAAACAAGTCACTGGACATAGAGCAAGCCTATCCGGT	.	.	.	.	.	.	.	.	.	.	.	.	.	.	.	.	.	.	.	.	.	.	.	.	.	.	.	.
RosBREEDSNP_SNP_AC_8295164_Lg7_RosCOS2129_MAF20_452554_exon3	ss475878843	Lg7_PrimaryAssembly	7330712	-	yes	13	[A/C]	TOP	TOP	CCATGATATTTGCCTTAGATCCACCATATCATATGTTTTAATGCCATTTGTTGAACTTGCC[A/C]CCAAAGGGCTTGCCAAACTTCCCATGCTGAAATTTGCCATGACCGTAGCCGTGGCCAACCC	GCCTTAGATCCACCATATCATATGTTTTAATGCCATTTGTTGAACTTGCC	.	.	.	.	.	.	.	.	.	.	.	.	.	.	.	.	.	.	.	.	.	.	.	.	.	.	.	.
RosBREEDSNP_SNP_AC_9384722_Lg17_01042_MAF20_345615_exon2	ss475882085	Lg17_PrimaryAssembly	9364793	-	no	-	[A/C]	TOP	TOP	TCCCGGATTCAATTCAGAAACGACCGATCCTGCACCGATCAAATACTGAACCGCAATTTAG[A/C]ACACCTGGAAGAAAACCCAACAGAAAATATCAATCAGAAAAAATCAGCTGGATCCAAATCC	ATTCAGAAACGACCGATCCTGCACCGATCAAATACTGAACCGCAATTTAG	.	.	.	.	.	.	.	.	.	.	.	.	.	.	.	.	.	.	.	.	.	.	.	.	.	.	.	.
RosBREEDSNP_SNP_AG_10009408_Lg16_00879_MAF50_487493_exon1	ss475881859	Lg16_PrimaryAssembly	10003758	-	yes	20	[A/G]	TOP	TOP	ACTTGACTTATGTCTGGTCATCCTAAAGATGCATTGGAACTAAATACGAGGCCAGAAATGT[A/G]ACAGCATCAACCACCAAATAAAGGGAATGCTGGACTTCTGTGTGGTTATCTTACAGTTATG	GTCTGGTCATCCTAAAGATGCATTGGAACTAAATACGAGGCCAGAAATGT	.	.	.	.	.	.	.	.	.	.	.	.	.	.	.	.	.	.	.	.	.	.	.	.	.	.	.	.
RosBREEDSNP_SNP_AG_1035920_Lg3_00506_MAF50_MDP0000302258_exon1	ss475877481	Lg3_PrimaryAssembly	1035920	-	yes	18	[A/G]	TOP	TOP	AAATGAATCAATTTCCTCATGTCTGTAGGCAATTCAACAAGAGAAAAACAGCCTAACAACA[A/G]TAGAGTTTGTAAATTATAAAGAGTACACACTCTATTTGGTAACCTTTTAATTTTCGTGTAA	TTTCCTCATGTCTGTAGGCAATTCAACAAGAGAAAAACAGCCTAACAACA	.	.	.	.	.	.	.	.	.	.	.	.	.	.	.	.	.	.	.	.	.	.	.	.	.	.	.	.
RosBREEDSNP_SNP_AG_10379422_Lg17_01044_MAF10_337422_exon1	ss475882091	Lg17_PrimaryAssembly	10338779	-	yes	2	[T/C]	BOT	TOP	AAATCCCAACATACGACGACAATAAGATGCCTAACTGATAAACGACAGAAGTCTCTAAATT[A/G]GTGATGATCTAACTTTGGTTGTCCGTGCGATAGAGTAAACCATCGAACAAACTAATGGTTG	TTGTTCGATGGTTTACTCTATCGCACGGACAACCAAAGTTAGATCATCAC	.	.	.	.	.	.	.	.	.	.	.	.	.	.	.	.	.	.	.	.	.	.	.	.	.	.	.	.
RosBREEDSNP_SNP_AG_10654569_Lg2_01223_MAF40_MDP0000265378_exon1	ss475877150	Lg2_PrimaryAssembly	10075633	-	yes	8	[A/G]	TOP	TOP	TATCCTAATCGTATCACTGATCGCCTGTTTTCTCATCCGAAACGCCGACGTTTCGGATCTC[A/G]TCGACTTCCAGATTATCGGTCCGCCTCGGAGCTATGACGGCGCCGTTTTGAACTCGGTCAG	TATCACTGATCGCCTGTTTTCTCATCCGAAACGCCGACGTTTCGGATCTC	.	.	.	.	.	.	.	.	.	.	.	.	.	.	.	.	.	.	.	.	.	.	.	.	.	.	.	.
RosBREEDSNP_SNP_AG_10772944_Lg4_01886_MAF10_MDP0000312887_exon1	ss475877901	Lg4_PrimaryAssembly	10247928	-	yes	6	[A/G]	TOP	TOP	ACGTTCGAGTATCGACCGTGAATATGACCGGGGTGGGGACAAGGAAAAATGTCGATGTCTT[A/G]AAGCTGTGGACCAAGAGAGGGAACGATGTCGTGGCGGTGTACATAAGGAATCCGTCGGCAA	TCGACCGTGAATATGACCGGGGTGGGGACAAGGAAAAATGTCGATGTCTT	.	.	.	.	.	.	.	.	.	.	.	.	.	.	.	.	.	.	.	.	.	.	.	.	.	.	.	.
RosBREEDSNP_SNP_AG_10948075_Lg6_RosCOS463_MAF20_MDP0000124776_exon2	ss475878567	Lg6_PrimaryAssembly	10359780	-	yes	6	[T/C]	BOT	TOP	CGCCCCCGGGCATCGGATACAAGGACTTCCGTGACCCGACAACCGCTTGGTACACGTCTCA[A/G]GGAAAATGGCGCATTACTATTGGGTCAAAGCTTAACAAAACAGGCATATCCTTGGTTTATG	GATATGCCTGTTTTGTTAAGCTTTGACCCAATAGTAATGCGCCATTTTCC	.	.	.	.	.	.	.	.	.	.	.	.	.	.	.	.	.	.	.	.	.	.	.	.	.	.	.	.
RosBREEDSNP_SNP_AG_1122860_Lg3_00866_MAF20_422432_exon2	ss475877488	Lg3_PrimaryAssembly	1122860	0.1429	yes	6	[T/C]	BOT	TOP	TTGTGTAAAGTTTTTTGCTTGTTTATTTTTTCTTACTTAGTGTTTATTTGTGCAGGGTTTT[A/G]TCGTCTGCGTTGATTGGATTTTGTTGGAATTGTAATTGAATTAGGGATTCAGTTGTGGAGA	GAATCCCTAATTCAATTACAATTCCAACAAAATCCAATCAACGCAGACGA	36	AA	21	AA	30	AG	44	AA	29	AG	29	AA	32	AG	43	AG	33	AA	25	AA	32	AA	35	AA	25	AA	25	AA
RosBREEDSNP_SNP_AG_1131825_Lg3_00866_MAF50_MDP0000151511_exon2	ss475877489	Lg3_PrimaryAssembly	1131825	-	yes	13	[T/C]	BOT	TOP	TTAATTATGCTATTTAACTAAGCAGTTCCATATAATGTCTCCAAATCCATGCCTACCGTAT[A/G]TCTATTATCACAAGCACATCAAAATATATGTCGTGGACTCGTGGCCACTAGCTTCCCCTCG	TAGTGGCCACGAGTCCACGACATATATTTTGATGTGCTTGTGATAATAGA	.	.	.	.	.	.	.	.	.	.	.	.	.	.	.	.	.	.	.	.	.	.	.	.	.	.	.	.
RosBREEDSNP_SNP_AG_11409481_Lg2_00159_MAF20_MDP0000320576_exon13	ss475877162	Lg2_PrimaryAssembly	11108482	-	yes	4	[T/C]	BOT	TOP	GAAAGTCCCACTTCAAGCCGATTTGACTGAGGGGAAAACATGCATTTGGGCACCATCACGC[A/G]TTCTAGCACTTCCGTCCTTGTTTCTAATGACTGAGGAACATGCATCCTCATAGGATCCCCG	TGAGGATGCATGTTCCTCAGTCATTAGAAACAAGGACGGAAGTGCTAGAA	.	.	.	.	.	.	.	.	.	.	.	.	.	.	.	.	.	.	.	.	.	.	.	.	.	.	.	.
RosBREEDSNP_SNP_AG_11503910_Lg1_01815_MAF40_1621735_exon8	ss475883415	Lg1_PrimaryAssembly	8767018	-	yes	8	[A/G]	TOP	TOP	AGGGGGGCAAGGTAAACCATCGTTATTACATATAGCAGAAGCAATATGAAAAGGAAGTGAA[A/G]AATGCCTTTCACTAGATCAATTTATATATAATAGGAATCCGTGGTACTGTGGTAGCACAAA	GTAAACCATCGTTATTACATATAGCAGAAGCAATATGAAAAGGAAGTGAA	.	.	.	.	.	.	.	.	.	.	.	.	.	.	.	.	.	.	.	.	.	.	.	.	.	.	.	.
RosBREEDSNP_SNP_AG_11508677_Lg1_01815_MAF50_1661682_exon1	ss475876701	Lg1_PrimaryAssembly	8762251	-	yes	12	[A/G]	TOP	TOP	CAACACAAAGTCCCTCGAATTCATATTCAACATTGCAAACCCTTGTCCTTAATAAGGTGTC[A/G]CTTCTTTCCGGATGAAGTATTGGCCAGTAGGTCCGCCATTGGGGAGCATCGCCAACCTGAC	CCCTCGAATTCATATTCAACATTGCAAACCCTTGTCCTTAATAAGGTGTC	.	.	.	.	.	.	.	.	.	.	.	.	.	.	.	.	.	.	.	.	.	.	.	.	.	.	.	.
RosBREEDSNP_SNP_AG_11718356_Lg7_155896__155896_exon1	ss475876070	Lg7_PrimaryAssembly	11233911	-	yes	14	[A/G]	TOP	TOP	GTACTCAAATCAAGTGCTCTCTCAAAAAATGAGCCAGCGCGTTCCTAGCTGGGATCTTGAT[A/G]AAACTACTACTACTCCACCTGCTCCTAGGCTCTCTTCTCGCTCCCACTCCCTTCACACAGC	AAGTGCTCTCTCAAAAAATGAGCCAGCGCGTTCCTAGCTGGGATCTTGAT	.	.	.	.	.	.	.	.	.	.	.	.	.	.	.	.	.	.	.	.	.	.	.	.	.	.	.	.
RosBREEDSNP_SNP_AG_11806852_Lg2_00614_MAF50_175518_exon1	ss475877182	Lg2_PrimaryAssembly	11505852	-	yes	9	[T/C]	BOT	TOP	AGTACCCATCCTCCCGGGTATCCGCAGGAGCCGACACCCGGAGCAGCCACGACAGATCGCC[A/G]ATAGAGTTTTCAAGATGGGACGACATTTTCCGGAACTGCGCAGCCGGGATAATGGTGAAGA	ATCCCGGCTGCGCAGTTCCGGAAAATGTCGTCCCATCTTGAAAACTCTAT	.	.	.	.	.	.	.	.	.	.	.	.	.	.	.	.	.	.	.	.	.	.	.	.	.	.	.	.
RosBREEDSNP_SNP_AG_12009677_Lg6_01366_MAF30_MDP0000136501_exon9	ss475878575	Lg6_PrimaryAssembly	11332631	-	no	-	[T/C]	BOT	TOP	TATAAGGTTTAATATCTCAAACCATGTCACATGCATAAAGGGAACAAAAAGTGAACCTACT[A/G]ACTTGCCTGACAGTTCATTAACAAACCAGCCCAACAAACCAATGTACAGAGCTGAATCTCC	TCTGTACATTGGTTTGTTGGGCTGGTTTGTTAATGAACTGTCAGGCAAGT	.	.	.	.	.	.	.	.	.	.	.	.	.	.	.	.	.	.	.	.	.	.	.	.	.	.	.	.
RosBREEDSNP_SNP_AG_1205264_Lg12_RosCOS3293_MAF30_488266_exon1	ss475883610	Lg12_PrimaryAssembly	1198140	-	yes	15	[A/G]	TOP	TOP	GAATACCCAAATTTCTGTTTATTTGGACCGATTCAATCCCCAATGCTAACAAAATAAAGAA[A/G]AATAAAATTAGAAAAAACAGCAACTTCAGATTGTTTGTGATATCATCAACAAAGACCAACA	TTTCTGTTTATTTGGACCGATTCAATCCCCAATGCTAACAAAATAAAGAA	.	.	.	.	.	.	.	.	.	.	.	.	.	.	.	.	.	.	.	.	.	.	.	.	.	.	.	.
RosBREEDSNP_SNP_AG_12099465_Lg15_166295_MAF20_166295_exon4	ss475876520	Lg15_PrimaryAssembly	11986774	0.1429	yes	8	[A/G]	TOP	TOP	CACTACACCTTGCTGTGTGGTACTCACTTACAGCTGAAGAGTTCTCGACTGTCAAAACATT[A/G]CTAGAGTACAATGCTGATTGCAGTGCTAAGGACGATGTATTGCTCATTTCATTTGCTTGCA	GCTGTGTGGTACTCACTTACAGCTGAAGAGTTCTCGACTGTCAAAACATT	32	AA	27	AA	19	AA	42	AA	30	AG	21	AA	29	AA	38	AA	34	AG	21	AG	16	AA	35	AG	21	AA	28	AA
RosBREEDSNP_SNP_AG_12142492_Lg11_00240_MAF20_1649918_exon3	ss475880148	Lg11_PrimaryAssembly	11844458	0.3571	yes	12	[A/G]	TOP	TOP	TTTGCTTGTCTGGCTACTACCACCTCTCATATTTGTGCTTACAGGACACAAAATTGCTCCT[A/G]TGGGACCTGCCCATGGATGAGATTGTAGTGCCACTTCGCCGAAGTTCACTTGGTGGATCTC	GGCTACTACCACCTCTCATATTTGTGCTTACAGGACACAAAATTGCTCCT	29	AA	32	AA	18	AG	32	AA	30	AG	33	AA	22	AA	35	GG	30	AG	25	AA	30	AA	44	AG	32	GG	24	GG
RosBREEDSNP_SNP_AG_12280132_Lg4_01353_MAF20_MDP0000232410_exon3	ss475877907	Lg4_PrimaryAssembly	11577604	-	yes	8	[A/G]	TOP	TOP	TTGTATAGAATTAATGTGGAGGTGATTACATGACAGACAAGATTGTATCTGTGCGTGGTAC[A/G]GTAGTAAAAGTTAGCAATGTCAAACCTTTTGTGGTGCAAATGGATTTTGACTGTGTGAAGT	TAATGTGGAGGTGATTACATGACAGACAAGATTGTATCTGTGCGTGGTAC	.	.	.	.	.	.	.	.	.	.	.	.	.	.	.	.	.	.	.	.	.	.	.	.	.	.	.	.
RosBREEDSNP_SNP_AG_12328377_Lg11_00441_MAF50_373309_exon3	ss475880159	Lg11_PrimaryAssembly	11326262	-	yes	13	[T/C]	BOT	TOP	ACGGGGGATTAAGAAGTTATCATTAGGGCAAGATACAGATATATACCTGCAATATTAAATT[A/G]TCCACTGAGTTCAACTGGTTTCTTGCATTCGCTTCACGTCCACTGACCAATTCCAGCAAGA	TTGGTCAGTGGACGTGAAGCGAATGCAAGAAACCAGTTGAACTCAGTGGA	.	.	.	.	.	.	.	.	.	.	.	.	.	.	.	.	.	.	.	.	.	.	.	.	.	.	.	.
RosBREEDSNP_SNP_AG_1238322_Lg8_00487_MAF20_17999_exon1	ss475878959	Lg8_PrimaryAssembly	1238260	-	yes	4	[T/C]	BOT	TOP	TGGAAGAAGAGGTGGAAGGGAATCGGAGCTCACCGGAGAAGGAGAGTGGGGGAGTTCAATA[A/G]AACCCTGATTTTTGAGGAAGAAGATGAGGGAAGGGGAGTAGTCAGGAAGAAGAAGGAGAAG	TCTTCCTGACTACTCCCCTTCCCTCATCTTCTTCCTCAAAAATCAGGGTT	.	.	.	.	.	.	.	.	.	.	.	.	.	.	.	.	.	.	.	.	.	.	.	.	.	.	.	.
RosBREEDSNP_SNP_AG_1241012_Lg2_01134_MAF30_215646_exon1	ss475883009	Lg2_PrimaryAssembly	1231308	-	yes	6	[T/C]	BOT	TOP	AGGAAATGTTGGCGGGGAAGGAGGTGAGGGAAGTTGGGGAGGGAGGGGGCAGTGGGGAATG[A/G]GAGCCGGAGGAGGAGGGAAAGAAAGGTTTTTGGGGAGGGGTTGAGGAGGAGGAAGAGAAGG	TCCTCCTCAACCCCTCCCCAAAAACCTTTCTTTCCCTCCTCCTCCGGCTC	.	.	.	.	.	.	.	.	.	.	.	.	.	.	.	.	.	.	.	.	.	.	.	.	.	.	.	.
RosBREEDSNP_SNP_AG_12614663_Lg17_01904_MAF10_1685619_exon6	ss475882130	Lg17_PrimaryAssembly	12574020	-	yes	8	[T/C]	BOT	TOP	GGTGCAGCCAAAGTTAGCGCTTATGTAACCCACGGTGTATTTCCTAAACGCTCATGGGAGC[A/G]GTTCACTCACAAGGATGGTAAGTACCTCCATGCTGTTGTCTATGTCGTGCTTGTAATTTCC	GCACGACATAGACAACAGCATGGAGGTACTTACCATCCTTGTGAGTGAAC	.	.	.	.	.	.	.	.	.	.	.	.	.	.	.	.	.	.	.	.	.	.	.	.	.	.	.	.
RosBREEDSNP_SNP_AG_1264562_Lg6_02169_MAF10_1671782_exon1	ss475878485	Lg6_PrimaryAssembly	1110727	-	yes	3	[A/G]	TOP	TOP	CAAAGAAGTTATCAATGTTCTTATTCAGTACCAAACGTCCAACTGGCTGCAGGGGAAGAAT[A/G]TCTTCAGGCCAGGTCTTAGTAACATCAAGTGGGTCAAAGTCAAATCTGTCTTCATGATCAG	TCAATGTTCTTATTCAGTACCAAACGTCCAACTGGCTGCAGGGGAAGAAT	.	.	.	.	.	.	.	.	.	.	.	.	.	.	.	.	.	.	.	.	.	.	.	.	.	.	.	.
RosBREEDSNP_SNP_AG_1266965_Lg6_02169_MAF20_461300_exon1	ss475878486	Lg6_PrimaryAssembly	1113130	-	yes	3	[T/C]	BOT	TOP	GAGAGAGAGCTTGATGGAGAAGGTAAGAGGTGAGCAAAGGAAGGGGGTAAGCCACTCTCTC[A/G]GGCGGGCAATCGAAGGATGAAATGCAAGCAAATTTGGGGTATTTATAGACGTTGAGTTTTG	GTCTATAAATACCCCAAATTTGCTTGCATTTCATCCTTCGATTGCCCGCC	.	.	.	.	.	.	.	.	.	.	.	.	.	.	.	.	.	.	.	.	.	.	.	.	.	.	.	.
RosBREEDSNP_SNP_AG_1270220_Lg5_01956_MAF50_172568_exon1	ss475878154	Lg5_PrimaryAssembly	1270220	-	yes	16	[A/G]	TOP	TOP	TTGTACAAAAGGTAATACCAAAATGCTATAATCCTATCGACACTATGGAACACAAAAATGG[A/G]TTGACCATTTTTAGTCCCTTGCATTATTTATGCAGTTACTTAAAGCTATCGAATGAGAAAA	GTAATACCAAAATGCTATAATCCTATCGACACTATGGAACACAAAAATGG	.	.	.	.	.	.	.	.	.	.	.	.	.	.	.	.	.	.	.	.	.	.	.	.	.	.	.	.
RosBREEDSNP_SNP_AG_1287577_Lg9_02013_MAF20_239644_exon1	ss475879257	Lg9_PrimaryAssembly	1283817	-	yes	4	[A/G]	TOP	TOP	TGTCCTATAACAAAGAAGAGTTGAAGGAGTGCAAATTTGTCCTGCCAAGATGCGAAGATAA[A/G]GACCATGTATACATTCCTGAGATTGATCGAATTGTGTTGCGTCTACATAAACAAGAGTGCA	AAAGAAGAGTTGAAGGAGTGCAAATTTGTCCTGCCAAGATGCGAAGATAA	.	.	.	.	.	.	.	.	.	.	.	.	.	.	.	.	.	.	.	.	.	.	.	.	.	.	.	.
RosBREEDSNP_SNP_AG_12880004_Lg9_00331_MAF10_1627920_exon2	ss475879421	Lg9_PrimaryAssembly	12766775	-	yes	6	[A/G]	TOP	TOP	AGATCATTCTGTATAACTCGTCGAGAGTCCCCAGCTGATTCAGAACCACTCTTTCTCATGT[A/G]CCGACGTAAGGTCCATGGGTAGGGACAGGAGGGCCGGACGAGTATCTCCATTCTCCACAAG	TATAACTCGTCGAGAGTCCCCAGCTGATTCAGAACCACTCTTTCTCATGT	.	.	.	.	.	.	.	.	.	.	.	.	.	.	.	.	.	.	.	.	.	.	.	.	.	.	.	.
RosBREEDSNP_SNP_AG_13033111_Lg10_RosCOS724_MAF40_MDP0000193868_exon3	ss475879710	Lg10_PrimaryAssembly	12524117	-	yes	17	[A/G]	TOP	TOP	TACAATCTTCACGCATGCAATAGCAGTCAAACGTGCTTTCCAAGGAAGGTAATGATAAGCT[A/G]ATTAACCTCGCTAGCGATTGTTCTTGAACGAAATGCCATCCTTCGGACATGTATTGAATCT	CGCATGCAATAGCAGTCAAACGTGCTTTCCAAGGAAGGTAATGATAAGCT	.	.	.	.	.	.	.	.	.	.	.	.	.	.	.	.	.	.	.	.	.	.	.	.	.	.	.	.
RosBREEDSNP_SNP_AG_1324347_Lg14_01853_MAF30_268140_exon1	ss475880989	Lg14_PrimaryAssembly	1322691	-	yes	9	[A/G]	TOP	TOP	CCCCCCCTATAAATTCATGAGACACCTTGCACCGTCACTCACCTCGCAGTTTGAGCAGCTC[A/G]GCCACAGCATAGCGAGTACAGTGCCCCATCTGTACTCCGAGCGCGTGCCACACACCTCTCA	AATTCATGAGACACCTTGCACCGTCACTCACCTCGCAGTTTGAGCAGCTC	.	.	.	.	.	.	.	.	.	.	.	.	.	.	.	.	.	.	.	.	.	.	.	.	.	.	.	.
RosBREEDSNP_SNP_AG_13669196_Lg5_00978_MAF20_1680837_exon1	ss475878302	Lg5_PrimaryAssembly	13063429	-	yes	10	[T/C]	BOT	TOP	GCTGGTGAAGCAGGCGAGTGCAGCACTGCTGAACTCTTATGCAAGAAAAGGGTATCCTTAC[A/G]CAGCATGGGAGGTCAAGACTTTGTTGATCCAAGCTTTGGTGTCTGAGAAAGCAGCTGCCCT	TTTCTCAGACACCAAAGCTTGGATCAACAAAGTCTTGACCTCCCATGCTG	.	.	.	.	.	.	.	.	.	.	.	.	.	.	.	.	.	.	.	.	.	.	.	.	.	.	.	.
RosBREEDSNP_SNP_AG_14323491_Lg5_02834_MAF20_1622587_exon11	ss475878315	Lg5_PrimaryAssembly	13672137	0.1786	yes	1	[T/C]	BOT	TOP	GCTCTTGGGGGAGACATCAATTGCATCTACCATCTCATACCTTGATAATGCATTTGTGTAT[A/G]TCGGATCAAGTTATGGGGATTCACAGGTGGGGTAGTCAGAACTATTGCTTGTTACTTGTTC	AAGCAATAGTTCTGACTACCCCACCTGTGAATCCCCATAACTTGATCCGA	27	AA	22	AA	22	AG	38	AA	28	AA	23	AG	31	AA	39	AG	38	AG	27	AA	21	AA	48	AA	31	AA	29	AG
RosBREEDSNP_SNP_AG_14438057_Lg5_229408_MAF50_229408_exon1	ss475875961	Lg5_PrimaryAssembly	13786703	-	yes	2	[T/C]	BOT	TOP	TTTCTTCCCCTTTGGCCCTCGCGGTGTATTTCAAGCTTCAGCTGTTCTATTCTTTGCGTAC[A/G]TTGGATTTGATGCTGTTTCAACCATGGCGGAGGAGACCAAAAATCCTGCAAGGGACATCCC	TGCAGGATTTTTGGTCTCCTCCGCCATGGTTGAAACAGCATCAAATCCAA	.	.	.	.	.	.	.	.	.	.	.	.	.	.	.	.	.	.	.	.	.	.	.	.	.	.	.	.
RosBREEDSNP_SNP_AG_14529153_Lg1_RosCOS2921_MAF30_59140_exon1	ss475883698	Lg1_PrimaryAssembly	11208454	-	yes	15	[T/C]	BOT	TOP	GGCCCCCGCTTCAGACCAGAAGTGCCGGCCCGGAAAGCGTCGCGGAGAGCGTTGTAAGCGG[A/G]TCGGGTTAATCGGGTCACGGAAGTGCCCGAATCGAGAATGACCCCCCCGTTTCCTGCCCGG	ACGGGGGGGTCATTCTCGATTCGGGCACTTCCGTGACCCGATTAACCCGA	.	.	.	.	.	.	.	.	.	.	.	.	.	.	.	.	.	.	.	.	.	.	.	.	.	.	.	.
RosBREEDSNP_SNP_AG_14559093_Lg4_01292_MAF20_1652080_exon1	ss475877950	Lg4_PrimaryAssembly	13856565	-	yes	4	[T/C]	BOT	TOP	TGGGGTTAAACAACTTAGAAGTGGATGGGCAGATGGTCCAGCTTACGTTACCCAATGCCCT[A/G]TACAGATGGGTCAGTCATACACATATAACTTTACCATCCAAGGGCAGAGAGGGACTCTGCT	TCTCTGCCCTTGGATGGTAAAGTTATATGTGTATGACTGACCCATCTGTA	.	.	.	.	.	.	.	.	.	.	.	.	.	.	.	.	.	.	.	.	.	.	.	.	.	.	.	.
RosBREEDSNP_SNP_AG_14573434_Lg2_00987_MAF40_1674211_exon1	ss475877221	Lg2_PrimaryAssembly	14101827	0.2857	yes	8	[A/G]	TOP	TOP	ATGAAGCTTGAGAATTTCGACGTCGGAAGGTATGACGAGCTTCGTAAAGCATGTTATCCGT[A/G]CTCGTCGGATTCATCGGAAATGACCCCGACAACTGCTTTTGATGGGGCGAAGAGGAAGCAA	GAATTTCGACGTCGGAAGGTATGACGAGCTTCGTAAAGCATGTTATCCGT	32	AG	26	AG	18	GG	35	AA	28	AA	19	AA	19	AG	30	AA	20	AG	17	AG	20	AA	23	AA	23	AG	16	AA
RosBREEDSNP_SNP_AG_14599407_Lg2_00987_MAF40_375341_exon1	ss475877224	Lg2_PrimaryAssembly	13618231	-	yes	16	[T/C]	BOT	TOP	TAATTTCTTTATAATAAAGAAAAACAAATATATATTTTCTTGTTGTTTTTTTCTTTTGTCC[A/G]TGGAAATTTTTAGGTATGGGTGAGCAAACTATACTGATCCATACTCAGGCTTCTGGACTCT	GCCTGAGTATGGATCAGTATAGTTTGCTCACCCATACCTAAAAATTTCCA	.	.	.	.	.	.	.	.	.	.	.	.	.	.	.	.	.	.	.	.	.	.	.	.	.	.	.	.
RosBREEDSNP_SNP_AG_14712598_Lg10_01267_MAF50_MDP0000193638_exon3	ss475879743	Lg10_PrimaryAssembly	13954669	-	yes	17	[T/C]	BOT	TOP	AAAGGCTTGCCAAGAAGCTGGAACTTCATTCCATTGCAGACTCGAAGGAGGAAACAGTGGC[A/G]GTTAGAAAGCTGGCTAAGAGATCGGTGAGGCAGAATGCTGAAAGCATTCAATAAATCACTG	TGAATGCTTTCAGCATTCTGCCTCACCGATCTCTTAGCCAGCTTTCTAAC	.	.	.	.	.	.	.	.	.	.	.	.	.	.	.	.	.	.	.	.	.	.	.	.	.	.	.	.
RosBREEDSNP_SNP_AG_14888834_Lg11_RosCOS224_MAF10_1621338_exon15	ss475880183	Lg11_PrimaryAssembly	14554476	-	yes	5	[A/G]	TOP	TOP	CATGATTTCAGAAAACATATGTACAAATCCAACTCAAGTGCGTACCAATGGAAACTGAACG[A/G]GTGCATCTTGCATACCTGAAAAACATACAATTAGAAAGTCAGCAAACAATATGTTATCTTC	AAAACATATGTACAAATCCAACTCAAGTGCGTACCAATGGAAACTGAACG	.	.	.	.	.	.	.	.	.	.	.	.	.	.	.	.	.	.	.	.	.	.	.	.	.	.	.	.
RosBREEDSNP_SNP_AG_15025993_Lg15_02003_MAF20_312726_exon1	ss475881433	Lg15_PrimaryAssembly	14823266	-	yes	1	[A/G]	TOP	TOP	GAAGATGATGATTCCATTGAGCTCATAGAATTCTCCATGGAAGAAGATTCAAAAGATCTTG[A/G]GTCATCACAAATATCTTCTTCGTGTTCTTCGTTGAAAACCCAAAATTCCTTTCTAACTTGA	TTCCATTGAGCTCATAGAATTCTCCATGGAAGAAGATTCAAAAGATCTTG	.	.	.	.	.	.	.	.	.	.	.	.	.	.	.	.	.	.	.	.	.	.	.	.	.	.	.	.
RosBREEDSNP_SNP_AG_1502793_Lg9_01339_MAF40_1648141_exon3	ss475879268	Lg9_PrimaryAssembly	1499033	-	yes	8	[A/G]	TOP	TOP	TATAATATGTCTAATCTGAATAGTGACTGTTGTGCAAGTGTGGGATCACTGGGATGGGTTT[A/G]GAGAATGCATCATTGGGCATAAAATTGAGGCTAGTTTCCATGTAATACCTGAGAAAAACTT	TAATCTGAATAGTGACTGTTGTGCAAGTGTGGGATCACTGGGATGGGTTT	.	.	.	.	.	.	.	.	.	.	.	.	.	.	.	.	.	.	.	.	.	.	.	.	.	.	.	.
RosBREEDSNP_SNP_AG_15050774_Lg16_02130_MAF30_MDP0000230223_exon6	ss475881887	Lg16_PrimaryAssembly	14237088	-	yes	12	[A/G]	TOP	TOP	TGCAAAAGCAATGCTGTTCCTTTCAGGTGTCACTGTTGGGAGTGCTTACTTTGACTGCGTC[A/G]GTATGAAAAACATGCCTATCAACTTCTGTGAGTAATATCAACATGAAAATACTTTGTGAGT	TGCTGTTCCTTTCAGGTGTCACTGTTGGGAGTGCTTACTTTGACTGCGTC	.	.	.	.	.	.	.	.	.	.	.	.	.	.	.	.	.	.	.	.	.	.	.	.	.	.	.	.
RosBREEDSNP_SNP_AG_1516126_Lg15_00717_MAF40_530377_exon1	ss475881254	Lg15_PrimaryAssembly	1516126	-	yes	9	[A/G]	TOP	TOP	ACCTTGTTGCATATGATAACATTGGGGGCATTTCCTGCCAAAAGATTTGCAACCCGTCGGA[A/G]AATTTATGCCATTTAATGCGTTTTATCAGCAAGCAACCAGTGTTTTGGGCAGCGAGCCCTA	TATGATAACATTGGGGGCATTTCCTGCCAAAAGATTTGCAACCCGTCGGA	.	.	.	.	.	.	.	.	.	.	.	.	.	.	.	.	.	.	.	.	.	.	.	.	.	.	.	.
RosBREEDSNP_SNP_AG_1522334_Lg15_00717_MAF20_405207_exon1	ss475883181	Lg15_PrimaryAssembly	1522334	-	yes	4	[A/G]	TOP	TOP	GACTTCTGTACATGTAGTTGCATTTTATTGCAAGAAACAGTTTCCAATTGGATCTTATGAT[A/G]GTTCGGTATTAAACTTAAAAGGTTTGACCAATGATGCCTAAATATATGAATGAAAATGAAA	ATGTAGTTGCATTTTATTGCAAGAAACAGTTTCCAATTGGATCTTATGAT	.	.	.	.	.	.	.	.	.	.	.	.	.	.	.	.	.	.	.	.	.	.	.	.	.	.	.	.
RosBREEDSNP_SNP_AG_15369623_Lg3_02546_MAF40_1618444_exon2	ss475877651	Lg3_PrimaryAssembly	13838337	-	yes	13	[T/C]	BOT	TOP	GATCTTCATAGGGGAGAGTTTCAATCTTCTTCCGGCTTAATTCACTCAATGCAGGGCGCTT[A/G]TCAAGTAGACCCCACAACCAATCAGGGTACTCAGAATCTGGCAAGATCTTAGGATCCGTTC	AAGATCTTGCCAGATTCTGAGTACCCTGATTGGTTGTGGGGTCTACTTGA	.	.	.	.	.	.	.	.	.	.	.	.	.	.	.	.	.	.	.	.	.	.	.	.	.	.	.	.
RosBREEDSNP_SNP_AG_1538074_Lg16_LAR1_MAF40_751854_exon1	ss475881696	Lg16_PrimaryAssembly	1538074	-	yes	17.5	[A/G]	TOP	TOP	GATCTTTTAATATGCAAGTTAACCAAAATTAGATGAAAGGATACAAGGCAGATGATAAGGT[A/G]TATAGTGAGTATACAACATAATTTATAGTGGTGCGCAAAAATGCATCCCAAAAAAAGATAA	ATGCAAGTTAACCAAAATTAGATGAAAGGATACAAGGCAGATGATAAGGT	.	.	.	.	.	.	.	.	.	.	.	.	.	.	.	.	.	.	.	.	.	.	.	.	.	.	.	.
RosBREEDSNP_SNP_AG_1557630_Lg2_snpCO903605_MAF40_MDP0000631295_exon3	ss475876965	Lg2_PrimaryAssembly	1547926	0.1154	yes	1	[A/G]	TOP	TOP	CGGTCTCAGAAAAGAAGATCTGCGCATCGATTTCGCAGGAAACTACATCATCATCGTCATC[A/G]TCATTAACGCAAGGATCGATTAATCTCACAACCCTGTACTTATACTCCGCATTAAGCTGGA	AAGAAGATCTGCGCATCGATTTCGCAGGAAACTACATCATCATCGTCATC	39	AA	59	AA	25	AA	56	AG	37	AA	40	AA	49	AA	32	AG	28	AG	54	AA	33	AA	32	AA	29	AA	0	-
RosBREEDSNP_SNP_AG_15755494_Lg15_00273_MAF50_48809_exon1	ss475881438	Lg15_PrimaryAssembly	15526651	-	yes	21	[T/C]	BOT	TOP	CCCAGCAGGTCCCCTCCTTAATCTTGGAAGAATTAGTGTCACATAAAAAAATGTAAAATGA[A/G]ATGGACTGGCATGGCGATACGATATACAGAAATGATCGTGATTTTGACTTTAACCCAAGCA	AAGTCAAAATCACGATCATTTCTGTATATCGTATCGCCATGCCAGTCCAT	.	.	.	.	.	.	.	.	.	.	.	.	.	.	.	.	.	.	.	.	.	.	.	.	.	.	.	.
RosBREEDSNP_SNP_AG_15778193_Lg15_00273_MAF30_MDP0000297167_exon3	ss475881443	Lg15_PrimaryAssembly	15549350	-	yes	10	[A/G]	TOP	TOP	GTTTGTTGTTCATCGGCGTCGGAAATTCACGATAAATCCATCTCCCAAAAGTACAAAATAC[A/G]CCACTACTATTAGTTATTAGATGCTGATAATTAAGACGATAAATAAGAAAGTGGTAGCTAA	ATCGGCGTCGGAAATTCACGATAAATCCATCTCCCAAAAGTACAAAATAC	.	.	.	.	.	.	.	.	.	.	.	.	.	.	.	.	.	.	.	.	.	.	.	.	.	.	.	.
RosBREEDSNP_SNP_AG_16067316_Lg4_01777_MAF20_1627546_exon1	ss475877961	Lg4_PrimaryAssembly	15316639	-	yes	7	[T/C]	BOT	TOP	ACCAAATCACCATTTTAAAAAGATTACTGGACTATTGACTTTGAGTAGAGTTGTCCTAGCG[A/G]CCAAGTAAACACTGTCTTCCTATCTCTGTAAAACCCAGAACGAGTTTAATCCAGTGATATT	ATTAAACTCGTTCTGGGTTTTACAGAGATAGGAAGACAGTGTTTACTTGG	.	.	.	.	.	.	.	.	.	.	.	.	.	.	.	.	.	.	.	.	.	.	.	.	.	.	.	.
RosBREEDSNP_SNP_AG_1621844_Lg17_01205_MAF40_967370_exon1	ss475881962	Lg17_PrimaryAssembly	1621844	-	yes	9	[T/C]	BOT	TOP	CTGGTCCAAGAAACTAGAACGTATTCTGTGGATTAACTCTCCTCCGCGGCTCTCGCCTGTA[A/G]TATGGAGTTTCGTCTATTGTTCTTCTAACGTAATCTATGAACGGCTGAGGTGTTCGAGGAG	CCTCAGCCGTTCATAGATTACGTTAGAAGAACAATAGACGAAACTCCATA	.	.	.	.	.	.	.	.	.	.	.	.	.	.	.	.	.	.	.	.	.	.	.	.	.	.	.	.
RosBREEDSNP_SNP_AG_16313715_Lg12_01501_MAF20_MDP0000263613_exon5	ss475880449	Lg12_PrimaryAssembly	13353077	-	no	-	[A/G]	TOP	TOP	GGTATGCAACGAGGTTCCTCTGGATGAATAAATGGCAGCCCATCAAATTCGCTGGACAGAA[A/G]CTCCCATATCCCAGATTTTCCAAATTGTGTCACCTCCATGTCTTGGGCATCGCTTTGATAT	AGGTTCCTCTGGATGAATAAATGGCAGCCCATCAAATTCGCTGGACAGAA	.	.	.	.	.	.	.	.	.	.	.	.	.	.	.	.	.	.	.	.	.	.	.	.	.	.	.	.
RosBREEDSNP_SNP_AG_1632544_Lg8_00419_MAF40_MDP0000270476_exon5	ss475878972	Lg8_PrimaryAssembly	1621395	-	yes	9	[A/G]	TOP	TOP	CTGATGCAGGAAATATTACCAAAGAAGCAGGACCTCTTAGCATGACCTTCACAATACCTAT[A/G]GTCAATGCTTCAAGGCTTCTGGTAAGATTTTCTCTTGACCTTCTAAAGACCTAACCGGATG	AATATTACCAAAGAAGCAGGACCTCTTAGCATGACCTTCACAATACCTAT	.	.	.	.	.	.	.	.	.	.	.	.	.	.	.	.	.	.	.	.	.	.	.	.	.	.	.	.
RosBREEDSNP_SNP_AG_16343119_Lg12_01501_MAF30_MDP0000263610_exon2	ss475880453	Lg12_PrimaryAssembly	15439077	-	yes	13	[A/G]	TOP	TOP	TGTACAGAGATTTGGTGAAGTACACTCTTGGTCCATTCTATTACACCAGTCCTATGTGTGA[A/G]AAATTTGACACTACTCATCCTGATCAGTCTAATAAAGGTTGAGGAAATGGGCGCAACTATT	TTGGTGAAGTACACTCTTGGTCCATTCTATTACACCAGTCCTATGTGTGA	.	.	.	.	.	.	.	.	.	.	.	.	.	.	.	.	.	.	.	.	.	.	.	.	.	.	.	.
RosBREEDSNP_SNP_AG_16709215_Lg11_01640_MAF10_670260_exon1	ss475880188	Lg11_PrimaryAssembly	16346688	-	no	-	[A/G]	TOP	TOP	CCTCTGAACCACGATCTCTATCAGGTAGTTCAACTTCTCCATTAACTTGTCGTGCCTTGGC[A/G]GCAGCCAAAGTGGCACTGATTGCCTCAGCTTCTGCTGCTGATGCTTCAACTAAATACTCTA	CGATCTCTATCAGGTAGTTCAACTTCTCCATTAACTTGTCGTGCCTTGGC	.	.	.	.	.	.	.	.	.	.	.	.	.	.	.	.	.	.	.	.	.	.	.	.	.	.	.	.
RosBREEDSNP_SNP_AG_16725454_Lg13_00890_MAF40_147718_exon1	ss475880855	Lg13_PrimaryAssembly	16307499	-	yes	5	[A/G]	TOP	TOP	CAGTGGTTGTTGGGAATTGCACAGGATTTGCTGTGAACAGAATGTTCTTTCCTTATACGCA[A/G]GCTGCTCTCTTGCTTGTTGAACATGGTGCCGATGTTTATCAGATTGATAGGGTAATCACCA	GGGAATTGCACAGGATTTGCTGTGAACAGAATGTTCTTTCCTTATACGCA	.	.	.	.	.	.	.	.	.	.	.	.	.	.	.	.	.	.	.	.	.	.	.	.	.	.	.	.
RosBREEDSNP_SNP_AG_16726719_Lg10_01710_MAF40_1666563_exon2	ss475879753	Lg10_PrimaryAssembly	15845731	-	yes	11	[T/C]	BOT	TOP	GATAACGTGGTATGACCGGAATATATGTAACAAAAGAATGAGAACAAACCTGAAGACAACC[A/G]AGCACAAGAATGAAGATACCAAGAGATTTGTGGGTGGAGACATCAGCATTGAGCTTATTTT	AATGCTGATGTCTCCACCCACAAATCTCTTGGTATCTTCATTCTTGTGCT	.	.	.	.	.	.	.	.	.	.	.	.	.	.	.	.	.	.	.	.	.	.	.	.	.	.	.	.
RosBREEDSNP_SNP_AG_16803165_Lg2_RosCOS836_MAF10_406840_exon1	ss475877247	Lg2_PrimaryAssembly	16147146	0.1429	yes	7	[A/G]	TOP	TOP	TTGAGTTTGTTGCCATGCCTTAATTTTTCTTTTGTGCGTTTACTCCCATTTTTTATCTGTC[A/G]TTATCCAAATCATTGATATTCCCAGTTTTGTGATTACTTTCCCTCTGACTTTGTAAAGAAC	GCCATGCCTTAATTTTTCTTTTGTGCGTTTACTCCCATTTTTTATCTGTC	42	AA	32	AG	27	AA	38	AG	26	AG	18	AA	23	AG	30	AA	20	AA	33	AA	30	AA	31	AA	21	AA	28	AA
RosBREEDSNP_SNP_AG_16988161_Lg3_00921_MAF20_MDP0000188581_exon2	ss475877657	Lg3_PrimaryAssembly	16204438	-	yes	10	[A/G]	TOP	TOP	TCTGGTTGGACCGAAAATATATTCCTTTCTTATACCTGAACACGTATCACTGGCAACCTCC[A/G]AAAAGAAGTACTTCCTCATCAGTCGTGACCATACTACTCTTTCTCCCCAAGTTTTCCTCTC	CGAAAATATATTCCTTTCTTATACCTGAACACGTATCACTGGCAACCTCC	.	.	.	.	.	.	.	.	.	.	.	.	.	.	.	.	.	.	.	.	.	.	.	.	.	.	.	.
RosBREEDSNP_SNP_AG_16997826_Lg10_02009_MAF10_354265_exon1	ss475879757	Lg10_PrimaryAssembly	16116839	-	yes	9	[A/G]	TOP	TOP	CAATACAAATGCAACTACACAAATACCTCCCAAATTTACTAACCAAGTTGGGTTATAAGGG[A/G]CTCACGTTACACATTAAAAGATTCTAACATGATGATTTTACATTTGTGTGTCGAAGAAAGG	CAACTACACAAATACCTCCCAAATTTACTAACCAAGTTGGGTTATAAGGG	.	.	.	.	.	.	.	.	.	.	.	.	.	.	.	.	.	.	.	.	.	.	.	.	.	.	.	.
RosBREEDSNP_SNP_AG_17040479_Lg10_02009_MAF20_487699_exon2	ss475879762	Lg10_PrimaryAssembly	16159492	-	yes	1	[T/C]	BOT	TOP	AATCATACTTTGTTTATTAATTATCTGTCTTAGGAAGATGTTAATGAAGAGAATCACACTG[A/G]GGAAGAAGAGGGGTCTGAGCCCGTAGATAATGCCACTCTGGTGAGCATATAGCTGACCATA	ATATGCTCACCAGAGTGGCATTATCTACGGGCTCAGACCCCTCTTCTTCC	.	.	.	.	.	.	.	.	.	.	.	.	.	.	.	.	.	.	.	.	.	.	.	.	.	.	.	.
RosBREEDSNP_SNP_AG_17161456_Lg7_02657_MAF50_MDP0000250369_exon3	ss475878883	Lg7_PrimaryAssembly	16189743	-	yes	7	[A/G]	TOP	TOP	ATCTTGCCGAGGAAGCTGCACTTGCAAGTCCGGTACACTACAGATGGATGTACCCAATTGA[A/G]AGGTATTCCTTAACTTTTAATATATTTCCATGGGCATTACATTTGTGCATCATACAATTTA	GAAGCTGCACTTGCAAGTCCGGTACACTACAGATGGATGTACCCAATTGA	.	.	.	.	.	.	.	.	.	.	.	.	.	.	.	.	.	.	.	.	.	.	.	.	.	.	.	.
RosBREEDSNP_SNP_AG_18043587_Lg5_MDP0000580952_MAF20_MDP0000580952_exon7	ss475875976	Lg5_PrimaryAssembly	16715401	-	yes	9	[T/C]	BOT	TOP	CTGCTTATTGGGTTGTGTCTTTTGCCACGAGTGGTGTGGGCGGAGGGCGGAATTCGAAGAC[A/G]GGAGCTCGAGTGCAAGGGTAAACGCTCGTAACCATGCTATTCTCTCTGGCTTTCCACCATT	GCCAGAGAGAATAGCATGGTTACGAGCGTTTACCCTTGCACTCGAGCTCC	.	.	.	.	.	.	.	.	.	.	.	.	.	.	.	.	.	.	.	.	.	.	.	.	.	.	.	.
RosBREEDSNP_SNP_AG_18067488_Lg1_01783_MAF40_MDP0000211915_exon1	ss475876794	Lg1_PrimaryAssembly	16661992	-	yes	12	[A/G]	TOP	TOP	TTGCGACATTCTTGGCTGCAAATCAACAAACTCATTTTGCCGAGGGTTCACGTTCCCCATC[A/G]TTCAAGGTCCAACAAAGCCCGAGCCCTTCTCCTGAAGATTTGGCCAACTGCCATCCACATG	TTGGCTGCAAATCAACAAACTCATTTTGCCGAGGGTTCACGTTCCCCATC	.	.	.	.	.	.	.	.	.	.	.	.	.	.	.	.	.	.	.	.	.	.	.	.	.	.	.	.
RosBREEDSNP_SNP_AG_18181838_Lg8_02689_MAF20_493804_exon1	ss475879109	Lg8_PrimaryAssembly	16013233	-	yes	3	[A/G]	TOP	TOP	TGGATCCTGGCCGTTGATTTGTTGAAGGCCAAAACGAAAAGATAAGGCAAAGGCAAAGACA[A/G]AGACTTCTTGCAAAGAACAAAGCTAGGGCCTGTAATGGCTCTGTTCCATGAAGCAGAAACC	CGTTGATTTGTTGAAGGCCAAAACGAAAAGATAAGGCAAAGGCAAAGACA	.	.	.	.	.	.	.	.	.	.	.	.	.	.	.	.	.	.	.	.	.	.	.	.	.	.	.	.
RosBREEDSNP_SNP_AG_18342269_Lg13_01844_MAF40_1664800_exon4	ss475880874	Lg13_PrimaryAssembly	17722227	0.1786	yes	7	[A/G]	TOP	TOP	ATACAAATTTCTCACTTCCAGGCTTGTTGAAGGCATCAATAGAAGCATCACGATCTTCTCC[A/G]CCAGTATTGCCATCAATCCGACAATACAGGTACCCCCGTAACATTAAATAATCTTCCAGGA	TCACTTCCAGGCTTGTTGAAGGCATCAATAGAAGCATCACGATCTTCTCC	21	AG	26	AA	39	AG	19	AA	35	AA	18	GG	30	AA	39	AA	44	AA	16	AA	28	AG	32	AA	29	AA	21	AA
RosBREEDSNP_SNP_AG_18517916_Lg4_02277_MAF40_MDP0000317421_exon1	ss475883892	Lg4_PrimaryAssembly	17555206	-	yes	6	[A/G]	TOP	TOP	TTGGGCCAAGGGAGATGGCTTGGGGCAAGGCCCAGCAAGGTTGCTGGCTTTTGGGTTTGGC[A/G]CGAGAAGCCCTAGCCGCATGGGCTGGCTACGATTTGTTGCAAGCCGTGACACGGGGGCCCA	GAGATGGCTTGGGGCAAGGCCCAGCAAGGTTGCTGGCTTTTGGGTTTGGC	.	.	.	.	.	.	.	.	.	.	.	.	.	.	.	.	.	.	.	.	.	.	.	.	.	.	.	.
RosBREEDSNP_SNP_AG_18785188_Lg2_02076_MAF10_MDP0000141906_exon1	ss475877256	Lg2_PrimaryAssembly	17403648	-	yes	1	[A/G]	TOP	TOP	TGCCCGCCGTTTCTAATCGAGAATTTGGAATTTTGATTTGCGGTTTGGGACTTGGCTCTGT[A/G]TAGAATTGGTTTATTGGTCTTGTTCCTCTTGGCTTTGAAGTAATGCCTGTTGTGGTGGTGG	TCTAATCGAGAATTTGGAATTTTGATTTGCGGTTTGGGACTTGGCTCTGT	.	.	.	.	.	.	.	.	.	.	.	.	.	.	.	.	.	.	.	.	.	.	.	.	.	.	.	.
RosBREEDSNP_SNP_AG_19062612_Lg15_00615_MAF20_1628480_exon1	ss475881470	Lg15_PrimaryAssembly	18768420	-	yes	4	[A/G]	TOP	TOP	AACACTTGAAAAAAAAAATGAAGTTGCAAACCCTTATCATTTTGTCCCTAAGTTTGCTGCT[A/G]GGGATCTCAGCAGAGCAATGTGGGAGTCAAGCTGGTGGTGCCGTGTGCCCAAATGGGCTGT	AAAAAAATGAAGTTGCAAACCCTTATCATTTTGTCCCTAAGTTTGCTGCT	.	.	.	.	.	.	.	.	.	.	.	.	.	.	.	.	.	.	.	.	.	.	.	.	.	.	.	.
RosBREEDSNP_SNP_AG_19239039_Lg2_00934_MAF30_1661651_exon1	ss475877266	Lg2_PrimaryAssembly	17852693	-	yes	9	[A/G]	TOP	TOP	TACTTTTAATCTACTAAGCATGCCTGTAACTAAGACACCGAATTCCTCCTACTCCTCGAAC[A/G]GGTGGATTTTGTTTCTTCTGCATTGCTAGAAGACCCAGGGCTCTCTGATGTATTAGAACTG	TACTAAGCATGCCTGTAACTAAGACACCGAATTCCTCCTACTCCTCGAAC	.	.	.	.	.	.	.	.	.	.	.	.	.	.	.	.	.	.	.	.	.	.	.	.	.	.	.	.
RosBREEDSNP_SNP_AG_19287810_Lg2_00934_MAF10_1630326_exon2	ss475877270	Lg2_PrimaryAssembly	18512809	0.0357	yes	1	[T/C]	BOT	TOP	AATAGAGAGGCTTAACATATCGCAAAGGAAGTTGAATAAATAAACTTACAAGAATGTTAGC[A/G]TGGGCATAAATAATTCCACCGTCATCAGTATTAACGGAAACATCTGCTTTATAACCTTCAT	AAAGCAGATGTTTCCGTTAATACTGATGACGGTGGAATTATTTATGCCCA	37	AA	27	AA	32	AA	31	AA	39	AA	35	AA	40	AA	50	AA	38	AA	29	AA	35	AA	54	AA	51	AA	32	AG
RosBREEDSNP_SNP_AG_1929917_Lg16_00047_MAF40_214969_exon1	ss475881707	Lg16_PrimaryAssembly	1931607	-	yes	12	[A/G]	TOP	TOP	TCCTCCCACTTTCCTTCCCGCATCCAGACTGACTGAGAGCACAAGAAAAAAAGCCATGTCA[A/G]TCGCTAAGCACACCCACATCCTGGTGTTTCCGTACCCAGCCCAGGGCCACATGCTCCCGAT	TCCTTCCCGCATCCAGACTGACTGAGAGCACAAGAAAAAAAGCCATGTCA	.	.	.	.	.	.	.	.	.	.	.	.	.	.	.	.	.	.	.	.	.	.	.	.	.	.	.	.
RosBREEDSNP_SNP_AG_1940021_Lg16_00047_MAF30_MDP0000904235_exon1	ss475883361	Lg16_PrimaryAssembly	1939960	-	no	-	[A/G]	TOP	TOP	AATACCACCCGGTGTCGAGAACGTCAAGGATATTGGCCCCCACGGCAATCTCGCCGTTATC[A/G]ACGCCCTCACCAACCTCCACGACCCCAATGTCGCGCCCTCACCAATCTCGCCGTAATCATC	GTGTCGAGAACGTCAAGGATATTGGCCCCCACGGCAATCTCGCCGTTATC	.	.	.	.	.	.	.	.	.	.	.	.	.	.	.	.	.	.	.	.	.	.	.	.	.	.	.	.
RosBREEDSNP_SNP_AG_19503429_Lg10_02183_MAF40_MDP0000281166_exon5	ss475879792	Lg10_PrimaryAssembly	18622441	-	yes	16	[T/C]	BOT	TOP	GAAGTAGTAATAGGCAAGGTAGACTTGGAAATAATAGATCTAAAAGTCTTGAATGTTGGAT[A/G]TCCCAAGCGTTGATGCTAAATGTGAGGTGAAGTCCTTATTGCAGTAGTTACAAGATACCTT	TAACTACTGCAATAAGGACTTCACCTCACATTTAGCATCAACGCTTGGGA	.	.	.	.	.	.	.	.	.	.	.	.	.	.	.	.	.	.	.	.	.	.	.	.	.	.	.	.
RosBREEDSNP_SNP_AG_19509094_Lg5_01478_MAF30_1662302_exon1	ss475878340	Lg5_PrimaryAssembly	18180909	-	yes	9	[T/C]	BOT	TOP	TCTCTGTCTCTCTCTTAGATTTCGGATTGCCAGTCCGCCATAGCTGAATCGAATACAGGGA[A/G]CCGATTGCTGTGTTCGAATCCTTACAAATCTCAGGTACTTCACTTTGATTCAGAACTTCCA	AATCAAAGTGAAGTACCTGAGATTTGTAAGGATTCGAACACAGCAATCGG	.	.	.	.	.	.	.	.	.	.	.	.	.	.	.	.	.	.	.	.	.	.	.	.	.	.	.	.
RosBREEDSNP_SNP_AG_19514993_Lg5_01478_MAF40_740162_exon2	ss475878341	Lg5_PrimaryAssembly	18186808	-	yes	2	[A/G]	TOP	TOP	TTCAAATATTTTATTTGCAGAAACAGAATGTTACACAGCCACCTCCACCACCACCGCCACC[A/G]AAGGAGCCCACCTTTACCTGTCCCATTTGCATGGCTCCTTTAGTTGAGGAGATGTCAACAA	TATTTGCAGAAACAGAATGTTACACAGCCACCTCCACCACCACCGCCACC	.	.	.	.	.	.	.	.	.	.	.	.	.	.	.	.	.	.	.	.	.	.	.	.	.	.	.	.
RosBREEDSNP_SNP_AG_19557571_Lg2_01840_MAF30_1661441_exon2	ss475877276	Lg2_PrimaryAssembly	18782569	-	yes	9	[T/C]	BOT	TOP	AGCCGTAACCCTGGTCAGCGCCATGGCTCACGCCCCGTTTCAAATCAGCGAAAGGCAGTGG[A/G]CGGACCTTTTCGAGAAAAATGGAGACGCGATCAGACAGGATGGTTTAGAGGAACTGCTGGA	CTCTAAACCATCCTGTCTGATCGCGTCTCCATTTTTCTCGAAAAGGTCCG	.	.	.	.	.	.	.	.	.	.	.	.	.	.	.	.	.	.	.	.	.	.	.	.	.	.	.	.
RosBREEDSNP_SNP_AG_19748645_Lg4_01481_MAF10_1675186_exon1	ss475878006	Lg4_PrimaryAssembly	18785935	-	yes	1	[T/C]	BOT	TOP	AATCGGAGCTTACGATTGATCGAACATGGAGCTGGTTCAATCGGTAAATCCGATCGAGCTC[A/G]ATCTCCAGCATCCTCTGAATCTGCCCTCTGTTTTCGAGCTCCTTCGTCTGCATTTCCATCA	CAGACGAAGGAGCTCGAAAACAGAGGGCAGATTCAGAGGATGCTGGAGAT	.	.	.	.	.	.	.	.	.	.	.	.	.	.	.	.	.	.	.	.	.	.	.	.	.	.	.	.
RosBREEDSNP_SNP_AG_1989584_Lg3_RosCOS1698_MAF40_1647014_exon1	ss475877506	Lg3_PrimaryAssembly	1922165	-	yes	1	[A/G]	TOP	TOP	AAGAGTGGGAATTGGACTTGGAGTGTGAATTCGAAGAAATTGAATTCCGGCAGAGGGATTG[A/G]AGATTGGAGATAGGGAGGGAGGGAAGTCGCGGACTTCAAACTAGTTCTTGTGGCGACCTAA	TTGGACTTGGAGTGTGAATTCGAAGAAATTGAATTCCGGCAGAGGGATTG	.	.	.	.	.	.	.	.	.	.	.	.	.	.	.	.	.	.	.	.	.	.	.	.	.	.	.	.
RosBREEDSNP_SNP_AG_19972431_Lg9_02100_MAF10_211759_exon1	ss475879472	Lg9_PrimaryAssembly	18587471	-	yes	4	[T/C]	BOT	TOP	ATATGGATCTTTCTATATCTCAAAAAAAATGTTTAAAGACTGCTACTACTTGCTTTTAGAT[A/G]CTGCTATGTTTACAAAGATAGCGACTCAAAAGCTTAATAAGTTGTATGCAATTTGTTAATT	TGCATACAACTTATTAAGCTTTTGAGTCGCTATCTTTGTAAACATAGCAG	.	.	.	.	.	.	.	.	.	.	.	.	.	.	.	.	.	.	.	.	.	.	.	.	.	.	.	.
RosBREEDSNP_SNP_AG_20028330_Lg17_01298_MAF50_1664885_exon1	ss475883693	Lg17_PrimaryAssembly	19598506	-	yes	13	[T/C]	BOT	TOP	CCTTAGAAAATATAAGGTCTTAGAAGATACATGGAGCGATATAGATATTGAATAGATAACT[A/G]AAAGTGGAGATAATTTTTTCAAGTGGTAAGGAGTTTGTTCCGTTTAAGTAAGGTCTCGAGT	TACTTAAACGGAACAAACTCCTTACCACTTGAAAAAATTATCTCCACTTT	.	.	.	.	.	.	.	.	.	.	.	.	.	.	.	.	.	.	.	.	.	.	.	.	.	.	.	.
RosBREEDSNP_SNP_AG_20030488_Lg9_02100_MAF40_44473_exon1	ss475883151	Lg9_PrimaryAssembly	19780932	-	yes	5	[T/C]	BOT	TOP	AAATTCCGTCAATTGGCAATGTGGTGTAAAAAATATTATAAAATATTGTGTAAAAAACATG[A/G]ATAACAAAGAGTTCATAGAGAGTTCCATTTTTGAAATAGCTTCTTAGCATTTTTTTTAACA	ATGCTAAGAAGCTATTTCAAAAATGGAACTCTCTATGAACTCTTTGTTAT	.	.	.	.	.	.	.	.	.	.	.	.	.	.	.	.	.	.	.	.	.	.	.	.	.	.	.	.
RosBREEDSNP_SNP_AG_20187735_Lg13_00532_MAF40_MDP0000296536_exon3	ss475880893	Lg13_PrimaryAssembly	19516956	-	yes	2	[A/G]	TOP	TOP	TAGGCAGAGGTTCCAAAGGATATATGTGTGCTTGGGGGCTTGCAAAAAGGGGTTTAAGTTA[A/G]GGTGAAGACCATTGATAAGATTAGATGGGTGCCGTTTAAAGAGTGTACATGGAGGTTAGCT	TCCAAAGGATATATGTGTGCTTGGGGGCTTGCAAAAAGGGGTTTAAGTTA	.	.	.	.	.	.	.	.	.	.	.	.	.	.	.	.	.	.	.	.	.	.	.	.	.	.	.	.
RosBREEDSNP_SNP_AG_20331733_Lg5_RosCOS452_MAF40_1624630_exon1	ss475878356	Lg5_PrimaryAssembly	19003548	-	yes	13	[A/G]	TOP	TOP	AAATCCCTTCCCTTTCCGTGTGATCACTCTCCATATTTCCCTTTGTTTCTAGAGAGAGAGA[A/G]AGAGAGAGATAGAGAAAAGATGACTGGTTTTGCAGAAGGAGAAAATGTCACCCTTGATCTT	CTTTCCGTGTGATCACTCTCCATATTTCCCTTTGTTTCTAGAGAGAGAGA	.	.	.	.	.	.	.	.	.	.	.	.	.	.	.	.	.	.	.	.	.	.	.	.	.	.	.	.
RosBREEDSNP_SNP_AG_20371627_Lg14_02363_MAF50_MDP0000234109_exon3	ss475881078	Lg14_PrimaryAssembly	19085261	-	yes	14	[A/G]	TOP	TOP	AAGTGAGATCATGGCTCAGTGTAACATGTGCATTATGGAGCCTGAAAACTATGAAAAAGCT[A/G]CACTAGATGAATCTTAGAAGAAGGCAATGGAATCTGAACTAGAGATGATTGAGAAAAACAG	TGGCTCAGTGTAACATGTGCATTATGGAGCCTGAAAACTATGAAAAAGCT	.	.	.	.	.	.	.	.	.	.	.	.	.	.	.	.	.	.	.	.	.	.	.	.	.	.	.	.
RosBREEDSNP_SNP_AG_20428062_Lg6_00472_MAF30_1618489_exon10	ss475878632	Lg6_PrimaryAssembly	18480683	-	yes	12	[A/G]	TOP	TOP	TATTATGTTGGCTTTGCACATCTCTCTTTACTTCTGGCCATCAAATCAAATAAATCAAACA[A/G]CAAAAGCTGATCATAGGACTAAACGGGGTATTATACAAAGAAAAAGAAAGTGTGATTATCA	CTTTGCACATCTCTCTTTACTTCTGGCCATCAAATCAAATAAATCAAACA	.	.	.	.	.	.	.	.	.	.	.	.	.	.	.	.	.	.	.	.	.	.	.	.	.	.	.	.
RosBREEDSNP_SNP_AG_20963489_Lg4_00686_MAF10_1682093_exon6	ss475878024	Lg4_PrimaryAssembly	20000779	0.1429	yes	3	[T/C]	BOT	TOP	TAGCCATTTGTAACATCAAACATACCTCAAAGTGAGGTAGCTGATCAGATTTGAGATAGAC[A/G]CCGGCTGAAGAGCAGTATATGTACCTGAGATTTCAGCGGAATTCTTAGACCTTCTAAAAAT	GTCTAAGAATTCCGCTGAAATCTCAGGTACATATACTGCTCTTCAGCCGG	25	AG	30	AA	27	AA	42	AA	39	AG	22	AA	28	AA	34	AA	53	AA	30	AA	29	AA	31	AA	33	AG	25	AG
RosBREEDSNP_SNP_AG_20984611_Lg4_00686_MAF40_1669305_exon1	ss475878027	Lg4_PrimaryAssembly	20021901	-	yes	9	[T/C]	BOT	TOP	GGGTTTGGGATTCAAAGTCGATTTCGCGGCTAAAGTTAGCGGCTTTAATTTGTATAAATTC[A/G]TAAGGGGAAGAAAAAAGCTTGAAGAAAGACCCTAGTGTGACAGTTCTTGGTAATACTTTCC	CCAAGAACTGTCACACTAGGGTCTTTCTTCAAGCTTTTTTCTTCCCCTTA	.	.	.	.	.	.	.	.	.	.	.	.	.	.	.	.	.	.	.	.	.	.	.	.	.	.	.	.
RosBREEDSNP_SNP_AG_21147726_Lg4_01236_MAF40_159802_exon4	ss475878029	Lg4_PrimaryAssembly	20185016	-	yes	11	[A/G]	TOP	TOP	AGTGGCACCACTCTTTCATTAATACTGAGCATTGCTAACCTTTTTCTTGTGAGTGCAGATT[A/G]TTCATGTCACCTTGGATAACTATGAGCCAGATACACATAATGAAGATGATGAGAGAGGGCA	TCTTTCATTAATACTGAGCATTGCTAACCTTTTTCTTGTGAGTGCAGATT	.	.	.	.	.	.	.	.	.	.	.	.	.	.	.	.	.	.	.	.	.	.	.	.	.	.	.	.
RosBREEDSNP_SNP_AG_21248954_Lg12_RosCOS1969_MAF20_1627732_exon7	ss475880478	Lg12_PrimaryAssembly	20170078	-	yes	18	[T/C]	BOT	TOP	ATTTCCTTAACAGAAAAACGTAAAGAAAAGAGAGAAAGAAAGAAGAGAAAACTACAACTAA[A/G]CACATGTTACACGATATGCATACTTGTCTGGAAGGCCTGGACAAAATCGGGGATACGAATA	CCGATTTTGTCCAGGCCTTCCAGACAAGTATGCATATCGTGTAACATGTG	.	.	.	.	.	.	.	.	.	.	.	.	.	.	.	.	.	.	.	.	.	.	.	.	.	.	.	.
RosBREEDSNP_SNP_AG_21322878_Lg12_01426_MAF40_MDP0000636042_exon2	ss475880482	Lg12_PrimaryAssembly	20207732	-	yes	1	[A/G]	TOP	TOP	AACATTAATGATTCAAGTTGTGGAATAACCTCAAAAGGAGGGAATGAATCGAGCTCCTTCC[A/G]AAACCCACCAATTTCCAATTCCTTCAAGCTGGTGAGGGTTTTTAATCCACCGGGCAGGTTT	TTCAAGTTGTGGAATAACCTCAAAAGGAGGGAATGAATCGAGCTCCTTCC	.	.	.	.	.	.	.	.	.	.	.	.	.	.	.	.	.	.	.	.	.	.	.	.	.	.	.	.
RosBREEDSNP_SNP_AG_21422131_Lg4_01558_MAF30_MDP0000270110_exon4	ss475878036	Lg4_PrimaryAssembly	20459421	0.2857	yes	14	[A/G]	TOP	TOP	AATACTTCTTGCGGAAAAATTCAGAACCCTTTTCGAGGACCTTATCATGGGGCGAAAAGTC[A/G]CACGAAAGTTTGTCCTGTGAAGATCTCTATGAAGCAGTAGGTGTTTCTCAATTTTTCATTG	CGGAAAAATTCAGAACCCTTTTCGAGGACCTTATCATGGGGCGAAAAGTC	41	AG	23	AG	26	AA	25	AG	25	AA	28	AG	31	AG	43	AA	30	AG	26	AG	33	AA	27	AG	28	AA	40	AA
RosBREEDSNP_SNP_AG_21456371_Lg4_01558_MAF10_1644005_exon2	ss475878042	Lg4_PrimaryAssembly	20493661	-	yes	11	[T/C]	BOT	TOP	CTACGACTTCTGCTTCTTGAACGGCTCCTCCTCCTGCCACGATCCCTTTCTCGCCTGTCCC[A/G]ATCCCTTTCCCGATCCCTATCCCTATCACGACCATAATCCTTTTCATCTCTCAGCCGATCA	GAGATGAAAAGGATTATGGTCGTGATAGGGATAGGGATCGGGAAAGGGAT	.	.	.	.	.	.	.	.	.	.	.	.	.	.	.	.	.	.	.	.	.	.	.	.	.	.	.	.
RosBREEDSNP_SNP_AG_21481700_Lg15_02313_MAF30_469314_exon1	ss475881492	Lg15_PrimaryAssembly	20641520	-	yes	6	[T/C]	BOT	TOP	GAGCTGAAACATTATCGAGATTTTTAGGTTTTATGGGGTTTCATCAGAAATAATCACCACC[A/G]CCCTTCTTCTTCCTTTCACCAAATGAGAGAAAATATTTGAGCCTCCGAGTTGGTTGGTACT	ACTCGGAGGCTCAAATATTTTCTCTCATTTGGTGAAAGGAAGAAGAAGGG	.	.	.	.	.	.	.	.	.	.	.	.	.	.	.	.	.	.	.	.	.	.	.	.	.	.	.	.
RosBREEDSNP_SNP_AG_21581072_Lg9_02230_MAF40_1686242_exon1	ss475879484	Lg9_PrimaryAssembly	21282791	-	yes	9	[T/C]	BOT	TOP	ACAGAAGAACCAGAAAAGGAAAACTAGTAAGTCCAGATACTCAAAGAGTAGCAGTAGACCA[A/G]TATTATTGTTAGGCAATGGCATCTTTGGCAACCCTAGCAGCTGTTCAACCTGCAGCCATTA	GGTTGAACAGCTGCTAGGGTTGCCAAAGATGCCATTGCCTAACAATAATA	.	.	.	.	.	.	.	.	.	.	.	.	.	.	.	.	.	.	.	.	.	.	.	.	.	.	.	.
RosBREEDSNP_SNP_AG_21614543_Lg9_02230_MAF30_MDP0000651477_exon1	ss475879488	Lg9_PrimaryAssembly	21316262	-	yes	9	[T/C]	BOT	TOP	TTACAAGTTGTTGTGAATGCTGGTGACTTGGAGAAATTGCATGACAATGCATCAAATCCAA[A/G]CCCAGAAGAATTGGCAGTCAAGAGGGTTGAGTTCCCTACTGATTTTGTGTTTGGCTTCTCT	ACACAAAATCAGTAGGGAACTCAACCCTCTTGACTGCCAATTCTTCTGGG	.	.	.	.	.	.	.	.	.	.	.	.	.	.	.	.	.	.	.	.	.	.	.	.	.	.	.	.
RosBREEDSNP_SNP_AG_21766016_Lg4_00160_MAF40_62939_exon1	ss475878049	Lg4_PrimaryAssembly	20803306	-	yes	4	[A/G]	TOP	TOP	GTACGAGGAATCTGAAGCAGGAAGTGAGTTCTTGGGCAACAATGGGGTCAACGGACGAAGA[A/G]TGGGACTTGGGGCCCAGCAGAGAGAGCAGGTCCGAAGGAGTGGCTTTGAGAGAAGGGTTTG	CTGAAGCAGGAAGTGAGTTCTTGGGCAACAATGGGGTCAACGGACGAAGA	.	.	.	.	.	.	.	.	.	.	.	.	.	.	.	.	.	.	.	.	.	.	.	.	.	.	.	.
RosBREEDSNP_SNP_AG_21798478_Lg17_RosCOS2078_MAF40_1674794_exon1	ss475883695	Lg17_PrimaryAssembly	21368655	-	no	-	[A/G]	TOP	TOP	AGGCTTGCGGACTTGTCATTTTTGATATTTGAACTTTAGACATCTCGCCACAAATGAAGAA[A/G]AATACCATTAAACCGTAATATTAAATAATAACTTAAAAACCATGTTAATTTTAACGATAAA	CTTGTCATTTTTGATATTTGAACTTTAGACATCTCGCCACAAATGAAGAA	.	.	.	.	.	.	.	.	.	.	.	.	.	.	.	.	.	.	.	.	.	.	.	.	.	.	.	.
RosBREEDSNP_SNP_AG_2183945_Lg7_01994_MAF50_MDP0000243088_exon1	ss475878749	Lg7_PrimaryAssembly	2169631	0.4231	yes	11	[T/C]	BOT	TOP	TGTGGGGGTGGTGGCAGTGGAGGAGGCTATGGCGGCGGTGGTGAGGGCGGTGTAGGAGGTT[A/G]TGGTGGTGGTGGAGTATTTTGAGGTTGCATGATTGGATCGTGTTGTTAATACTGGTTCTCT	ATTAACAACACGATCCAATCATGCAACCTCAAAATACTCCACCACCACCA	13	AA	25	AA	8	AA	26	AG	12	GG	11	GG	16	AG	14	AG	17	GG	18	AG	10	GG	15	AG	12	AG	20	AG
RosBREEDSNP_SNP_AG_22117026_Lg15_01813_MAF50_MDP0000270324_exon3	ss475881499	Lg15_PrimaryAssembly	21276847	-	yes	13	[T/C]	BOT	TOP	TGGAAGATGAAACAAAGATAGCAGATGAAGATGATCAGACTAACCTGTGTCATAAACTTCA[A/G]CCATTTCTTTGATGCATCCTTAAAATGATGTGGAAATGTTACGCCGTTGGACTCTTCCCCA	CCAACGGCGTAACATTTCCACATCATTTTAAGGATGCATCAAAGAAATGG	.	.	.	.	.	.	.	.	.	.	.	.	.	.	.	.	.	.	.	.	.	.	.	.	.	.	.	.
RosBREEDSNP_SNP_AG_22129590_Lg15_01813_MAF20_MDP0000457646_exon1	ss475881500	Lg15_PrimaryAssembly	21289411	-	yes	13	[A/G]	TOP	TOP	AGAGAAGGTTCAAGGATGAATGGTGCATACAGTCTACATACGAACAATTGATCAGCAAGCT[A/G]ACATATTCACCAAGCCGTTGAGTGCAACACAGTTTGAAACGCTACTCATCAAGTTGGGTGT	AAGGATGAATGGTGCATACAGTCTACATACGAACAATTGATCAGCAAGCT	.	.	.	.	.	.	.	.	.	.	.	.	.	.	.	.	.	.	.	.	.	.	.	.	.	.	.	.
RosBREEDSNP_SNP_AG_2249956_Lg9_95072_MAF20_95072_exon1	ss475876160	Lg9_PrimaryAssembly	2246196	-	yes	3	[T/C]	BOT	TOP	GAGGGAAGAAAGGGAGAACCCGCAACAGCGCAGCGCAAGCAAGTCCAACCCAAAAGCGAAC[A/G]GTGTGGCTTCTAGTCTGAATGATGATTCTTGTTTTTGGGTGCACGTCGAGGAAGCACTTAT	CTCGACGTGCACCCAAAAACAAGAATCATCATTCAGACTAGAAGCCACAC	.	.	.	.	.	.	.	.	.	.	.	.	.	.	.	.	.	.	.	.	.	.	.	.	.	.	.	.
RosBREEDSNP_SNP_AG_22521117_Lg10_RosCOS139_MAF40_201986_exon1	ss475879814	Lg10_PrimaryAssembly	21622951	-	yes	8	[A/G]	TOP	TOP	ACCACTTTTTGAGGAGAACATGCTCGAAATGTGGGAACAGAATGGCTACTCAGGAAAAGGG[A/G]CTTTGACTTGTCATAAATCTTTCAAATATGCATATGGTATAGAGGTAATGATTCCATTAGC	AGGAGAACATGCTCGAAATGTGGGAACAGAATGGCTACTCAGGAAAAGGG	.	.	.	.	.	.	.	.	.	.	.	.	.	.	.	.	.	.	.	.	.	.	.	.	.	.	.	.
RosBREEDSNP_SNP_AG_22527637_Lg8_01479_MAF40_MDP0000205445_exon1	ss475879139	Lg8_PrimaryAssembly	20917737	-	yes	7	[A/G]	TOP	TOP	TGGGGGCACTGAGGTAACCAAAACCTCAGTGAAAAGTGCTAGGTTCGAGATTGAGAAGTTC[A/G]TTGGGACCAATAACTTCGTTATGTGGTAGTGGGAAGTTAATGATGTGCTAATACAACAATG	AGGTAACCAAAACCTCAGTGAAAAGTGCTAGGTTCGAGATTGAGAAGTTC	.	.	.	.	.	.	.	.	.	.	.	.	.	.	.	.	.	.	.	.	.	.	.	.	.	.	.	.
RosBREEDSNP_SNP_AG_22561222_Lg8_01479_MAF40_1659741_exon1	ss475879142	Lg8_PrimaryAssembly	19193226	-	no	-	[A/G]	TOP	TOP	AGCTCACCATAATTTTTTAGAGAGAGATTTGAGCTGATCTTGGCGGTGGTTGTGGTGGTGG[A/G]GAGATGGCGATACTGTACGCGCTGGTAGCACGAGGATCGGTGGTGCTGGCGGAGTTCAGCG	ATTTTTTAGAGAGAGATTTGAGCTGATCTTGGCGGTGGTTGTGGTGGTGG	.	.	.	.	.	.	.	.	.	.	.	.	.	.	.	.	.	.	.	.	.	.	.	.	.	.	.	.
RosBREEDSNP_SNP_AG_22723616_Lg11_00743_MAF40_MDP0000667660_exon3	ss475883036	Lg11_PrimaryAssembly	21666323	-	yes	8	[A/G]	TOP	TOP	GAAGTCTTGTGACAGATTGGTGGACTGCAGCCTCTTGGACGACGCGTCTGTGAAGTGGTCC[A/G]AGTACTGAAGATGGTGGTGGTGCATTAACGAACTAGATCACAACATCTGTCTCCCCACCGC	ACAGATTGGTGGACTGCAGCCTCTTGGACGACGCGTCTGTGAAGTGGTCC	.	.	.	.	.	.	.	.	.	.	.	.	.	.	.	.	.	.	.	.	.	.	.	.	.	.	.	.
RosBREEDSNP_SNP_AG_23095096_Lg2_RosCOS292_MAF40_1643572_exon1	ss475877294	Lg2_PrimaryAssembly	22273881	-	yes	6	[A/G]	TOP	TOP	TAGTGGAAGCTGTTGTGGTAGAGTCTTGTTGCTCGCTGTTGGCAGCTACATCAGATCTCTC[A/G]GTTTGCTCTAATACAACATTTTGCTGTGTAGAGTCATTGAACTTAGTCTCCACGTGCTGCT	GTTGTGGTAGAGTCTTGTTGCTCGCTGTTGGCAGCTACATCAGATCTCTC	.	.	.	.	.	.	.	.	.	.	.	.	.	.	.	.	.	.	.	.	.	.	.	.	.	.	.	.
RosBREEDSNP_SNP_AG_23343351_Lg14_02039_MAF20_1655997_exon1	ss475881107	Lg14_PrimaryAssembly	19790296	-	yes	4	[A/G]	TOP	TOP	AATTGGGGGAAAAGTTGGGAAATTTACGAGAGGGGTTTAGGTGGAGGCGCCGAGAGTAGGT[A/G]ATCGGCAAGGCGGATTGAGGCTCGAAGGGCCGAGCTTCGACTCTCCGGCAGTGGCGAAATC	AAGTTGGGAAATTTACGAGAGGGGTTTAGGTGGAGGCGCCGAGAGTAGGT	.	.	.	.	.	.	.	.	.	.	.	.	.	.	.	.	.	.	.	.	.	.	.	.	.	.	.	.
RosBREEDSNP_SNP_AG_23359599_Lg4_01567_MAF20_347484_exon1	ss475878077	Lg4_PrimaryAssembly	22266929	-	yes	8	[T/C]	BOT	TOP	GATCGATTCATCCATTAATATCTTCTATCTAGCTACTTCTACTTGCGCGTTTTATTTTGAT[A/G]TTTGAATTCCTTCAACAATCCTCTGGAGCAAAAGATAGTTTCCTCGCACCAACATCGTAGA	GGTGCGAGGAAACTATCTTTTGCTCCAGAGGATTGTTGAAGGAATTCAAA	.	.	.	.	.	.	.	.	.	.	.	.	.	.	.	.	.	.	.	.	.	.	.	.	.	.	.	.
RosBREEDSNP_SNP_AG_23384607_Lg14_02039_MAF30_MDP0000811430_exon3	ss475881108	Lg14_PrimaryAssembly	22084652	-	yes	19	[T/C]	BOT	TOP	TTTTTAAGCTTTTTTAATAATTTCTTTCAAATAGTCACACTATATTGTGTGTTTAACAGAA[A/G]AAATATGTGACTAGCAAGAAAGCTCGGGAGTCAAAGACAGTTCTCCACCATTCTAGTTGGA	TGGTGGAGAACTGTCTTTGACTCCCGAGCTTTCTTGCTAGTCACATATTT	.	.	.	.	.	.	.	.	.	.	.	.	.	.	.	.	.	.	.	.	.	.	.	.	.	.	.	.
RosBREEDSNP_SNP_AG_23400893_Lg12_RosCOS3647_MAF30_598916_exon1	ss475880501	Lg12_PrimaryAssembly	22146064	-	yes	12	[A/G]	TOP	TOP	CAATTATTTAAGGCACTTCCTAAACGAGCCTTTAGTTCTCAATTGGTAAGGCAGACAATAA[A/G]GGAGAAACCAAGGTTTCCCTGTCAAAGAACACCAAAATTCATAAGCCAAAATAAGAGAAAA	GGCACTTCCTAAACGAGCCTTTAGTTCTCAATTGGTAAGGCAGACAATAA	.	.	.	.	.	.	.	.	.	.	.	.	.	.	.	.	.	.	.	.	.	.	.	.	.	.	.	.
RosBREEDSNP_SNP_AG_23422688_Lg6_01556_MAF30_344885_exon3	ss475878655	Lg6_PrimaryAssembly	21367002	0.2143	yes	1	[A/G]	TOP	TOP	CTCTCTCTGAAGTTGGTGAAGTGTACACCTATTAACAAATACATGCATCACCAGGTATCTC[A/G]CTGCAACTATCAGATGAGCCATCGCAATCTGAAGAAGTTTACAAGCGGGCTTTAGCATTGG	GTTGGTGAAGTGTACACCTATTAACAAATACATGCATCACCAGGTATCTC	33	AG	39	AA	26	AA	30	AA	31	AA	23	AG	37	AA	39	AA	30	GG	20	AA	20	GG	38	AA	35	AA	26	AA
RosBREEDSNP_SNP_AG_23448287_Lg14_00062_MAF20_1683927_exon1	ss475881114	Lg14_PrimaryAssembly	22148331	-	yes	6	[A/G]	TOP	TOP	AAGCATGAAATTGCAATTACAGATTGAGACGATGCAAATTACCGTATCGTCGGAAGCAGAT[A/G]GCTGCTGAAATGCAAAGCAAGCTGCGAGCACCAGCAGAACACCAGCGCGAACCTTAACCAT	TGCAATTACAGATTGAGACGATGCAAATTACCGTATCGTCGGAAGCAGAT	.	.	.	.	.	.	.	.	.	.	.	.	.	.	.	.	.	.	.	.	.	.	.	.	.	.	.	.
RosBREEDSNP_SNP_AG_23523902_Lg15_00038_MAF10_524070_exon1	ss475881503	Lg15_PrimaryAssembly	22581403	-	yes	6	[T/C]	BOT	TOP	ATGACGAGCTTCGTAAAGCATGTTGTCCCTACTCATCGGCTTCATCAGAAATGACCCTGTC[A/G]ACTGCTTTTGATGGGGCAAAGAGGATGCAATTTGGTTCACTACATAGTTAAATGAAAAATA	TAACTATGTAGTGAACCAAATTGCATCCTCTTTGCCCCATCAAAAGCAGT	.	.	.	.	.	.	.	.	.	.	.	.	.	.	.	.	.	.	.	.	.	.	.	.	.	.	.	.
RosBREEDSNP_SNP_AG_23651920_Lg6_220101_MAF50_220101_exon1	ss475876016	Lg6_PrimaryAssembly	21596285	-	yes	15	[T/C]	BOT	TOP	TATATTCATCTTTACTTGTAAGTGAAAAATCTTAATTTTGATTCTCGCAAAAAGCGAATTT[A/G]AATCATATCATTGCTAGCCCATTATGAAGTTTAGCCCACACCCTACCCCCTTAATAAAGAT	GGGGGTAGGGTGTGGGCTAAACTTCATAATGGGCTAGCAATGATATGATT	.	.	.	.	.	.	.	.	.	.	.	.	.	.	.	.	.	.	.	.	.	.	.	.	.	.	.	.
RosBREEDSNP_SNP_AG_23899578_Lg8_RosCOS3331_MAF50_891011_exon1	ss475879161	Lg8_PrimaryAssembly	21907679	-	yes	10	[T/C]	BOT	TOP	TTCTTAAACCTAAACCTAATTAATAGAAAAGTTAACTAAAACAAATTGAAAATTAAACGCT[A/G]AACCAGACCGACCGTATTATCCCTGCACACTAATTATCCAACCAATAAATTAAAAAGGAGA	ATTTATTGGTTGGATAATTAGTGTGCAGGGATAATACGGTCGGTCTGGTT	.	.	.	.	.	.	.	.	.	.	.	.	.	.	.	.	.	.	.	.	.	.	.	.	.	.	.	.
RosBREEDSNP_SNP_AG_23955045_Lg10_RosCOS2910_MAF10_524469_exon2	ss475879841	Lg10_PrimaryAssembly	23056879	-	yes	7	[A/G]	TOP	TOP	ATCTGTTAAAGACGAAAAGCTTACGTAGCTAGCCGTGATCGATCACTACAGGAAACGAGAC[A/G]TTAAACCAAACCATAGTTCATGATCCCAGAAACAATGTAAGCATCTCGTCAATAATTAACC	ACGAAAAGCTTACGTAGCTAGCCGTGATCGATCACTACAGGAAACGAGAC	.	.	.	.	.	.	.	.	.	.	.	.	.	.	.	.	.	.	.	.	.	.	.	.	.	.	.	.
RosBREEDSNP_SNP_AG_24121930_Lg3_01728_MAF50_621113_exon2	ss475877691	Lg3_PrimaryAssembly	22769394	-	no	-	[A/G]	TOP	TOP	ATTATCTATGGTTGTAACAGGTTATGCCTTCAATCTTACATGGATGAACAGAGCTGCTGGT[A/G]ACGAAGTAGAGCTTCTGTACCGCACCTCATCCTTGGGGACCCTTGAGAGGGTAGCACCAGA	TTGTAACAGGTTATGCCTTCAATCTTACATGGATGAACAGAGCTGCTGGT	.	.	.	.	.	.	.	.	.	.	.	.	.	.	.	.	.	.	.	.	.	.	.	.	.	.	.	.
RosBREEDSNP_SNP_AG_24219741_Lg9_00053_MAF30_6639_exon1	ss475879497	Lg9_PrimaryAssembly	23431644	-	yes	8	[A/G]	TOP	TOP	GCTTCTTGGGAGGCAACCCATGTGTTCAAACAAGGAGACATTGGAATTTCCGACTCCTACA[A/G]CCAGATTTGCTCTCTTTTACTCTTTTCTTTATTGTTTTTACTTTGATATGATTGTCTTGTT	GGCAACCCATGTGTTCAAACAAGGAGACATTGGAATTTCCGACTCCTACA	.	.	.	.	.	.	.	.	.	.	.	.	.	.	.	.	.	.	.	.	.	.	.	.	.	.	.	.
RosBREEDSNP_SNP_AG_24240346_Lg4_00283_MAF10_1676837_exon1	ss475878112	Lg4_PrimaryAssembly	23161313	-	yes	2	[T/C]	BOT	TOP	GAGTGGAAGGTTTTAAGTGAAGAGATCATGGTAAACTAGATCAGGTTTACGCAAAATTTTG[A/G]CTTTGTTACTTCTTCTGGGCATCTAGATTGCCATTTGTCAACTGCTTTTCTCTGATAATGT	GAAAAGCAGTTGACAAATGGCAATCTAGATGCCCAGAAGAAGTAACAAAG	.	.	.	.	.	.	.	.	.	.	.	.	.	.	.	.	.	.	.	.	.	.	.	.	.	.	.	.
RosBREEDSNP_SNP_AG_24246303_Lg4_00283_MAF10_1639561_exon1	ss475878113	Lg4_PrimaryAssembly	23167226	-	yes	2	[T/C]	BOT	TOP	TTAATCCAACTAATTCCTCTTTGTAGCTACAAACCAAAAGCTAGTTCTTGATCTCAGACAG[A/G]GTAAGCTCTTTGTACACATCAAGCATGGGAAAGGTTCTATTCAAACGTCTGAACGAATCTT	AGACGTTTGAATAGAACCTTTCCCATGCTTGATGTGTACAAAGAGCTTAC	.	.	.	.	.	.	.	.	.	.	.	.	.	.	.	.	.	.	.	.	.	.	.	.	.	.	.	.
RosBREEDSNP_SNP_AG_24294786_Lg10_RosCOS3104_MAF30_1641181_exon2	ss475879851	Lg10_PrimaryAssembly	23396619	-	yes	9	[A/G]	TOP	TOP	CAACCGAATTGCACCGAGGACATTTAGGGTTATTTCTCATGATCAGTACATAAGATAAGCA[A/G]CCAGGGCACCCTGCTGCAAATGGTGATGCAAATTGCTTGTCCTCACTGTCCTCCTCCTGAG	CACCGAGGACATTTAGGGTTATTTCTCATGATCAGTACATAAGATAAGCA	.	.	.	.	.	.	.	.	.	.	.	.	.	.	.	.	.	.	.	.	.	.	.	.	.	.	.	.
RosBREEDSNP_SNP_AG_24450804_Lg5_AT11_MAF40_MDP0000296015_exon3	ss475878391	Lg5_PrimaryAssembly	22963283	0.3	yes	1	[A/G]	TOP	TOP	TTTCCTGGGCATTCAAATTTCCAGAACTGGAACTGGTTTGTTTCTATCTCAGCACAAGTAT[A/G]TTCATGATTTACTGGTGAAAACAGAAATGGTTGATTCTAAACCTTGTGACACACCTTGTCT	TTCAAATTTCCAGAACTGGAACTGGTTTGTTTCTATCTCAGCACAAGTAT	29	AG	19	AA	28	AA	14	AA	0	-	17	AG	0	-	14	AA	16	AA	1	GG	24	GG	4	GG	10	GG	21	AA
RosBREEDSNP_SNP_AG_2446003_Lg5_00179_MAF50_MDP0000293843_exon2	ss475878166	Lg5_PrimaryAssembly	2228345	-	yes	17	[T/C]	BOT	TOP	CCAATCTAAGTCTATCGGTGCCACGCGAGGTGAGAAGCGTAAAATCACAGAACTTGTTATC[A/G]GTCTGCTTTTTCTGCTAGACCGAAGCTTTCTTTCTGTCAAAGGCTTATTCAAGATATACCA	GAATAAGCCTTTGACAGAAAGAAAGCTTCGGTCTAGCAGAAAAAGCAGAC	.	.	.	.	.	.	.	.	.	.	.	.	.	.	.	.	.	.	.	.	.	.	.	.	.	.	.	.
RosBREEDSNP_SNP_AG_24794643_Lg2_00833_MAF40_MDP0000282782_exon1	ss475877312	Lg2_PrimaryAssembly	23915795	-	no	-	[T/C]	BOT	TOP	TTCCCTTCATCAACTCCGGATCCGCTAATGCCTCTTTTGGCGGAGTCTTCATAGACAGCTT[A/G]CACAGAGCTCTAAACACCAAAAACGCATCTCTTCTCAACTTATTCCCAATCTGAACCTCCA	ATTGGGAATAAGTTGAGAAGAGATGCGTTTTTGGTGTTTAGAGCTCTGTG	.	.	.	.	.	.	.	.	.	.	.	.	.	.	.	.	.	.	.	.	.	.	.	.	.	.	.	.
RosBREEDSNP_SNP_AG_25347258_Lg6_01444_MAF20_1679773_exon2	ss475878669	Lg6_PrimaryAssembly	23256058	-	yes	2	[A/G]	TOP	TOP	ATGTGCATATATAAGCTGCAGTGCTTTGAGGGAAGTTGATACTTCAAAGTTACTGTCTGAA[A/G]TTCTTCAGAGTCCACTTAAAGGTCTGATTTTTTATCTGCTCATTTCGAAATTTCGGTTTTT	TAAGCTGCAGTGCTTTGAGGGAAGTTGATACTTCAAAGTTACTGTCTGAA	.	.	.	.	.	.	.	.	.	.	.	.	.	.	.	.	.	.	.	.	.	.	.	.	.	.	.	.
RosBREEDSNP_SNP_AG_25356570_Lg6_01444_MAF40_99284_exon2	ss475878671	Lg6_PrimaryAssembly	23265370	-	yes	3	[T/C]	BOT	TOP	ATCAACCATACAATATTGATGTTGAATTCTTTGTCCTGGAACAGTTGTGTTTTGCTGCAAA[A/G]ACCTGGTATGGTGGCTTCTTGGGCCTGATGATCTTTGGAGCTAGTGAAGTGAGCCGGAATG	ACTTCACTAGCTCCAAAGATCATCAGGCCCAAGAAGCCACCATACCAGGT	.	.	.	.	.	.	.	.	.	.	.	.	.	.	.	.	.	.	.	.	.	.	.	.	.	.	.	.
RosBREEDSNP_SNP_AG_25527294_Lg17_01467_MAF10_1646394_exon4	ss475882238	Lg17_PrimaryAssembly	24919687	-	yes	3	[T/C]	BOT	TOP	ATGCAGGGTGGTCCTCATAACCACACTATTGGGGGCCTTGCAGTTTGCTTGAAGTATGCAC[A/G]GTCCCCAGAATTTAAGGCTTACCAGAACCAGGTACTGCAATATTTTGTCCTCATGTAAAAA	GGACAAAATATTGCAGTACCTGGTTCTGGTAAGCCTTAAATTCTGGGGAC	.	.	.	.	.	.	.	.	.	.	.	.	.	.	.	.	.	.	.	.	.	.	.	.	.	.	.	.
RosBREEDSNP_SNP_AG_26004283_Lg6_01682_MAF20_1620032_exon6	ss475878676	Lg6_PrimaryAssembly	23913084	-	yes	1	[T/C]	BOT	TOP	TGATAGGGTTTTCTTGAACAATCACACTTCAAGAAAGCATTGGTGTGTGATGCATCTAAAA[A/G]CTTGAAATCCCAAATCATCATATTCCAACGGCTTCAACTAGCGCTTTCCTCACTCAGAGTG	AGGAAAGCGCTAGTTGAAGCCGTTGGAATATGATGATTTGGGATTTCAAG	.	.	.	.	.	.	.	.	.	.	.	.	.	.	.	.	.	.	.	.	.	.	.	.	.	.	.	.
RosBREEDSNP_SNP_AG_26018605_Lg6_01682_MAF30_1674330_exon1	ss475878680	Lg6_PrimaryAssembly	23927406	-	yes	11	[T/C]	BOT	TOP	CGTTGGAGTTTGGCGAACGGGTTCATAAGTACATTGAGGATCACGGTTACGGTGGTGCTTC[A/G]AATTTGTGCAACTCTCTTGTATCGATGTATTCACGTTGTGGGAGTTTGGATAAGGCCTATG	TCCAAACTCCCACAACGTGAATACATCGATACAAGAGAGTTGCACAAATT	.	.	.	.	.	.	.	.	.	.	.	.	.	.	.	.	.	.	.	.	.	.	.	.	.	.	.	.
RosBREEDSNP_SNP_AG_26207129_Lg7_01516_MAF50_1678315_exon4	ss475878932	Lg7_PrimaryAssembly	24581390	-	yes	7	[A/G]	TOP	TOP	TATGAGATAATGCCACATTAAGATCTAGATCTCTACGCTGAAAGTTTGAAGTCGAAATCTG[A/G]GGATTAAGAACTTCGGCTTTTTGTAACTTCTGCTCGGCAACCCCTTGCGCTGTTACAAGCA	GCCACATTAAGATCTAGATCTCTACGCTGAAAGTTTGAAGTCGAAATCTG	.	.	.	.	.	.	.	.	.	.	.	.	.	.	.	.	.	.	.	.	.	.	.	.	.	.	.	.
RosBREEDSNP_SNP_AG_26306308_Lg15_01850_MAF40_1640965_exon2	ss475881521	Lg15_PrimaryAssembly	25101746	-	yes	13	[A/G]	TOP	TOP	CTTGATACTGCTTCAATATGCATGAAGTTGTTGGAACTGTTGAAGGAGGAAGAGTGCCTAC[A/G]AAAATAAAGACAGATTTGAAGAAACCTATTGTCAATCTCGCATGCCACCCTCGCCACCCTG	TTCAATATGCATGAAGTTGTTGGAACTGTTGAAGGAGGAAGAGTGCCTAC	.	.	.	.	.	.	.	.	.	.	.	.	.	.	.	.	.	.	.	.	.	.	.	.	.	.	.	.
RosBREEDSNP_SNP_AG_26549234_Lg10_00971_MAF10_MDP0000296383_exon3	ss475879863	Lg10_PrimaryAssembly	25480800	-	yes	5	[A/G]	TOP	TOP	GTGAGCAAAACCCATTTGTTGTTGCAAAGCTAGTTGGCAAGTATGTTGAGTGCAGTGAATC[A/G]AGCATGGAAGCTGCACGGAAGGTGTTTGATAAATTGCTTGAGAGAGACGTTTTTGTGCGGA	CCATTTGTTGTTGCAAAGCTAGTTGGCAAGTATGTTGAGTGCAGTGAATC	.	.	.	.	.	.	.	.	.	.	.	.	.	.	.	.	.	.	.	.	.	.	.	.	.	.	.	.
RosBREEDSNP_SNP_AG_26614519_Lg10_00812_MAF30_1647399_exon1	ss475879866	Lg10_PrimaryAssembly	25546085	0.1429	yes	10	[A/G]	TOP	TOP	CTTGTGCATCTTGATATGCACTATCCAACCTCTTATTTCCATTGGGAGTACTAGCCCACAC[A/G]TTGTATTTGATGCTTTTATGAATATCATCTTCACTGTAAGATTTGATGACAAAGAAAAGTG	TGATATGCACTATCCAACCTCTTATTTCCATTGGGAGTACTAGCCCACAC	28	AA	21	AA	23	AA	27	AA	38	AG	27	AG	39	AA	38	AA	34	AA	18	AG	29	AA	38	AA	39	AA	25	AG
RosBREEDSNP_SNP_AG_26743462_Lg1_01228_MAF20_477610_exon1	ss475876865	Lg1_PrimaryAssembly	24545418	-	no	-	[A/G]	TOP	TOP	TGAAGACGACGACCACGGTCAGCACGACGAGTCCGATTAATGTTTCGGCGTCGGAGAAAGT[A/G]CGGCCGAGGATGACCAGGGGCTGATCGGACGCTCGAAACAGGTAGAGGAAAGCCCACGCGC	ACCACGGTCAGCACGACGAGTCCGATTAATGTTTCGGCGTCGGAGAAAGT	.	.	.	.	.	.	.	.	.	.	.	.	.	.	.	.	.	.	.	.	.	.	.	.	.	.	.	.
RosBREEDSNP_SNP_AG_26884307_Lg14_02079_MAF30_1686152_exon1	ss475881134	Lg14_PrimaryAssembly	22635851	-	yes	12	[A/G]	TOP	TOP	AAATGCACTGTATAAACACGTGCAGAGAGAGAGGGAGGGATAGGGAAAGAGAGAAGCAAAG[A/G]GACAGAATGGAAACCGTGGCAGTGTTTGGCGGAGCAAGTCCAAGCTTTTCCTCATCCCTAC	ATAAACACGTGCAGAGAGAGAGGGAGGGATAGGGAAAGAGAGAAGCAAAG	.	.	.	.	.	.	.	.	.	.	.	.	.	.	.	.	.	.	.	.	.	.	.	.	.	.	.	.
RosBREEDSNP_SNP_AG_26920534_Lg14_02079_MAF20_1662666_exon2	ss475881138	Lg14_PrimaryAssembly	22672475	-	yes	9	[A/G]	TOP	TOP	CCATGTAACGTTGGGAGCATTGGCGGACAAGTATGGACCAGTCTTCAGCATCAGAATTGGC[A/G]TCCACTCCGCCCTTGTGGTAAATACTTGGGAGGCTGCAAAGGAGTGCTTCACCAGCAACGA	TGGGAGCATTGGCGGACAAGTATGGACCAGTCTTCAGCATCAGAATTGGC	.	.	.	.	.	.	.	.	.	.	.	.	.	.	.	.	.	.	.	.	.	.	.	.	.	.	.	.
RosBREEDSNP_SNP_AG_27095198_Lg1_01693_MAF30_332314_exon1	ss475876871	Lg1_PrimaryAssembly	24897154	-	yes	9	[A/G]	TOP	TOP	TTCTGTTCTCAGTTAACGAATTGTTCGAAATTGATAGCTATTGTGATGTGCAGCTGAATGC[A/G]GCATACGATGAGCTAACTTCCAAGAGACCTTGCGGGCCAAATAAGAGGGCAATACGCGGAG	GTTAACGAATTGTTCGAAATTGATAGCTATTGTGATGTGCAGCTGAATGC	.	.	.	.	.	.	.	.	.	.	.	.	.	.	.	.	.	.	.	.	.	.	.	.	.	.	.	.
RosBREEDSNP_SNP_AG_27373895_Lg2_02271_MAF10_893726_exon1	ss475877330	Lg2_PrimaryAssembly	26459110	-	yes	2	[A/G]	TOP	TOP	AAACTATGGGATCGAACCACTTGTTTCGTTATATTATATCATCAGTTGTGTGTAAGAGAAG[A/G]GACTTTGTCGATCTTTTCTAAAAATCCCTTCCAAGTACTTATTTCTCAAATTTACCATTAT	TCGAACCACTTGTTTCGTTATATTATATCATCAGTTGTGTGTAAGAGAAG	.	.	.	.	.	.	.	.	.	.	.	.	.	.	.	.	.	.	.	.	.	.	.	.	.	.	.	.
RosBREEDSNP_SNP_AG_27462705_Lg6_RosCOS1040_MAF20_351957_exon1	ss475878696	Lg6_PrimaryAssembly	25371506	-	yes	4	[A/G]	TOP	TOP	TAGTGCTGCTGCTGCTGATAATAGTGCTCATGGCTCTGAGAAGAAACAGAAACATTGACGG[A/G]AACACATGGCAACGTGTGATTGACTTGAAATGCCGTCAACTTGGCATGCCAAACCACTTAA	CTGCTGATAATAGTGCTCATGGCTCTGAGAAGAAACAGAAACATTGACGG	.	.	.	.	.	.	.	.	.	.	.	.	.	.	.	.	.	.	.	.	.	.	.	.	.	.	.	.
RosBREEDSNP_SNP_AG_27841836_Lg5_01859_MAF30_MDP0000320931_exon2	ss475878425	Lg5_PrimaryAssembly	25934880	-	yes	10	[T/C]	BOT	TOP	GTTTAAAGAAATTGATGAAATAGAGAACAAGCTTACCTCCTTTCTCGGTCAACCTTTTACA[A/G]AGGTTACGATTGGACAGAAGAGAGAGCTAGTTGCAAGATTAAACTCCTTGCTTAAGCAAGA	CAAGGAGTTTAATCTTGCAACTAGCTCTCTCTTCTGTCCAATCGTAACCT	.	.	.	.	.	.	.	.	.	.	.	.	.	.	.	.	.	.	.	.	.	.	.	.	.	.	.	.
RosBREEDSNP_SNP_AG_28172464_Lg8_00293_MAF20_1656835_exon1	ss475879174	Lg8_PrimaryAssembly	25585449	-	yes	9	[A/G]	TOP	TOP	CCCCGTTACGCGGTATGGGCAATCAATTTTTCCGATTATTACTGAGGCTTTTTCCCCACCA[A/G]CATCATCACACACACACACACTCTCTCTCTCTTCATATCTCTCACTCCTCTGCATTTCATT	GGTATGGGCAATCAATTTTTCCGATTATTACTGAGGCTTTTTCCCCACCA	.	.	.	.	.	.	.	.	.	.	.	.	.	.	.	.	.	.	.	.	.	.	.	.	.	.	.	.
RosBREEDSNP_SNP_AG_28305123_Lg8_00636_MAF50_1686774_exon4	ss475879186	Lg8_PrimaryAssembly	25718108	-	yes	1	[T/C]	BOT	TOP	GGCTGTCGGAAGCCTCAAAGGCCATTTGGACTATTGCTTTTCCTCGGCGTGGCATCCGAAC[A/G]GACAAATTTTGGCCACCGGGAATCAAGACACCACTTGCAGGTTATGGGACATAAGGAACCT	GTCCCATAACCTGCAAGTGGTGTCTTGATTCCCGGTGGCCAAAATTTGTC	.	.	.	.	.	.	.	.	.	.	.	.	.	.	.	.	.	.	.	.	.	.	.	.	.	.	.	.
RosBREEDSNP_SNP_AG_28643044_Lg6_151545_MAF20_151545_exon1	ss475876033	Lg6_PrimaryAssembly	26551845	0.2143	yes	11	[A/G]	TOP	TOP	ATGAAGCATCCAATGCATGGGGCAATTGGGCATGTCATAAAATGTAGAACAATTACATAGT[A/G]CATTTAAAAATAAATAAATACACAAATCCCATTCACTATGTTTCATAAATTTTGTGAATCC	AATGCATGGGGCAATTGGGCATGTCATAAAATGTAGAACAATTACATAGT	31	AA	35	AA	24	AA	19	AG	28	AA	19	GG	25	AG	42	AG	27	AA	27	AA	21	AA	34	AA	24	AG	21	AA
RosBREEDSNP_SNP_AG_28848270_Lg6_01574_MAF30_333049_exon1	ss475878713	Lg6_PrimaryAssembly	26757071	0.3929	yes	6	[T/C]	BOT	TOP	TCGCAATACTTAAGAGACCAAAAGCACGACTGCGGAAGTCCTCAGAGAGCATCTCCTTCCC[A/G]CCAAGTTTCGAAGGGGGGTCAGCTATAGTTGGGATAACCAAAATTCCATCATCCTACACAA	GATGGAATTTTGGTTATCCCAACTATAGCTGACCCCCCTTCGAAACTTGG	27	AA	20	AG	31	AA	28	AG	25	AG	15	GG	17	AG	29	AG	28	AA	18	AG	28	GG	26	AA	25	AG	17	AA
RosBREEDSNP_SNP_AG_29025500_Lg10_01570_MAF20_1630596_exon8	ss475879887	Lg10_PrimaryAssembly	27957067	-	yes	4	[A/G]	TOP	TOP	CAAAACACAACACGCTACCGCTTGTTTCGCCATTTTCACGATGCAAGTGTACAATAGTATG[A/G]ATGACATCGAAGTGCACTCTCAGAATTAGCAAATTAAGATTATACGCTGTGCTGGCGATGA	ACGCTACCGCTTGTTTCGCCATTTTCACGATGCAAGTGTACAATAGTATG	.	.	.	.	.	.	.	.	.	.	.	.	.	.	.	.	.	.	.	.	.	.	.	.	.	.	.	.
RosBREEDSNP_SNP_AG_29040874_Lg12_00334_MAF20_1639988_exon1	ss475880535	Lg12_PrimaryAssembly	27688840	-	yes	17	[T/C]	BOT	TOP	GATCACCAACGCTGTTCAGGTAATATTTCCCAAAAAATTAGGGTTTTCTCAGTCTCCAATC[A/G]CATTAGGGCTTCTAAACCCAATCCCAATCCCAATCCCAATCCGTTCTAGTTTCTCAGTTTG	ACTAGAACGGATTGGGATTGGGATTGGGATTGGGTTTAGAAGCCCTAATG	.	.	.	.	.	.	.	.	.	.	.	.	.	.	.	.	.	.	.	.	.	.	.	.	.	.	.	.
RosBREEDSNP_SNP_AG_29098150_Lg12_00334_MAF10_1660126_exon1	ss475880540	Lg12_PrimaryAssembly	24544932	-	yes	9	[T/C]	BOT	TOP	CTTCCACTTTTACAACCAATAAATTACCTAGTGTGGTGCTTCTTTCCACCAAGAAAGATAC[A/G]CCTGTTATCTGGCGTGTCCTCAGTGGATTGCATCACAATCACTTCAGTTTCTATGATGCAG	AAACTGAAGTGATTGTGATGCAATCCACTGAGGACACGCCAGATAACAGG	.	.	.	.	.	.	.	.	.	.	.	.	.	.	.	.	.	.	.	.	.	.	.	.	.	.	.	.
RosBREEDSNP_SNP_AG_29362868_Lg3_02463_MAF20_1649846_exon3	ss475877735	Lg3_PrimaryAssembly	27619966	-	yes	1	[T/C]	BOT	TOP	AAACATCATCTTGTCTCCCTTTTTCTGCAGGCGAAGCAGTGAGAAGCTCGGGCTTGCGGAA[A/G]TTTACGTTCATGCAACATAAACGACAGGAAAGGGGGAGGAGGTGGAGCGGTTGGCGATCCA	CCGCTCCACCTCCTCCCCCTTTCCTGTCGTTTATGTTGCATGAACGTAAA	.	.	.	.	.	.	.	.	.	.	.	.	.	.	.	.	.	.	.	.	.	.	.	.	.	.	.	.
RosBREEDSNP_SNP_AG_29670754_Lg14_00171_MAF50_1635222_exon4	ss475881181	Lg14_PrimaryAssembly	27920876	-	yes	1	[T/C]	BOT	TOP	CATCTTATTTAAGGATCAAAATCTAGTTTTCCATATATCTTTATAAACGTCATATGACTTT[A/G]TTGTGGAAAACACTGTAGTTTCTCAAGAATGTGTTCCATAAATTCACCAAAATTATCAGTA	TTGGTGAATTTATGGAACACATTCTTGAGAAACTACAGTGTTTTCCACAA	.	.	.	.	.	.	.	.	.	.	.	.	.	.	.	.	.	.	.	.	.	.	.	.	.	.	.	.
RosBREEDSNP_SNP_AG_29723749_Lg12_00653_MAF50_MDP0000270851_exon3	ss475880548	Lg12_PrimaryAssembly	25169454	-	yes	15	[T/C]	BOT	TOP	TGCAATCTGATGGTAGTGGTGAATTTCTCAGTAATGCTTTAAAAAATCTTCTTGCTCATAA[A/G]GGTATTGTACAGTATGTGTCCATACACACCACAACAAAACGGATTAGTAGAAAGGAAGCAT	CTACTAATCCGTTTTGTTGTGGTGTGTATGGACACATACTGTACAATACC	.	.	.	.	.	.	.	.	.	.	.	.	.	.	.	.	.	.	.	.	.	.	.	.	.	.	.	.
RosBREEDSNP_SNP_AG_29917745_Lg10_00346_MAF30_695159_exon1	ss475879895	Lg10_PrimaryAssembly	25815828	-	yes	10	[A/G]	TOP	TOP	GTGGAAGGAAAGAATTACAGGTTCGGTAAGCTGAACAAGGAGATCAATCCAGAGAAGTGTA[A/G]GGTGCTGGTTAAGCCTACAAGGGCTGTTATCAATTTGGCTAAAACTTCAAAGGATTACTGG	GAATTACAGGTTCGGTAAGCTGAACAAGGAGATCAATCCAGAGAAGTGTA	.	.	.	.	.	.	.	.	.	.	.	.	.	.	.	.	.	.	.	.	.	.	.	.	.	.	.	.
RosBREEDSNP_SNP_AG_30066535_Lg11_02351_MAF50_1627361_exon3	ss475880255	Lg11_PrimaryAssembly	28740753	-	yes	1	[T/C]	BOT	TOP	TAGTGATTCTTTGTTATCCTGAGCCTTGCTGTAAAGAAAGTTACAAATTTACCCTGTAAAC[A/G]GGTCCAAAGCCACCTTCTCCTAGCTTGTTTTCGGTTGAAAAGTTTTCTGTCACACTAGCTA	ACAGAAAACTTTTCAACCGAAAACAAGCTAGGAGAAGGTGGCTTTGGACC	.	.	.	.	.	.	.	.	.	.	.	.	.	.	.	.	.	.	.	.	.	.	.	.	.	.	.	.
RosBREEDSNP_SNP_AG_30075128_Lg6_02138_MAF40_1659860_exon4	ss475878721	Lg6_PrimaryAssembly	27983928	-	yes	5	[T/C]	BOT	TOP	AAAAGGTTTTAGCTGAAAATCATGGCCTACCGTGTTTCTGTTTTGGGCATTCCACAGGTGC[A/G]GCCATTGTCCTTAAGGTATGGGTTGCCGGAAGCCATTTCTTTCTTGGAATTGCATGAATGA	ATTCCAAGAAAGAAATGGCTTCCGGCAACCCATACCTTAAGGACAATGGC	.	.	.	.	.	.	.	.	.	.	.	.	.	.	.	.	.	.	.	.	.	.	.	.	.	.	.	.
RosBREEDSNP_SNP_AG_30223751_Lg10_00734_MAF50_1646703_exon1	ss475879902	Lg10_PrimaryAssembly	29124447	-	yes	3	[T/C]	BOT	TOP	CTGAACGGGGTTACTCACCCAATAAGAATGATAATGGATGAAAGACTAATTCAAACACTCC[A/G]GGTATTTCCCAAATCAAGATAACCGCAAGAAAGCATCCGAGAATCTTCAAAGCCATAACTG	TTGAAGATTCTCGGATGCTTTCTTGCGGTTATCTTGATTTGGGAAATACC	.	.	.	.	.	.	.	.	.	.	.	.	.	.	.	.	.	.	.	.	.	.	.	.	.	.	.	.
RosBREEDSNP_SNP_AG_30289276_Lg6_MDP0000236390_MAF20_MDP0000236390_exon2	ss475876040	Lg6_PrimaryAssembly	28346286	-	yes	5	[A/G]	TOP	TOP	GATTGCCGTCGCCATTGGATGTGACGAATCCGACGAGAGTGAGCCTTCCAAGACGATGAGT[A/G]TCTCCGTGGCACGAGGGTGAGTGTGAGGAGGATTGAGGCCATTTGGTGCAAAGTCTACGCG	CCATTGGATGTGACGAATCCGACGAGAGTGAGCCTTCCAAGACGATGAGT	.	.	.	.	.	.	.	.	.	.	.	.	.	.	.	.	.	.	.	.	.	.	.	.	.	.	.	.
RosBREEDSNP_SNP_AG_30289681_Lg6_MDP0000236390_MAF30_MDP0000236390_exon1	ss475876043	Lg6_PrimaryAssembly	25143179	-	yes	6	[A/G]	TOP	TOP	TTTAATTGATATCGAGATTTTTTGTGGTAAAACTTCATACCTGACGAATTAGGCATGTGGT[A/G]AAGTTGGAGACTGTGTCGTTAGAGTGGGCTTCCCAAGCCCGTCGATCCAAAAAAAATTTCA	TCGAGATTTTTTGTGGTAAAACTTCATACCTGACGAATTAGGCATGTGGT	.	.	.	.	.	.	.	.	.	.	.	.	.	.	.	.	.	.	.	.	.	.	.	.	.	.	.	.
RosBREEDSNP_SNP_AG_30377236_Lg2_01251_MAF30_MDP0000216184_exon4	ss475877339	Lg2_PrimaryAssembly	27109333	-	yes	9	[T/C]	BOT	TOP	GGGCAGTCCCTTTATATACCATGTAGACCTTTTTGCTTCTGAAGACATTCTGTGATGAGTA[A/G]AATCAAATGGTTGTACGGTTTTGGTGGGGGAAAGAAGTTGGTAAACGACGTATTTACTGGG	CGTCGTTTACCAACTTCTTTCCCCCACCAAAACCGTACAACCATTTGATT	.	.	.	.	.	.	.	.	.	.	.	.	.	.	.	.	.	.	.	.	.	.	.	.	.	.	.	.
RosBREEDSNP_SNP_AG_30403968_Lg8_00342_MAF30_1619977_exon6	ss475883145	Lg8_PrimaryAssembly	27794065	-	yes	8	[T/C]	BOT	TOP	CCATGATTCTTTCATGAGGTTTCAACAATGCAGTGTAAGCTTGGAAGTTTGCAGGGGATCC[A/G]GATAGTGGCTGCACATTCACTGAAAGAATAAAGTATCTTTAACAAAATAAGCAATTTTTCT	TTATTTTGTTAAAGATACTTTATTCTTTCAGTGAATGTGCAGCCACTATC	.	.	.	.	.	.	.	.	.	.	.	.	.	.	.	.	.	.	.	.	.	.	.	.	.	.	.	.
RosBREEDSNP_SNP_AG_30494924_Lg1_250444__250444_exon2	ss475875762	Lg1_PrimaryAssembly	28108232	-	yes	2	[T/C]	BOT	TOP	AGCGAAAGGAACTGGTGGAGGAGGAGCTGGTGTCATAGCTGTCTGCATGGGAACTGACACC[A/G]TTGATGGTGTCGTTGGTACGAAGATTGGCATCACCTTGGGAGTCTTGTTCTCCTCGTCTGC	GAACAAGACTCCCAAGGTGATGCCAATCTTCGTACCAACGACACCATCAA	.	.	.	.	.	.	.	.	.	.	.	.	.	.	.	.	.	.	.	.	.	.	.	.	.	.	.	.
RosBREEDSNP_SNP_AG_3064284_Lg9_00679_MAF30_1641781_exon4	ss475879299	Lg9_PrimaryAssembly	3060524	-	yes	18	[A/G]	TOP	TOP	GCAAAAAAGAGGACCAAATAGTTCATAAACCCTTGAACCCTAGCCTAACAAAACAGTATTA[A/G]CTATTAAGGAACACGTAGAATAAAAAGAATATAACCTCTCATCAACATGTGGTCGTTTCCT	GACCAAATAGTTCATAAACCCTTGAACCCTAGCCTAACAAAACAGTATTA	.	.	.	.	.	.	.	.	.	.	.	.	.	.	.	.	.	.	.	.	.	.	.	.	.	.	.	.
RosBREEDSNP_SNP_AG_31059344_Lg13_01316_MAF50_MDP0000841540_exon1	ss475880933	Lg13_PrimaryAssembly	30036604	0.4643	yes	19	[A/G]	TOP	TOP	TGCCTTTATGTGGCTTTGAGCTGGAAAAGGGATGCAAAGAAGATGAGGCTTTTTATTGCCT[A/G]CTTCTTTGGAACCCATTTTAGATTTGTTTTTGTGTTATGTGTAATTGCATCCTCACAAGTG	GGCTTTGAGCTGGAAAAGGGATGCAAAGAAGATGAGGCTTTTTATTGCCT	36	AA	29	AG	22	GG	33	AA	26	AA	34	AG	24	AG	31	AG	29	AG	16	AG	26	AA	34	GG	25	AG	30	GG
RosBREEDSNP_SNP_AG_31143040_Lg3_01779_MAF50_MDP0000140211_exon2	ss475877764	Lg3_PrimaryAssembly	29366352	-	yes	1	[A/G]	TOP	TOP	TGTTAATGTTCCTTTTTGGTCAGGTTCTTGGGAATTCAATTGCGTTCTCATTAGGATTGGC[A/G]ACTACCACTTGCACTCTTAGGCATAGGAGCGTCATTCGCTGGAAAGGCATATGGACAAACA	CTTTTTGGTCAGGTTCTTGGGAATTCAATTGCGTTCTCATTAGGATTGGC	.	.	.	.	.	.	.	.	.	.	.	.	.	.	.	.	.	.	.	.	.	.	.	.	.	.	.	.
RosBREEDSNP_SNP_AG_31160644_Lg3_01779_MAF30_535055_exon1	ss475877768	Lg3_PrimaryAssembly	29383956	-	yes	13	[T/C]	BOT	TOP	GTCTTTTTGCGCTCTTTCTCCCTCCCCTTTCTCTCTCTGGATTATTATGCAACCACGAAAG[A/G]GAAACGAAAGAAAGAGACGAGAGAGATCGAAGCACAGTCGCTCTTGACTTTGTTTTTGTGC	AAGTCAAGAGCGACTGTGCTTCGATCTCTCTCGTCTCTTTCTTTCGTTTC	.	.	.	.	.	.	.	.	.	.	.	.	.	.	.	.	.	.	.	.	.	.	.	.	.	.	.	.
RosBREEDSNP_SNP_AG_31295437_Lg10_01961_MAF30_98208_exon1	ss475883728	Lg10_PrimaryAssembly	30049763	-	yes	13.5	[T/C]	BOT	TOP	ACATAATATTTTTTTAAATTAGCCTTAATTCATTCTTTGATAATCTCGGGCTAAAATTTTA[A/G]GCCAAAAGAATTGAAGCAGAAAAACTATTTCTGGATTAAATATTTTTAAATTTTAGATCAC	TTTAAAAATATTTAATCCAGAAATAGTTTTTCTGCTTCAATTCTTTTGGC	.	.	.	.	.	.	.	.	.	.	.	.	.	.	.	.	.	.	.	.	.	.	.	.	.	.	.	.
RosBREEDSNP_SNP_AG_3135072_Lg17_01584_MAF50_155365_exon1	ss475883744	Lg17_PrimaryAssembly	3135071	-	yes	9	[T/C]	BOT	TOP	AGACTTTAATGAAATTATAAATTTATGTATTTTTATGAATTTTAATTGATTTATAGAGATT[A/G]CATATAAAATTTTGGTTCAATTCCTTCGAAATCTCATAAGAAGATTAAAATACACTATGAA	TTTTAATCTTCTTATGAGATTTCGAAGGAATTGAACCAAAATTTTATATG	.	.	.	.	.	.	.	.	.	.	.	.	.	.	.	.	.	.	.	.	.	.	.	.	.	.	.	.
RosBREEDSNP_SNP_AG_3153316_Lg17_01584_MAF40_1620853_exon1	ss475881999	Lg17_PrimaryAssembly	3153315	-	yes	9	[A/G]	TOP	TOP	TTTGTCGACCCATGTGGCTATTTGAAGATGCAAAAGAAGCCCGAAATATCATTGCTTATAG[A/G]AGGAGAAAAAGAAGTACCGAAACAGGCACGAAAAATGGGAACAAAATTTAAACTCTATCGG	ATGTGGCTATTTGAAGATGCAAAAGAAGCCCGAAATATCATTGCTTATAG	.	.	.	.	.	.	.	.	.	.	.	.	.	.	.	.	.	.	.	.	.	.	.	.	.	.	.	.
RosBREEDSNP_SNP_AG_31626705_Lg1_00583_MAF40_MDP0000288458_exon4	ss475876892	Lg1_PrimaryAssembly	29240014	-	yes	10.5	[A/G]	TOP	TOP	TCCTCTGTGACAATTGGCAGTCTAAAGCATTAGGAGTAGTTGTTGATTCACTGAGCCTTCC[A/G]AAGTCTACGACAATGTTAAACAGGTAATGTAATTACACAAGTACTATTTATGACACATTAA	AATTGGCAGTCTAAAGCATTAGGAGTAGTTGTTGATTCACTGAGCCTTCC	.	.	.	.	.	.	.	.	.	.	.	.	.	.	.	.	.	.	.	.	.	.	.	.	.	.	.	.
RosBREEDSNP_SNP_AG_31685318_Lg9_00206_MAF20_150466_exon1	ss475879523	Lg9_PrimaryAssembly	28315203	-	yes	12	[A/G]	TOP	TOP	CCTCGCTCTTCTTCTCCGTCCACAATTCCTCGACCTCTCCTATCCGAAACACTATCTTCGA[A/G]CGGCGGCGACGACACGAAGAGGTCCTTGAGCTTGCGCCGAACCCGAGCGACATCCTTGCTC	TTCTCCGTCCACAATTCCTCGACCTCTCCTATCCGAAACACTATCTTCGA	.	.	.	.	.	.	.	.	.	.	.	.	.	.	.	.	.	.	.	.	.	.	.	.	.	.	.	.
RosBREEDSNP_SNP_AG_31701451_Lg14_00213_MAF10_MDP0000320319_exon4	ss475881198	Lg14_PrimaryAssembly	29916450	0.0714	no	-	[A/G]	TOP	TOP	TCTCTGTTTGAGTTTATGTTTGTGATGTTAAGTTGTGGCATTCAAACACGGACATGTCCGC[A/G]CAAGAAAACACAATCTGCGCCGCCGACGGTTAAAGCTCTACTTAAAACGACAAGAGATTCG	GTTTATGTTTGTGATGTTAAGTTGTGGCATTCAAACACGGACATGTCCGC	21	AA	19	AA	22	AA	24	AA	30	AA	15	AG	22	AA	39	AA	30	AG	21	AA	35	AA	30	AA	37	AA	21	AA
RosBREEDSNP_SNP_AG_31707563_Lg10_00099_MAF50_950228_exon1	ss475879931	Lg10_PrimaryAssembly	30461889	-	yes	11	[A/G]	TOP	TOP	CTCTCTCAAAGAGAGACCATTGGAGGGAGAGAAAAAACATAGCTAGCTAGAAAGCAGGAGC[A/G]GCAGCAGGCAGCAGCTAGCCATGAAAAACACCATCAGGTGCTGCATCTCTTGCATTCTTCC	AGAGACCATTGGAGGGAGAGAAAAAACATAGCTAGCTAGAAAGCAGGAGC	.	.	.	.	.	.	.	.	.	.	.	.	.	.	.	.	.	.	.	.	.	.	.	.	.	.	.	.
RosBREEDSNP_SNP_AG_32112556_Lg2_00022_MAF20_1651674_exon1	ss475877340	Lg2_PrimaryAssembly	31153405	-	yes	5	[T/C]	BOT	TOP	CACCTCTCCCCCCCTCCTCCGTCCTTCTCTCTCCATGGAAAAAAGTGGAAGCAGATCCTTC[A/G]CCTTGTCTTGGTGGCCTTTTATTTTAGCCTTTCTCGTTCTTTGCTGTTCCAGTGAAACTTG	GGAACAGCAAAGAACGAGAAAGGCTAAAATAAAAGGCCACCAAGACAAGG	.	.	.	.	.	.	.	.	.	.	.	.	.	.	.	.	.	.	.	.	.	.	.	.	.	.	.	.
RosBREEDSNP_SNP_AG_32121227_Lg2_00022_MAF10_MDP0000319037_exon1	ss475877341	Lg2_PrimaryAssembly	31162076	-	yes	9	[A/G]	TOP	TOP	TTTTGTGTGGTATGTATTGCAGGAAACTTTCCTCGATGGTTACCATTCAAATCCATGGGTA[A/G]GGACTTTCTCCCCAAGAGCTTGTATTTCTTGAATATATAGTCAAGTCTTTGATTTTTATTC	ATGTATTGCAGGAAACTTTCCTCGATGGTTACCATTCAAATCCATGGGTA	.	.	.	.	.	.	.	.	.	.	.	.	.	.	.	.	.	.	.	.	.	.	.	.	.	.	.	.
RosBREEDSNP_SNP_AG_32138210_Lg12_00762_MAF20_1638638_exon5	ss475880584	Lg12_PrimaryAssembly	30786176	-	yes	1	[A/G]	TOP	TOP	AACAGCTTGCGATAATTGCTGGAGGCCCCTTAGTTGGCACACTTATGGATCATTTCCCCAG[A/G]GTACCTGCGTGTAACTGTCTTAATATTATCCAGGTGAGTAGTTTGATTTGCATTGCACCCA	ATAATTGCTGGAGGCCCCTTAGTTGGCACACTTATGGATCATTTCCCCAG	.	.	.	.	.	.	.	.	.	.	.	.	.	.	.	.	.	.	.	.	.	.	.	.	.	.	.	.
RosBREEDSNP_SNP_AG_3243976_Lg2_RosCOS1998_MAF20_MDP0000162833_exon1	ss475877009	Lg2_PrimaryAssembly	3237896	-	yes	3	[A/G]	TOP	TOP	CCTCTCCGCGGCAGCAACCTCCAAAGATGCTTCCTTTTTATCCTACGCGTGCTCAATTTTC[A/G]AGCACCACCATAACCACCGCAACATCTTCATGTACAACACCATGATCCGAGGATGTGTTCA	CAGCAACCTCCAAAGATGCTTCCTTTTTATCCTACGCGTGCTCAATTTTC	.	.	.	.	.	.	.	.	.	.	.	.	.	.	.	.	.	.	.	.	.	.	.	.	.	.	.	.
RosBREEDSNP_SNP_AG_32704397_Lg9_01416_MAF20_531820_exon1	ss475883301	Lg9_PrimaryAssembly	31353299	-	yes	3	[A/G]	TOP	TOP	CTTATTCACGATGATCTCCCTTGCATGGACAACGACGATCTTCGTCGCGGGAAGCCTACCA[A/G]CCACAAGGCTTTTGGGGAGGAAACCGCGGTTCTAGCCGGTGATGCGCTTCTTTCCCTTGCC	TGATCTCCCTTGCATGGACAACGACGATCTTCGTCGCGGGAAGCCTACCA	.	.	.	.	.	.	.	.	.	.	.	.	.	.	.	.	.	.	.	.	.	.	.	.	.	.	.	.
RosBREEDSNP_SNP_AG_32730568_Lg10_RosCOS3231_MAF50_492103_exon1	ss475879943	Lg10_PrimaryAssembly	28433659	-	yes	15	[T/C]	BOT	TOP	TGCCCGTAATCCCTGGTTCTGAGCTTGGCATGAGCAGCTGGTATGGTGACACTCCAGCCCC[A/G]CATCTGTTCCGAAGGTTTAAGTCGGCATTTCTTTGTTCAATCTCTTTCTCAATGCACTTCA	GAGAAAGAGATTGAACAAAGAAATGCCGACTTAAACCTTCGGAACAGATG	.	.	.	.	.	.	.	.	.	.	.	.	.	.	.	.	.	.	.	.	.	.	.	.	.	.	.	.
RosBREEDSNP_SNP_AG_32737388_Lg3_01329_MAF20_359898_exon1	ss475877773	Lg3_PrimaryAssembly	30960701	-	yes	2	[A/G]	TOP	TOP	TCCCATTTTCTCGATTAAACTTGCAGAGACAGAGAGAAGAAGAAAGCTAGGGATTAGAGAA[A/G]GGGTTTGTCCGAGTATTTATACCTGCTGCAGGAGGCAGCTGCTTTTTGGGTTTTGCATCTT	CGATTAAACTTGCAGAGACAGAGAGAAGAAGAAAGCTAGGGATTAGAGAA	.	.	.	.	.	.	.	.	.	.	.	.	.	.	.	.	.	.	.	.	.	.	.	.	.	.	.	.
RosBREEDSNP_SNP_AG_3299822_Lg16_MDP0000423596_MAF40_MDP0000423596_exon3	ss475876564	Lg16_PrimaryAssembly	3299822	-	yes	13	[A/G]	TOP	TOP	ATAGTGATGATGTTGATCAAGGTTTTGGAATTGAAGGCGTGGACTGTGGAGGGATGATAAC[A/G]TGCCATTTGGTAATTGAGGTGGTGGTGTGGCAGAACAGATCAAAGAGAGTGGAGCAAGCGG	GTTGATCAAGGTTTTGGAATTGAAGGCGTGGACTGTGGAGGGATGATAAC	.	.	.	.	.	.	.	.	.	.	.	.	.	.	.	.	.	.	.	.	.	.	.	.	.	.	.	.
RosBREEDSNP_SNP_AG_33065704_Lg9_01200_MAF20_MDP0000312752_exon1	ss475879562	Lg9_PrimaryAssembly	31714607	0.1071	yes	7	[A/G]	TOP	TOP	AATATCTACGTGTTCGATGGCTGTGCTGAATATAATGCCACGTGTAAGATACTTATGTGCC[A/G]TTTTTGAAGTTCTTTGATTCTGATTTGCCGACAAATTTTGAAATTTGCTTGTTAAACTAGA	GTTCGATGGCTGTGCTGAATATAATGCCACGTGTAAGATACTTATGTGCC	44	AG	33	AA	29	AA	33	AG	38	AA	33	AA	30	AG	36	AA	39	AA	27	AA	34	AA	38	AA	25	AA	34	AA
RosBREEDSNP_SNP_AG_33217423_Lg9_00332_MAF20_390087_exon1	ss475883032	Lg9_PrimaryAssembly	31866325	-	yes	9	[A/G]	TOP	TOP	TGCTAGTGCGAGCTATCATCGACAGCAATGGGGTTGGGATCGCTTGCTTCGAGGGCCCTGA[A/G]GCCCACAGCGTCAAGGCTCCTCAGCTCTCAGAACCCTAGACCCTTCTTCTCCTTCCACAGG	GCTATCATCGACAGCAATGGGGTTGGGATCGCTTGCTTCGAGGGCCCTGA	.	.	.	.	.	.	.	.	.	.	.	.	.	.	.	.	.	.	.	.	.	.	.	.	.	.	.	.
RosBREEDSNP_SNP_AG_33259280_Lg14_01548_MAF40_1667656_exon1	ss475881224	Lg14_PrimaryAssembly	31408863	-	yes	12	[T/C]	BOT	TOP	AAGAGGAACTAGTTAGGCATTTGGAGTGGTATCTTGTAATTCTCACTTACACAATATTGGA[A/G]TCAGTTTTTCCTCTTCTTCCTTCTCTTTCTCTCTTTCTCTCTCTCGAACTGCCATGCATTC	AGTTCGAGAGAGAGAAAGAGAGAAAGAGAAGGAAGAAGAGGAAAAACTGA	.	.	.	.	.	.	.	.	.	.	.	.	.	.	.	.	.	.	.	.	.	.	.	.	.	.	.	.
RosBREEDSNP_SNP_AG_33285828_Lg9_00332_MAF50_MDP0000251612_exon2	ss475879575	Lg9_PrimaryAssembly	31934731	-	yes	12	[T/C]	BOT	TOP	TTGACACTAAGCATGCAGTACAAGCATACTTTAAAGGAAGACAAGTTGAAAGTTTACCTCC[A/G]TTTACATGGTCTGCCAAAGGAGTTAGATGCTTTGATGTGGAGAACAAACCTAAGAAAAGGG	GGTTTGTTCTCCACATCAAAGCATCTAACTCCTTTGGCAGACCATGTAAA	.	.	.	.	.	.	.	.	.	.	.	.	.	.	.	.	.	.	.	.	.	.	.	.	.	.	.	.
RosBREEDSNP_SNP_AG_33286299_Lg3_01667_MAF30_483376_exon3	ss475877777	Lg3_PrimaryAssembly	31488585	-	yes	10	[T/C]	BOT	TOP	TTTTATATCCCAATCAGAATTGAGAAAACTGATTGGGGATAACAAGTTTGGTAAAATTCCT[A/G]GAAACGTGGATGAATCAGTTGTAAAACTGATAGAAGAACTTGACACAAGTGGAGACCAGTT	ACTTGTGTCAAGTTCTTCTATCAGTTTTACAACTGATTCATCCACGTTTC	.	.	.	.	.	.	.	.	.	.	.	.	.	.	.	.	.	.	.	.	.	.	.	.	.	.	.	.
RosBREEDSNP_SNP_AG_33383602_Lg12_02848_MAF30_MDP0000230470_exon1	ss475880602	Lg12_PrimaryAssembly	32031567	-	yes	12	[T/C]	BOT	TOP	GAACAAACGCCGCAATGGGTCTCAAAGATTAACAAGATTGCTGCTCCAATTGGTGCCGGCC[A/G]TCGTATCGAACTTCAAGATACTGCCTCAGCCGCTGGATCTGGTTGTTGAAGAATTCTGCAG	TTCAACAACCAGATCCAGCGGCTGAGGCAGTATCTTGAAGTTCGATACGA	.	.	.	.	.	.	.	.	.	.	.	.	.	.	.	.	.	.	.	.	.	.	.	.	.	.	.	.
RosBREEDSNP_SNP_AG_33667246_Lg15_01897_MAF40_151341_exon1	ss475881565	Lg15_PrimaryAssembly	32087797	-	yes	13	[A/G]	TOP	TOP	ATACCTAGACAAAACCATTTGACTTCACCCACTATGTGTTGTTTCCAAGGTTCTAAAAGAT[A/G]CTAGGCGCTAGTTGGGTGACGGGTTGGGGCCTAGCACCTAGGCAGATTTAAGTAAATTGAT	AAACCATTTGACTTCACCCACTATGTGTTGTTTCCAAGGTTCTAAAAGAT	.	.	.	.	.	.	.	.	.	.	.	.	.	.	.	.	.	.	.	.	.	.	.	.	.	.	.	.
RosBREEDSNP_SNP_AG_33690424_Lg12_02008_MAF10_1649166_exon5	ss475880608	Lg12_PrimaryAssembly	29135895	-	yes	4	[T/C]	BOT	TOP	ATGTGTAAGTTGTTATCCAAGAACAAGACCAGTACACCAAACTCAACAGGCTTCCGGCCGA[A/G]CCCTTAATGTTTACCGGGAAAATCTGAAAAGAAACGTATCGAATCTTCGTTATAAAACTCG	ACGAAGATTCGATACGTTTCTTTTCAGATTTTCCCGGTAAACATTAAGGG	.	.	.	.	.	.	.	.	.	.	.	.	.	.	.	.	.	.	.	.	.	.	.	.	.	.	.	.
RosBREEDSNP_SNP_AG_33703347_Lg3_01014_MAF10_1641371_exon1	ss475877788	Lg3_PrimaryAssembly	31905634	-	yes	1	[T/C]	BOT	TOP	CTACGACACCTTTGTTGGCGGTGTTGCTTTGCCAAGCCACTCGGCCATCGGCATTGGCCAA[A/G]ACAAGATTCCCATCAGTCCCAAATGTGAAGGTGGCATTTTCGCCGACAGGTTTCCCCCGGT	CCTGTCGGCGAAAATGCCACCTTCACATTTGGGACTGATGGGAATCTTGT	.	.	.	.	.	.	.	.	.	.	.	.	.	.	.	.	.	.	.	.	.	.	.	.	.	.	.	.
RosBREEDSNP_SNP_AG_3377332_Lg16_00353_MAF50_252327_exon2	ss475881724	Lg16_PrimaryAssembly	3377331	-	yes	14	[A/G]	TOP	TOP	TAACGGTCAACATTGAACTATCTGTTGCAACTGGAATGAAAGGCGCCCAGCGGAAGGATTT[A/G]AGTATTGACCTCACCTGAAACATACACGCACATATCACATTCGAGTAATTCAGTCAGATAA	ATTGAACTATCTGTTGCAACTGGAATGAAAGGCGCCCAGCGGAAGGATTT	.	.	.	.	.	.	.	.	.	.	.	.	.	.	.	.	.	.	.	.	.	.	.	.	.	.	.	.
RosBREEDSNP_SNP_AG_34228187_Lg2_00624_MAF20_146458_exon1	ss475877383	Lg2_PrimaryAssembly	33269036	0.0357	yes	3	[A/G]	TOP	TOP	TGCCTTAAGACATCTCCCGGAACCTGGCCAGTGCCTTCTTCTGAATGAGAGTCTTGTAACT[A/G]TCTCCGGCCTGCACCTCGAGAGTAGGATCTAACTTCTTCTGCTGACTCCCAAGTCCTGCTC	ATCTCCCGGAACCTGGCCAGTGCCTTCTTCTGAATGAGAGTCTTGTAACT	23	AA	23	AA	21	AA	22	AA	29	AA	19	AA	19	AA	33	AA	21	AG	20	AA	22	AA	25	AA	23	AA	19	AA
RosBREEDSNP_SNP_AG_34233785_Lg2_00624_MAF20_983148_exon1	ss475877385	Lg2_PrimaryAssembly	33274634	-	yes	11	[A/G]	TOP	TOP	AGCAACAAAGTAAACCAACCAGCTTCAGACCCCTTCTTTGCTGAAGTTATTTGATTGGACA[A/G]AGAAATATCTGCTGCAGGAGCATCCTCAGTTCGTGCCTTATTGCACTGCAACCATGGACAA	AAACCAACCAGCTTCAGACCCCTTCTTTGCTGAAGTTATTTGATTGGACA	.	.	.	.	.	.	.	.	.	.	.	.	.	.	.	.	.	.	.	.	.	.	.	.	.	.	.	.
RosBREEDSNP_SNP_AG_34448952_Lg5_RosCOS2737_MAF20_389920_exon1	ss475878456	Lg5_PrimaryAssembly	29088513	-	yes	14	[A/G]	TOP	TOP	AAGGCTAACGAAGTGACCTCTTTTAGTGAGAGAACCAAAGACTCTTCACTTGCAGAGACTC[A/G]AGTTAGCTAACCAGTTGAACTTGATATATTTTGCCGCTTAACCAAGCAGTCGATATTCCTG	AGTGACCTCTTTTAGTGAGAGAACCAAAGACTCTTCACTTGCAGAGACTC	.	.	.	.	.	.	.	.	.	.	.	.	.	.	.	.	.	.	.	.	.	.	.	.	.	.	.	.
RosBREEDSNP_SNP_AG_34459777_Lg3_02030_MAF40_MDP0000286021_exon3	ss475877795	Lg3_PrimaryAssembly	32655658	-	yes	14	[A/G]	TOP	TOP	AAGCTTTGCTACTGAATCATCAAAAAATTGTACCTTGACACTCGTAAGCCCTTGAGACTCA[A/G]GAAAGCATAGGAAGTAAACCTTGACGCCACCTTCAAAACCTCCAGTGTTCTGGACAATGAG	CTGAATCATCAAAAAATTGTACCTTGACACTCGTAAGCCCTTGAGACTCA	.	.	.	.	.	.	.	.	.	.	.	.	.	.	.	.	.	.	.	.	.	.	.	.	.	.	.	.
RosBREEDSNP_SNP_AG_3458220_Lg15_218648_MAF20_218648_exon1	ss475876494	Lg15_PrimaryAssembly	3458220	-	yes	6	[A/G]	TOP	TOP	CCAGCAGTAGGATTTACTACTTCATCTGTAGTATTACTTTCATTCCTAGTCCCGCCTTCTG[A/G]AAAAGTAGTCTCAGTAGCATTTTGCTTTTCAAAAGAGAATTGTTTACGCCGCTCTTGTGCA	ATTTACTACTTCATCTGTAGTATTACTTTCATTCCTAGTCCCGCCTTCTG	.	.	.	.	.	.	.	.	.	.	.	.	.	.	.	.	.	.	.	.	.	.	.	.	.	.	.	.
RosBREEDSNP_SNP_AG_3458233_Lg15_218648_MAF10_218648_exon1	ss475876495	Lg15_PrimaryAssembly	3458233	-	yes	5	[A/G]	TOP	TOP	TTACTACTTCATCTGTAGTATTACTTTCATTCCTAGTCCCGCCTTCTGAAAAAGTAGTCTC[A/G]GTAGCATTTTGCTTTTCAAAAGAGAATTGTTTACGCCGCTCTTGTGCAACGTCAGTCTCCA	TCTGTAGTATTACTTTCATTCCTAGTCCCGCCTTCTGAAAAAGTAGTCTC	.	.	.	.	.	.	.	.	.	.	.	.	.	.	.	.	.	.	.	.	.	.	.	.	.	.	.	.
RosBREEDSNP_SNP_AG_3463154_Lg2_01641_MAF30_MDP0000943030_exon1	ss475877025	Lg2_PrimaryAssembly	3453450	-	yes	13	[A/G]	TOP	TOP	TGTACACTCACATTGAACACAATTGTGGTCTCTTTGAGTGTGCTTCGAACCGACACCGACA[A/G]GGACTAGACCTTGCGATCTTTGGTAATAATATTGGGGCTCAAATTGGGTAACCGGGGGAGC	ATTGAACACAATTGTGGTCTCTTTGAGTGTGCTTCGAACCGACACCGACA	.	.	.	.	.	.	.	.	.	.	.	.	.	.	.	.	.	.	.	.	.	.	.	.	.	.	.	.
RosBREEDSNP_SNP_AG_34926642_Lg12_01647_MAF30_1639248_exon2	ss475880621	Lg12_PrimaryAssembly	33574608	-	yes	13	[T/C]	BOT	TOP	TTAAGCATTGGCTCGTGTTTTGAATGTAACAGGATAAGTATCTCCAAAAGGTTCATTTTTC[A/G]AAGCATGATATTCCCCTTCCTGAATTCATGCAGGTTTGTTACTCATTTCTCCATCTGATTG	AGAAATGAGTAACAAACCTGCATGAATTCAGGAAGGGGAATATCATGCTT	.	.	.	.	.	.	.	.	.	.	.	.	.	.	.	.	.	.	.	.	.	.	.	.	.	.	.	.
RosBREEDSNP_SNP_AG_34977942_Lg13_01899_MAF20_973055_exon1	ss475880957	Lg13_PrimaryAssembly	33736287	0.1071	yes	2	[A/G]	TOP	TOP	CGGGAGACCACGATCTTCAACTTATCATCATGTCCGGACCAGATGATGATGATGACAAGAT[A/G]TCCAGCAAAGAATTCTGGGGTTCGAGCTCCTCATGCCAGAGCGGAAGGGTGTCACCTGGAT	GATCTTCAACTTATCATCATGTCCGGACCAGATGATGATGATGACAAGAT	29	AG	29	AA	24	AA	27	AG	30	AA	27	AA	30	AA	40	AA	29	AG	28	AA	32	AA	37	AA	39	AA	28	AA
RosBREEDSNP_SNP_AG_3503210_Lg17_02049_MAF50_478011_exon1	ss475883369	Lg17_PrimaryAssembly	3503210	-	yes	7	[T/C]	BOT	TOP	CTTTCTGGTCCTGGGTGAACTTGGTCCTGAACCTCTTCCTTGCATTCGGGCTCGCCGACAC[A/G]ATCGGGGGCATGACGGCGGCGTGGTTATTCAAACCCACTAAGGCGTTTTCGTGAGCGGTGG	GAAAACGCCTTAGTGGGTTTGAATAACCACGCCGCCGTCATGCCCCCGAT	.	.	.	.	.	.	.	.	.	.	.	.	.	.	.	.	.	.	.	.	.	.	.	.	.	.	.	.
RosBREEDSNP_SNP_AG_35171763_Lg12_01665_MAF10_1643807_exon3	ss475880634	Lg12_PrimaryAssembly	33819729	-	yes	11	[T/C]	BOT	TOP	GAGGGAAAGGTAGGTTATTATTTCTAACTTGGATTTTGTACCACTTGCAGTTTTACTTTCT[A/G]AATGGTCGCCCTCCTCCAAATGAACTAAAAGATCAATGCTTATTTAGAATCAAACAGTTTT	ATTCTAAATAAGCATTGATCTTTTAGTTCATTTGGAGGAGGGCGACCATT	.	.	.	.	.	.	.	.	.	.	.	.	.	.	.	.	.	.	.	.	.	.	.	.	.	.	.	.
RosBREEDSNP_SNP_AG_3529973_Lg17_02049_MAF10_MDP0000321089_exon5	ss475882003	Lg17_PrimaryAssembly	3529973	-	yes	1	[T/C]	BOT	TOP	AGAAGAAAATATATAGATTTAGTGTTGATTAATATCCCACTTACACAAAAGACAGTAAGAA[A/G]ATCGCTATCCTCTCCATTTTCGTGGATGTAGTAGATATCTTTCATCACAAGAAATGTGAGG	TTGTGATGAAAGATATCTACTACATCCACGAAAATGGAGAGGATAGCGAT	.	.	.	.	.	.	.	.	.	.	.	.	.	.	.	.	.	.	.	.	.	.	.	.	.	.	.	.
RosBREEDSNP_SNP_AG_35422934_Lg1_02092_MAF20_7047_exon1	ss475876949	Lg1_PrimaryAssembly	32890693	-	yes	6	[T/C]	BOT	TOP	AAGCAACAAAATCACTTTCTTATTATTTTTTTCTAACATATGAAAACCTACTTATGTGTAA[A/G]GTCCACGTACGGATACACGATCACCATATAAAAAACCAAAGCAATATAAATGCAGATGGCA	TTTATATTGCTTTGGTTTTTTATATGGTGATCGTGTATCCGTACGTGGAC	.	.	.	.	.	.	.	.	.	.	.	.	.	.	.	.	.	.	.	.	.	.	.	.	.	.	.	.
RosBREEDSNP_SNP_AG_3543730_Lg17_02049_MAF50_10410_exon1	ss475882004	Lg17_PrimaryAssembly	3543730	-	yes	8	[T/C]	BOT	TOP	AAGGGTGGGGGAATTGATTTTAGAATCTTGTGTATAAAAGTAAATGCTCTTTATTACTTGA[A/G]CTAGAAACACCTTATAAAATCTTCGGGTGAGGGACTTACAAGTATTAAAGAGAGTGAGATC	CTTTAATACTTGTAAGTCCCTCACCCGAAGATTTTATAAGGTGTTTCTAG	.	.	.	.	.	.	.	.	.	.	.	.	.	.	.	.	.	.	.	.	.	.	.	.	.	.	.	.
RosBREEDSNP_SNP_AG_35490042_Lg2_00267_MAF50_MDP0000189931_exon3	ss475877392	Lg2_PrimaryAssembly	31995660	-	yes	11	[T/C]	BOT	TOP	TGCTGCTCTTACTTATTTCTGGCGATTGAAAATGCCCGAGACAGCTCGGTACACCGCCCTT[A/G]TTGCCCGTAATACAAAACAAGCTGCATCAGACATGTCCAAGGTGTTACAAGTGAGTCTTGA	TTGTAACACCTTGGACATGTCTGATGCAGCTTGTTTTGTATTACGGGCAA	.	.	.	.	.	.	.	.	.	.	.	.	.	.	.	.	.	.	.	.	.	.	.	.	.	.	.	.
RosBREEDSNP_SNP_AG_35612232_Lg12_01855_MAF30_1629962_exon5	ss475880646	Lg12_PrimaryAssembly	34260198	-	yes	10	[T/C]	BOT	TOP	CTGGGAGTAGAGTTTATTTACTAGGACTTACATTGCAATGCCAACTTTCTTTTTAGATTGA[A/G]CTGAATCAACTGCGTAACATGGTCGTGGACATTTCATGCACTACCAAAGATCTGGACCTGA	TCTTTGGTAGTGCATGAAATGTCCACGACCATGTTACGCAGTTGATTCAG	.	.	.	.	.	.	.	.	.	.	.	.	.	.	.	.	.	.	.	.	.	.	.	.	.	.	.	.
RosBREEDSNP_SNP_AG_35835624_Lg12_MDP0000375826_MAF50_MDP0000375826_exon1	ss475876369	Lg12_PrimaryAssembly	34483589	-	yes	9	[A/G]	TOP	TOP	TCTGGCCAAATTCACCCCAATTTGTGCAAACTTCCATTTCTTGAACATTTGGTTTTGTCTG[A/G]AAACAACTTTACTTCCCCAGTCCCGTTGTGTTTTGGTTCTCTGCGCAGTCTCAAAACCCTC	TCACCCCAATTTGTGCAAACTTCCATTTCTTGAACATTTGGTTTTGTCTG	.	.	.	.	.	.	.	.	.	.	.	.	.	.	.	.	.	.	.	.	.	.	.	.	.	.	.	.
RosBREEDSNP_SNP_AG_35850734_Lg11_00795_MAF20_1627584_exon6	ss475880298	Lg11_PrimaryAssembly	34421454	-	yes	5	[T/C]	BOT	TOP	GATTCGCTGACCCTTATGTGAAGGGTCGTTTGGGTGTTTACCAATTCAAAACTAAGATACA[A/G]AAGAAAACGCTGACTCCAAAATGGCACGAGGAATTTAAGATCCCCATTATCACATGGGATT	ATAATGGGGATCTTAAATTCCTCGTGCCATTTTGGAGTCAGCGTTTTCTT	.	.	.	.	.	.	.	.	.	.	.	.	.	.	.	.	.	.	.	.	.	.	.	.	.	.	.	.
RosBREEDSNP_SNP_AG_35958135_Lg11_RosCOS372_MAF20_725038_exon1	ss475880305	Lg11_PrimaryAssembly	34528855	-	yes	15	[T/C]	BOT	TOP	GCAATTATGCCTACTTCTTTTTATATTCTTTTGCTTTCTGCTTTCTCTTTTGCAGATGGCA[A/G]ACAAGGAAATCACGTGGAGTGTCTTTTCCCTGCGCATCTCAAAAATCGAACCAAAGATGCT	TTCGATTTTTGAGATGCGCAGGGAAAAGACACTCCACGTGATTTCCTTGT	.	.	.	.	.	.	.	.	.	.	.	.	.	.	.	.	.	.	.	.	.	.	.	.	.	.	.	.
RosBREEDSNP_SNP_AG_36008454_Lg11_RosCOS372_MAF40_1686532_exon1	ss475880308	Lg11_PrimaryAssembly	34579174	-	yes	8	[A/G]	TOP	TOP	GTAAAATCATCGTACTGCAACTGCAAAAGGCAGACCTTTTAAATTGCATTTGTAAGCCGAA[A/G]ACGCTCTTCCAGGTAGTCCCCACTGCGGACGGGAGGAAATCTTGGCGGTGATTCTTCACTG	GTACTGCAACTGCAAAAGGCAGACCTTTTAAATTGCATTTGTAAGCCGAA	.	.	.	.	.	.	.	.	.	.	.	.	.	.	.	.	.	.	.	.	.	.	.	.	.	.	.	.
RosBREEDSNP_SNP_AG_3601270_Lg14_01767_MAF50_1619222_exon11	ss475881001	Lg14_PrimaryAssembly	3388648	-	yes	12	[T/C]	BOT	TOP	TCTTTTCAATTAGCTCTGAATTTGTACAGGTGATAAGTAAAAATGAAAATAAAAAGTTAAT[A/G]GTCTGCAAAGTACAACACCGGAATAAGAGGACAAAATCCTGAGGGTCCAAAGGTTTTACAA	TTGGACCCTCAGGATTTTGTCCTCTTATTCCGGTGTTGTACTTTGCAGAC	.	.	.	.	.	.	.	.	.	.	.	.	.	.	.	.	.	.	.	.	.	.	.	.	.	.	.	.
RosBREEDSNP_SNP_AG_3603469_Lg15_01047_MAF10_MDP0000283970_exon1	ss475881291	Lg15_PrimaryAssembly	3603408	-	yes	2	[A/G]	TOP	TOP	ACTTCTCAGAAAGAAGCTTCAAGGAACAAGAACAAGAACAAGAACTGGACCAAGAACAAGA[A/G]CAACAGTTGGATTTAATGAACTATCACAGTTTGTCCCAAACAAGGTATATGGAGGAAAAGA	AGAAGCTTCAAGGAACAAGAACAAGAACAAGAACTGGACCAAGAACAAGA	.	.	.	.	.	.	.	.	.	.	.	.	.	.	.	.	.	.	.	.	.	.	.	.	.	.	.	.
RosBREEDSNP_SNP_AG_36091067_Lg10_RosCOS2135_MAF40_474692_exon1	ss475879981	Lg10_PrimaryAssembly	34685498	-	yes	18.5	[T/C]	BOT	TOP	GTTATCTAAATTTTCAGGTATATGTTTTAAACTCTTTTTGTAACCAACCAACCGCCTACAA[A/G]TATTCATGCCCTTCAACTTGTTAGGGGGAGTGACTGAAAGTGAGTTGAGGGATAAATCAAA	CCTCAACTCACTTTCAGTCACTCCCCCTAACAAGTTGAAGGGCATGAATA	.	.	.	.	.	.	.	.	.	.	.	.	.	.	.	.	.	.	.	.	.	.	.	.	.	.	.	.
RosBREEDSNP_SNP_AG_36448217_Lg2_00669_MAF20_1626696_exon1	ss475877411	Lg2_PrimaryAssembly	35415797	-	no	-	[T/C]	BOT	TOP	AACCAGAAAACAAATTTTGATGCTTAAATTCCCCAGGCAGAATGTGAGATGACACATGCAT[A/G]GATGGATTAGTGAGGTTCCCATACATAGACTGGGCCACACTTTGGTTTGAGATATGCTGGT	TCAAACCAAAGTGTGGCCCAGTCTATGTATGGGAACCTCACTAATCCATC	.	.	.	.	.	.	.	.	.	.	.	.	.	.	.	.	.	.	.	.	.	.	.	.	.	.	.	.
RosBREEDSNP_SNP_AG_36493426_Lg5_00100_MAF10_1654983_exon1	ss475878467	Lg5_PrimaryAssembly	30733092	-	no	-	[A/G]	TOP	TOP	TAGCTTTGATGCAAGAGATCTCCAGGTTGTGGTTATGGGAATCAACCATTCCAGACACCTT[A/G]TACCCTTCTAATAAGCCGGAAGTCCAGGTCTAGTTGATTTCAGAATTGAGATTGCAATGTA	CAAGAGATCTCCAGGTTGTGGTTATGGGAATCAACCATTCCAGACACCTT	.	.	.	.	.	.	.	.	.	.	.	.	.	.	.	.	.	.	.	.	.	.	.	.	.	.	.	.
RosBREEDSNP_SNP_AG_36508128_Lg5_00100_MAF20_1632791_exon9	ss475878471	Lg5_PrimaryAssembly	34019730	-	no	-	[A/G]	TOP	TOP	TCTACAAGATATTCTCATGAAAAAAGGTCACAGGCGTTGAACAAGCTTGAAGTGGAGCACA[A/G]AAAGCTACAGAGAAAGGTATAACAATTTTACTTTTGCTCCACACTATCAATATATTTTGAG	TTCTCATGAAAAAAGGTCACAGGCGTTGAACAAGCTTGAAGTGGAGCACA	.	.	.	.	.	.	.	.	.	.	.	.	.	.	.	.	.	.	.	.	.	.	.	.	.	.	.	.
RosBREEDSNP_SNP_AG_36898184_Lg10_00405_MAF10_MDP0000131371_exon5	ss475880002	Lg10_PrimaryAssembly	35492615	-	yes	9	[A/G]	TOP	TOP	TGTCCTCTTCCTGTCTGTTCCAATTTCGTCGCTTTTGCAAGTAGCAGTCTTGTAGATCATT[A/G]AACTGTTGCAAGTTGCATAGCAAGGAAAAGGAAAAGTACAATATTTAGAAAGCCTTAACAT	TGTCTGTTCCAATTTCGTCGCTTTTGCAAGTAGCAGTCTTGTAGATCATT	.	.	.	.	.	.	.	.	.	.	.	.	.	.	.	.	.	.	.	.	.	.	.	.	.	.	.	.
RosBREEDSNP_SNP_AG_37110581_Lg3_00664_MAF50_497449_exon2	ss475877818	Lg3_PrimaryAssembly	35206604	-	yes	16	[T/C]	BOT	TOP	AGGGCATGATTCTTATTGAATTTACGTCTGTTTTACTTAACAGTCCTGAAAAAGTTAAGAC[A/G]AAGGCGAAGCCAAAGCAGAAGAGTGGTAAAAAAGCGGGCAAAGATAGAGATCTCTACAAGA	TCTCTATCTTTGCCCGCTTTTTTACCACTCTTCTGCTTTGGCTTCGCCTT	.	.	.	.	.	.	.	.	.	.	.	.	.	.	.	.	.	.	.	.	.	.	.	.	.	.	.	.
RosBREEDSNP_SNP_AG_371869_Lg13_00368_MAF40_577826_exon3	ss475880675	Lg13_PrimaryAssembly	383084	-	yes	12	[A/G]	TOP	TOP	ATGATTTCAACGAACTCTTTTCCATCTTGTCAGGAAAGCTTCAAGACAAGAAGTGAAAGGC[A/G]GCCAAGGCAAGGACTCCTAATTGCACAATGTTCCTTCTGTTTGGTCCAAGTCGGAGCTGCT	GAACTCTTTTCCATCTTGTCAGGAAAGCTTCAAGACAAGAAGTGAAAGGC	.	.	.	.	.	.	.	.	.	.	.	.	.	.	.	.	.	.	.	.	.	.	.	.	.	.	.	.
RosBREEDSNP_SNP_AG_3725831_Lg12_00430_MAF40_488031_exon2	ss475880389	Lg12_PrimaryAssembly	3716908	-	yes	17	[A/G]	TOP	TOP	GCTTCCAAGTGATGCAATTTCGGGGTCGAATTTATAATTTAGTTTCGCGTTGCAGGGATAT[A/G]ATTTGTGTGTGGTGGTATTTGATGTGAAGGAATCAAAAGATGTTGGGAAGCTTGCTTACCA	ATGCAATTTCGGGGTCGAATTTATAATTTAGTTTCGCGTTGCAGGGATAT	.	.	.	.	.	.	.	.	.	.	.	.	.	.	.	.	.	.	.	.	.	.	.	.	.	.	.	.
RosBREEDSNP_SNP_AG_3730213_Lg9_00605_MAF50_MDP0000205248_exon4	ss475879304	Lg9_PrimaryAssembly	3732987	-	yes	6	[T/C]	BOT	TOP	CCACCAGGGGAACCATTCAAGTTTGGGTCACCGGGTGGATGTGTCTGCAATTGATGTCAAC[A/G]ATGTTCCTCCGAATGAATATCTGCATGGAGGAACTTGTGGATATTTCTCTTTAGGGGCTAA	AGAGAAATATCCACAAGTTCCTCCATGCAGATATTCATTCGGAGGAACAT	.	.	.	.	.	.	.	.	.	.	.	.	.	.	.	.	.	.	.	.	.	.	.	.	.	.	.	.
RosBREEDSNP_SNP_AG_3741785_Lg16_01186_MAF40_529707_exon3	ss475881732	Lg16_PrimaryAssembly	3751305	-	yes	1	[T/C]	BOT	TOP	ATGATAATCGTCGTTCACTTGTATTGGTTTCTTGAACTATTTCTTCATGTGCACTAGAACT[A/G]GATTCAGGTGTGCAGGTGCAGTCACCTTCTTCAAACGAGCCGAAAAACTTGGCCAGTTTTT	AAGTTTTTCGGCTCGTTTGAAGAAGGTGACTGCACCTGCACACCTGAATC	.	.	.	.	.	.	.	.	.	.	.	.	.	.	.	.	.	.	.	.	.	.	.	.	.	.	.	.
RosBREEDSNP_SNP_AG_3752190_Lg16_01186_MAF20_1628208_exon1	ss475881733	Lg16_PrimaryAssembly	3752190	-	yes	1	[A/G]	TOP	TOP	CAATATTCACTTTATCCAAACTCGAGGGAAGCGGAGGCAGAGACTTGAGCTTTTTACAATG[A/G]GACAACAAAAGCTTCTTAAGAACGGACAGTCCCCTGAGACTGGCTGGAAGGCTGCAAAAAC	TTATCCAAACTCGAGGGAAGCGGAGGCAGAGACTTGAGCTTTTTACAATG	.	.	.	.	.	.	.	.	.	.	.	.	.	.	.	.	.	.	.	.	.	.	.	.	.	.	.	.
RosBREEDSNP_SNP_AG_3784455_Lg12_00430_MAF10_264279_exon1	ss475883325	Lg12_PrimaryAssembly	3775532	-	yes	5	[A/G]	TOP	TOP	CCTCTCTCTCCTCCTCCCTTCTCTCTCATCCAAACTCACCATCCCTCTCTCCCCATTCCCC[A/G]AACCACCGTCCACCGATCTACTCCAATCCCTCAACTTCCATGCCACCGCCTCCGTCTCCCG	TCCTCCCTTCTCTCTCATCCAAACTCACCATCCCTCTCTCCCCATTCCCC	.	.	.	.	.	.	.	.	.	.	.	.	.	.	.	.	.	.	.	.	.	.	.	.	.	.	.	.
RosBREEDSNP_SNP_AG_38008622_Lg2_10007_MAF30_1629148_exon1	ss475877422	Lg2_PrimaryAssembly	36976202	-	yes	12	[A/G]	TOP	TOP	TTGGCTTGCGCAGACAGAAGAAACAGCGGAGACGGCAGCGGCCAAAAGTGAAGAGTGAAGT[A/G]GAAAAGCCGAAAGATGTCGTTGGTGGACTACCCATCTTCAGACGACGACGTATCGGAGGAG	AGACAGAAGAAACAGCGGAGACGGCAGCGGCCAAAAGTGAAGAGTGAAGT	.	.	.	.	.	.	.	.	.	.	.	.	.	.	.	.	.	.	.	.	.	.	.	.	.	.	.	.
RosBREEDSNP_SNP_AG_38257090_Lg3_snpCN897901_MAF10_MDP0000161765_exon2	ss475877833	Lg3_PrimaryAssembly	36353112	-	no	-	[A/G]	TOP	TOP	TTTACTCTCTCTCACAACTTCCCTAAACCCTAAACCCTCAGAATCCACAGCCACAGATTCC[A/G]AGTCATTTGGTTCTTCAGTCTCAGGGCTAATTTGATCAAAACCATTATCCAAACTCACACC	TCACAACTTCCCTAAACCCTAAACCCTCAGAATCCACAGCCACAGATTCC	.	.	.	.	.	.	.	.	.	.	.	.	.	.	.	.	.	.	.	.	.	.	.	.	.	.	.	.
RosBREEDSNP_SNP_AG_38459727_Lg3_00319_MAF40_MDP0000278460_exon11	ss475877843	Lg3_PrimaryAssembly	36555750	-	yes	10	[A/G]	TOP	TOP	CAGGTAGCACTAGCAGTAGAGTCTTACTTAGAGAGCACATCCGGAGTAAAGAACAACTGTA[A/G]GGGCCAATCAACAGAGTATTCAAGAGCAATTCCATCCCAACCGTCAAGAGAGATTTCTGAG	AGCAGTAGAGTCTTACTTAGAGAGCACATCCGGAGTAAAGAACAACTGTA	.	.	.	.	.	.	.	.	.	.	.	.	.	.	.	.	.	.	.	.	.	.	.	.	.	.	.	.
RosBREEDSNP_SNP_AG_3862000_Lg16_01627_MAF30_1687897_exon5	ss475881746	Lg16_PrimaryAssembly	3861999	-	yes	16	[A/G]	TOP	TOP	TTACTCTTCTTTTAGGATATTGAGAAGGAAGTAAGAAAAGAAGTTGATGAAGCCATTGCTC[A/G]AGCCAAAGTAAGAAACTTTCTGTTGTCATTTAATTTTATTAGTTTATTTTGTTATTATTTT	TTAGGATATTGAGAAGGAAGTAAGAAAAGAAGTTGATGAAGCCATTGCTC	.	.	.	.	.	.	.	.	.	.	.	.	.	.	.	.	.	.	.	.	.	.	.	.	.	.	.	.
RosBREEDSNP_SNP_AG_3864649_Lg7_RosCOS418_MAF20_MDP0000281359_exon5	ss475878781	Lg7_PrimaryAssembly	3843685	-	yes	7	[A/G]	TOP	TOP	ATTTGAGCTTGCTTTGTGGCTGTTTCGGGTTTTCGATTACCTTTGAAGAATTGCACCAGAA[A/G]AATTGTGGAAGAGATTATAACTTTGAGTACCAAGTTGTTGATTGCAAACAAGGAAGACAAA	CTTTGTGGCTGTTTCGGGTTTTCGATTACCTTTGAAGAATTGCACCAGAA	.	.	.	.	.	.	.	.	.	.	.	.	.	.	.	.	.	.	.	.	.	.	.	.	.	.	.	.
RosBREEDSNP_SNP_AG_3870711_Lg15_01827_MAF20_1637811_exon3	ss475881294	Lg15_PrimaryAssembly	3870711	-	yes	1	[A/G]	TOP	TOP	ACATGCTAAACGTTCGTCGTGCCATGATACCTGCAGCTAATGGACATTTCTCAGCCCGTGC[A/G]CTTGCACGTTACTATGCAGCCTTAGCTGATGACGGTGTTGTTCCACCGCCTCACTCCTCTT	GTTCGTCGTGCCATGATACCTGCAGCTAATGGACATTTCTCAGCCCGTGC	.	.	.	.	.	.	.	.	.	.	.	.	.	.	.	.	.	.	.	.	.	.	.	.	.	.	.	.
RosBREEDSNP_SNP_AG_3878697_Lg17_MDP0000179859_MAF20_MDP0000179859_exon4	ss475876609	Lg17_PrimaryAssembly	3878696	-	yes	7	[A/G]	TOP	TOP	TTACTAGACCTTTTCAAATGTTTCTCATAGTTTGTCCCTTGCAGCCTTGCAGGAGAGGGAT[A/G]AAGAACGCATGTTTTCAGAATTTTCTAAACTATTAAATATATTCTTAAAATTTTGTAAAAA	TTTCAAATGTTTCTCATAGTTTGTCCCTTGCAGCCTTGCAGGAGAGGGAT	.	.	.	.	.	.	.	.	.	.	.	.	.	.	.	.	.	.	.	.	.	.	.	.	.	.	.	.
RosBREEDSNP_SNP_AG_39010781_Lg2_00995_MAF50_262964_exon3	ss475877434	Lg2_PrimaryAssembly	37978361	-	yes	14	[A/G]	TOP	TOP	CTACGACTGGTTGACGATCACAAGTTGCAAGCTGTCATTTCTGGACCTGACCAAGTAAGGA[A/G]AGTTTATGGATCAAAAGAAGATGATGAGAATGCTTTAAGGTCACTTTCCGCCATAGAAAAA	TGACGATCACAAGTTGCAAGCTGTCATTTCTGGACCTGACCAAGTAAGGA	.	.	.	.	.	.	.	.	.	.	.	.	.	.	.	.	.	.	.	.	.	.	.	.	.	.	.	.
RosBREEDSNP_SNP_AG_39576068_Lg2_00167_MAF10_775044_exon1	ss475877449	Lg2_PrimaryAssembly	38543648	-	yes	4	[T/C]	BOT	TOP	TGGATGCTTTGTTGAAATAAGTGGTTCTTCTTTTAGGTTTAAAACTATAATTAAAGTGGAT[A/G]GGTGAAATTAAACTGAACCTGGAAGTTGTGGATGGCGCTTCTGAATAAGTTAATTGCATTT	ACTTATTCAGAAGCGCCATCCACAACTTCCAGGTTCAGTTTAATTTCACC	.	.	.	.	.	.	.	.	.	.	.	.	.	.	.	.	.	.	.	.	.	.	.	.	.	.	.	.
RosBREEDSNP_SNP_AG_40025534_Lg11_00182_MAF10_55558_exon1	ss475880342	Lg11_PrimaryAssembly	38499717	-	yes	4	[A/G]	TOP	TOP	GAGCATTTTCACCATATTTTTCTTCGGATTTGACATTTCCCAACTCAAATCTCGCGCATGA[A/G]GTTTACCACACTTCCACTGCTCAAGGAGACGCATTCCTTCCAAGCTATTCCAACCCAAATG	CCATATTTTTCTTCGGATTTGACATTTCCCAACTCAAATCTCGCGCATGA	.	.	.	.	.	.	.	.	.	.	.	.	.	.	.	.	.	.	.	.	.	.	.	.	.	.	.	.
RosBREEDSNP_SNP_AG_40045235_Lg11_00182_MAF50_512766_exon1	ss475880343	Lg11_PrimaryAssembly	38519418	-	yes	13.5	[A/G]	TOP	TOP	TTCCAAATGTACTCCACGGTCTTCACACTGTCCCTAATTTTTTCTTTCTTTCTTTCCTTTT[A/G]TTTTCTCTATGAAAATTTGGTTTGCACTTCCCAATTGGATGGGTGTAACTTGTGTTTGCAG	CTCCACGGTCTTCACACTGTCCCTAATTTTTTCTTTCTTTCTTTCCTTTT	.	.	.	.	.	.	.	.	.	.	.	.	.	.	.	.	.	.	.	.	.	.	.	.	.	.	.	.
RosBREEDSNP_SNP_AG_4099807_Lg6_00181_MAF20_164331_exon1	ss475883116	Lg6_PrimaryAssembly	3308308	-	yes	11	[A/G]	TOP	TOP	TTCCATTAATGTATAAGAAGTCTTCACTACCAATCATTCCATAACACATAACTGTTACATA[A/G]ATTTGCCATCGCAAATGAAGCTTATTTAGCTAACACTGCACCAAGACATTCTTGCCAGGGC	TATAAGAAGTCTTCACTACCAATCATTCCATAACACATAACTGTTACATA	.	.	.	.	.	.	.	.	.	.	.	.	.	.	.	.	.	.	.	.	.	.	.	.	.	.	.	.
RosBREEDSNP_SNP_AG_4127536_Lg7_RosCOS3240_MAF20_1640617_exon2	ss475878787	Lg7_PrimaryAssembly	4106573	-	yes	9	[A/G]	TOP	TOP	ATGCAATACTTTCATGCATGCTGTTACCAAACCATTCTGAAGCAAGTATAGCATCAGGACG[A/G]GTATAATCCAACTGAAGTGCGGTTTCTCTTTCTGTATCTGGGGTCCAAGCTTGGTCTACCA	TCATGCATGCTGTTACCAAACCATTCTGAAGCAAGTATAGCATCAGGACG	.	.	.	.	.	.	.	.	.	.	.	.	.	.	.	.	.	.	.	.	.	.	.	.	.	.	.	.
RosBREEDSNP_SNP_AG_413069_Lg17_MDP0000441376__MDP0000441376_exon2	ss475876598	Lg17_PrimaryAssembly	413069	-	yes	17	[A/G]	TOP	TOP	AGCTACAAGGATCAATTGGTATCAATCACCATGATGATCAATGCTCTTTCTGGGAGCATGG[A/G]GTCTGTCAAGAGTGAGAACTCATGCACCTCCGACCTCAAACCGCCGTCTCCGACGGAATCC	TCAATTGGTATCAATCACCATGATGATCAATGCTCTTTCTGGGAGCATGG	.	.	.	.	.	.	.	.	.	.	.	.	.	.	.	.	.	.	.	.	.	.	.	.	.	.	.	.
RosBREEDSNP_SNP_AG_414826_Lg17_MDP0000441376__MDP0000441376_exon1	ss475876599	Lg17_PrimaryAssembly	414826	-	yes	2	[A/G]	TOP	TOP	TTGCAAAAGAAGACTACATGTTAGCAAGAAGGTACCTTCACCACCTGAACCGAGTGGTGAC[A/G]CCACTCGGCGATTCCATGCAGCGTGTCGCTTCTTGCTTCACAGAAGCTCTAAGCGCACGCT	GACTACATGTTAGCAAGAAGGTACCTTCACCACCTGAACCGAGTGGTGAC	.	.	.	.	.	.	.	.	.	.	.	.	.	.	.	.	.	.	.	.	.	.	.	.	.	.	.	.
RosBREEDSNP_SNP_AG_4155923_Lg7_RosCOS3240_MAF50_MDP0000256759_exon3	ss475878789	Lg7_PrimaryAssembly	4134960	-	yes	9	[A/G]	TOP	TOP	GTTTTCTTGTACAAGAAGGATTTCTTCGTACTTCTTGGGTTGACTGTGATGGTTGTGCACT[A/G]TCAACTTGATCTTCAGATCCATGCTCAATATCCCTGGGTGAAAGGACCTGTGAATTTGAAG	CAAGAAGGATTTCTTCGTACTTCTTGGGTTGACTGTGATGGTTGTGCACT	.	.	.	.	.	.	.	.	.	.	.	.	.	.	.	.	.	.	.	.	.	.	.	.	.	.	.	.
RosBREEDSNP_SNP_AG_4157765_Lg17_RosCOS742_MAF50_1684941_exon1	ss475882012	Lg17_PrimaryAssembly	4157765	-	yes	9	[A/G]	TOP	TOP	GATCTGTACACTGCTACCTATATCTGATTCAGAAGAGGCATCAGAGTTGGAGTAATAGTCA[A/G]AATAAAAAAGAGGTACTCCTTTCCACCTAGAACTTCTACATTTTCGTTCTTGGAAATCAAG	TGCTACCTATATCTGATTCAGAAGAGGCATCAGAGTTGGAGTAATAGTCA	.	.	.	.	.	.	.	.	.	.	.	.	.	.	.	.	.	.	.	.	.	.	.	.	.	.	.	.
RosBREEDSNP_SNP_AG_4175763_Lg7_RosCOS3240_MAF10_202061_exon1	ss475878791	Lg7_PrimaryAssembly	4154800	-	yes	7	[A/G]	TOP	TOP	CTGCAGCGGCTTTCAGTGATGGAGTTCCTTAAAAGTCAAATTGCGGAGAAGCAAACATCTG[A/G]CGTCGGTTCTGCCCCTGAAGAAAGAACCGCAGAGATCTAGTAAAATAAGTTAGCTTTGCTT	TTCAGTGATGGAGTTCCTTAAAAGTCAAATTGCGGAGAAGCAAACATCTG	.	.	.	.	.	.	.	.	.	.	.	.	.	.	.	.	.	.	.	.	.	.	.	.	.	.	.	.
RosBREEDSNP_SNP_AG_4176344_Lg2_00203_MAF50_1638544_exon5	ss475877038	Lg2_PrimaryAssembly	4166640	-	yes	16	[A/G]	TOP	TOP	CTTCCTTTAGCTGAGACGTTGGAATGCTCTCCTGACCTTCCTTTTGCTGAGACGCTGGAAT[A/G]CTCTCCGGCTTATCAGCAGCACAGCCAGTCTCAAGAACTGTGGGACCGATCCTCTTTGGTG	TGAGACGTTGGAATGCTCTCCTGACCTTCCTTTTGCTGAGACGCTGGAAT	.	.	.	.	.	.	.	.	.	.	.	.	.	.	.	.	.	.	.	.	.	.	.	.	.	.	.	.
RosBREEDSNP_SNP_AG_4227094_Lg2_00203_MAF50_MDP0000251579_exon2	ss475877042	Lg2_PrimaryAssembly	4217390	-	yes	14	[A/G]	TOP	TOP	GAACCCTAAACGTGTTCTCTTTGGTAGGATCACTAGCATCCGGCAAGACTTCGGATTATAT[A/G]GGCCGGCGTTACACTATAGTCCTAGCCGCTTGCACATTCCTAATAGGTGCACTCCTCATGG	GTGTTCTCTTTGGTAGGATCACTAGCATCCGGCAAGACTTCGGATTATAT	.	.	.	.	.	.	.	.	.	.	.	.	.	.	.	.	.	.	.	.	.	.	.	.	.	.	.	.
RosBREEDSNP_SNP_AG_4296317_Lg12_01690_MAF30_53927_exon1	ss475883038	Lg12_PrimaryAssembly	3708620	-	yes	1	[T/C]	BOT	TOP	GGGTTGCAGGCAACAATCTGGTGCGGGTCGAGAGGGGTGCGGGGATGCGAGTTGTTGCAGC[A/G]GCGGTAGATCATGCAGGTGATGGTGGGTGTGCCAGACGAGTGATGCTGTGAAATGGTTCAC	CACAGCATCACTCGTCTGGCACACCCACCATCACCTGCATGATCTACCGC	.	.	.	.	.	.	.	.	.	.	.	.	.	.	.	.	.	.	.	.	.	.	.	.	.	.	.	.
RosBREEDSNP_SNP_AG_4336568_Lg12_01690_MAF20_1687172_exon3	ss475880398	Lg12_PrimaryAssembly	3748871	-	yes	1	[A/G]	TOP	TOP	GACACTGAGAACCAAACAACAAGCACTTTCAACTTCAAACAAGAGAATTCGGTGAATCACA[A/G]TCTCGCTGCTCATCCATCAATTTCGATTTCCCAAGCCTCAACATCGCCCACAAACATGGTT	CCAAACAACAAGCACTTTCAACTTCAAACAAGAGAATTCGGTGAATCACA	.	.	.	.	.	.	.	.	.	.	.	.	.	.	.	.	.	.	.	.	.	.	.	.	.	.	.	.
RosBREEDSNP_SNP_AG_4411200_Lg2_RosCOS2816_MAF20_176823_exon1	ss475882962	Lg2_PrimaryAssembly	4401496	-	yes	10	[T/C]	BOT	TOP	ATGCAGAACCTAGAAAATTTTCAAAACACAAAGTTTTTTTTTATACAAACCAAATTGGTAC[A/G]TATGTAGATGATATCATCTTTTAAGTTTTAAGGGCTATTAAGATTAAGGGTCCTTGCAAGG	CCCTTAATCTTAATAGCCCTTAAAACTTAAAAGATGATATCATCTACATA	.	.	.	.	.	.	.	.	.	.	.	.	.	.	.	.	.	.	.	.	.	.	.	.	.	.	.	.
RosBREEDSNP_SNP_AG_4461663_Lg9_RosCOS1285_MAF30_1687591_exon3	ss475879318	Lg9_PrimaryAssembly	4441949	-	yes	13	[A/G]	TOP	TOP	CGTTGATAAGAGAAGTTATTACGAGGAAAAATTCGGGTCTAGTAGGTCGAAACAAATGGAG[A/G]CTCGGATGCAAGAGGTATCGCTGCAATTCTATGACTCACCTGTACAAATCGAACACATAAA	GAAGTTATTACGAGGAAAAATTCGGGTCTAGTAGGTCGAAACAAATGGAG	.	.	.	.	.	.	.	.	.	.	.	.	.	.	.	.	.	.	.	.	.	.	.	.	.	.	.	.
RosBREEDSNP_SNP_AG_44682057_Lg15_01805_MAF50_1633889_exon3	ss475881605	Lg15_PrimaryAssembly	42557558	-	yes	19	[A/G]	TOP	TOP	GCTCCTGACAAAGGCCTGGCAAAAGTGTTCCATGTAGACGCATTCCCAAAAAGACCCAAAT[A/G]AAAGTCAACAAATCTACAGGCAAGACACTCCATTCAAGGACCTGTAAGGTCTGAAGTAATA	AGGCCTGGCAAAAGTGTTCCATGTAGACGCATTCCCAAAAAGACCCAAAT	.	.	.	.	.	.	.	.	.	.	.	.	.	.	.	.	.	.	.	.	.	.	.	.	.	.	.	.
RosBREEDSNP_SNP_AG_4477859_Lg7_8384__8384_exon1	ss475876051	Lg7_PrimaryAssembly	4456896	-	yes	2	[A/G]	TOP	TOP	TTTTCAATCATATTGGTTTCCAAAGTACTACTCTATTTCGTCTGGACTAGATGTCACCCGG[A/G]AAGTTTGCTGCTGTATCATGTCATGTGCATTTGTTGATGCATACCTCTTTACATATTGTAA	ATTGGTTTCCAAAGTACTACTCTATTTCGTCTGGACTAGATGTCACCCGG	.	.	.	.	.	.	.	.	.	.	.	.	.	.	.	.	.	.	.	.	.	.	.	.	.	.	.	.
RosBREEDSNP_SNP_AG_4554235_Lg2_MDP0000519575_MAF20_MDP0000519575_exon1	ss475875807	Lg2_PrimaryAssembly	4539499	-	yes	7	[T/C]	BOT	TOP	ATCAAACCGTGTTCCTTGGCCTCTGGTGCCGATCAACGGGACAATCCAGACAACCCGAAGA[A/G]CGAAAGGCGCTTGCGGAGCTTCTTCAGTTGGTATTATGCTTCAGTTGGAGCGTCAGTCATG	CTCCAACTGAAGCATAATACCAACTGAAGAAGCTCCGCAAGCGCCTTTCG	.	.	.	.	.	.	.	.	.	.	.	.	.	.	.	.	.	.	.	.	.	.	.	.	.	.	.	.
RosBREEDSNP_SNP_AG_45932116_Lg15_RosCOS1627_MAF40_MDP0000759612_exon1	ss475881621	Lg15_PrimaryAssembly	43807618	0.4286	yes	12	[A/G]	TOP	TOP	CGGTGAAGTCTTGCCGAAGAGGTCGAACTCATAGATAAGCTTAAAATTGTTGCAGTACGCC[A/G]TTAACGACTCTCTGTGGAGGACTCTGTGATAAAGGAAGAAACTGATCAAATCCTGATCGGT	TGCCGAAGAGGTCGAACTCATAGATAAGCTTAAAATTGTTGCAGTACGCC	29	AG	28	AG	17	GG	36	AA	37	AA	21	AA	24	AG	36	AG	22	GG	17	GG	29	AA	33	AG	34	AA	20	AG
RosBREEDSNP_SNP_AG_4635144_Lg4_00705_MAF50_MDP0000302476_exon2	ss475877874	Lg4_PrimaryAssembly	4232249	-	yes	10	[A/G]	TOP	TOP	CAAACAAGATGAGAGTATATGGGGAGACCATGACTGATGTCACGATCTGTGAAATAATCTT[A/G]CGATCTCTCAAGGAAAAATTTAATTATATAGTTTGTTCGATTGAGGAATCTAGGGACTTGG	AGAGTATATGGGGAGACCATGACTGATGTCACGATCTGTGAAATAATCTT	.	.	.	.	.	.	.	.	.	.	.	.	.	.	.	.	.	.	.	.	.	.	.	.	.	.	.	.
RosBREEDSNP_SNP_AG_46758413_Lg15_01752_MAF40_43346_exon1	ss475881631	Lg15_PrimaryAssembly	40229823	-	yes	15	[A/G]	TOP	TOP	AAGAGGGTGGAGAAGTGGGCTAAGTCTCACAATGGACTAACCGACTAGCCATAATAGTGTG[A/G]TTCAAATTCGCTTGGTGAGAATCAAACTTAAAATCTTTCATTTACAAATAAAGTGGTTTGA	GAAGTGGGCTAAGTCTCACAATGGACTAACCGACTAGCCATAATAGTGTG	.	.	.	.	.	.	.	.	.	.	.	.	.	.	.	.	.	.	.	.	.	.	.	.	.	.	.	.
RosBREEDSNP_SNP_AG_4739364_Lg9_RosCOS3253_MAF40_MDP0000595471_exon1	ss475879325	Lg9_PrimaryAssembly	4735604	-	yes	1	[A/G]	TOP	TOP	TACCACCGCCATCATCTTGGATCAGCAACATTCTGCTTCCATCTTTCTTGTTTTCAAGCAC[A/G]TCGACGTTGACGTAAGTAGCACCACTGCAAACCTCATCCAGTGCATTGTCTAAAAGCTCGG	TCATCTTGGATCAGCAACATTCTGCTTCCATCTTTCTTGTTTTCAAGCAC	.	.	.	.	.	.	.	.	.	.	.	.	.	.	.	.	.	.	.	.	.	.	.	.	.	.	.	.
RosBREEDSNP_SNP_AG_4782504_Lg6_263940__263940_exon2	ss475875996	Lg6_PrimaryAssembly	4571265	-	yes	16	[A/G]	TOP	TOP	CTATAACTCACTCTTCACTAACTACAATTTGCTCCACATCAACAAAGTCACATACCTCGCC[A/G]GCTTGCACCATAATAACATGAGGTGTGAATCCAACTCCGCAAGCTCCTGCACACAACAAAA	TCTTCACTAACTACAATTTGCTCCACATCAACAAAGTCACATACCTCGCC	.	.	.	.	.	.	.	.	.	.	.	.	.	.	.	.	.	.	.	.	.	.	.	.	.	.	.	.
RosBREEDSNP_SNP_AG_4838321_Lg4_snpCO576145_MAF20_1639247_exon4	ss475877879	Lg4_PrimaryAssembly	4674196	-	yes	12	[A/G]	TOP	TOP	TTCATACTCACCTAATGGATGTGAAGTGGATATGCAATCTGATGTCTCAAGTGGTGAGGTA[A/G]GAACAGATCGTCTTGAGGTTGAAGAAGATGGACAGATTTCTGACAGTGTGGTCTCACTCAA	CTAATGGATGTGAAGTGGATATGCAATCTGATGTCTCAAGTGGTGAGGTA	.	.	.	.	.	.	.	.	.	.	.	.	.	.	.	.	.	.	.	.	.	.	.	.	.	.	.	.
RosBREEDSNP_SNP_AG_4903370_Lg17_02703_MAF50_1653206_exon1	ss475882020	Lg17_PrimaryAssembly	4899985	-	no	-	[T/C]	BOT	TOP	TTATGCTTATGCACTTCTTTTTGGCAGATTAATGATGACGAAGTTGAACTTTGGGTGGTAA[A/G]GGCAATAACTGCCAAGTTGATGGACTGTAAAATGGACCAGATGAATCAAGTGGTGATTGTG	CTTGATTCATCTGGTCCATTTTACAGTCCATCAACTTGGCAGTTATTGCC	.	.	.	.	.	.	.	.	.	.	.	.	.	.	.	.	.	.	.	.	.	.	.	.	.	.	.	.
[truncated: 16,973 more rows]
