# Supplementary material for: Development and Validation of a 20K Single Nucleotide Polymorphism (SNP) Whole Genome Genotyping Array for Apple (Malus × domestica Borkh)
Source: PLoS One. 2014 Oct 10;9(10):e110377. doi: 10.1371/journal.pone.0110377 (PMC4193858; doi:10.1371/journal.pone.0110377)
Supplement: Dataset S1 — VCF file for the all newly discovered variants included in the 20 K SNP array. (ZIP) [file pone.0110377.s003.zip]

Archive with 1 entries (1 files):
- Dataset_S1.vcf
