# Supplementary material for: Development and Validation of a 20K Single Nucleotide Polymorphism (SNP) Whole Genome Genotyping Array for Apple (Malus × domestica Borkh)
Source: PLoS One. 2014 Oct 10;9(10):e110377. doi: 10.1371/journal.pone.0110377 (PMC4193858; doi:10.1371/journal.pone.0110377)
Supplement: Dataset S1 — VCF file for the all newly discovered variants included in the 20 K SNP array. (ZIP) [file pone.0110377.s003.zip › Dataset_S1.vcf]

##fileformat=VCFv4.1
##samtoolsVersion=0.1.18 (r982:295)
##Hard filtering performed <Description="Mappability">
##Hard filtering performed <Description="Strand bias (all samples):0.001">
##Hard filtering performed <Description="Tail distance bias (all samples):0.05">
##INFO=<ID=MPB,Number=1,Type=String,Description="Region mappability (U,-) for unique and multiple or unknown mapping">
##INFO=<ID=DP,Number=1,Type=Integer,Description="Raw read depth">
##INFO=<ID=DP4,Number=4,Type=Integer,Description="# high-quality ref-forward bases, ref-reverse, alt-forward and alt-reverse bases">
##INFO=<ID=MQ,Number=1,Type=Integer,Description="Root-mean-square mapping quality of covering reads">
##INFO=<ID=FQ,Number=1,Type=Float,Description="Phred probability of all samples being the same">
##INFO=<ID=AF1,Number=1,Type=Float,Description="Max-likelihood estimate of the first ALT allele frequency (assuming HWE)">
##INFO=<ID=AC1,Number=1,Type=Float,Description="Max-likelihood estimate of the first ALT allele count (no HWE assumption)">
##INFO=<ID=G3,Number=3,Type=Float,Description="ML estimate of genotype frequencies">
##INFO=<ID=HWE,Number=1,Type=Float,Description="Chi^2 based HWE test P-value based on G3">
##INFO=<ID=CLR,Number=1,Type=Integer,Description="Log ratio of genotype likelihoods with and without the constraint">
##INFO=<ID=UGT,Number=1,Type=String,Description="The most probable unconstrained genotype configuration in the trio">
##INFO=<ID=CGT,Number=1,Type=String,Description="The most probable constrained genotype configuration in the trio">
##INFO=<ID=PV4,Number=4,Type=Float,Description="P-values for strand bias, baseQ bias, mapQ bias and tail distance bias">
##INFO=<ID=PC2,Number=2,Type=Integer,Description="Phred probability of the nonRef allele frequency in group1 samples being larger (,smaller) than in group2.">
##INFO=<ID=PCHI2,Number=1,Type=Float,Description="Posterior weighted chi^2 P-value for testing the association between group1 and group2 samples.">
##INFO=<ID=QCHI2,Number=1,Type=Integer,Description="Phred scaled PCHI2.">
##INFO=<ID=PR,Number=1,Type=Integer,Description="# permutations yielding a smaller PCHI2.">
##INFO=<ID=VDB,Number=1,Type=Float,Description="Variant Distance Bias">
##FILTER=<ID=mrd10,Description="Min read depth per sample:10">
##FILTER=<ID=sb0.05,Description="Strand bias (all samples):0.05">
##FILTER=<ID=mrd15,Description="Min read depth per sample:15">
##FILTER=<ID=bqb0.05,Description="BaseQ bias (all samples):0.05">
##FILTER=<ID=msb30,Description="Max PHRED strand bias per sample:30">
##FORMAT=<ID=RES,Number=1,Type=Float,Description="Reliability score (1=good)">
##FORMAT=<ID=GT,Number=1,Type=String,Description="Genotype">
##FORMAT=<ID=GQ,Number=1,Type=Integer,Description="Genotype Quality">
##FORMAT=<ID=GL,Number=3,Type=Float,Description="Likelihoods for RR,RA,AA genotypes (R=ref,A=alt)">
##FORMAT=<ID=DP,Number=1,Type=Integer,Description="# high-quality bases">
##FORMAT=<ID=SP,Number=1,Type=Integer,Description="Phred-scaled strand bias P-value">
##FORMAT=<ID=PL,Number=G,Type=Integer,Description="List of Phred-scaled genotype likelihoods">
##INFO=<ID=DH1,Number=1,Type=String,Description="This variant is heterozygous=0/1 in X9273">
##source_20120606.1=/apps/VCFTOOLS/0.1.7/bin/vcf-annotate -a PriA_X9273_het_annotations.txt.gz -d key=INFO,ID=DH1,Number=1,Type=String,Description=This variant is heterozygous=0/1 in X9273 -c CHROM,FROM,TO,INFO/DH1
##INFO=<ID=DH2,Number=1,Type=String,Description="This variant is heterozygous=0/1 in X9748">
##source_20120606.2=/apps/VCFTOOLS/0.1.7/bin/vcf-annotate -a PriA_X9748_het_annotations.txt.gz -d key=INFO,ID=DH2,Number=1,Type=String,Description=This variant is heterozygous=0/1 in X9748 -c CHROM,FROM,TO,INFO/DH2
##INFO=<ID=IUPAC,Number=1,Type=String,Description="This position is a IUPAC ambiguous base in the original reference">
##source_20120606.3=/apps/VCFTOOLS/0.1.7/bin/vcf-annotate -a /scratch/production/sderdak/APPLE/ALL_MULTISTEP/IUPAC/PriA_Lgall_IUPAC_annotations.txt.gz -d key=INFO,ID=IUPAC,Number=1,Type=String,Description=This position is a IUPAC ambiguous base in the original reference -c CHROM,FROM,TO,INFO/IUPAC
##INFO=<ID=ADDSNP,Number=1,Type=String,Description="Additional SNP found in the flanking region at position X. Syntax: ADSNP=X,Y,Z (Added by FEM)">
#CHROM	POS	ID	REF	ALT	QUAL	FILTER	INFO	FORMAT	Antonovka	Braeburn	Cox	Delicious	DrOldenburg	F22682922	Fuji	Jonathan	LadyWilliams	Macoun	MalusMicromalus	McIntosh	Priscilla	WorchesterPearmain	X9273	X9748
Lg10_PrimaryAssembly	3177	.	N	C,T	999	mrd10;mrd15	DP=389;VDB=0.0342;AF=0.722222222222,0.277777777778;AC1=32;DP4=0,0,112,106;MQ=20;FQ=-34;MPB=U;IUPAC=Y,C,T	GT:PL:DP:SP:GQ:RES	:106,81,72,44,0,26:9:0:24:0	1/2:122,49,28,95,0,86:10:0:36:0	1/1:135,36,0,135,36,135:12:0:51:-1	:34,34,34,6,6,0:2:0:16:-1	1/2:146,49,4,126,0,117:18:0:60:0	1/1:208,102,0,208,102,208:34:0:99:0	:57,57,57,9,9,0:3:0:16:0	:20,20,20,3,3,0:1:0:16:0	1/1:182,57,0,182,57,182:19:0:72:0	1/2:124,43,19,103,0,94:11:0:39:0	:0,0,0,0,0,0:0:0:16:-1	1/2:152,71,23,125,0,109:21:0:63:0	1/2:165,59,14,141,0,129:19:0:60:0	1/1:153,39,0,147,22,144:14:0:54:0	1/1:201,105,0,201,105,201:35:0:99:0	2/2:116,116,116,30,30,0:10:0:16:0
Lg10_PrimaryAssembly	3548	.	N	C,T	999	PASS	DP=579;VDB=0.0356;AF=0.642857142857,0.357142857143;AC1=32;DP4=0,0,297,280;MQ=20;FQ=-49.1;MPB=U;IUPAC=Y,C,T	GT:PL:DP:SP:GQ:RES	1/1:206,123,0,206,123,206:41:0:99:0	1/2:242,174,108,172,0,124:38:0:97:0	1/2:224,149,109,149,0,106:27:0:71:0	1/1:211,135,0,211,135,211:45:0:99:0	1/2:227,142,76,168,0,134:33:0:97:0	2/2:195,185,176,87,40,0:32:0:40:0	1/1:156,57,0,156,57,156:19:0:88:0	1/1:209,105,0,209,105,209:35:0:99:0	1/2:153,135,123,53,0,11:18:0:43:0	1/2:221,150,114,141,0,99:26:0:67:0	1/1:208,99,0,208,99,208:33:0:99:0	1/2:254,169,100,187,0,142:38:0:99:0	1/2:215,124,46,169,0,142:35:0:99:0	1/2:221,142,97,151,0,115:27:0:76:0	2/2:203,198,168,205,79,0:78:0:61:0	1/1:205,157,0,205,157,205:52:0:99:0
Lg10_PrimaryAssembly	3838	.	C	A	999	mrd10;mrd15	DP=413;VDB=0.0247;AF=0.153846153846;AC1=5;DP4=159,188,17,27;MQ=20;FQ=999;PV4=0.42,1,1,1;MPB=U	GT:PL:DP:SP:GQ:RES	0/0:0,63,183:21:0:67:0	0/0:0,32,164:24:0:36:0	0/1:102,0,92:21:0:96:0	0/0:0,7,123:15:7:11:0	0/0:0,90,196:30:0:94:0	0/0:0,18,149:19:3:22:0	0/1:2,0,133:19:0:4:0	0/1:46,0,105:15:0:42:0	0/1:28,0,118:16:0:24:0	0/0:0,63,192:21:0:67:0	:85,15,0:5:0:6:-1	0/0:0,75,201:25:0:79:0	0/0:0,70,190:30:0:74:0	0/0:0,25,145:15:0:29:0	0/0:0,30,149:55:9:34:0	0/0:0,181,221:60:0:99:0
Lg10_PrimaryAssembly	4156	.	N	G,A	999	mrd10;mrd15	DP=382;VDB=0.0380;AF=0.5,0.5;AC1=32;DP4=0,0,200,174;MQ=20;FQ=-34.7;MPB=U;IUPAC=R,A,G	GT:PL:DP:SP:GQ:RES	1/2:216,147,114,135,0,93:25:0:49:0	1/2:193,108,71,137,0,112:20:0:53:0	1/1:157,39,0,157,39,157:13:0:55:0	2/2:144,144,144,33,33,0:11:0:16:0	1/2:204,103,43,161,0,140:27:0:76:0	1/1:172,60,0,172,60,172:20:0:76:0	2/2:178,178,178,57,57,0:19:0:16:0	2/2:188,188,188,72,72,0:24:0:16:0	1/1:174,48,0,174,48,174:16:0:64:0	1/2:186,139,118,96,0,57:20:0:37:0	:20,3,0,20,3,20:1:0:19:0	1/2:255,178,112,188,0,137:39:0:82:0	1/2:167,117,96,95,0,62:18:0:37:0	1/2:192,122,92,127,0,91:22:0:46:0	1/1:191,148,0,191,148,191:49:0:99:0	2/2:215,215,215,151,151,0:50:0:16:0
Lg10_PrimaryAssembly	4519	.	G	A	29	mrd10;mrd15	DP=350;VDB=0.0198;AF=0.0416666666667;AC1=1;DP4=202,123,6,2;MQ=20;FQ=29.1;PV4=0.71,1,1,1;MPB=U	GT:PL:DP:SP:GQ:RES	0/0:0,66,177:22:0:78:0	0/0:0,54,146:18:0:66:0	:0,21,103:7:0:33:-1	0/0:0,33,139:11:0:45:0	0/0:0,54,184:18:0:66:0	0/0:0,45,127:15:0:57:-1	:0,15,85:5:0:27:0	0/0:0,51,143:17:0:63:-1	0/0:0,51,164:17:0:63:0	0/0:0,81,190:27:0:93:0	0/1:71,0,83:18:0:59:0	0/0:0,114,187:38:0:99:0	0/0:0,120,189:40:0:99:0	0/0:0,72,162:24:0:84:0	0/0:0,78,203:26:0:90:0	0/0:0,90,199:30:0:99:0
Lg10_PrimaryAssembly	5031	.	N	C,A	999	mrd10;mrd15	DP=427;VDB=0.0333;AF=0.875,0.125;AC1=32;DP4=0,0,185,214;MQ=20;FQ=-41.7;MPB=U;IUPAC=S,G,C	GT:PL:DP:SP:GQ:RES	1/1:194,78,0,196,66,193:27:0:99:0	1/1:204,102,0,206,89,203:35:0:99:0	:99,18,0,99,18,99:6:0:42:0	1/2:186,89,47,143,0,125:20:0:66:0	1/1:201,96,0,201,96,201:32:0:99:0	1/1:180,60,0,180,60,180:20:0:84:-1	1/1:144,33,0,144,33,144:11:0:57:0	1/1:180,51,0,180,51,180:17:0:75:0	1/1:160,39,0,160,39,160:13:0:63:0	1/1:172,54,0,162,21,156:20:0:78:0	:57,57,57,9,9,0:3:0:24:0	1/2:255,178,94,196,0,148:44:0:99:0	1/2:254,179,92,193,0,145:45:0:99:0	1/1:179,63,0,175,46,172:22:0:87:-1	1/1:215,120,0,215,120,215:40:0:99:-1	1/1:212,132,0,212,132,212:44:0:99:0
Lg10_PrimaryAssembly	39418	.	T	C	999	mrd10;mrd15	DP=328;VDB=0.0377;AF=0.727272727273;G3=0.2499,0.1253,0.6247;HWE=0.00437;AC1=22;DP4=70,55,107,91;MQ=20;FQ=999;PV4=0.82,0.47,1,1;MPB=U	GT:PL:DP:SP:GQ:RES	1/1:170,69,0:23:0:69:0	0/1:92,0,103:24:0:97:0	0/0:0,69,188:23:0:63:0	1/1:152,39,0:13:0:39:0	0/1:69,0,139:34:3:75:0	0/0:0,42,160:14:0:36:0	1/1:177,54,0:18:0:54:0	1/1:187,60,0:20:0:60:0	:117,24,0:8:0:24:0	:99,18,0:6:0:18:0	:0,27,131:9:0:21:0	1/1:165,42,0:14:0:42:0	1/1:161,45,0:15:0:45:0	1/1:161,42,0:14:0:42:0	0/0:0,129,204:43:0:99:0	1/1:199,135,0:45:0:99:0
Lg10_PrimaryAssembly	39511	.	N	C,T	999	mrd10;mrd15	DP=389;VDB=0.0371;AF=0.576923076923,0.423076923077;AC1=32;DP4=0,0,190,197;MQ=20;FQ=-34.2;MPB=U;IUPAC=Y,C,T	GT:PL:DP:SP:GQ:RES	1/2:238,160,115,163,0,115:31:0:61:0	1/2:242,179,134,158,0,98:35:0:61:0	2/2:183,183,183,54,54,0:18:0:16:0	:113,27,0,113,27,113:9:0:43:0	1/2:231,144,90,170,0,131:31:0:70:0	2/2:135,135,135,30,30,0:10:0:16:0	1/1:160,39,0,160,39,160:13:0:55:0	1/1:187,60,0,187,60,187:20:0:76:0	2/2:144,144,144,33,33,0:11:0:16:0	1/1:152,39,0,152,39,152:13:0:55:0	2/2:202,202,202,75,75,0:25:0:16:0	1/1:165,42,0,165,42,165:14:0:58:0	1/1:176,48,0,176,48,176:16:0:64:0	1/1:195,72,0,195,72,195:24:0:88:0	2/2:203,203,203,163,163,0:54:0:16:0	1/1:209,190,0,209,190,209:63:0:99:0
Lg10_PrimaryAssembly	277012	.	C	T	999	PASS	DP=499;VDB=0.0399;AF=0.0714285714286;AC1=2;DP4=202,258,10,23;MQ=20;FQ=999;PV4=0.15,0.11,1,1;MPB=U	GT:PL:DP:SP:GQ:RES	0/0:0,84,203:28:0:93:0	0/0:0,111,216:37:0:99:0	0/0:0,111,216:37:0:99:0	0/0:0,111,213:37:0:99:0	0/0:0,66,192:22:0:75:0	0/0:0,81,198:27:0:90:0	0/0:0,75,193:25:0:84:0	0/1:121,0,113:36:5:99:0	0/1:114,0,89:23:2:99:0	0/0:0,57,176:19:0:66:0	0/0:0,81,185:27:0:90:0	0/0:0,87,205:29:0:96:0	0/0:0,78,199:26:0:87:0	0/0:0,84,206:28:0:93:0	0/0:0,178,210:59:0:99:0	0/0:0,99,207:33:0:99:0
Lg10_PrimaryAssembly	278330	.	N	G,T	999	mrd10;mrd15	DP=515;VDB=0.0387;AF=0.807692307692,0.192307692308;AC1=32;DP4=0,0,277,234;MQ=20;FQ=-41.8;MPB=U;IUPAC=K,G,T	GT:PL:DP:SP:GQ:RES	1/2:231,173,110,159,0,111:37:0:87:0	1/1:198,78,0,198,78,198:26:0:99:0	1/1:198,108,0,198,108,198:36:0:99:0	1/1:191,93,0,191,93,191:31:0:99:0	1/2:255,174,111,187,0,136:38:0:87:0	1/1:184,60,0,184,60,184:20:0:84:0	1/2:204,112,61,153,0,128:25:0:75:0	1/1:208,129,0,208,129,208:43:0:99:0	1/1:205,102,0,205,102,205:34:0:99:0	1/2:190,129,99,131,0,79:27:0:54:0	:83,24,0,83,24,83:8:0:48:0	1/1:211,114,0,211,114,211:38:0:99:0	1/1:190,81,0,190,81,190:27:0:99:0	1/2:178,95,62,128,0,107:18:0:57:0	1/1:192,154,0,192,154,192:51:0:99:0	2/2:191,191,191,157,157,0:52:0:24:0
Lg10_PrimaryAssembly	279163	.	N	C,T,A	999	mrd10;mrd15	DP=330;VDB=0.0331;AF=0.846153846154,0.153846153846;AC1=32;DP4=0,0,190,128;MQ=20;FQ=-40;MPB=U;IUPAC=Y,C,T	GT:PL:DP:SP:GQ:RES	1/1:160,42,0,160,42,160,160,42,160,160:14:0:64:0	1/2:157,108,71,101,0,77,157,108,101,157:20:0:59:0	1/2:163,115,91,92,0,64,163,115,92,163:17:0:46:0	1/1:198,75,0,198,75,198,198,75,198,198:25:0:97:0	1/2:187,141,117,105,0,56,187,141,105,187:24:0:46:0	1/2:185,88,42,145,0,127,185,88,145,185:21:0:68:0	1/1:166,72,0,166,72,166,167,60,167,164:25:0:94:0	1/1:174,54,0,174,54,174,174,54,174,174:18:0:76:0	1/1:144,42,0,144,42,144,144,42,144,144:14:0:64:0	1/1:170,48,0,170,48,170,170,48,170,170:16:0:70:0	:20,3,0,20,3,20,20,3,20,20:1:0:25:0	1/1:183,60,0,183,60,183,183,60,183,183:20:0:82:0	1/1:155,45,0,155,45,155,155,45,155,155:15:0:67:0	1/1:164,57,0,164,57,164,164,57,164,164:19:0:79:0	2/2:207,207,207,114,114,0,207,207,114,207:38:0:22:-1	1/1:209,93,0,209,93,209,209,93,209,209:31:0:99:0
Lg10_PrimaryAssembly	280335	.	T	C	999	mrd10;mrd15	DP=462;VDB=0.0275;AF=0.192307692308;AC1=7;DP4=202,176,48,28;MQ=20;FQ=999;PV4=0.13,0.14,1,1;MPB=U	GT:PL:DP:SP:GQ:RES	0/0:0,108,189:36:0:99:0	0/0:0,66,191:22:0:69:0	0/1:42,0,128:27:0:39:0	0/1:80,0,141:44:12:77:0	0/0:0,81,194:27:0:84:0	0/0:0,69,183:23:0:72:0	0/1:134,0,95:33:1:99:0	0/1:89,0,114:23:2:86:0	0/1:112,0,72:24:2:81:0	0/0:0,45,171:15:0:48:0	:103,21,0:7:0:13:0	0/0:0,90,192:30:0:93:0	0/0:0,81,199:27:0:84:0	0/0:0,63,183:21:0:66:0	0/0:0,144,208:48:0:99:0	0/0:0,141,205:47:0:99:0
Lg10_PrimaryAssembly	282498	.	T	C	999	mrd10;mrd15	DP=507;VDB=0.0376;AF=0.5;AC1=13;DP4=126,180,78,105;MQ=20;FQ=999;PV4=0.78,1,1,1;MPB=U	GT:PL:DP:SP:GQ:RES	0/1:114,0,103:30:12:99:0	0/1:118,0,95:25:0:99:0	0/0:0,63,187:21:0:61:0	0/1:134,0,80:31:0:84:0	0/0:0,114,213:38:0:99:0	0/1:69,0,140:30:2:71:0	0/0:0,90,209:30:0:88:0	0/1:135,0,21:23:2:25:0	1/1:164,37,0:19:0:33:0	0/1:116,0,79:22:0:83:0	:0,3,20:1:0:4:0	1/1:208,114,0:38:0:99:0	1/1:202,84,0:28:0:80:0	0/1:59,0,123:24:7:61:0	0/0:0,226,223:75:0:99:0	0/0:0,163,215:54:0:99:0
Lg10_PrimaryAssembly	300115	.	C	T	999	PASS	DP=477;VDB=0.0385;AF=0.0714285714286;AC1=2;DP4=226,214,16,14;MQ=20;FQ=999;PV4=0.85,0.25,1,0.14;MPB=U	GT:PL:DP:SP:GQ:RES	0/0:0,75,195:25:0:84:0	0/0:0,63,193:21:0:72:0	0/0:0,87,197:29:0:96:0	0/1:108,0,120:32:5:99:0	0/0:0,99,203:33:0:99:0	0/0:0,78,181:26:0:87:0	0/1:111,0,86:23:0:98:0	0/0:0,96,194:32:0:99:0	0/0:0,75,195:25:0:84:0	0/0:0,48,164:16:0:57:0	0/0:0,93,199:31:0:99:0	0/0:0,78,198:26:0:87:0	0/0:0,102,205:34:0:99:0	0/0:0,75,192:25:0:84:0	0/0:0,138,201:53:0:99:0	0/0:0,117,217:39:0:99:0
Lg10_PrimaryAssembly	304648	.	N	C,T	999	PASS	DP=577;VDB=0.0378;AF=0.607142857143,0.392857142857;AC1=32;DP4=0,0,313,263;MQ=20;FQ=-36.7;MPB=U;IUPAC=Y,C,T	GT:PL:DP:SP:GQ:RES	1/1:210,96,0,210,96,210:32:0:99:0	1/2:253,177,114,184,0,130:39:0:82:0	2/2:192,192,192,90,90,0:30:0:19:0	1/2:255,203,131,203,0,128:49:0:91:0	1/2:252,190,139,174,0,101:41:0:70:0	1/2:208,140,104,135,0,96:25:0:55:0	1/2:235,150,87,178,0,136:35:0:82:0	1/2:248,174,114,194,0,124:43:0:79:0	1/2:237,171,135,148,0,90:31:0:55:0	1/1:192,81,0,192,81,192:27:0:99:0	2/2:185,185,185,96,96,0:32:0:19:0	1/1:202,111,0,202,111,202:37:0:99:0	1/1:190,96,0,190,96,190:32:0:99:0	1/1:184,84,0,184,84,184:28:0:99:0	2/2:221,221,221,141,141,0:47:0:19:0	1/1:214,144,0,214,144,214:48:0:99:0
Lg10_PrimaryAssembly	306109	.	T	C	999	PASS	DP=824;VDB=0.0078;AF=0.214285714286;AC1=6;DP4=362,368,39,48;MQ=20;FQ=999;PV4=0.43,1,1,1;MPB=U	GT:PL:DP:SP:GQ:RES	0/0:0,154,203:51:0:99:0	0/0:0,23,144:45:0:27:0	0/1:80,0,139:33:0:76:0	0/0:0,151,202:50:0:99:0	0/1:12,0,127:65:3:9:0	0/1:35,0,138:34:0:32:0	0/1:61,0,145:39:3:57:0	0/1:22,0,141:49:1:19:0	0/0:0,22,138:50:2:26:0	0/0:0,75,177:38:8:79:0	0/1:80,0,143:53:11:76:0	0/0:0,187,213:62:0:99:0	0/0:0,169,211:56:0:99:0	0/0:0,117,208:39:0:99:0	0/0:0,241,223:80:0:99:0	0/0:0,220,215:73:0:99:0
Lg10_PrimaryAssembly	479096	.	N	G,A	999	PASS	DP=448;VDB=0.0394;AF=0.821428571429,0.178571428571;AC1=32;DP4=0,0,244,197;MQ=20;FQ=-41.8;MPB=U;IUPAC=R,A,G	GT:PL:DP:SP:GQ:RES	1/2:254,178,109,189,0,135:41:0:93:0	1/1:198,69,0,198,69,198:23:0:93:0	1/1:181,75,0,181,75,181:25:0:99:0	1/1:181,75,0,181,75,181:25:0:99:0	1/2:225,141,90,161,0,125:29:0:75:0	1/1:200,72,0,200,72,200:24:0:96:0	1/2:182,129,105,101,0,68:19:0:48:0	1/1:176,72,0,176,72,176:24:0:96:0	1/1:194,81,0,194,81,194:27:0:99:0	1/2:152,110,89,83,0,56:16:0:45:0	1/1:181,105,0,181,105,181:35:0:99:0	1/1:182,72,0,182,72,182:24:0:96:0	1/1:190,93,0,190,93,190:31:0:99:0	1/2:187,114,83,123,0,96:19:0:55:0	1/1:190,105,0,190,105,190:35:0:99:0	2/2:215,215,215,132,132,0:44:0:24:0
Lg10_PrimaryAssembly	479239	.	G	A	82	PASS	DP=442;VDB=0.0408;AF=0.0357142857143;AC1=1;DP4=203,217,9,9;MQ=20;FQ=82.1;PV4=1,1,1,1;MPB=U	GT:PL:DP:SP:GQ:RES	0/0:0,72,195:24:0:84:0	0/0:0,54,176:18:0:66:0	0/0:0,57,186:19:0:69:0	0/0:0,108,198:36:0:99:0	0/0:0,120,199:40:0:99:0	0/0:0,69,183:23:0:81:0	0/0:0,75,201:25:0:87:0	0/0:0,96,197:32:0:99:0	0/0:0,57,184:19:0:69:0	0/0:0,57,178:19:0:69:0	0/1:124,0,121:36:0:99:0	0/0:0,54,183:18:0:66:0	0/0:0,66,192:22:0:78:0	0/0:0,78,202:26:0:90:0	0/0:0,138,208:46:0:99:0	0/0:0,105,206:35:0:99:0
Lg10_PrimaryAssembly	482667	.	G	T	999	mrd10;mrd15	DP=332;VDB=0.0323;AF=0.153846153846;AC1=4;DP4=165,119,21,17;MQ=20;FQ=999;PV4=0.73,0.26,1,1;MPB=U	GT:PL:DP:SP:GQ:RES	0/0:0,60,179:20:0:65:0	0/0:0,69,183:23:0:74:0	0/1:121,0,24:17:2:35:0	0/1:64,0,88:14:0:59:0	0/0:0,57,186:19:0:62:0	0/0:0,78,198:26:0:83:0	0/1:55,0,120:22:5:50:0	0/1:104,0,83:21:2:93:0	0/0:0,75,160:25:0:80:0	0/0:0,57,185:19:0:62:0	:0,24,121:8:0:29:0	0/0:0,78,192:26:0:83:0	0/0:0,45,108:15:0:50:0	0/0:0,48,155:16:0:53:0	0/0:0,96,185:32:0:99:0	0/0:0,57,164:19:0:62:0
Lg10_PrimaryAssembly	483147	.	G	T	62	mrd10;mrd15	DP=393;VDB=0.0412;AF=0.0384615384615;AC1=1;DP4=174,197,7,6;MQ=20;FQ=62.1;PV4=0.78,0.4,1,1;MPB=U	GT:PL:DP:SP:GQ:RES	0/0:0,45,170:15:0:57:0	0/0:0,72,187:24:0:84:0	0/0:0,51,179:17:0:63:0	0/0:0,93,209:31:0:99:0	0/0:0,63,191:21:0:75:0	0/0:0,78,203:26:0:90:0	0/0:0,45,154:15:0:57:0	0/0:0,108,184:36:0:99:0	0/1:104,0,99:23:0:92:0	0/0:0,51,179:17:0:63:0	:0,12,70:4:0:24:0	0/0:0,72,191:24:0:84:0	0/0:0,81,198:27:0:93:0	0/0:0,60,187:20:0:72:0	0/0:0,151,216:51:0:99:0	0/0:0,99,213:33:0:99:0
Lg10_PrimaryAssembly	483253	.	N	C,T	999	mrd10;mrd15	DP=417;VDB=0.0401;AF=0.615384615385,0.384615384615;AC1=32;DP4=0,0,200,208;MQ=20;FQ=-38;MPB=U;IUPAC=Y,C,T	GT:PL:DP:SP:GQ:RES	1/1:177,69,0,177,69,177:23:0:89:0	1/2:228,157,117,147,0,102:28:0:60:0	1/2:196,131,104,118,0,84:20:0:47:0	1/1:198,78,0,198,78,198:26:0:98:0	1/2:189,128,98,116,0,83:21:0:50:0	2/2:192,192,192,66,66,0:22:0:20:0	1/1:192,63,0,192,63,192:21:0:83:0	1/1:213,114,0,213,114,213:38:0:99:0	1/2:197,137,104,121,0,85:23:0:53:0	1/2:203,119,83,138,0,111:21:0:56:0	:40,6,0,40,6,40:2:0:26:0	1/2:219,125,68,167,0,137:29:0:77:0	1/2:203,116,71,148,0,121:24:0:65:0	1/2:137,105,89,63,0,39:13:0:36:0	2/2:213,213,213,154,154,0:51:0:20:0	1/1:203,138,0,203,138,203:46:0:99:0
Lg10_PrimaryAssembly	483692	.	T	C	999	mrd10;mrd15	DP=431;VDB=0.0376;AF=0.192307692308;AC1=5;DP4=188,165,35,34;MQ=20;FQ=999;PV4=0.79,0.2,1,1;MPB=U	GT:PL:DP:SP:GQ:RES	0/0:0,40,173:19:0:44:0	0/0:0,90,205:30:0:94:0	0/1:80,0,97:19:2:76:0	0/1:128,0,72:27:3:82:0	0/0:0,81,173:27:0:85:0	0/0:0,75,195:25:0:79:0	0/1:97,0,117:27:6:93:0	0/1:121,0,116:34:1:99:0	0/1:85,0,120:27:0:81:0	0/0:0,72,200:24:0:76:0	:0,0,0:0:0:5:-1	0/0:0,78,195:26:0:82:0	0/0:0,87,200:29:0:91:0	0/0:0,34,123:18:0:38:0	0/0:0,160,213:53:0:99:0	0/0:0,111,205:37:0:99:0
Lg10_PrimaryAssembly	826843	.	C	A	999	PASS	DP=935;VDB=0.0319;AF=0.214285714286;AC1=6;DP4=484,343,52,39;MQ=20;FQ=999;PV4=0.82,0.081,1,0.48;MPB=U	GT:PL:DP:SP:GQ:RES	0/0:0,187,198:62:0:99:0	0/0:0,151,195:50:0:99:0	0/0:0,81,179:27:0:84:0	0/0:0,132,201:44:0:99:0	0/0:0,255,204:94:0:99:0	0/1:24,0,114:74:8:21:0	0/0:0,184,200:61:0:99:0	0/0:0,178,203:59:0:99:0	0/1:83,0,139:33:0:80:0	0/1:33,0,122:45:3:30:0	0/0:0,144,201:48:0:99:0	0/1:97,0,138:55:1:94:-1	0/1:90,0,141:47:1:87:0	0/1:88,0,142:42:0:85:0	0/0:0,255,224:124:0:99:0	0/0:0,160,193:53:0:99:0
Lg10_PrimaryAssembly	827218	.	C	T	26.2	PASS	DP=1087;VDB=0.0303;AF=0.178571428571;AC1=4;DP4=493,518,27,35;MQ=20;FQ=26.8;PV4=0.44,0.068,1,1;MPB=U	GT:PL:DP:SP:GQ:RES	0/0:0,211,215:70:0:99:0	0/0:0,196,219:65:0:99:0	0/0:0,117,194:39:0:99:0	0/0:0,223,210:74:0:99:0	0/0:0,187,214:62:0:99:0	0/0:0,137,190:59:7:99:0	0/0:0,220,209:73:0:99:0	0/0:0,241,213:80:0:99:0	0/1:31,0,138:58:0:25:0	0/1:24,0,134:62:3:18:0	0/0:0,129,209:43:0:99:0	0/1:6,0,126:68:1:3:0	0/1:30,0,134:54:5:24:0	0/1:1,0,132:52:3:6:0	0/0:0,255,223:137:0:99:0	0/0:0,232,217:77:0:99:0
Lg10_PrimaryAssembly	829210	.	N	T,C,A	999	PASS	DP=528;VDB=0.0381;AF=0.857142857143,0.142857142857;AC1=32;DP4=0,0,207,317;MQ=20;FQ=-41.8;MPB=U;IUPAC=Y,C,T	GT:PL:DP:SP:GQ:RES	1/1:199,93,0,199,93,199,199,93,199,199:31:0:99:0	1/2:219,127,73,163,0,133,216,111,150,213:29:0:78:0	1/2:213,135,95,142,0,109,213,135,142,213:24:0:64:0	1/1:209,90,0,209,90,209,209,90,209,209:30:0:99:0	1/2:209,151,115,128,0,85,209,151,128,209:26:0:60:0	1/2:228,165,120,150,0,99,228,165,150,228:32:0:69:0	1/1:199,102,0,199,102,199,199,102,199,199:34:0:99:0	1/1:198,117,0,198,117,198,198,117,198,198:39:0:99:0	1/1:218,117,0,218,117,218,218,117,218,218:39:0:99:0	1/1:166,48,0,166,48,166,166,48,166,166:16:0:72:0	1/1:211,99,0,211,99,211,211,99,211,211:33:0:99:0	1/1:205,81,0,205,81,205,205,81,205,205:27:0:99:0	1/1:201,81,0,201,81,201,201,81,201,201:27:0:99:0	1/1:204,96,0,204,96,204,204,96,204,204:32:0:99:0	2/2:213,213,213,163,163,0,213,213,163,213:54:0:24:0	1/1:219,154,0,219,154,219,219,154,219,219:51:0:99:0
Lg10_PrimaryAssembly	829902	.	N	A,G	999	PASS	DP=489;VDB=0.0387;AF=0.892857142857,0.107142857143;AC1=32;DP4=0,0,240,246;MQ=20;FQ=-41.8;MPB=U;IUPAC=R,A,G	GT:PL:DP:SP:GQ:RES	1/1:210,102,0,210,102,210:34:0:99:0	1/2:227,169,133,138,0,84:30:0:60:0	1/1:198,75,0,198,75,198:25:0:99:0	1/1:197,117,0,197,117,197:39:0:99:0	1/2:186,137,116,100,0,58:21:0:45:0	1/2:203,126,93,132,0,102:21:0:57:0	1/1:192,69,0,192,69,192:23:0:93:0	1/1:210,120,0,210,120,210:40:0:99:0	1/1:195,72,0,195,72,195:24:0:96:0	1/1:171,63,0,171,63,171:21:0:87:0	1/1:183,69,0,183,69,183:23:0:93:0	1/1:199,90,0,199,90,199:30:0:99:0	1/1:162,45,0,162,45,162:15:0:69:0	1/1:200,72,0,200,72,200:24:0:96:0	2/2:218,218,218,187,187,0:62:0:24:0	1/1:214,163,0,214,163,214:54:0:99:0
Lg10_PrimaryAssembly	830160	.	N	C,T	999	PASS	DP=429;VDB=0.0387;AF=0.75,0.25;AC1=32;DP4=0,0,178,247;MQ=20;FQ=-38.6;MPB=U;IUPAC=Y,C,T	GT:PL:DP:SP:GQ:RES	1/2:226,167,134,134,0,80:29:0:54:0	1/2:199,128,98,127,0,93:21:0:51:0	1/1:182,54,0,182,54,182:18:0:75:0	1/1:208,99,0,208,99,208:33:0:99:0	2/2:198,198,198,72,72,0:24:0:21:0	1/2:192,154,130,97,0,49:24:0:45:0	1/2:169,99,63,118,0,97:19:0:57:0	1/1:202,90,0,202,90,202:30:0:99:0	1/1:195,72,0,195,72,195:24:0:93:0	1/2:214,136,97,142,0,109:24:0:60:0	1/1:123,60,0,123,60,123:20:0:81:0	1/1:201,96,0,201,96,201:32:0:99:0	1/1:179,81,0,179,81,179:27:0:99:0	1/1:176,48,0,176,48,176:16:0:69:0	2/2:219,219,219,126,126,0:42:0:21:0	1/1:215,126,0,215,126,215:42:0:99:0
Lg10_PrimaryAssembly	830682	.	N	T,G	999	PASS	DP=606;VDB=0.0379;AF=0.75,0.25;AC1=32;DP4=0,0,310,293;MQ=20;FQ=-40;MPB=U;IUPAC=K,G,T	GT:PL:DP:SP:GQ:RES	1/2:251,187,142,166,0,97:38:0:67:0	1/1:203,99,0,203,99,203:33:0:99:0	1/2:245,175,129,161,0,107:33:0:68:0	1/1:200,108,0,200,108,200:36:0:99:0	1/2:255,187,123,190,0,123:43:0:86:0	1/1:197,141,0,197,141,197:47:0:99:0	1/2:240,162,116,160,0,115:30:0:68:0	1/1:213,114,0,213,114,213:38:0:99:0	1/1:198,105,0,198,105,198:35:0:99:0	1/2:226,141,96,158,0,121:27:0:67:0	2/2:166,166,166,84,84,0:28:0:22:0	1/1:194,84,0,191,67,188:29:0:99:0	1/1:202,111,0,202,111,202:37:0:99:0	1/1:211,96,0,211,96,211:32:0:99:0	1/1:213,214,0,213,195,210:72:0:99:0	2/2:180,178,175,132,115,0:45:0:25:0
Lg10_PrimaryAssembly	830713	.	N	G,A	999	PASS	DP=586;VDB=0.0389;AF=0.75,0.25;AC1=32;DP4=0,0,320,264;MQ=20;FQ=-41.8;MPB=U;IUPAC=R,A,G	GT:PL:DP:SP:GQ:RES	1/1:201,105,0,201,105,201:35:0:99:0	1/2:212,124,61,160,0,133:30:0:87:0	1/1:202,120,0,202,120,202:40:0:99:0	1/2:255,181,112,184,0,132:40:0:93:0	1/2:249,165,111,174,0,129:33:0:78:0	1/2:255,180,119,191,0,128:41:0:85:0	1/2:236,170,134,148,0,90:31:0:60:0	1/2:248,167,110,180,0,129:36:0:81:0	1/2:245,169,112,178,0,124:37:0:81:0	1/1:194,81,0,194,81,194:27:0:99:0	1/1:166,81,0,166,81,166:27:0:99:0	1/1:197,84,0,197,84,197:28:0:99:0	1/1:204,105,0,204,105,204:35:0:99:0	1/1:209,105,0,209,105,209:35:0:99:0	2/2:209,209,209,202,202,0:67:0:24:0	1/1:179,126,0,179,126,179:42:0:99:0
Lg10_PrimaryAssembly	830782	.	N	A,G,T	999	PASS	DP=562;VDB=0.0369;AF=0.857142857143,0.142857142857;AC1=32;DP4=0,0,313,248;MQ=20;FQ=-41.8;MPB=U;IUPAC=R,A,G	GT:PL:DP:SP:GQ:RES	1/1:203,90,0,203,90,203,203,90,203,203:30:0:99:0	1/2:246,164,101,183,0,135,246,164,183,246:37:0:87:0	1/1:163,63,0,163,63,163,163,63,163,163:21:0:87:0	1/1:190,96,0,190,96,190,190,96,190,190:32:0:99:0	1/2:210,134,101,134,0,101,210,134,134,210:22:0:57:0	1/2:227,170,134,147,0,78,225,156,131,222:36:0:60:0	1/1:173,99,0,173,99,173,173,99,173,173:33:0:99:0	1/1:205,102,0,205,102,205,205,102,205,205:34:0:99:0	1/2:241,157,91,180,0,138,241,157,180,241:36:0:90:0	1/1:163,63,0,163,63,163,163,63,163,163:21:0:87:0	1/1:158,81,0,158,81,158,158,81,158,158:27:0:99:0	1/1:207,108,0,207,108,207,207,108,207,207:36:0:99:0	1/1:220,138,0,220,138,220,220,138,220,220:46:0:99:0	1/1:200,108,0,200,108,200,200,108,200,200:36:0:99:0	2/2:205,205,205,184,184,0,205,205,184,205:61:0:24:0	1/1:193,160,0,193,160,193,193,160,193,193:53:0:99:0
Lg10_PrimaryAssembly	831197	.	N	A,G	999	PASS	DP=492;VDB=0.0382;AF=0.714285714286,0.285714285714;AC1=32;DP4=0,0,233,253;MQ=20;FQ=-36.7;MPB=U;IUPAC=R,A,G	GT:PL:DP:SP:GQ:RES	1/1:207,90,0,207,90,207:30:0:99:0	1/1:188,69,0,188,69,188:23:0:88:0	2/2:200,200,200,87,87,0:29:0:19:0	1/2:243,179,137,155,0,95:34:0:61:0	1/1:199,78,0,199,78,199:26:0:97:0	1/1:198,78,0,198,78,198:26:0:97:0	1/2:205,124,88,139,0,109:22:0:55:0	1/2:242,176,125,165,0,108:36:0:70:0	1/2:229,169,136,140,0,77:32:0:52:0	1/1:145,60,0,145,60,145:20:0:79:0	2/2:205,205,205,102,102,0:34:0:19:-1	1/1:210,96,0,210,96,210:32:0:99:0	1/1:194,84,0,194,84,194:28:0:99:0	1/1:181,54,0,181,54,181:18:0:73:0	1/1:215,160,0,215,160,215:53:0:99:0	2/2:218,218,218,129,129,0:43:0:19:0
Lg10_PrimaryAssembly	831693	.	N	G,A	999	PASS	DP=448;VDB=0.0375;AF=0.857142857143,0.142857142857;AC1=32;DP4=0,0,215,229;MQ=20;FQ=-41.8;MPB=U;IUPAC=R,A,G	GT:PL:DP:SP:GQ:RES	1/1:195,72,0,195,72,195:24:0:96:0	1/1:200,87,0,200,87,200:29:0:99:0	1/2:172,116,92,100,0,73:17:0:48:0	1/2:237,166,127,152,0,100:30:0:63:0	1/1:178,66,0,178,66,178:22:0:90:0	1/1:201,84,0,201,84,201:28:0:99:0	1/2:228,157,109,152,0,110:30:0:72:0	1/2:220,130,82,158,0,128:26:0:72:0	1/1:198,84,0,198,84,198:28:0:99:0	1/1:181,60,0,181,60,181:20:0:84:0	1/1:185,96,0,185,96,185:32:0:99:0	1/1:207,93,0,207,93,207:31:0:99:0	1/1:179,51,0,179,51,179:17:0:75:0	1/1:212,99,0,212,99,212:33:0:99:0	1/1:208,108,0,208,108,208:36:0:99:0	2/2:214,214,214,123,123,0:41:0:24:0
Lg10_PrimaryAssembly	832264	.	G	A	999	PASS	DP=434;VDB=0.0388;AF=0.142857142857;AC1=4;DP4=193,188,21,22;MQ=20;FQ=999;PV4=0.87,0.15,1,0.34;MPB=U	GT:PL:DP:SP:GQ:RES	0/1:81,0,119:24:4:76:0	0/0:0,57,186:19:0:62:0	0/0:0,72,186:24:0:77:0	0/0:0,93,191:31:0:98:0	0/1:90,0,116:25:0:85:0	0/0:0,81,190:27:0:86:0	0/1:98,0,100:23:2:93:0	0/0:0,87,206:29:0:92:0	0/0:0,96,209:32:0:99:0	0/1:103,0,74:19:2:85:0	0/0:0,66,185:22:0:71:0	0/0:0,96,206:32:0:99:0	0/0:0,66,194:22:0:71:0	0/0:0,63,188:21:0:68:0	0/0:0,123,206:41:0:99:0	0/0:0,99,212:33:0:99:0
Lg10_PrimaryAssembly	832317	.	C	T	999	PASS	DP=503;VDB=0.0368;AF=0.25;AC1=7;DP4=195,197,47,60;MQ=20;FQ=999;PV4=0.33,0.32,1,1;MPB=U	GT:PL:DP:SP:GQ:RES	0/1:136,0,105:38:7:99:0	0/1:126,0,95:29:1:99:0	0/0:0,81,198:27:0:84:0	0/1:101,0,125:36:1:98:0	0/0:0,93,195:31:0:96:0	0/0:0,105,201:35:0:99:0	0/0:0,99,203:33:0:99:0	0/1:54,0,123:26:10:51:0	0/0:0,93,210:31:0:96:0	0/0:0,63,193:21:0:66:0	0/0:0,51,175:17:0:54:0	0/1:116,0,111:30:0:99:0	0/1:112,0,123:34:7:99:0	0/1:121,0,88:26:2:97:0	0/0:0,114,204:38:0:99:0	0/0:0,141,211:47:0:99:0
Lg10_PrimaryAssembly	1140366	.	N	G,A	999	PASS	DP=593;VDB=0.0377;AF=0.678571428571,0.321428571429;AC1=32;DP4=0,0,317,271;MQ=20;FQ=-36.7;MPB=U;IUPAC=R,A,G	GT:PL:DP:SP:GQ:RES	2/2:208,208,208,117,117,0:39:0:19:0	1/2:224,169,136,138,0,72:33:0:52:0	1/2:246,169,124,164,0,113:32:0:64:0	1/1:204,144,0,204,144,204:48:0:99:0	2/2:194,194,194,154,154,0:51:0:19:0	1/2:248,175,121,172,0,118:36:0:73:0	1/2:227,146,98,166,0,120:31:0:67:0	1/1:192,72,0,192,72,192:24:0:91:0	1/1:207,105,0,207,105,207:35:0:99:0	1/2:235,167,119,156,0,108:32:0:67:0	1/1:205,81,0,205,81,205:27:0:99:0	1/1:198,96,0,198,96,198:32:0:99:0	1/1:203,108,0,203,108,203:36:0:99:0	1/1:203,87,0,203,87,203:29:0:99:0	2/2:197,197,197,163,163,0:54:0:19:0	1/1:198,148,0,198,148,198:49:0:99:0
Lg10_PrimaryAssembly	1142062	.	N	G,A	999	PASS	DP=556;VDB=0.0386;AF=0.857142857143,0.142857142857;AC1=32;DP4=0,0,271,284;MQ=20;FQ=-41.8;MPB=U;IUPAC=R,A,G	GT:PL:DP:SP:GQ:RES	1/1:208,123,0,208,123,208:41:0:99:0	1/1:199,111,0,199,111,199:37:0:99:0	1/2:241,156,105,169,0,127:31:0:75:0	1/2:221,140,98,154,0,115:27:0:66:0	1/1:205,126,0,205,126,205:42:0:99:0	1/1:210,102,0,210,102,210:34:0:99:0	1/2:241,185,137,158,0,94:37:0:72:0	1/2:213,125,43,168,0,141:36:0:99:0	1/1:187,75,0,187,75,187:25:0:99:0	1/1:192,87,0,192,87,192:29:0:99:0	1/1:186,57,0,186,57,186:19:0:81:0	1/1:209,105,0,209,105,209:35:0:99:0	1/1:207,105,0,207,105,207:35:0:99:0	1/1:207,93,0,207,93,207:31:0:99:0	1/1:192,151,0,192,151,192:50:0:99:0	2/2:219,219,219,138,138,0:46:0:24:0
Lg10_PrimaryAssembly	1142154	.	N	T,C	999	PASS	DP=523;VDB=0.0378;AF=0.714285714286,0.285714285714;AC1=32;DP4=0,0,285,235;MQ=20;FQ=-38.7;MPB=U;IUPAC=Y,C,T	GT:PL:DP:SP:GQ:RES	1/1:194,105,0,194,105,194:35:0:99:0	1/1:209,105,0,209,105,209:35:0:99:0	1/2:183,119,86,119,0,89:21:0:54:0	1/2:253,190,129,183,0,114:43:0:82:0	1/1:181,75,0,181,75,181:25:0:96:0	1/1:201,78,0,201,78,201:26:0:99:0	1/2:211,158,128,121,0,72:26:0:51:0	1/2:255,199,130,193,0,127:45:0:90:0	1/2:219,151,118,136,0,91:26:0:54:0	1/1:198,96,0,198,96,198:32:0:99:0	2/2:170,170,170,69,69,0:23:0:21:0	1/2:229,145,97,159,0,123:28:0:69:0	1/1:187,75,0,187,75,187:25:0:96:0	1/1:194,96,0,194,96,194:32:0:99:0	1/1:202,135,0,202,135,202:45:0:99:0	2/2:210,210,210,160,160,0:53:0:21:0
Lg10_PrimaryAssembly	1142849	.	N	G,A,T	999	PASS	DP=573;VDB=0.0374;AF=0.5,0.5;AC1=32;DP4=0,0,238,331;MQ=20;FQ=-35.3;MPB=U;IUPAC=R,A,G	GT:PL:DP:SP:GQ:RES	1/1:215,111,0,215,111,215,215,111,215,215:37:0:99:0	1/1:211,132,0,211,132,211,211,132,211,211:44:0:99:0	1/2:163,110,80,102,0,75,163,110,102,163:19:0:47:0	1/2:255,196,142,187,0,115,255,196,187,255:42:0:71:0	1/1:196,75,0,196,75,196,193,58,193,190:26:0:92:0	1/2:195,111,69,139,0,115,195,111,139,195:22:0:59:0	1/2:247,175,129,163,0,109,247,175,163,247:33:0:63:0	1/2:253,171,90,192,0,147,253,171,192,253:42:0:98:0	2/2:208,208,208,102,102,0,208,208,102,208:34:0:17:0	1/2:214,151,115,138,0,90,214,151,138,214:28:0:53:0	2/2:209,209,209,96,96,0,209,209,96,209:32:0:17:0	2/2:206,206,206,84,84,0,206,206,84,206:28:0:17:0	1/2:251,191,149,168,0,84,251,191,168,251:42:0:59:0	1/2:196,127,91,127,0,97,196,127,127,196:22:0:53:0	1/1:217,172,0,217,172,217,217,172,217,217:57:0:99:0	2/2:205,205,205,184,184,0,205,205,184,205:61:0:17:0
Lg10_PrimaryAssembly	1142938	.	G	T	999	PASS	DP=541;VDB=0.0353;AF=0.0714285714286;AC1=2;DP4=240,263,18,17;MQ=20;FQ=999;PV4=0.73,1,1,1;MPB=U	GT:PL:DP:SP:GQ:RES	0/0:0,102,211:34:0:99:0	0/0:0,87,203:29:0:96:0	0/0:0,81,198:27:0:90:0	0/0:0,94,194:38:0:99:0	0/0:0,75,195:25:0:84:0	0/0:0,72,200:24:0:81:0	0/0:0,96,211:32:0:99:0	0/0:0,132,200:44:0:99:0	0/1:110,0,128:36:0:99:0	0/0:0,63,192:21:0:72:0	0/0:0,90,209:30:0:99:0	0/1:121,0,129:38:0:99:0	0/0:0,84,203:28:0:93:0	0/0:0,72,199:24:0:81:0	0/0:0,169,214:56:0:99:0	0/0:0,157,198:52:0:99:0
Lg10_PrimaryAssembly	1144633	.	N	A,G	999	PASS	DP=585;VDB=0.0400;AF=0.785714285714,0.214285714286;AC1=32;DP4=0,0,278,302;MQ=20;FQ=-44.8;MPB=U;IUPAC=R,A,G	GT:PL:DP:SP:GQ:RES	1/1:202,102,0,202,102,202:34:0:99:0	1/1:200,108,0,200,108,200:36:0:99:0	1/2:230,148,100,161,0,122:29:0:75:0	1/2:247,162,92,188,0,143:38:0:97:0	1/1:215,111,0,215,111,215:37:0:99:0	1/1:193,87,0,193,87,193:29:0:99:0	1/2:216,162,135,121,0,67:27:0:54:0	1/2:255,192,132,190,0,127:41:0:87:0	1/2:244,183,137,164,0,94:38:0:73:0	1/1:203,99,0,203,99,203:33:0:99:0	1/1:191,78,0,191,78,191:26:0:99:0	1/2:255,189,122,192,0,135:41:0:94:0	1/1:208,117,0,208,117,208:39:0:99:0	1/1:203,87,0,203,87,203:29:0:99:0	1/1:211,172,0,211,172,211:57:0:99:0	2/2:202,201,198,135,118,0:46:0:30:0
Lg10_PrimaryAssembly	1145038	.	C	T	999	PASS	DP=533;VDB=0.0374;AF=0.214285714286;AC1=6;DP4=202,240,35,42;MQ=20;FQ=999;PV4=1,0.13,1,1;MPB=U	GT:PL:DP:SP:GQ:RES	0/0:0,108,209:36:0:99:0	0/0:0,102,213:34:0:99:0	0/0:0,81,201:27:0:84:0	0/0:0,126,202:42:0:99:0	0/0:0,69,195:23:0:72:0	0/1:109,0,118:29:3:99:0	0/0:0,87,207:29:0:90:0	0/0:0,63,188:21:0:66:0	0/1:75,0,128:26:2:72:0	0/1:91,0,79:22:2:85:0	0/0:0,105,211:35:0:99:0	0/1:114,0,139:42:0:99:0	0/1:107,0,122:31:1:99:0	0/1:71,0,113:21:2:68:0	0/0:0,181,208:60:0:99:0	0/0:0,123,212:41:0:99:0
Lg10_PrimaryAssembly	1145214	.	G	A	55	PASS	DP=503;VDB=0.0404;AF=0.0357142857143;AC1=1;DP4=242,246,5,6;MQ=20;FQ=55.1;PV4=1,0.24,1,1;MPB=U	GT:PL:DP:SP:GQ:RES	0/0:0,102,205:34:0:99:0	0/0:0,87,200:29:0:99:0	0/0:0,75,202:25:0:87:0	0/0:0,141,220:47:0:99:0	0/0:0,102,199:34:0:99:0	0/0:0,126,205:42:0:99:0	0/0:0,96,204:32:0:99:0	0/1:97,0,83:19:4:85:0	0/0:0,81,190:27:0:93:0	0/0:0,51,180:17:0:63:0	0/0:0,90,197:30:0:99:0	0/0:0,105,207:35:0:99:0	0/0:0,72,188:24:0:84:0	0/0:0,69,188:23:0:81:0	0/0:0,135,209:45:0:99:0	0/0:0,105,201:36:0:99:0
Lg10_PrimaryAssembly	2033572	.	C	A	999	PASS	DP=522;VDB=0.0379;AF=0.107142857143;AC1=3;DP4=217,235,36,28;MQ=20;FQ=999;PV4=0.23,0.38,1,1;MPB=U	GT:PL:DP:SP:GQ:RES	0/0:0,72,192:24:0:79:0	0/0:0,93,199:31:0:99:0	0/0:0,57,178:19:0:64:0	0/0:0,114,213:38:0:99:0	0/0:0,87,208:29:0:94:0	0/1:102,0,106:27:4:95:0	0/0:0,57,186:19:0:64:0	0/0:0,132,215:44:0:99:0	0/0:0,99,210:33:0:99:0	0/0:0,69,195:23:0:76:0	1/1:205,148,0:49:0:99:0	0/0:0,84,200:28:0:91:0	0/0:0,114,192:38:0:99:0	0/0:0,87,200:29:0:94:0	0/0:0,148,209:49:0:99:0	0/0:0,88,198:36:0:95:0
Lg10_PrimaryAssembly	2033959	.	A	G	999	PASS	DP=542;VDB=0.0394;AF=0.0714285714286;AC1=2;DP4=249,250,21,14;MQ=20;FQ=999;PV4=0.3,1,1,1;MPB=U	GT:PL:DP:SP:GQ:RES	0/0:0,120,199:40:0:99:0	0/1:116,0,115:36:1:99:0	0/1:116,0,124:34:0:99:0	0/0:0,105,204:35:0:99:0	0/0:0,102,205:34:0:99:0	0/0:0,81,195:27:0:90:0	0/0:0,96,198:32:0:99:0	0/0:0,99,203:33:0:99:0	0/0:0,87,197:29:0:96:0	0/0:0,84,205:28:0:93:0	0/0:0,84,199:28:0:93:0	0/0:0,72,192:24:0:81:0	0/0:0,114,206:38:0:99:0	0/0:0,81,195:27:0:90:0	0/0:0,138,203:46:0:99:0	0/0:0,129,218:43:0:99:0
Lg10_PrimaryAssembly	2034814	.	C	T	73	PASS	DP=479;VDB=0.0399;AF=0.0357142857143;AC1=1;DP4=234,225,6,9;MQ=20;FQ=73.1;PV4=0.44,0.11,1,1;MPB=U	GT:PL:DP:SP:GQ:RES	0/0:0,96,198:32:0:99:0	0/0:0,102,195:34:0:99:0	0/0:0,78,186:26:0:90:0	0/0:0,102,192:34:0:99:0	0/0:0,81,203:27:0:93:0	0/0:0,90,196:30:0:99:0	0/0:0,66,188:22:0:78:0	0/0:0,72,200:24:0:84:0	0/0:0,69,170:23:0:81:0	0/0:0,60,189:20:0:72:0	0/1:115,0,98:27:6:99:0	0/0:0,90,209:30:0:99:0	0/0:0,84,203:28:0:96:0	0/0:0,62,193:27:0:74:0	0/0:0,141,209:47:0:99:0	0/0:0,129,215:43:0:99:0
Lg10_PrimaryAssembly	2035336	.	G	A	141	mrd10;mrd15	DP=373;VDB=0.0397;AF=0.0769230769231;AC1=2;DP4=155,188,12,14;MQ=20;FQ=141;PV4=1,0.5,1,1;MPB=U	GT:PL:DP:SP:GQ:RES	0/0:0,72,200:24:0:81:0	0/0:0,42,163:14:0:51:0	0/0:0,63,178:21:0:72:0	0/0:0,81,205:27:0:90:0	0/1:65,0,102:17:0:56:0	0/0:0,42,161:14:0:51:0	0/0:0,69,193:23:0:78:0	0/1:130,0,104:32:3:99:0	0/0:0,69,198:23:0:78:0	0/0:0,66,195:22:0:75:0	:0,27,129:9:0:36:0	0/0:0,81,203:27:0:90:0	0/0:0,69,193:23:0:78:0	0/0:0,57,167:20:0:66:0	0/0:0,123,201:41:0:99:0	0/0:0,96,204:32:0:99:0
Lg10_PrimaryAssembly	2035592	.	C	T	999	mrd10;mrd15	DP=348;VDB=0.0277;AF=0.318181818182;G3=0.6161,0.1972,0.1866;HWE=0.0491;AC1=9;DP4=117,124,34,50;MQ=20;FQ=999;PV4=0.21,1,1,1;MPB=U	GT:PL:DP:SP:GQ:RES	1/1:175,48,0:16:0:41:0	0/1:126,0,76:24:0:83:0	1/1:195,75,0:25:0:68:0	0/1:66,0,116:25:14:65:0	:91,18,0:6:0:11:-1	:0,24,117:8:0:25:0	0/0:0,69,197:23:0:70:0	0/0:0,87,202:29:0:88:0	0/1:109,0,83:26:14:90:0	0/0:0,54,178:18:0:55:0	:0,3,20:1:0:5:0	0/0:0,39,156:13:0:40:-1	0/0:0,36,132:12:0:37:-1	0/0:0,84,206:28:0:85:0	0/0:0,117,215:39:0:99:0	0/0:0,96,209:32:0:97:0
Lg10_PrimaryAssembly	2326985	.	A	G	999	mrd10;mrd15	DP=364;VDB=0.0352;AF=0.615384615385;AC1=19;DP4=72,74,87,112;MQ=20;FQ=999;PV4=0.33,1,1,1;MPB=U	GT:PL:DP:SP:GQ:RES	1/1:179,51,0:17:0:50:0	1/1:147,42,0:14:0:41:0	0/1:96,0,69:17:2:70:0	0/1:38,0,131:23:0:43:0	1/1:198,93,0:31:0:92:0	1/1:195,75,0:25:0:74:0	0/1:79,0,87:17:0:82:0	0/1:79,0,128:26:0:84:0	0/1:109,0,85:22:4:86:0	0/1:99,0,74:18:0:75:0	:0,0,0:0:0:3:-1	0/0:0,60,181:20:0:55:0	0/1:64,0,124:24:0:69:0	0/1:43,0,71:10:3:48:0	1/1:208,129,0:44:0:99:0	0/0:0,111,193:37:0:99:0
Lg10_PrimaryAssembly	2375924	.	N	G,T	999	mrd10;mrd15	DP=310;VDB=0.0358;AF=0.590909090909,0.409090909091;AC1=32;DP4=0,0,157,150;MQ=20;FQ=-38.1;MPB=U;IUPAC=K,G,T	GT:PL:DP:SP:GQ:RES	:49,9,0,49,9,49:3:0:29:0	1/1:178,66,0,178,66,178:22:0:86:0	1/2:211,118,69,156,0,129:25:0:69:0	2/2:138,128,122,48,16,0:18:0:26:0	1/1:160,48,0,160,48,160:16:0:68:0	:36,6,0,36,6,36:2:0:26:0	2/2:152,141,135,45,13,0:17:0:26:0	1/1:144,33,0,144,33,144:11:0:53:0	2/2:126,115,109,42,10,0:16:0:26:0	:91,18,0,91,18,91:6:0:38:0	1/2:122,102,90,52,0,19:15:0:32:0	1/2:192,143,122,100,0,58:21:0:41:0	1/1:177,51,0,177,51,177:17:0:71:0	1/1:139,30,0,139,30,139:10:0:50:0	1/1:208,184,0,208,184,208:61:0:99:0	2/2:205,205,205,141,141,0:47:0:20:0
Lg10_PrimaryAssembly	2376282	.	N	A,G	999	mrd10;mrd15	DP=303;VDB=0.0374;AF=0.6,0.4;AC1=32;DP4=0,0,173,119;MQ=20;FQ=-32.3;MPB=U;IUPAC=R,A,G	GT:PL:DP:SP:GQ:RES	:0,0,0,0,0,0:0:0:13:-1	1/1:181,54,0,181,54,181:18:0:67:-1	1/2:231,164,128,144,0,92:29:0:49:0	:121,121,121,24,24,0:8:0:13:0	:129,27,0,129,27,129:9:0:40:-1	:0,0,0,0,0,0:0:0:13:-1	2/2:160,160,160,42,42,0:14:0:13:0	1/1:156,51,0,156,51,156:17:0:64:-1	2/2:175,175,175,51,51,0:17:0:13:-1	1/1:145,42,0,145,42,145:14:0:55:0	2/2:152,152,152,39,39,0:13:0:13:-1	1/2:221,162,119,148,0,91:33:0:56:0	1/1:135,51,0,135,51,135:17:0:64:0	1/1:154,36,0,154,36,154:12:0:49:0	1/1:190,117,0,190,117,190:39:0:99:0	2/2:198,198,198,157,157,0:52:0:13:0
Lg10_PrimaryAssembly	2376737	.	N	A,G	999	PASS	DP=524;VDB=0.0369;AF=0.857142857143,0.142857142857;AC1=32;DP4=0,0,264,257;MQ=20;FQ=-41.8;MPB=U;IUPAC=R,A,G	GT:PL:DP:SP:GQ:RES	1/1:190,114,0,190,114,190:38:0:99:0	1/2:239,158,107,164,0,122:31:0:75:0	1/2:178,95,62,128,0,107:18:0:57:0	1/1:197,75,0,197,75,197:25:0:99:0	1/2:251,197,143,172,0,96:43:0:78:0	1/1:214,105,0,214,105,214:35:0:99:0	1/1:199,72,0,199,72,199:24:0:96:0	1/1:205,120,0,205,120,205:40:0:99:0	1/1:198,81,0,198,81,198:27:0:99:0	1/1:156,57,0,156,57,156:19:0:81:0	1/1:213,102,0,213,102,213:34:0:99:0	1/2:244,176,124,173,0,110:38:0:76:0	1/1:208,99,0,208,99,208:33:0:99:0	1/1:188,63,0,188,63,188:21:0:87:0	2/2:203,203,203,157,157,0:52:0:24:0	1/1:199,129,0,199,129,199:43:0:99:0
Lg10_PrimaryAssembly	2377154	.	N	T,C	999	PASS	DP=468;VDB=0.0375;AF=0.892857142857,0.107142857143;AC1=32;DP4=0,0,177,290;MQ=20;FQ=-41.7;MPB=U;IUPAC=Y,C,T	GT:PL:DP:SP:GQ:RES	1/1:188,81,0,188,81,188:27:0:99:0	1/2:208,154,124,118,0,73:25:0:54:0	1/2:217,136,97,145,0,112:24:0:63:0	1/1:197,93,0,197,93,197:31:0:99:0	1/2:174,127,109,88,0,55:17:0:42:0	1/1:180,57,0,180,57,180:19:0:81:0	1/1:210,126,0,210,126,210:42:0:99:0	1/1:201,78,0,201,78,201:26:0:99:0	1/1:211,93,0,211,93,211:31:0:99:0	1/1:183,63,0,183,63,183:21:0:87:0	1/1:189,60,0,189,60,189:20:0:84:0	1/1:202,78,0,202,78,202:26:0:99:0	1/1:189,60,0,189,60,189:20:0:84:0	1/1:200,75,0,200,75,200:25:0:99:0	2/2:209,209,209,175,175,0:58:0:24:0	1/1:212,166,0,212,166,212:55:0:99:0
Lg10_PrimaryAssembly	2378143	.	C	T	999	PASS	DP=491;VDB=0.0368;AF=0.714285714286;AC1=20;DP4=95,125,138,127;MQ=20;FQ=999;PV4=0.056,0.26,1,1;MPB=U	GT:PL:DP:SP:GQ:RES	1/1:209,105,0:35:0:99:0	0/1:84,0,124:25:2:89:0	0/0:0,63,192:21:0:58:0	0/1:96,0,131:31:0:99:0	0/1:121,0,114:31:1:99:0	1/1:181,75,0:25:0:74:0	0/1:128,0,95:29:0:96:0	0/1:122,0,88:30:12:89:0	0/1:127,0,110:33:3:99:0	1/1:165,45,0:15:0:44:0	1/1:188,87,0:29:0:86:0	1/1:182,87,0:29:0:86:0	1/1:180,63,0:21:0:62:0	1/1:189,63,0:21:0:62:0	0/0:0,196,217:65:0:99:0	0/0:0,135,207:45:0:99:0
Lg10_PrimaryAssembly	2378281	.	T	C	999	PASS	DP=465;VDB=0.0369;AF=0.142857142857;AC1=4;DP4=209,209,21,21;MQ=20;FQ=999;PV4=1,1,1,0.26;MPB=U	GT:PL:DP:SP:GQ:RES	0/0:0,96,204:32:0:99:0	0/0:0,51,176:17:0:56:0	0/0:0,93,202:31:0:98:0	0/0:0,81,198:27:0:86:0	0/0:0,87,197:29:0:92:0	0/0:0,87,200:29:0:92:0	0/0:0,93,202:31:0:98:0	0/0:0,96,185:32:0:99:0	0/0:0,57,184:19:0:62:0	0/1:114,0,61:20:2:72:0	0/0:0,87,202:29:0:92:0	0/1:82,0,121:26:4:77:0	0/1:79,0,128:26:4:74:0	0/1:83,0,90:19:0:78:0	0/0:0,144,217:48:0:99:0	0/0:0,135,209:45:0:99:0
Lg10_PrimaryAssembly	2379446	.	T	C	999	PASS	DP=510;VDB=0.0295;AF=0.107142857143;AC1=3;DP4=202,256,26,19;MQ=20;FQ=999;PV4=0.086,1,1,1;MPB=U	GT:PL:DP:SP:GQ:RES	0/0:0,81,198:27:0:88:0	0/0:0,84,207:28:0:91:0	0/0:0,105,209:35:0:99:0	0/1:128,0,88:29:6:99:0	0/0:0,75,202:25:0:82:0	0/0:0,69,183:23:0:76:0	0/1:112,0,84:24:0:96:0	0/0:0,102,211:34:0:99:0	0/1:106,0,118:30:0:99:0	0/0:0,63,189:21:0:70:0	0/0:0,75,197:25:0:82:0	0/0:0,105,205:35:0:99:0	0/0:0,66,183:22:0:73:0	0/0:0,96,210:32:0:99:0	0/0:0,205,212:68:0:99:0	0/0:0,135,218:45:0:99:0
Lg10_PrimaryAssembly	2380673	.	G	A	999	mrd10;mrd15	DP=420;VDB=0.0385;AF=0.192307692308;AC1=5;DP4=175,161,43,36;MQ=20;FQ=999;PV4=0.8,0.073,1,1;MPB=U	GT:PL:DP:SP:GQ:RES	0/0:0,66,192:22:0:70:0	0/0:0,66,178:22:0:70:0	0/0:0,78,195:26:0:82:0	0/1:142,0,32:29:0:42:0	0/0:0,57,176:19:0:61:0	0/0:0,57,172:19:0:61:0	0/1:132,0,9:20:9:19:0	0/1:117,0,71:21:0:81:0	0/1:95,0,74:19:0:83:0	0/0:0,57,156:19:0:61:0	:0,27,129:9:0:31:0	0/1:113,0,121:34:8:99:0	0/0:0,69,183:23:0:73:0	0/0:0,45,164:15:0:49:0	0/0:0,193,216:64:0:99:0	0/0:0,163,209:54:0:99:0
Lg10_PrimaryAssembly	2435117	.	T	C	999	PASS	DP=522;VDB=0.0377;AF=0.321428571429;AC1=9;DP4=184,239,45,47;MQ=20;FQ=999;PV4=0.36,1,1,1;MPB=U	GT:PL:DP:SP:GQ:RES	0/0:0,99,208:33:0:99:0	0/0:0,69,195:23:0:70:0	0/0:0,81,205:27:0:82:0	0/1:84,0,140:39:5:83:0	0/1:32,0,146:32:7:31:0	0/1:74,0,103:20:7:73:0	1/1:186,57,0:19:0:50:0	0/0:0,102,213:34:0:99:0	0/1:77,0,127:27:9:76:0	0/1:87,0,131:28:0:86:0	1/1:186,57,0:19:0:50:0	0/0:0,102,213:34:0:99:0	0/0:0,132,208:44:0:99:0	0/0:0,81,204:27:0:82:0	0/0:0,202,212:67:0:99:0	0/0:0,126,210:42:0:99:0
Lg10_PrimaryAssembly	2489787	.	G	A	999	PASS	DP=650;VDB=0.0348;AF=0.285714285714;AC1=8;DP4=276,221,75,56;MQ=20;FQ=999;PV4=0.77,1,1,1;MPB=U	GT:PL:DP:SP:GQ:RES	0/1:118,0,93:33:15:99:0	0/1:133,0,57:35:0:65:0	0/0:0,93,191:31:0:95:0	0/1:69,0,147:48:0:67:0	0/0:0,132,209:44:0:99:0	0/1:89,0,125:34:0:87:0	0/0:0,90,204:30:0:92:0	0/1:118,0,130:36:0:99:0	0/1:75,0,143:42:1:73:0	0/0:0,93,199:31:0:95:0	0/0:0,138,180:46:0:99:0	0/0:0,126,210:42:0:99:0	0/1:87,0,95:28:0:85:0	0/1:133,0,98:32:0:99:0	0/0:0,181,206:60:0:99:0	0/0:0,169,205:56:0:99:0
Lg10_PrimaryAssembly	2536673	.	N	A,C	999	PASS	DP=519;VDB=0.0388;AF=0.535714285714,0.464285714286;AC1=32;DP4=0,0,238,278;MQ=20;FQ=-36;MPB=U;IUPAC=M,A,C	GT:PL:DP:SP:GQ:RES	1/1:202,102,0,202,102,202:34:0:99:0	1/1:198,96,0,198,96,198:32:0:99:0	1/2:246,178,100,180,0,132:42:0:96:0	1/2:219,146,107,151,0,103:29:0:57:0	1/1:207,84,0,207,84,207:28:0:99:0	1/1:205,93,0,205,93,205:31:0:99:0	1/2:226,150,96,159,0,120:31:0:72:0	1/2:255,179,110,192,0,141:40:0:87:0	1/2:229,155,95,162,0,123:33:0:78:0	2/2:179,179,179,51,51,0:17:0:18:0	2/2:184,184,184,57,57,0:19:0:18:0	2/2:172,172,172,57,57,0:19:0:18:0	1/2:253,175,121,175,0,123:35:0:72:0	1/2:188,113,83,125,0,98:19:0:48:0	1/1:207,208,0,207,208,207:69:0:99:0	2/2:212,210,207,111,94,0:38:0:21:0
Lg10_PrimaryAssembly	2601902	.	A	G	999	PASS	DP=481;VDB=0.0385;AF=0.857142857143;AC1=26;DP4=54,54,197,152;MQ=20;FQ=999;PV4=0.27,0.44,1,1;MPB=U	GT:PL:DP:SP:GQ:RES	1/1:184,84,0:28:0:87:0	1/1:203,87,0:29:0:90:-1	0/1:63,0,133:29:2:72:0	0/1:97,0,119:30:12:99:0	1/1:196,84,0:28:0:87:0	1/1:183,69,0:23:0:72:0	0/1:122,0,58:25:15:55:0	1/1:200,87,0:29:0:90:0	0/1:67,0,135:27:0:76:0	1/1:201,75,0:25:0:78:0	1/1:176,51,0:17:0:54:0	1/1:173,99,0:33:0:99:0	1/1:179,57,0:19:0:60:0	1/1:187,75,0:25:0:78:0	1/1:197,135,0:45:0:99:0	0/0:0,135,197:45:0:99:0
Lg10_PrimaryAssembly	2604586	.	N	G,T	999	PASS	DP=414;VDB=0.0396;AF=0.821428571429,0.178571428571;AC1=32;DP4=0,0,219,192;MQ=20;FQ=-41.8;MPB=U;IUPAC=K,G,T	GT:PL:DP:SP:GQ:RES	1/1:198,75,0,198,75,198:25:0:99:0	1/1:188,72,0,188,72,188:24:0:96:0	1/2:193,112,76,139,0,109:22:0:60:0	1/1:200,87,0,200,87,200:29:0:99:0	1/1:178,66,0,178,66,178:22:0:90:0	1/1:188,72,0,188,72,188:24:0:96:0	1/1:207,102,0,207,102,207:34:0:99:0	1/1:202,78,0,202,78,202:26:0:99:0	1/1:182,57,0,182,57,182:19:0:81:0	1/2:158,73,39,127,0,109:17:0:58:0	1/1:159,54,0,159,54,159:18:0:78:0	1/2:208,133,73,167,0,124:34:0:84:0	1/2:203,127,93,132,0,102:21:0:58:0	1/2:188,83,29,156,0,138:24:0:78:0	1/1:213,123,0,213,123,213:41:0:99:0	2/2:181,181,181,93,93,0:31:0:24:0
Lg10_PrimaryAssembly	2605100	.	N	G,A,T	999	PASS	DP=480;VDB=0.0390;AF=0.571428571429,0.428571428571;AC1=32;DP4=0,0,264,214;MQ=20;FQ=-36.7;MPB=U;IUPAC=R,A,G	GT:PL:DP:SP:GQ:RES	2/2:193,193,193,111,111,0,193,193,111,193:37:0:19:0	2/2:170,170,170,90,90,0,170,170,90,170:30:0:19:0	1/1:201,84,0,201,84,201,201,84,201,201:28:0:99:0	1/2:255,183,126,184,0,127,255,183,184,255:38:0:76:0	1/2:222,139,87,167,0,125,222,139,167,222:31:0:71:0	1/2:199,125,92,130,0,100,195,110,115,192:22:0:52:0	1/2:195,121,76,135,0,108,195,121,135,195:24:0:64:0	1/2:229,154,115,149,0,106,229,154,149,229:27:0:58:0	1/2:220,133,82,164,0,128,220,133,164,220:29:0:70:0	1/1:181,78,0,181,78,181,181,78,181,181:26:0:97:0	1/1:155,45,0,155,45,155,155,45,155,155:15:0:64:0	1/1:182,72,0,182,72,182,182,72,182,182:24:0:91:0	1/2:219,146,110,140,0,101,219,146,140,219:25:0:55:0	1/2:220,140,101,148,0,112,220,140,148,220:25:0:58:0	2/2:217,217,217,154,154,0,217,217,154,217:51:0:19:0	1/1:201,138,0,201,138,201,201,138,201,201:46:0:99:0
Lg10_PrimaryAssembly	2606229	.	A	G	78.1	PASS	DP=509;VDB=0.0294;AF=0.0714285714286;AC1=2;DP4=240,239,8,10;MQ=20;FQ=78.4;PV4=0.81,0.2,1,0.32;MPB=U	GT:PL:DP:SP:GQ:RES	0/0:0,81,205:27:0:90:0	0/0:0,78,184:26:0:87:0	0/0:0,102,189:34:0:99:0	0/0:0,96,212:32:0:99:0	0/0:0,81,205:27:0:90:0	0/0:0,57,182:19:0:66:0	0/0:0,75,197:25:0:84:0	0/0:0,114,202:38:0:99:0	0/1:85,0,113:23:2:76:0	0/0:0,69,197:23:0:78:0	0/1:47,0,137:29:2:38:0	0/0:0,114,182:38:0:99:0	0/0:0,87,202:29:0:96:0	0/0:0,60,189:20:0:69:0	0/0:0,120,209:40:0:99:0	0/0:0,202,195:67:0:99:0
Lg10_PrimaryAssembly	2606785	.	N	A,C,G	999	PASS	DP=558;VDB=0.0382;AF=0.535714285714,0.464285714286;AC1=32;DP4=0,0,247,311;MQ=20;FQ=-35.3;MPB=U;IUPAC=M,A,C	GT:PL:DP:SP:GQ:RES	1/1:221,132,0,221,132,221,221,132,221,221:44:0:99:0	1/1:207,108,0,207,108,207,207,108,207,207:36:0:99:0	1/2:223,170,139,130,0,67,223,170,130,223:31:0:48:0	1/2:246,162,99,185,0,137,246,162,185,246:37:0:80:0	1/1:207,120,0,207,120,207,207,120,207,207:40:0:99:0	1/1:203,90,0,203,90,203,203,90,203,203:30:0:99:0	1/2:205,122,71,148,0,121,205,122,148,205:26:0:68:0	1/2:249,182,113,183,0,126,249,182,183,249:42:0:86:0	1/2:222,128,74,165,0,135,222,128,165,222:28:0:71:0	2/2:195,195,195,72,72,0,195,195,72,195:24:0:17:0	2/2:200,200,200,72,72,0,200,200,72,200:24:0:17:0	2/2:196,196,196,114,114,0,196,196,114,196:38:0:17:0	1/2:181,130,109,101,0,61,181,130,101,181:20:0:38:0	1/2:214,160,133,121,0,67,214,160,121,214:27:0:44:0	1/1:209,163,0,209,163,209,209,163,209,209:54:0:99:0	2/2:201,201,201,169,169,0,201,201,150,198:57:0:17:0
Lg10_PrimaryAssembly	2607133	.	N	T,C	999	PASS	DP=521;VDB=0.0384;AF=0.678571428571,0.321428571429;AC1=32;DP4=0,0,254,262;MQ=20;FQ=-38.7;MPB=U;IUPAC=Y,C,T	GT:PL:DP:SP:GQ:RES	1/1:211,96,0,211,96,211:32:0:99:0	1/1:202,90,0,202,90,202:30:0:99:0	1/2:207,136,103,135,0,95:24:0:54:0	1/2:250,165,111,175,0,129:33:0:75:0	1/1:183,63,0,183,63,183:21:0:84:0	1/1:205,102,0,205,102,205:34:0:99:0	1/2:235,144,74,181,0,144:35:0:91:0	1/2:229,165,126,150,0,92:32:0:60:0	1/1:182,72,0,182,72,182:24:0:93:0	1/2:247,169,118,172,0,121:34:0:72:0	1/1:173,60,0,173,60,173:20:0:81:0	2/2:211,211,211,102,102,0:34:0:21:0	1/2:233,166,127,148,0,97:30:0:60:0	1/2:214,146,104,152,0,101:31:0:63:0	1/1:204,157,0,204,157,204:52:0:99:0	2/2:208,208,208,151,151,0:50:0:21:0
Lg10_PrimaryAssembly	2607255	.	N	A,C	999	PASS	DP=551;VDB=0.0372;AF=0.642857142857,0.357142857143;AC1=32;DP4=0,0,257,287;MQ=20;FQ=-36.7;MPB=U;IUPAC=M,A,C	GT:PL:DP:SP:GQ:RES	1/1:207,126,0,207,126,207:42:0:99:0	1/1:200,99,0,200,99,200:33:0:99:0	1/2:214,132,90,149,0,116:25:0:61:0	1/2:192,123,75,144,0,108:28:0:67:0	1/1:197,108,0,197,108,197:36:0:99:0	1/1:207,93,0,207,93,207:31:0:99:0	1/2:217,151,118,132,0,90:25:0:52:0	1/2:245,176,134,162,0,99:35:0:61:0	1/1:203,84,0,203,84,203:28:0:99:0	2/2:205,205,205,93,93,0:31:0:19:0	1/1:211,96,0,211,96,211:32:0:99:0	2/2:215,215,215,108,108,0:36:0:19:0	1/2:253,176,104,185,0,137:40:0:91:0	1/2:243,169,124,162,0,110:32:0:64:0	1/1:212,169,0,212,169,212:56:0:99:0	2/2:202,202,202,102,102,0:34:0:19:0
Lg10_PrimaryAssembly	2607882	.	N	A,C	999	PASS	DP=462;VDB=0.0360;AF=0.464285714286,0.535714285714;AC1=32;DP4=0,0,211,248;MQ=20;FQ=-34.2;MPB=U;IUPAC=M,A,C	GT:PL:DP:SP:GQ:RES	1/1:197,72,0,197,72,197:24:0:88:0	1/1:207,84,0,207,84,207:28:0:99:0	2/2:203,203,203,78,78,0:26:0:16:0	1/2:242,172,127,161,0,107:33:0:61:0	1/2:221,144,105,147,0,108:26:0:55:0	1/1:197,87,0,197,87,197:29:0:99:0	1/2:230,158,116,151,0,106:29:0:58:0	1/2:227,144,90,162,0,126:30:0:70:0	1/2:240,162,116,160,0,115:30:0:62:0	2/2:195,195,195,72,72,0:24:0:16:0	2/2:190,190,190,60,60,0:20:0:16:0	2/2:155,155,155,45,45,0:15:0:16:0	1/2:205,119,80,143,0,116:22:0:55:0	1/2:214,151,121,130,0,82:26:0:46:0	1/1:207,154,0,207,154,207:51:0:99:0	2/2:208,208,208,138,138,0:46:0:16:0
Lg10_PrimaryAssembly	2608856	.	C	T	999	PASS	DP=504;VDB=0.0380;AF=0.321428571429;AC1=9;DP4=155,214,53,74;MQ=20;FQ=999;PV4=1,1,1,1;MPB=U	GT:PL:DP:SP:GQ:RES	0/0:0,87,202:29:0:88:0	0/0:0,84,205:28:0:85:0	0/0:0,87,207:29:0:88:0	0/1:119,0,99:27:2:99:0	0/0:0,99,212:33:0:99:0	0/0:0,87,207:29:0:88:0	0/1:79,0,112:22:0:78:0	0/1:137,0,97:35:0:99:0	0/0:0,75,201:25:0:76:0	1/1:192,69,0:23:0:62:0	0/0:0,75,201:25:0:76:0	1/1:207,96,0:32:0:89:0	0/1:116,0,117:30:0:99:0	0/1:107,0,51:18:8:58:0	0/0:0,157,212:52:0:99:0	0/0:0,178,211:59:0:99:0
Lg10_PrimaryAssembly	2609786	.	C	T	999	PASS	DP=490;VDB=0.0370;AF=0.107142857143;AC1=3;DP4=263,172,30,17;MQ=20;FQ=999;PV4=0.75,1,1,1;MPB=U	GT:PL:DP:SP:GQ:RES	0/0:0,72,195:24:0:79:0	0/0:0,108,175:36:0:99:0	0/1:77,0,132:27:2:70:0	0/0:0,87,205:29:0:94:0	0/1:121,0,67:31:2:80:0	0/0:0,60,155:20:0:67:0	0/1:115,0,122:33:0:99:0	0/0:0,90,175:30:0:97:0	0/0:0,57,178:19:0:64:0	0/0:0,72,192:24:0:79:0	0/0:0,66,163:22:0:73:0	0/0:0,96,184:32:0:99:0	0/0:0,81,194:27:0:88:0	0/0:0,69,188:23:0:76:0	0/0:0,172,206:57:0:99:0	0/0:0,144,182:48:0:99:0
Lg10_PrimaryAssembly	2952823	.	A	G	999	mrd10;mrd15	DP=184;VDB=0.0262;AF=0.222222222222;AC1=8;DP4=127,7,45,1;MQ=20;FQ=999;PV4=0.68,0.1,1,1;MPB=U	GT:PL:DP:SP:GQ:RES	0/0:0,39,121:13:0:41:0	:57,0,38:9:0:45:0	0/1:36,0,53:10:0:34:0	0/0:0,33,105:11:0:35:0	0/1:42,0,57:12:0:40:0	:0,21,79:7:0:23:0	:59,0,11:9:0:19:0	0/0:0,36,91:12:0:38:0	:0,24,97:8:0:26:0	0/0:0,30,103:10:0:32:0	:0,27,101:9:0:29:0	0/0:0,42,92:14:0:44:0	0/1:61,0,31:12:0:39:0	0/1:18,0,63:12:0:16:0	1/1:92,42,0:14:0:34:0	0/0:0,54,107:18:0:56:0
Lg10_PrimaryAssembly	2955184	.	T	C	999	mrd10;mrd15	DP=354;VDB=0.0293;AF=0.0833333333333;AC1=2;DP4=197,124,17,15;MQ=20;FQ=999;PV4=0.45,0.43,1,1;MPB=U	GT:PL:DP:SP:GQ:RES	:0,24,97:8:0:33:0	:0,27,113:9:0:36:0	0/0:0,69,197:23:0:78:0	0/0:0,57,182:19:0:66:0	0/1:118,0,42:21:0:57:0	0/0:0,36,132:12:0:45:0	0/1:132,0,66:27:10:81:0	0/0:0,66,163:22:0:75:0	0/0:0,57,164:19:0:66:0	0/0:0,78,203:26:0:87:0	0/0:0,81,149:27:0:90:0	0/0:0,81,179:27:0:90:0	0/0:0,54,156:18:0:63:0	0/0:0,48,163:16:0:57:0	0/0:0,78,159:26:0:87:0	0/0:0,160,219:53:0:99:0
Lg10_PrimaryAssembly	2955802	.	N	G,A	999	PASS	DP=571;VDB=0.0388;AF=0.821428571429,0.178571428571;AC1=32;DP4=0,0,309,257;MQ=20;FQ=-38.7;MPB=U;IUPAC=R,A,G	GT:PL:DP:SP:GQ:RES	1/1:201,105,0,201,105,201:35:0:99:0	1/1:204,105,0,204,105,204:35:0:99:0	2/2:188,188,188,87,87,0:29:0:21:0	1/1:196,129,0,196,129,196:43:0:99:0	1/2:229,171,138,136,0,76:31:0:54:0	1/1:195,78,0,195,78,195:26:0:99:0	1/1:201,105,0,201,105,201:35:0:99:0	1/1:195,141,0,195,141,195:47:0:99:0	1/1:191,93,0,191,93,191:31:0:99:0	1/2:223,158,119,141,0,96:28:0:60:0	1/2:218,153,111,141,0,99:28:0:63:0	1/1:197,99,0,197,99,197:33:0:99:0	1/1:206,96,0,206,96,206:32:0:99:0	1/1:177,69,0,177,69,177:23:0:90:0	1/1:205,154,0,205,154,205:51:0:99:0	2/2:219,219,219,178,178,0:59:0:21:0
Lg10_PrimaryAssembly	2955944	.	N	A,C	999	PASS	DP=548;VDB=0.0381;AF=0.607142857143,0.392857142857;AC1=32;DP4=0,0,306,236;MQ=20;FQ=-36.7;MPB=U;IUPAC=M,A,C	GT:PL:DP:SP:GQ:RES	1/1:201,114,0,201,114,201:38:0:99:0	1/1:183,81,0,183,81,183:27:0:99:0	2/2:192,192,192,84,84,0:28:0:19:0	1/2:240,170,122,175,0,106:39:0:67:0	1/2:231,166,130,148,0,88:32:0:55:0	1/1:201,96,0,201,96,201:32:0:99:0	1/2:242,174,129,163,0,103:35:0:64:0	1/2:250,164,101,183,0,138:36:0:82:0	1/2:251,176,128,171,0,114:35:0:67:0	1/2:198,106,64,146,0,122:22:0:61:0	2/2:198,198,198,75,75,0:25:0:19:0	1/2:191,100,58,142,0,121:21:0:61:0	1/1:181,75,0,181,75,181:25:0:94:0	1/1:198,75,0,198,75,198:25:0:94:0	1/1:198,187,0,198,187,198:62:0:99:0	2/2:197,197,197,181,181,0:60:0:19:0
Lg10_PrimaryAssembly	2956609	.	N	C,T	999	PASS	DP=604;VDB=0.0399;AF=0.571428571429,0.428571428571;AC1=32;DP4=0,0,304,294;MQ=20;FQ=-36.7;MPB=U;IUPAC=Y,C,T	GT:PL:DP:SP:GQ:RES	1/1:197,93,0,191,60,185:33:0:99:0	1/1:196,84,0,189,51,183:30:0:99:0	1/2:255,203,128,203,0,137:47:0:94:0	1/2:255,200,140,193,0,121:44:0:79:0	1/1:199,120,0,189,59,177:44:0:99:0	1/1:209,96,0,209,96,209:32:0:99:0	1/2:222,173,140,133,0,64:34:0:52:0	1/2:242,179,140,159,0,86:37:0:58:0	1/2:223,137,89,157,0,124:27:0:67:0	2/2:144,144,144,63,63,0:21:0:19:0	1/2:255,190,142,175,0,106:39:0:67:0	2/2:173,173,173,99,99,0:33:0:19:0	1/2:191,115,76,133,0,105:22:0:58:0	1/2:194,138,108,123,0,75:26:0:49:0	1/1:202,199,0,196,122,181:71:0:99:0	2/2:214,214,214,175,175,0:58:0:19:0
Lg10_PrimaryAssembly	2956881	.	N	C,T	999	PASS	DP=592;VDB=0.0388;AF=0.571428571429,0.428571428571;AC1=32;DP4=0,0,296,291;MQ=20;FQ=-36.7;MPB=U;IUPAC=Y,C,T	GT:PL:DP:SP:GQ:RES	1/1:204,105,0,202,88,199:36:0:99:0	1/1:195,87,0,183,38,174:32:0:99:0	1/2:227,167,131,147,0,81:34:0:55:0	1/2:255,195,143,183,0,108:42:0:71:0	1/1:201,84,0,201,84,201:28:0:99:0	1/1:206,102,0,204,85,201:35:0:99:0	1/2:209,132,90,144,0,111:25:0:61:0	1/2:255,196,142,185,0,110:43:0:73:0	1/2:237,181,142,148,0,81:35:0:58:0	2/2:195,195,195,93,93,0:31:0:19:0	1/2:241,165,117,172,0,115:35:0:67:0	2/2:209,209,209,105,105,0:35:0:19:0	1/2:232,155,110,164,0,113:32:0:64:0	1/2:216,134,95,146,0,113:24:0:58:0	1/1:216,181,0,216,181,216:60:0:99:0	2/2:206,206,206,181,181,0:60:0:19:0
Lg10_PrimaryAssembly	3218860	.	N	A,G	999	PASS	DP=454;VDB=0.0396;AF=0.714285714286,0.285714285714;AC1=32;DP4=0,0,150,294;MQ=20;FQ=-38.6;MPB=U;IUPAC=R,A,G	GT:PL:DP:SP:GQ:RES	1/1:206,108,0,206,108,206:36:0:99:0	1/1:201,75,0,201,75,201:25:0:96:0	1/2:157,100,79,99,0,69:17:0:42:0	1/2:215,158,124,135,0,78:30:0:55:0	1/1:187,60,0,187,60,187:20:0:81:0	1/1:178,54,0,178,54,178:18:0:75:0	1/2:231,164,128,144,0,93:29:0:57:0	1/2:236,149,92,176,0,134:33:0:78:0	1/2:220,140,98,150,0,114:26:0:63:0	1/1:199,78,0,199,78,199:26:0:99:0	2/2:184,184,184,60,60,0:20:0:21:0	1/2:240,166,124,158,0,107:31:0:63:0	1/1:175,66,0,175,66,175:22:0:87:0	1/1:184,66,0,184,66,184:22:0:87:0	1/1:213,144,0,213,144,213:48:0:99:0	2/2:211,211,211,123,123,0:41:0:21:0
Lg10_PrimaryAssembly	3219046	.	N	T,C	999	PASS	DP=551;VDB=0.0386;AF=0.857142857143,0.142857142857;AC1=32;DP4=0,0,292,257;MQ=20;FQ=-41.8;MPB=U;IUPAC=Y,C,T	GT:PL:DP:SP:GQ:RES	1/1:200,96,0,200,96,200:32:0:99:0	1/1:199,90,0,199,90,199:30:0:99:0	1/2:221,136,75,181,0,135:35:0:85:0	1/2:238,172,130,153,0,99:32:0:66:0	1/1:196,90,0,196,90,196:30:0:99:0	1/1:177,69,0,177,69,177:23:0:93:0	1/2:229,159,108,154,0,112:31:0:75:0	1/2:255,194,122,190,0,130:44:0:96:0	1/1:193,69,0,193,69,193:23:0:93:0	1/1:192,72,0,192,72,192:24:0:96:0	1/1:192,75,0,192,75,192:25:0:99:0	1/1:213,111,0,213,111,213:37:0:99:0	1/1:200,120,0,200,120,200:40:0:99:0	1/1:208,102,0,208,102,208:34:0:99:0	1/1:205,217,0,205,217,205:72:0:99:0	2/2:202,202,202,111,111,0:37:0:24:0
Lg10_PrimaryAssembly	3219383	.	N	G,T	999	PASS	DP=484;VDB=0.0388;AF=0.785714285714,0.214285714286;AC1=32;DP4=0,0,234,245;MQ=20;FQ=-41.7;MPB=U;IUPAC=K,G,T	GT:PL:DP:SP:GQ:RES	1/1:206,84,0,206,84,206:28:0:99:0	1/1:191,63,0,191,63,191:21:0:87:0	1/2:195,161,143,91,0,22:29:0:42:0	1/2:245,162,105,176,0,131:34:0:81:0	1/1:195,78,0,195,78,195:26:0:99:0	1/1:204,78,0,204,78,204:26:0:99:0	1/2:228,162,129,139,0,88:28:0:57:0	1/2:236,178,132,151,0,94:34:0:70:0	1/2:213,160,133,122,0,62:29:0:51:0	1/1:193,75,0,193,75,193:25:0:99:0	1/2:182,82,37,147,0,129:21:0:69:0	1/1:192,72,0,192,72,192:24:0:96:0	1/1:208,129,0,208,129,208:43:0:99:0	1/1:183,66,0,183,66,183:22:0:90:0	1/1:211,141,0,211,141,211:47:0:99:0	2/2:195,195,195,126,126,0:42:0:24:0
Lg10_PrimaryAssembly	3219576	.	A	C	56.4	PASS	DP=455;VDB=0.0241;AF=0.142857142857;AC1=4;DP4=216,210,8,15;MQ=20;FQ=57;PV4=0.2,1,1,1;MPB=U	GT:PL:DP:SP:GQ:RES	0/0:0,32,163:24:0:38:-1	0/1:7,0,125:17:3:3:0	0/0:0,69,183:23:0:75:0	0/1:45,0,138:26:0:39:-1	0/0:0,96,203:32:0:99:0	0/1:29,0,127:20:2:23:0	0/0:0,99,196:33:0:99:0	0/1:42,0,125:20:5:36:0	0/0:0,87,200:29:0:93:0	0/0:0,66,195:22:0:72:0	0/0:0,84,197:28:0:90:0	0/0:0,102,195:34:0:99:0	0/0:0,78,203:26:0:84:0	0/0:0,69,195:23:0:75:0	0/0:0,132,196:44:0:99:0	0/0:0,144,210:48:0:99:0
Lg10_PrimaryAssembly	3219929	.	A	G	999	mrd10;mrd15	DP=297;VDB=0.0352;AF=0.153846153846;AC1=6;DP4=41,196,7,37;MQ=20;FQ=999;PV4=1,1,1,1;MPB=U	GT:PL:DP:SP:GQ:RES	0/0:0,39,137:13:0:42:0	0/0:0,36,117:12:0:39:-1	0/0:0,36,135:12:0:39:0	0/0:0,63,192:21:0:66:0	0/0:0,57,155:19:0:60:0	0/0:0,48,142:16:0:51:0	0/0:0,45,164:15:0:48:0	0/0:0,48,157:16:0:51:0	0/1:74,0,57:20:0:65:0	:104,21,0:8:0:12:0	0/0:0,60,178:20:0:63:0	0/1:37,0,77:14:0:34:0	0/1:69,0,111:27:0:66:0	0/1:81,0,45:18:0:54:0	0/0:0,87,189:29:0:90:0	0/0:0,63,141:21:0:66:0
Lg10_PrimaryAssembly	3222738	.	N	G,T	999	PASS	DP=531;VDB=0.0363;AF=0.678571428571,0.321428571429;AC1=32;DP4=0,0,264,261;MQ=20;FQ=-41.3;MPB=U;IUPAC=K,G,T	GT:PL:DP:SP:GQ:RES	1/1:199,90,0,199,90,199:30:0:99:0	1/1:212,96,0,212,96,212:32:0:99:0	1/2:222,174,144,127,0,58:33:0:53:0	1/2:225,137,89,159,0,126:27:0:71:0	1/1:207,111,0,207,111,207:37:0:99:0	1/1:184,57,0,184,57,184:19:0:80:0	1/2:255,188,139,174,0,108:38:0:72:0	1/2:254,169,105,183,0,138:36:0:87:0	1/2:245,169,124,163,0,112:32:0:68:0	1/2:146,127,118,45,0,9:15:0:32:0	1/1:177,66,0,177,66,177:22:0:89:0	1/2:245,187,145,167,0,79:43:0:65:0	1/2:249,173,110,177,0,129:37:0:86:0	1/2:211,158,131,117,0,66:26:0:50:0	1/1:194,138,0,194,138,194:46:0:99:0	2/2:205,205,205,157,157,0:52:0:23:0
Lg10_PrimaryAssembly	3222760	.	N	A,C	999	PASS	DP=517;VDB=0.0381;AF=0.821428571429,0.178571428571;AC1=32;DP4=0,0,258,253;MQ=20;FQ=-41.8;MPB=U;IUPAC=M,A,C	GT:PL:DP:SP:GQ:RES	1/2:218,158,118,144,0,90:31:0:64:0	1/2:239,162,110,165,0,120:32:0:76:0	1/1:190,96,0,190,96,190:32:0:99:0	1/1:205,84,0,205,84,205:28:0:99:0	1/2:233,172,136,147,0,84:33:0:60:0	1/1:187,60,0,187,60,187:20:0:84:0	1/1:206,99,0,206,99,206:33:0:99:0	1/1:206,96,0,206,96,206:32:0:99:0	1/1:197,99,0,197,99,197:33:0:99:0	1/1:183,63,0,183,63,183:21:0:87:0	1/1:177,69,0,177,69,177:23:0:93:0	1/1:211,105,0,211,105,211:35:0:99:0	1/2:241,173,134,156,0,95:33:0:63:0	1/2:223,137,89,157,0,124:27:0:72:0	2/2:191,191,191,148,148,0:49:0:24:0	1/1:201,148,0,201,148,201:49:0:99:0
Lg10_PrimaryAssembly	3223184	.	G	A	999	PASS	DP=566;VDB=0.0360;AF=0.142857142857;AC1=4;DP4=296,206,33,24;MQ=20;FQ=999;PV4=0.89,0.4,1,1;MPB=U	GT:PL:DP:SP:GQ:RES	0/0:0,105,204:35:0:99:0	0/0:0,108,189:36:0:99:0	0/0:0,102,183:34:0:99:0	0/0:0,102,208:34:0:99:0	0/0:0,96,180:32:0:99:0	0/0:0,66,143:22:0:71:0	0/0:0,87,171:29:0:92:0	0/0:0,81,185:27:0:86:0	0/1:120,0,132:44:1:99:0	0/1:114,0,94:26:2:99:0	1/1:188,66,0:22:0:55:0	0/0:0,108,197:36:0:99:0	0/0:0,105,207:35:0:99:0	0/0:0,63,171:21:0:68:0	0/0:0,211,206:70:0:99:0	0/0:0,169,210:56:0:99:0
Lg10_PrimaryAssembly	3223706	.	T	C	999	PASS	DP=592;VDB=0.0386;AF=0.0714285714286;AC1=2;DP4=298,254,15,18;MQ=20;FQ=999;PV4=0.37,0.3,1,1;MPB=U	GT:PL:DP:SP:GQ:RES	0/0:0,117,206:39:0:99:0	0/0:0,63,183:21:0:72:0	0/0:0,66,188:22:0:75:0	0/0:0,141,200:47:0:99:0	0/0:0,123,208:41:0:99:0	0/0:0,84,203:28:0:93:0	0/0:0,102,199:34:0:99:0	0/0:0,111,207:37:0:99:0	0/1:115,0,123:38:7:99:0	0/0:0,99,184:33:0:99:0	0/1:106,0,139:39:0:97:0	0/0:0,87,177:29:0:96:0	0/0:0,126,192:42:0:99:0	0/0:0,81,185:27:0:90:0	0/0:0,190,213:63:0:99:0	0/0:0,135,213:45:0:99:0
Lg10_PrimaryAssembly	3223873	.	N	C,T	999	PASS	DP=610;VDB=0.0389;AF=0.464285714286,0.535714285714;AC1=32;DP4=0,0,292,315;MQ=20;FQ=-34.2;MPB=U;IUPAC=Y,C,T	GT:PL:DP:SP:GQ:RES	2/2:205,205,205,90,90,0:30:0:16:0	2/2:202,202,202,78,78,0:26:0:16:0	1/2:220,157,117,142,0,94:29:0:56:0	1/2:247,174,129,168,0,107:35:0:61:0	2/2:211,211,211,114,114,0:38:0:16:0	2/2:196,196,196,90,90,0:30:0:16:0	1/2:253,167,107,181,0,136:35:0:76:0	1/2:255,194,101,200,0,146:49:0:99:0	1/1:209,105,0,209,105,209:35:0:99:0	1/1:203,99,0,203,99,203:33:0:99:0	1/2:225,139,88,163,0,127:29:0:67:0	1/1:211,148,0,211,148,211:49:0:99:0	1/2:227,154,112,159,0,105:32:0:58:0	1/2:251,166,91,187,0,145:39:0:91:0	2/2:217,217,217,184,184,0:61:0:16:0	1/1:211,172,0,211,172,211:57:0:99:0
Lg10_PrimaryAssembly	3224425	.	G	A	46.1	PASS	DP=577;VDB=0.0086;AF=0.0714285714286;AC1=2;DP4=255,307,3,11;MQ=20;FQ=46.4;PV4=0.1,0.14,1,1;MPB=U	GT:PL:DP:SP:GQ:RES	0/0:0,111,207:37:0:99:0	0/0:0,84,201:28:0:93:0	0/0:0,108,212:36:0:99:0	0/0:0,108,215:36:0:99:0	0/0:0,105,207:35:0:99:0	0/0:0,102,211:34:0:99:0	0/0:0,105,207:35:0:99:0	0/0:0,132,219:44:0:99:0	0/0:0,102,192:34:0:99:0	0/1:45,0,107:18:14:36:0	0/1:55,0,128:22:0:46:0	0/0:0,111,199:37:0:99:0	0/0:0,66,188:22:0:75:0	0/0:0,57,180:19:0:66:0	0/0:0,211,213:70:0:99:0	0/0:0,208,217:69:0:99:0
Lg10_PrimaryAssembly	3240363	.	C	T	999	PASS	DP=585;VDB=0.0331;AF=0.0714285714286;AC1=2;DP4=248,299,14,19;MQ=20;FQ=999;PV4=0.86,1,1,1;MPB=U	GT:PL:DP:SP:GQ:RES	0/0:0,93,209:31:0:99:0	0/0:0,99,208:33:0:99:0	0/0:0,93,205:31:0:99:0	0/0:0,96,201:32:0:99:0	0/0:0,141,223:47:0:99:0	0/0:0,69,193:23:0:78:0	0/0:0,105,207:35:0:99:0	0/1:125,0,131:39:0:99:0	0/1:92,0,137:34:1:83:0	0/0:0,64,194:28:0:73:0	0/0:0,93,207:31:0:99:0	0/0:0,108,210:36:0:99:0	0/0:0,108,212:36:0:99:0	0/0:0,84,201:28:0:93:0	0/0:0,169,211:56:0:99:0	0/0:0,181,202:60:0:99:0
Lg10_PrimaryAssembly	3906345	.	G	A	999	mrd10;mrd15	DP=444;VDB=0.0332;AF=0.318181818182;AC1=10;DP4=131,193,51,59;MQ=20;FQ=999;PV4=0.31,1,1,1;MPB=U	GT:PL:DP:SP:GQ:RES	:131,27,0:9:0:21:0	0/1:136,0,66:28:0:72:0	0/1:66,0,130:28:4:66:0	0/1:108,0,141:42:7:99:0	1/1:189,60,0:20:0:54:0	:0,0,0:0:0:3:-1	0/0:0,93,210:31:0:93:0	0/1:140,0,72:30:0:78:0	0/0:0,57,187:19:0:57:0	0/0:0,63,191:21:0:63:0	:0,0,0:0:0:3:-1	0/1:109,0,132:34:0:99:0	0/0:0,87,203:29:0:87:0	0/0:0,90,208:30:0:90:0	0/0:0,151,206:50:0:99:0	0/0:0,190,223:63:0:99:0
Lg10_PrimaryAssembly	3907341	.	T	C	999	PASS	DP=464;VDB=0.0291;AF=0.214285714286;G3=0.7505,0.1245,0.125;HWE=0.0323;AC1=6;DP4=229,174,33,24;MQ=20;FQ=999;PV4=1,0.49,1,1;MPB=U	GT:PL:DP:SP:GQ:RES	0/1:119,0,82:29:2:91:0	0/0:0,96,185:32:0:99:0	0/0:0,72,193:24:0:75:0	0/0:0,87,193:29:0:90:0	0/1:29,0,140:26:2:26:0	1/1:176,51,0:17:0:42:0	0/0:0,72,161:24:0:75:0	0/0:0,96,190:32:0:99:0	0/0:0,87,194:29:0:90:0	0/0:0,72,189:24:0:75:0	1/1:176,51,0:17:0:42:0	0/0:0,102,199:34:0:99:0	0/0:0,75,202:25:0:78:0	0/0:0,66,188:22:0:69:0	0/0:0,163,207:54:0:99:0	0/0:0,126,200:42:0:99:0
Lg10_PrimaryAssembly	3907832	.	G	A	999	PASS	DP=571;VDB=0.0382;AF=0.0714285714286;AC1=2;DP4=271,263,12,17;MQ=20;FQ=999;PV4=0.35,1,1,1;MPB=U	GT:PL:DP:SP:GQ:RES	0/0:0,93,191:31:0:99:0	0/0:0,73,194:31:0:82:0	0/1:107,0,89:22:4:97:0	0/0:0,96,201:32:0:99:0	0/1:104,0,104:36:9:95:0	0/0:0,90,192:30:0:99:0	0/0:0,69,197:23:0:78:0	0/0:0,148,223:49:0:99:0	0/0:0,93,211:31:0:99:0	0/0:0,72,198:24:0:81:0	0/0:0,99,196:33:0:99:0	0/0:0,105,204:35:0:99:0	0/0:0,117,206:39:0:99:0	0/0:0,78,181:26:0:87:0	0/0:0,165,195:62:0:99:0	0/0:0,178,219:59:0:99:0
Lg10_PrimaryAssembly	3908287	.	N	A,G	999	PASS	DP=409;VDB=0.0227;AF=0.892857142857,0.107142857143;AC1=32;DP4=0,0,209,195;MQ=20;FQ=-41.8;MPB=U;IUPAC=R,A,G	GT:PL:DP:SP:GQ:RES	1/1:202,75,0,202,75,202:25:0:99:0	1/2:201,120,75,142,0,115:24:0:69:0	1/1:205,90,0,205,90,205:30:0:99:0	1/1:181,69,0,181,69,181:23:0:93:0	1/1:181,54,0,181,54,181:18:0:78:0	1/1:183,54,0,183,54,183:18:0:78:0	1/1:198,81,0,198,81,198:27:0:99:0	1/1:198,81,0,198,81,198:27:0:99:0	1/1:188,72,0,188,72,188:24:0:96:0	1/1:177,54,0,177,54,177:18:0:78:0	1/1:209,90,0,209,90,209:30:0:99:0	1/1:164,60,0,164,60,164:20:0:84:0	1/2:183,97,55,137,0,116:21:0:66:0	1/2:208,139,109,127,0,91:22:0:54:0	2/2:208,208,208,108,108,0:36:0:24:0	1/1:201,123,0,201,123,201:41:0:99:0
Lg10_PrimaryAssembly	3909771	.	N	T,C	999	PASS	DP=475;VDB=0.0387;AF=0.714285714286,0.285714285714;AC1=32;DP4=0,0,219,251;MQ=20;FQ=-37.6;MPB=U;IUPAC=Y,C,T	GT:PL:DP:SP:GQ:RES	1/1:195,78,0,195,78,195:26:0:97:0	1/1:171,66,0,171,66,171:22:0:85:0	2/2:204,201,198,90,73,0:31:0:22:0	1/2:244,162,114,167,0,122:31:0:67:0	2/2:207,207,207,90,90,0:30:0:19:0	1/1:188,63,0,188,63,188:21:0:82:0	1/2:236,152,104,163,0,124:29:0:67:0	1/1:191,66,0,191,66,191:22:0:85:0	1/2:199,113,73,143,0,116:22:0:59:0	1/1:194,66,0,194,66,194:22:0:85:0	1/1:205,90,0,205,90,205:30:0:99:0	1/2:245,177,135,159,0,99:34:0:61:0	1/1:184,57,0,184,57,184:19:0:76:0	1/1:188,63,0,188,63,188:21:0:82:0	1/1:202,190,0,202,190,202:63:0:99:0	2/2:213,213,213,141,141,0:47:0:19:0
Lg10_PrimaryAssembly	3917986	.	N	G,T	999	PASS	DP=479;VDB=0.0388;AF=0.892857142857,0.107142857143;AC1=32;DP4=0,0,225,253;MQ=20;FQ=-47.9;MPB=U;IUPAC=K,G,T	GT:PL:DP:SP:GQ:RES	1/1:211,96,0,211,96,211:32:0:99:0	1/2:233,145,97,162,0,126:28:0:78:0	1/1:177,54,0,177,54,177:18:0:84:0	1/1:212,117,0,212,117,212:39:0:99:0	1/1:201,75,0,201,75,201:25:0:99:0	1/1:188,66,0,188,66,188:22:0:96:0	1/1:166,48,0,166,48,166:16:0:78:0	1/1:213,123,0,213,123,213:41:0:99:0	1/1:189,60,0,189,60,189:20:0:90:0	1/1:169,48,0,169,48,169:16:0:78:0	1/1:173,81,0,173,81,173:27:0:99:0	1/1:207,105,0,207,105,207:35:0:99:0	1/2:242,176,137,154,0,94:33:0:69:0	1/2:226,147,102,154,0,115:28:0:75:0	2/2:216,212,206,154,118,0:53:0:36:0	1/1:202,135,0,202,135,202:45:0:99:0
Lg10_PrimaryAssembly	3919448	.	G	A	999	PASS	DP=587;VDB=0.0384;AF=0.142857142857;AC1=4;DP4=286,218,47,30;MQ=20;FQ=999;PV4=0.54,0.053,1,1;MPB=U	GT:PL:DP:SP:GQ:RES	0/0:0,135,199:45:0:99:0	0/0:0,66,188:22:0:71:0	0/1:104,0,118:34:1:99:0	0/0:0,129,213:43:0:99:0	1/1:205,111,0:37:0:99:0	0/0:0,96,201:32:0:99:0	0/0:0,108,187:37:0:99:0	0/0:0,103,182:41:0:99:0	0/0:0,76,193:32:0:81:0	0/0:0,70,139:30:0:75:0	0/0:0,102,178:34:0:99:0	0/1:109,0,133:39:3:99:0	0/0:0,84,189:28:0:89:0	0/0:0,81,205:27:0:86:0	0/0:0,114,207:38:0:99:0	0/0:0,165,203:62:0:99:0
Lg10_PrimaryAssembly	4224414	.	N	T,C,A	999	mrd10;mrd15	DP=429;VDB=0.0356;AF=0.538461538462,0.461538461538;AC1=32;DP4=0,0,187,239;MQ=20;FQ=-33.6;MPB=U;IUPAC=Y,C,T	GT:PL:DP:SP:GQ:RES	2/2:212,212,212,99,99,0,212,212,99,212:33:0:15:0	1/1:212,96,0,212,96,212,212,96,212,212:32:0:99:0	1/1:164,42,0,164,42,164,164,42,164,164:14:0:57:0	1/2:248,164,113,171,0,126,248,164,171,248:32:0:66:0	1/2:242,172,124,160,0,109,242,172,160,242:33:0:63:0	1/1:134,30,0,134,30,134,134,30,134,134:10:0:45:0	1/1:202,75,0,202,75,202,202,75,202,202:25:0:90:0	1/1:202,120,0,202,120,202,202,120,202,202:40:0:99:0	1/2:192,116,83,132,0,102,192,116,132,192:21:0:48:0	2/2:176,176,176,51,51,0,176,176,51,176:17:0:15:0	:57,57,57,9,9,0,57,57,9,57:3:0:15:0	2/2:176,172,169,60,43,0,176,172,60,176:21:0:18:0	1/2:226,143,101,153,0,116,226,143,153,226:26:0:57:0	2/2:166,166,166,42,42,0,166,166,42,166:14:0:15:0	1/1:214,163,0,214,163,214,214,163,214,214:54:0:99:0	2/2:210,210,210,151,151,0,209,209,132,206:51:0:15:0
Lg10_PrimaryAssembly	4225515	.	A	G	97.3	mrd10;mrd15	DP=227;VDB=0.0374;AF=0.0625;AC1=1;DP4=62,142,8,11;MQ=20;FQ=97.4;PV4=0.31,1,1,1;MPB=U	GT:PL:DP:SP:GQ:RES	0/0:0,33,131:11:0:45:0	:0,18,99:6:0:30:0	0/0:0,36,135:12:0:48:0	0/0:0,39,137:13:0:51:0	:0,24,116:8:0:36:0	:0,24,104:8:0:36:0	0/0:0,39,149:13:0:51:0	0/1:139,0,44:27:7:62:0	0/0:0,45,162:15:0:57:0	:0,24,116:8:0:36:0	:0,0,0:0:0:12:-1	0/0:0,33,130:11:0:45:0	0/0:0,39,137:13:0:51:0	:0,12,70:4:0:24:0	0/0:0,187,225:62:0:99:0	0/0:0,36,146:12:0:48:0
Lg10_PrimaryAssembly	4229365	.	T	C	999	mrd10;mrd15	DP=370;VDB=0.0303;AF=0.272727272727;AC1=13;DP4=119,137,61,45;MQ=20;FQ=999;PV4=0.065,1,1,0.44;MPB=U	GT:PL:DP:SP:GQ:RES	0/1:80,0,123:26:7:81:0	0/0:0,102,207:34:0:99:0	0/0:0,81,173:27:0:80:0	0/1:117,0,79:22:2:84:0	0/1:63,0,141:31:6:64:0	0/0:0,45,168:15:0:44:0	0/0:0,66,188:22:0:65:0	0/0:0,99,208:33:0:98:0	0/1:80,0,131:27:0:81:0	:109,24,0:8:0:19:0	:0,0,0:0:0:3:-1	0/1:117,0,4:17:11:9:0	0/1:77,0,109:24:17:78:0	:121,24,0:8:0:19:0	0/0:0,141,216:47:0:99:0	1/1:170,63,0:21:0:58:0
Lg10_PrimaryAssembly	4229470	.	T	C	999	mrd10;mrd15	DP=335;VDB=0.0352;AF=0.730769230769;G3=0.2,0.2,0.6;HWE=0.046;AC1=23;DP4=53,56,116,101;MQ=20;FQ=999;PV4=0.41,0.061,1,0.31;MPB=U	GT:PL:DP:SP:GQ:RES	1/1:176,72,0:24:0:73:0	0/1:102,0,122:29:0:99:0	0/0:0,75,201:25:0:68:0	1/1:181,78,0:26:0:79:0	1/1:195,78,0:26:0:79:0	0/0:0,39,154:13:0:32:0	1/1:108,30,0:10:0:31:0	0/1:124,0,76:24:0:75:0	0/1:33,0,116:18:2:40:0	1/1:187,63,0:21:0:64:0	:0,0,0:0:0:3:-1	1/1:134,39,0:13:0:40:0	1/1:193,63,0:21:0:64:0	1/1:137,33,0:11:0:34:0	0/0:0,99,205:33:0:92:0	1/1:198,96,0:32:0:97:0
Lg10_PrimaryAssembly	4229709	.	C	A	999	mrd10;mrd15	DP=378;VDB=0.0380;AF=0.333333333333;AC1=13;DP4=119,136,50,64;MQ=20;FQ=999;PV4=0.65,0.34,1,0.24;MPB=U	GT:PL:DP:SP:GQ:RES	0/0:0,105,214:35:0:99:0	0/0:0,69,198:23:0:68:0	0/0:0,81,198:27:0:80:0	0/1:112,0,119:29:0:99:0	0/1:88,0,96:19:0:89:0	0/0:0,42,165:14:0:41:0	0/0:0,54,181:18:0:53:0	0/0:0,111,205:37:0:99:0	0/1:70,0,140:30:2:71:0	1/1:180,75,0:25:0:70:0	:0,0,0:0:0:3:-1	:104,24,0:8:0:19:0	0/1:94,0,62:18:13:67:0	1/1:127,30,0:10:0:25:0	0/0:0,148,201:49:0:99:0	1/1:201,81,0:27:0:76:0
Lg10_PrimaryAssembly	4704461	.	C	T	145	mrd10;mrd15	DP=372;VDB=0.0336;AF=0.0384615384615;AC1=3;DP4=162,182,15,8;MQ=20;FQ=145;PV4=0.13,0.16,1,0.29;MPB=U	GT:PL:DP:SP:GQ:RES	0/1:104,0,123:33:0:97:0	0/0:0,48,172:16:0:55:0	0/0:0,63,193:21:0:70:0	0/0:0,66,183:22:0:73:0	0/0:0,57,182:19:0:64:0	0/0:0,51,180:17:0:58:0	0/0:0,60,187:20:0:67:0	0/0:0,81,205:27:0:88:0	0/0:0,78,195:26:0:85:0	0/0:0,39,160:13:0:46:0	:109,24,0:8:0:11:0	0/0:0,81,205:27:0:88:0	0/0:0,66,192:22:0:73:0	0/0:0,66,194:22:0:73:0	0/0:0,108,206:36:0:99:0	0/0:0,114,211:38:0:99:0
Lg10_PrimaryAssembly	4704643	.	N	C,A	999	PASS	DP=403;VDB=0.0362;AF=0.535714285714,0.464285714286;AC1=32;DP4=0,0,188,211;MQ=20;FQ=-36.7;MPB=U;IUPAC=M,A,C	GT:PL:DP:SP:GQ:RES	1/1:209,90,0,209,90,209:30:0:99:0	1/2:198,117,81,135,0,108:21:0:55:0	2/2:170,170,170,63,63,0:21:0:19:0	1/2:240,175,136,156,0,90:35:0:58:0	1/2:202,145,108,128,0,85:26:0:56:0	1/2:167,98,74,107,0,86:15:0:43:-1	1/2:203,142,115,118,0,79:22:0:46:0	1/2:212,145,97,142,0,106:28:0:67:0	2/2:176,176,176,48,48,0:16:0:19:0	2/2:182,182,182,57,57,0:19:0:19:0	1/1:156,51,0,156,51,156:17:0:70:0	1/2:228,141,93,162,0,125:28:0:67:0	1/1:184,57,0,184,57,184:19:0:76:0	1/1:193,63,0,193,63,193:21:0:82:0	1/1:214,105,0,214,105,214:35:0:99:0	1/1:214,138,0,214,138,214:46:0:99:0
Lg10_PrimaryAssembly	4704699	.	C	T	999	PASS	DP=432;VDB=0.0298;AF=0.142857142857;AC1=4;DP4=208,171,25,28;MQ=20;FQ=999;PV4=0.31,0.053,1,1;MPB=U	GT:PL:DP:SP:GQ:RES	0/1:122,0,77:25:10:88:0	0/0:0,84,193:28:0:89:0	0/0:0,84,184:28:0:89:0	0/0:0,117,208:39:0:99:0	0/1:89,0,114:27:9:84:0	0/0:0,50,176:23:0:55:0	0/0:0,60,190:20:0:65:0	0/0:0,84,194:28:0:89:0	0/0:0,63,191:21:0:68:0	0/0:0,69,183:23:0:74:0	0/0:0,45,162:15:0:50:0	0/0:0,54,183:18:0:59:0	0/1:115,0,106:28:2:99:0	0/1:109,0,55:17:2:66:0	0/0:0,138,199:46:0:99:0	0/0:0,138,201:46:0:99:0
Lg10_PrimaryAssembly	4704917	.	G	A	999	PASS	DP=497;VDB=0.0353;AF=0.214285714286;AC1=6;DP4=231,181,41,40;MQ=20;FQ=999;PV4=0.39,1,1,1;MPB=U	GT:PL:DP:SP:GQ:RES	0/0:0,93,195:31:0:96:0	0/1:115,0,101:28:0:99:0	0/1:74,0,122:23:4:71:0	0/0:0,81,194:27:0:84:0	0/0:0,93,199:31:0:96:0	0/1:113,0,96:24:2:99:0	0/1:114,0,79:26:7:88:0	0/1:123,0,132:41:1:99:0	0/0:0,75,175:25:0:78:0	0/1:79,0,115:23:4:76:0	0/0:0,90,176:30:0:93:0	0/0:0,84,189:28:0:87:0	0/0:0,99,193:33:0:99:0	0/0:0,66,177:22:0:69:0	0/0:0,132,216:44:0:99:0	0/0:0,172,210:57:0:99:0
Lg10_PrimaryAssembly	4705641	.	N	T,C	999	PASS	DP=607;VDB=0.0381;AF=0.5,0.5;AC1=32;DP4=0,0,296,309;MQ=20;FQ=-36.7;MPB=U;IUPAC=Y,C,T	GT:PL:DP:SP:GQ:RES	1/1:198,105,0,198,105,198:35:0:99:0	1/2:255,201,128,201,0,135:46:0:92:0	2/2:214,214,214,114,114,0:38:0:19:0	1/2:251,182,119,190,0,123:43:0:82:0	1/2:235,155,85,174,0,135:36:0:89:0	1/2:192,136,108,121,0,70:26:0:47:0	1/2:236,147,93,168,0,132:30:0:73:0	1/2:255,195,144,185,0,104:44:0:70:0	2/2:214,214,214,105,105,0:35:0:19:0	2/2:205,205,205,81,81,0:27:0:19:0	1/2:245,159,105,172,0,130:32:0:73:0	1/2:251,197,137,184,0,102:47:0:79:0	1/1:196,90,0,196,90,196:30:0:99:0	1/1:191,78,0,191,78,191:26:0:97:0	1/1:206,181,0,206,181,206:60:0:99:0	1/1:204,151,0,204,151,204:50:0:99:0
Lg10_PrimaryAssembly	4705907	.	N	T,C	999	PASS	DP=593;VDB=0.0364;AF=0.714285714286,0.285714285714;AC1=32;DP4=0,0,292,300;MQ=20;FQ=-38.7;MPB=U;IUPAC=Y,C,T	GT:PL:DP:SP:GQ:RES	1/1:208,108,0,208,108,208:36:0:99:0	1/2:244,173,110,172,0,124:37:0:84:0	1/1:204,102,0,204,102,204:34:0:99:0	1/2:228,133,70,172,0,141:31:0:84:0	1/1:206,96,0,206,96,206:32:0:99:0	1/2:240,148,88,175,0,139:32:0:81:0	1/2:219,163,124,135,0,87:29:0:60:0	1/2:255,188,119,196,0,139:42:0:90:0	1/1:206,96,0,206,96,206:32:0:99:0	1/1:194,84,0,194,84,194:28:0:99:0	1/1:204,96,0,204,96,204:32:0:99:0	1/2:255,201,144,192,0,114:45:0:78:0	1/2:229,140,80,169,0,136:31:0:81:0	1/2:221,137,95,151,0,118:25:0:63:0	2/2:201,201,201,190,190,0:63:0:21:0	2/2:214,214,214,190,190,0:63:0:21:0
Lg10_PrimaryAssembly	4707142	.	N	A,G	999	PASS	DP=472;VDB=0.0328;AF=0.464285714286,0.535714285714;AC1=32;DP4=0,0,227,242;MQ=20;FQ=-35.8;MPB=U;IUPAC=R,A,G	GT:PL:DP:SP:GQ:RES	1/1:184,57,0,184,57,184:19:0:74:0	1/2:218,163,136,123,0,66:28:0:44:0	2/2:203,203,203,81,81,0:27:0:18:0	1/2:255,193,142,178,0,103:42:0:68:0	1/2:209,158,128,122,0,68:28:0:47:0	1/2:150,132,123,46,0,6:16:0:26:0	1/2:183,99,54,140,0,116:23:0:62:0	1/2:229,168,129,144,0,90:31:0:56:0	2/2:215,215,215,114,114,0:38:0:18:0	2/2:189,189,189,72,72,0:24:0:18:0	2/2:199,196,193,81,64,0:28:0:20:0	1/2:224,153,116,141,0,99:26:0:54:0	1/1:201,78,0,201,78,201:26:0:95:0	1/1:192,75,0,192,75,192:25:0:92:0	1/1:205,163,0,205,163,205:54:0:99:0	1/1:199,102,0,199,102,199:34:0:99:0
Lg10_PrimaryAssembly	4708012	.	T	C	999	PASS	DP=566;VDB=0.0379;AF=0.0714285714286;AC1=2;DP4=304,227,15,16;MQ=20;FQ=999;PV4=0.36,0.39,1,1;MPB=U	GT:PL:DP:SP:GQ:RES	0/0:0,120,193:40:0:99:0	0/0:0,93,186:31:0:99:0	0/0:0,78,195:26:0:87:0	0/0:0,138,206:46:0:99:0	0/0:0,102,190:34:0:99:0	0/0:0,87,200:29:0:96:0	0/0:0,78,174:26:0:87:0	0/0:0,93,186:31:0:99:0	0/0:0,90,176:30:0:99:0	0/0:0,69,190:23:0:78:0	0/0:0,120,196:40:0:99:0	0/0:0,135,199:45:0:99:0	0/1:135,0,86:32:0:99:0	0/1:104,0,84:20:2:94:0	0/0:0,157,207:52:0:99:0	0/0:0,172,206:57:0:99:0
Lg10_PrimaryAssembly	5419248	.	T	C	999	mrd10;mrd15	DP=451;VDB=0.0327;AF=0.346153846154;AC1=9;DP4=180,182,48,37;MQ=20;FQ=999;PV4=0.28,0.39,1,1;MPB=U	GT:PL:DP:SP:GQ:RES	0/1:82,0,128:26:2:81:0	1/1:177,54,0:18:0:47:0	0/0:0,72,182:24:0:73:0	0/1:89,0,122:30:8:88:0	0/1:92,0,112:24:2:91:0	0/0:0,102,208:34:0:99:0	0/1:32,0,125:19:5:31:0	1/1:175,51,0:17:0:44:0	0/0:0,52,172:24:0:53:0	0/0:0,81,203:27:0:82:0	:0,0,0:0:0:3:-1	0/0:0,99,213:33:0:99:0	0/1:43,0,125:35:0:42:0	0/0:0,78,181:26:0:79:0	0/0:0,169,214:56:0:99:0	0/0:0,163,207:54:0:99:0
Lg10_PrimaryAssembly	5419260	.	G	A	22.3	mrd10;mrd15	DP=442;VDB=0.0021;AF=0.0384615384615;AC1=1;DP4=219,205,4,4;MQ=20;FQ=22.4;PV4=1,1,1,1;MPB=U	GT:PL:DP:SP:GQ:RES	0/1:64,0,128:24:0:52:-1	0/0:0,51,176:17:0:63:-1	0/0:0,81,190:27:0:93:0	0/0:0,96,190:32:0:99:-1	0/0:0,69,176:23:0:81:0	0/0:0,96,200:32:0:99:0	0/0:0,51,174:17:0:63:-1	0/0:0,51,179:17:0:63:0	0/0:0,69,188:23:0:81:0	0/0:0,81,205:27:0:93:0	:0,0,0:0:0:12:-1	0/0:0,87,199:29:0:99:0	0/0:0,96,185:32:0:99:0	0/0:0,78,186:26:0:90:0	0/0:0,172,212:57:0:99:0	0/0:0,148,201:49:0:99:0
Lg10_PrimaryAssembly	5420028	.	G	A	999	mrd10;mrd15	DP=554;VDB=0.0358;AF=0.307692307692;AC1=8;DP4=221,182,68,77;MQ=20;FQ=999;PV4=0.12,0.38,1,1;MPB=U	GT:PL:DP:SP:GQ:RES	0/0:0,129,206:43:0:99:0	1/1:210,117,0:39:0:99:0	0/0:0,99,200:33:0:99:0	0/1:117,0,130:36:0:99:0	0/1:122,0,39:35:4:46:0	0/0:0,108,189:36:0:99:0	0/1:108,0,82:21:4:89:0	1/1:212,117,0:39:0:99:0	0/0:0,81,194:27:0:82:0	0/0:0,93,191:31:0:94:0	:0,0,0:0:0:3:-1	0/0:0,78,198:26:0:79:0	0/1:86,0,132:33:11:85:0	0/0:0,81,201:27:0:82:0	0/0:0,202,208:67:0:99:0	0/0:0,166,200:55:0:99:0
Lg10_PrimaryAssembly	5421887	.	C	A	999	mrd10;mrd15	DP=479;VDB=0.0404;AF=0.153846153846;AC1=4;DP4=201,214,33,25;MQ=20;FQ=999;PV4=0.26,0.25,1,1;MPB=U	GT:PL:DP:SP:GQ:RES	0/0:0,90,187:31:0:95:0	0/0:0,42,164:14:0:47:0	0/0:0,66,192:22:0:71:0	0/0:0,96,190:32:0:99:0	0/0:0,99,195:33:0:99:0	1/1:200,99,0:33:0:88:0	0/0:0,84,203:28:0:89:0	0/0:0,111,202:37:0:99:0	0/0:0,108,206:36:0:99:0	0/0:0,84,201:28:0:89:0	:0,0,0:0:0:6:-1	0/1:101,0,117:26:0:96:0	0/0:0,99,210:33:0:99:0	0/1:75,0,125:28:9:70:0	0/0:0,151,212:50:0:99:0	0/0:0,126,212:42:0:99:0
Lg10_PrimaryAssembly	5422777	.	A	G	999	mrd10;mrd15	DP=466;VDB=0.0347;AF=0.5;AC1=14;DP4=164,131,88,67;MQ=20;FQ=999;PV4=0.84,1,1,1;MPB=U	GT:PL:DP:SP:GQ:RES	0/0:0,117,194:39:0:99:0	1/1:193,90,0:30:0:86:0	0/0:0,51,180:30:3:49:0	0/1:114,0,94:26:3:98:0	0/1:51,0,133:26:4:53:0	1/1:189,75,0:25:0:71:0	0/1:46,0,98:17:13:48:0	1/1:163,66,0:22:0:62:0	0/1:100,0,100:22:0:99:0	0/0:0,78,191:26:0:76:0	:0,0,0:0:0:3:-1	0/1:78,0,141:34:1:80:0	0/1:61,0,123:28:0:63:0	0/1:116,0,117:30:0:99:0	0/0:0,132,191:51:0:99:0	0/0:0,132,213:44:0:99:0
Lg10_PrimaryAssembly	5424975	.	A	G	999	mrd10;mrd15	DP=528;VDB=0.0389;AF=0.0769230769231;AC1=2;DP4=282,215,15,13;MQ=20;FQ=999;PV4=0.85,0.39,1,1;MPB=U	GT:PL:DP:SP:GQ:RES	0/0:0,93,169:31:0:99:0	0/0:0,129,186:43:0:99:0	0/0:0,75,168:25:0:84:0	0/0:0,117,203:39:0:99:0	0/0:0,126,205:42:0:99:0	0/0:0,78,174:26:0:87:0	0/0:0,102,208:34:0:99:0	0/0:0,72,192:24:0:81:0	0/0:0,105,194:35:0:99:0	0/1:109,0,26:16:6:41:0	:0,3,20:1:0:12:0	0/1:123,0,107:30:1:99:0	0/0:0,123,198:41:0:99:0	0/0:0,60,189:20:0:69:0	0/0:0,187,214:62:0:99:0	0/0:0,169,205:56:0:99:0
Lg10_PrimaryAssembly	5738333	.	N	A,G,T	999	PASS	DP=412;VDB=0.0385;AF=0.535714285714,0.464285714286;AC1=32;DP4=0,0,265,143;MQ=20;FQ=-37.6;MPB=U;IUPAC=R,A,G	GT:PL:DP:SP:GQ:RES	2/2:200,200,200,99,99,0,200,200,99,200:33:0:19:0	1/2:205,135,96,137,0,101,205,135,137,205:25:0:58:0	1/2:186,125,101,110,0,76,186,125,110,186:19:0:43:0	1/2:222,154,118,143,0,95,222,154,143,222:28:0:55:0	2/2:189,185,182,75,58,0,189,185,75,189:26:0:22:0	1/2:202,127,91,139,0,103,202,127,139,202:24:0:55:0	1/2:133,77,44,93,0,78,133,77,93,133:16:0:52:0	1/1:152,99,0,152,99,152,152,99,152,152:33:0:99:0	2/2:172,172,172,72,72,0,171,171,56,168:25:0:19:0	1/1:155,60,0,155,60,155,155,60,155,155:20:0:79:0	1/1:170,48,0,170,48,170,170,48,170,170:16:0:67:0	1/2:193,135,108,119,0,74,193,135,119,193:24:0:46:0	1/1:189,93,0,189,93,189,189,93,189,189:31:0:99:0	1/2:206,147,117,121,0,79,206,147,121,206:24:0:49:0	1/1:165,84,0,165,84,165,165,84,165,165:28:0:99:0	1/1:185,108,0,185,108,185,185,108,185,185:36:0:99:0
Lg10_PrimaryAssembly	5738680	.	N	A,G	999	PASS	DP=474;VDB=0.0382;AF=0.464285714286,0.535714285714;AC1=32;DP4=0,0,240,229;MQ=20;FQ=-35.3;MPB=U;IUPAC=R,A,G	GT:PL:DP:SP:GQ:RES	2/2:186,186,186,93,93,0:31:0:17:0	1/2:252,168,96,188,0,143:39:0:89:0	1/2:159,113,73,104,0,77:22:0:57:0	1/2:221,158,128,130,0,82:26:0:47:0	2/2:198,198,198,75,75,0:25:0:17:-1	1/2:185,133,112,99,0,63:19:0:38:0	1/2:208,144,114,129,0,84:25:0:47:0	1/1:202,93,0,202,93,202:31:0:99:0	2/2:210,210,210,96,96,0:32:0:17:0	1/1:160,75,0,160,75,160:25:0:92:0	2/2:203,203,203,81,81,0:27:0:17:0	1/2:212,141,108,135,0,95:24:0:50:0	1/1:205,90,0,205,90,205:30:0:99:0	1/2:182,100,67,128,0,107:18:0:50:0	1/1:201,163,0,201,163,201:54:0:99:0	1/1:201,123,0,201,123,201:41:0:99:0
Lg10_PrimaryAssembly	5740182	.	N	A,G	999	mrd10;mrd15	DP=359;VDB=0.0299;AF=0.6,0.4;AC1=32;DP4=0,0,74,171;MQ=20;FQ=-36.9;MPB=U;IUPAC=R,A,G	GT:PL:DP:SP:GQ:RES	:63,43,37,30,0,21:5:0:25:-1	:103,73,64,49,0,31:9:0:28:0	:90,48,33,59,0,50:8:0:34:-1	1/2:137,77,41,97,0,82:17:0:55:-1	2/2:151,151,151,42,42,0:14:0:19:-1	1/2:181,93,45,141,0,120:23:0:67:0	1/1:129,36,0,114,2,108:14:0:55:-1	1/1:174,66,0,174,66,174:22:0:85:0	:79,73,70,15,2,0:6:0:22:0	1/1:163,51,0,163,51,163:17:0:70:0	2/2:136,136,136,39,39,0:13:0:19:-1	1/2:156,83,50,113,0,95:17:0:52:0	1/1:92,42,0,92,42,92:14:0:61:-1	1/2:116,49,22,90,0,81:12:0:46:-1	1/1:201,93,0,201,93,201:31:0:99:-1	1/1:185,69,0,185,69,185:23:0:88:-1
Lg10_PrimaryAssembly	5740860	.	N	C,T	999	PASS	DP=579;VDB=0.0389;AF=0.857142857143,0.142857142857;AC1=32;DP4=0,0,305,268;MQ=20;FQ=-41.8;MPB=U;IUPAC=Y,C,T	GT:PL:DP:SP:GQ:RES	1/2:248,172,118,181,0,121:38:0:78:0	1/1:210,111,0,210,111,210:37:0:99:0	1/1:194,66,0,194,66,194:22:0:90:0	1/1:215,135,0,215,135,215:45:0:99:0	2/2:188,188,188,87,87,0:29:0:24:0	1/2:191,142,115,110,0,65:24:0:51:0	1/1:194,96,0,194,96,194:32:0:99:0	1/1:193,114,0,193,114,193:38:0:99:0	1/1:200,102,0,200,102,200:34:0:99:0	1/1:188,87,0,188,87,188:29:0:99:0	1/1:205,87,0,205,87,205:29:0:99:0	1/1:216,169,0,216,169,216:56:0:99:0	1/1:192,96,0,192,96,192:32:0:99:0	1/1:188,72,0,188,72,188:24:0:96:0	1/1:208,166,0,208,166,208:55:0:99:0	1/1:205,148,0,205,148,205:49:0:99:0
Lg10_PrimaryAssembly	5744337	.	C	T	999	mrd10;mrd15	DP=285;VDB=0.0359;AF=0.333333333333;AC1=15;DP4=87,98,45,43;MQ=20;FQ=999;PV4=0.6,0.3,1,0.29;MPB=U	GT:PL:DP:SP:GQ:RES	0/0:0,78,198:26:0:75:0	0/0:0,11,138:17:0:9:-1	0/1:27,0,114:17:14:30:-1	0/1:37,0,129:23:0:40:0	0/0:0,78,201:26:0:75:0	0/1:32,0,121:20:5:35:-1	0/1:56,0,109:17:2:59:0	1/1:139,33,0:11:0:30:0	0/0:0,81,203:27:0:78:0	:109,21,0:7:0:18:0	0/0:0,37,167:19:0:34:0	0/1:58,0,103:16:0:61:0	:77,1,0:7:0:4:0	0/1:28,0,83:10:0:31:-1	1/1:160,42,0:14:0:39:-1	1/1:176,48,0:16:0:45:0
Lg10_PrimaryAssembly	6103492	.	G	T	999	mrd10;mrd15	DP=410;VDB=0.0311;AF=0.153846153846;AC1=4;DP4=171,181,26,23;MQ=20;FQ=999;PV4=0.65,0.49,1,1;MPB=U	GT:PL:DP:SP:GQ:RES	0/0:0,57,157:19:0:62:0	0/0:0,72,194:24:0:77:0	0/0:0,69,195:23:0:74:0	0/1:139,0,99:35:1:99:0	0/1:95,0,111:26:6:90:0	0/0:0,54,183:18:0:59:0	0/0:0,69,195:23:0:74:0	0/0:0,99,203:33:0:99:0	0/1:80,0,130:27:0:75:0	0/0:0,60,187:20:0:65:0	:0,18,99:6:0:23:0	0/0:0,84,193:28:0:89:0	0/1:33,0,120:18:2:28:0	0/0:0,60,189:20:0:65:0	0/0:0,138,199:53:0:99:0	0/0:0,84,198:28:0:89:0
Lg10_PrimaryAssembly	6106513	.	N	C,T	999	PASS	DP=536;VDB=0.0380;AF=0.714285714286,0.285714285714;AC1=32;DP4=0,0,236,292;MQ=20;FQ=-38.7;MPB=U;IUPAC=Y,C,T	GT:PL:DP:SP:GQ:RES	1/1:216,111,0,216,111,216:37:0:99:0	1/1:204,93,0,204,93,204:31:0:99:0	1/2:238,152,104,164,0,125:29:0:69:0	1/1:197,108,0,197,108,197:36:0:99:0	1/2:248,173,116,188,0,122:41:0:78:0	1/1:195,69,0,195,69,195:23:0:90:0	1/1:171,51,0,171,51,171:17:0:72:0	1/2:254,179,125,183,0,119:39:0:75:0	1/2:224,146,107,148,0,109:26:0:60:0	2/2:196,196,196,69,69,0:23:0:21:0	1/1:184,54,0,184,54,184:18:0:75:0	1/2:255,201,119,213,0,141:51:0:99:0	1/1:207,105,0,207,105,207:35:0:99:0	1/2:210,126,86,145,0,115:23:0:61:0	2/2:215,215,215,154,154,0:51:0:21:0	1/1:208,144,0,208,144,208:48:0:99:0
Lg10_PrimaryAssembly	6106896	.	N	C,T	999	PASS	DP=542;VDB=0.0381;AF=0.75,0.25;AC1=32;DP4=0,0,270,268;MQ=20;FQ=-38.7;MPB=U;IUPAC=Y,C,T	GT:PL:DP:SP:GQ:RES	2/2:206,206,206,108,108,0:36:0:21:0	1/1:203,108,0,203,108,203:36:0:99:0	1/2:220,138,90,153,0,120:27:0:69:0	1/1:210,114,0,210,114,210:38:0:99:0	1/1:195,93,0,193,76,190:32:0:99:0	1/1:191,63,0,191,63,191:21:0:84:0	1/2:238,166,121,160,0,109:32:0:66:0	1/2:254,184,136,173,0,107:38:0:69:0	1/1:201,129,0,201,129,201:43:0:99:0	1/1:195,75,0,195,75,195:25:0:96:0	1/1:170,54,0,170,54,170:18:0:75:0	1/2:255,176,119,179,0,128:36:0:78:0	1/1:208,99,0,208,99,208:33:0:99:0	1/2:219,149,116,137,0,95:25:0:54:0	1/1:210,151,0,210,151,210:50:0:99:0	2/2:199,199,199,144,144,0:48:0:21:0
Lg10_PrimaryAssembly	6107693	.	G	A	999	mrd10;mrd15	DP=374;VDB=0.0372;AF=0.423076923077;G3=0.5612,0.1888,0.25;HWE=0.0196;AC1=11;DP4=143,106,70,48;MQ=20;FQ=999;PV4=0.82,1,1,1;MPB=U	GT:PL:DP:SP:GQ:RES	0/0:0,66,163:22:0:66:0	1/1:177,54,0:18:0:48:0	0/0:0,51,156:17:0:51:0	1/1:187,60,0:20:0:54:0	0/1:96,0,110:25:2:96:0	1/1:158,81,0:27:0:75:0	0/1:115,0,90:25:0:96:0	0/0:0,81,184:27:0:81:0	0/1:71,0,77:14:2:71:0	0/0:0,60,181:20:0:60:0	:0,12,70:4:0:12:0	0/0:0,69,197:23:0:69:0	1/1:189,60,0:20:0:54:0	0/0:0,63,193:21:0:63:0	0/0:0,120,207:40:0:99:0	0/0:0,132,182:44:0:99:0
Lg10_PrimaryAssembly	6385571	.	C	T	119	mrd10;mrd15	DP=489;VDB=0.0364;AF=0.0769230769231;AC1=2;DP4=225,234,12,12;MQ=20;FQ=119;PV4=1,1,1,1;MPB=U	GT:PL:DP:SP:GQ:RES	0/0:0,63,171:21:0:71:0	0/0:0,84,194:28:0:92:0	0/0:0,87,200:29:0:95:0	0/1:99,0,110:26:4:91:0	0/0:0,84,206:28:0:92:0	0/0:0,48,176:16:0:56:0	0/1:73,0,142:32:3:65:0	0/0:0,99,197:33:0:99:0	0/0:0,117,200:39:0:99:0	0/0:0,78,203:26:0:86:0	:0,0,0:0:0:9:-1	0/0:0,99,203:33:0:99:0	0/0:0,126,202:42:0:99:0	0/0:0,84,195:28:0:92:0	0/0:0,163,227:54:0:99:0	0/0:0,144,202:48:0:99:0
Lg10_PrimaryAssembly	6385694	.	N	G,A	999	mrd10;mrd15	DP=393;VDB=0.0392;AF=0.884615384615,0.115384615385;AC1=32;DP4=0,0,221,170;MQ=20;FQ=-38.7;MPB=U;IUPAC=R,A,G	GT:PL:DP:SP:GQ:RES	1/1:205,93,0,205,93,205:31:0:99:0	1/1:162,69,0,162,69,162:23:0:90:0	1/1:194,81,0,194,81,194:27:0:99:0	1/2:255,188,131,177,0,117:39:0:78:0	1/1:184,63,0,184,63,184:21:0:84:0	1/1:164,51,0,164,51,164:17:0:72:0	1/2:173,73,31,140,0,125:19:0:63:0	1/2:224,136,91,156,0,123:26:0:66:0	1/1:195,66,0,195,66,195:22:0:87:0	1/1:155,45,0,155,45,155:15:0:66:0	:0,0,0,0,0,0:0:0:21:-1	1/1:167,78,0,167,78,167:26:0:99:0	1/1:175,93,0,175,93,175:31:0:99:0	1/1:162,45,0,162,45,162:15:0:66:0	2/2:206,206,206,117,117,0:39:0:21:0	1/1:202,120,0,202,120,202:40:0:99:0
Lg10_PrimaryAssembly	6388496	.	G	A	40	PASS	DP=478;VDB=0.0362;AF=0.0357142857143;AC1=1;DP4=264,188,6,4;MQ=20;FQ=40.1;PV4=1,0.44,1,1;MPB=U	GT:PL:DP:SP:GQ:RES	0/0:0,75,181:25:0:87:-1	0/0:0,78,186:26:0:90:0	0/0:0,75,175:25:0:87:0	0/0:0,75,193:25:0:87:0	0/0:0,75,160:25:0:87:0	0/0:0,84,201:28:0:96:0	0/0:0,87,200:29:0:99:0	0/0:0,90,196:30:0:99:0	0/0:0,81,185:27:0:93:0	0/0:0,81,190:27:0:93:0	0/1:82,0,125:25:2:70:0	0/0:0,114,204:38:0:99:0	0/0:0,87,172:29:0:99:0	0/0:0,84,206:28:0:96:0	0/0:0,120,197:40:0:99:0	0/0:0,105,186:35:0:99:0
Lg10_PrimaryAssembly	6389058	.	N	G,A	999	mrd10;mrd15	DP=558;VDB=0.0356;AF=0.538461538462,0.461538461538;AC1=32;DP4=0,0,252,304;MQ=20;FQ=-35.9;MPB=U;IUPAC=R,A,G	GT:PL:DP:SP:GQ:RES	1/2:252,169,103,182,0,137:37:0:84:0	2/2:210,210,210,93,93,0:31:0:18:0	1/2:188,93,42,150,0,129:24:0:69:0	1/2:252,178,130,171,0,113:35:0:66:0	2/2:209,207,204,105,88,0:36:0:21:0	2/2:208,208,208,105,105,0:35:0:18:0	1/1:199,90,0,199,90,199:30:0:99:0	1/2:255,199,138,195,0,123:44:0:79:0	1/1:200,99,0,200,99,200:33:0:99:0	1/2:186,108,69,131,0,107:21:0:57:0	:98,18,0,98,18,98:6:0:36:0	1/2:255,184,123,186,0,129:39:0:79:0	1/1:203,87,0,203,87,203:29:0:99:0	1/1:173,81,0,173,81,173:27:0:99:0	1/1:212,190,0,211,171,208:64:0:99:0	2/2:209,209,209,196,196,0:65:0:18:0
Lg10_PrimaryAssembly	6389470	.	N	A,G	999	PASS	DP=485;VDB=0.0387;AF=0.785714285714,0.214285714286;AC1=32;DP4=0,0,253,230;MQ=20;FQ=-36.7;MPB=U;IUPAC=R,A,G	GT:PL:DP:SP:GQ:RES	1/1:203,87,0,203,87,203:29:0:99:0	1/1:211,93,0,211,93,211:31:0:99:0	1/1:204,87,0,204,87,204:29:0:99:0	1/2:215,156,111,161,0,92:38:0:64:0	1/1:203,81,0,203,81,203:27:0:99:0	1/1:195,75,0,195,75,195:25:0:94:0	2/2:198,198,198,81,81,0:27:0:19:0	1/2:226,156,120,142,0,97:27:0:55:0	1/1:195,78,0,195,78,195:26:0:97:0	1/1:178,57,0,178,57,178:19:0:76:0	2/2:172,172,172,57,57,0:19:0:19:0	1/1:203,123,0,203,123,203:41:0:99:0	1/1:205,93,0,205,93,205:31:0:99:0	1/1:162,45,0,162,45,162:15:0:64:0	2/2:206,206,206,187,187,0:62:0:19:0	1/1:191,111,0,191,111,191:37:0:99:0
Lg10_PrimaryAssembly	6704510	.	N	T,C	999	PASS	DP=503;VDB=0.0363;AF=0.607142857143,0.392857142857;AC1=32;DP4=0,0,270,205;MQ=20;FQ=-35.3;MPB=U;IUPAC=Y,C,T	GT:PL:DP:SP:GQ:RES	1/1:157,63,0,157,63,157:21:0:80:0	1/1:196,75,0,196,75,196:25:0:92:0	1/2:194,145,124,100,0,58:21:0:38:0	1/1:182,99,0,182,99,182:33:0:99:0	1/1:199,90,0,199,90,199:30:0:99:0	1/1:171,63,0,171,63,171:21:0:80:0	1/2:180,142,106,113,0,64:28:0:53:0	1/2:215,163,127,135,0,75:32:0:53:0	2/2:177,177,177,69,69,0:23:0:17:0	1/2:226,154,115,145,0,103:27:0:56:0	1/1:179,51,0,179,51,179:17:0:68:0	1/2:226,180,138,147,0,72:39:0:59:0	2/2:168,168,168,75,75,0:25:0:17:0	2/2:193,193,193,93,93,0:31:0:17:0	2/2:211,211,211,181,181,0:60:0:17:0	1/1:197,126,0,197,126,197:42:0:99:0
Lg10_PrimaryAssembly	6704907	.	N	A,G	999	mrd10;mrd15	DP=304;VDB=0.0255;AF=0.5,0.5;AC1=32;DP4=0,0,62,239;MQ=20;FQ=-32.3;MPB=U;IUPAC=R,A,G	GT:PL:DP:SP:GQ:RES	2/2:175,175,175,51,51,0:17:0:13:0	2/2:186,186,186,57,57,0:19:0:13:0	1/2:151,86,65,97,0,79:13:0:34:0	2/2:170,170,170,54,54,0:18:0:13:0	2/2:157,157,157,39,39,0:13:0:13:0	:91,91,91,18,18,0:6:0:13:0	1/2:135,86,61,96,0,65:18:0:38:0	1/2:186,131,98,126,0,77:27:0:46:0	1/1:141,63,0,141,63,141:21:0:76:0	1/1:115,27,0,108,10,105:10:0:40:0	:49,49,49,9,9,0:3:0:13:0	1/2:178,120,96,104,0,74:18:0:37:0	1/1:202,90,0,202,90,202:30:0:99:0	1/1:170,54,0,170,54,170:18:0:67:0	1/1:199,141,0,199,141,199:47:0:99:0	2/2:185,185,185,69,69,0:23:0:13:0
Lg10_PrimaryAssembly	6705817	.	C	T	999	PASS	DP=531;VDB=0.0282;AF=0.25;AC1=7;DP4=228,205,52,40;MQ=20;FQ=999;PV4=0.57,1,1,1;MPB=U	GT:PL:DP:SP:GQ:RES	0/1:125,0,106:31:0:99:0	0/0:0,75,197:25:0:78:0	0/1:76,0,130:27:4:73:0	0/1:82,0,106:29:0:79:0	0/0:0,96,201:32:0:99:0	0/0:0,84,178:28:0:87:0	1/1:177,87,0:29:0:78:0	0/1:79,0,149:43:3:76:0	0/0:0,105,207:35:0:99:0	0/0:0,66,194:22:0:69:0	0/0:0,45,146:15:0:48:0	0/0:0,126,203:42:0:99:0	0/0:0,69,188:23:0:72:0	0/1:84,0,120:24:2:81:0	0/0:0,151,195:50:0:99:0	0/0:0,211,208:70:0:99:0
Lg10_PrimaryAssembly	6706048	.	N	C,A	999	PASS	DP=572;VDB=0.0359;AF=0.571428571429,0.428571428571;AC1=32;DP4=0,0,289,280;MQ=20;FQ=-35.3;MPB=U;IUPAC=M,A,C	GT:PL:DP:SP:GQ:RES	1/2:229,153,111,153,0,111:28:0:59:0	1/1:205,87,0,205,87,205:29:0:99:0	1/1:202,120,0,202,120,202:40:0:99:0	1/2:249,188,146,168,0,84:42:0:59:0	1/1:200,84,0,200,84,200:28:0:99:0	1/1:210,102,0,210,102,210:34:0:99:0	1/2:241,177,141,149,0,86:33:0:53:0	1/1:205,96,0,205,96,205:32:0:99:0	2/2:195,195,195,93,93,0:31:0:17:0	1/2:180,110,80,123,0,93:20:0:47:0	2/2:204,204,204,96,96,0:32:0:17:0	1/2:255,178,112,192,0,137:40:0:83:0	2/2:198,198,198,96,96,0:32:0:17:0	1/2:219,134,82,159,0,126:28:0:69:0	2/2:207,207,207,163,163,0:54:0:17:0	1/1:208,199,0,208,199,208:66:0:99:0
Lg10_PrimaryAssembly	6706162	.	N	T,C	999	PASS	DP=566;VDB=0.0371;AF=0.75,0.25;AC1=32;DP4=0,0,281,276;MQ=20;FQ=-36.7;MPB=U;IUPAC=Y,C,T	GT:PL:DP:SP:GQ:RES	1/1:198,75,0,198,75,198:25:0:94:-1	1/1:196,90,0,196,90,196:30:0:99:0	1/1:207,108,0,207,108,207:36:0:99:0	1/1:206,166,0,206,166,206:55:0:99:0	1/1:202,90,0,202,90,202:30:0:99:0	1/1:204,105,0,204,105,204:35:0:99:0	1/1:193,63,0,193,63,193:21:0:82:0	1/1:187,120,0,187,120,187:40:0:99:0	2/2:195,195,195,99,99,0:33:0:19:0	1/2:207,154,130,111,0,63:24:0:43:0	1/1:191,78,0,191,78,191:26:0:97:0	1/2:254,175,90,196,0,148:44:0:99:0	2/2:202,202,202,78,78,0:26:0:19:0	1/2:190,143,122,99,0,54:22:0:40:0	2/2:212,212,212,163,163,0:54:0:19:0	1/1:200,169,0,200,169,200:56:0:99:0
Lg10_PrimaryAssembly	6706891	.	C	T	999	PASS	DP=536;VDB=0.0391;AF=0.178571428571;AC1=5;DP4=189,264,40,37;MQ=20;FQ=999;PV4=0.11,0.075,1,0.38;MPB=U	GT:PL:DP:SP:GQ:RES	0/1:66,0,128:26:0:62:0	0/0:0,99,206:33:0:99:0	0/0:0,87,207:29:0:91:0	0/1:106,0,145:43:0:99:0	0/0:0,78,201:26:0:82:0	0/0:0,81,201:27:0:85:0	0/1:105,0,122:31:8:99:0	0/1:126,0,132:42:3:99:0	0/0:0,93,207:31:0:97:0	0/0:0,57,177:19:0:61:0	0/1:127,0,59:24:7:69:0	0/0:0,100,198:40:0:99:0	0/0:0,99,212:33:0:99:0	0/0:0,81,200:27:0:85:0	0/0:0,172,222:57:0:99:0	0/0:0,126,218:42:0:99:0
Lg10_PrimaryAssembly	6706922	.	A	G	999	PASS	DP=554;VDB=0.0350;AF=0.142857142857;AC1=4;DP4=243,219,38,29;MQ=20;FQ=999;PV4=0.6,1,1,1;MPB=U	GT:PL:DP:SP:GQ:RES	0/1:101,0,109:28:0:96:0	0/0:0,81,187:27:0:86:0	0/0:0,57,183:19:0:62:0	0/1:102,0,137:47:1:97:0	0/0:0,93,199:31:0:98:0	0/0:0,81,185:27:0:86:0	0/1:103,0,124:35:8:98:0	0/1:118,0,136:42:0:99:0	0/0:0,93,199:31:0:98:0	0/0:0,69,174:23:0:74:0	0/0:0,87,197:29:0:92:0	0/0:0,105,198:36:0:99:0	0/0:0,93,201:31:0:98:0	0/0:0,57,187:19:0:62:0	0/0:0,172,201:57:0:99:0	0/0:0,141,201:47:0:99:0
Lg10_PrimaryAssembly	6707236	.	N	G,A	999	PASS	DP=529;VDB=0.0346;AF=0.821428571429,0.178571428571;AC1=32;DP4=0,0,269,257;MQ=20;FQ=-38.7;MPB=U;IUPAC=R,A,G	GT:PL:DP:SP:GQ:RES	1/1:202,93,0,202,93,202:31:0:99:0	2/2:205,205,205,132,132,0:44:0:21:0	1/2:202,133,103,124,0,91:21:0:51:0	1/2:255,199,142,191,0,116:44:0:78:0	1/2:248,168,120,167,0,119:32:0:69:0	1/1:182,60,0,182,60,182:20:0:81:0	1/1:200,99,0,200,99,200:33:0:99:0	1/1:203,108,0,203,108,203:36:0:99:0	1/1:195,72,0,195,72,195:24:0:93:0	1/1:196,90,0,196,90,196:30:0:99:0	1/1:200,87,0,200,87,200:29:0:99:0	1/1:209,120,0,209,120,209:40:0:99:-1	1/1:198,69,0,198,69,198:23:0:90:0	1/1:171,63,0,171,63,171:21:0:84:0	1/1:208,160,0,208,160,208:53:0:99:0	2/2:202,202,202,135,135,0:45:0:21:0
Lg10_PrimaryAssembly	6708267	.	N	A,C	999	PASS	DP=487;VDB=0.0380;AF=0.75,0.25;AC1=32;DP4=0,0,249,238;MQ=20;FQ=-36.7;MPB=U;IUPAC=M,A,C	GT:PL:DP:SP:GQ:RES	1/1:203,93,0,203,93,203:31:0:99:0	2/2:207,207,207,120,120,0:40:0:19:0	1/2:221,158,122,138,0,90:28:0:55:0	1/2:219,170,139,126,0,63:31:0:50:0	2/2:195,195,195,69,69,0:23:0:19:0	1/1:206,84,0,206,84,206:28:0:99:0	1/1:182,72,0,182,72,182:24:0:91:0	1/1:211,93,0,211,93,211:31:0:99:0	1/1:190,81,0,190,81,190:27:0:99:0	1/1:192,72,0,192,72,192:24:0:91:0	1/2:197,108,69,142,0,118:21:0:58:0	1/1:199,90,0,199,90,199:30:0:99:0	1/1:186,105,0,186,105,186:35:0:99:0	1/1:187,60,0,187,60,187:20:0:79:0	1/1:198,132,0,198,132,198:44:0:99:0	2/2:208,208,208,151,151,0:50:0:19:0
Lg10_PrimaryAssembly	6709580	.	N	A,C	999	PASS	DP=479;VDB=0.0376;AF=0.535714285714,0.464285714286;AC1=32;DP4=0,0,264,208;MQ=20;FQ=-35.3;MPB=U;IUPAC=M,A,C	GT:PL:DP:SP:GQ:RES	1/2:180,110,80,123,0,93:20:0:47:0	2/2:200,200,200,87,87,0:29:0:17:0	1/2:182,123,96,114,0,78:21:0:44:0	1/2:255,179,116,190,0,133:40:0:80:0	2/2:187,187,187,90,90,0:30:0:17:0	2/2:176,176,176,60,60,0:20:0:17:0	1/1:159,78,0,159,78,159:26:0:95:0	1/2:184,89,50,139,0,121:19:0:56:0	1/1:203,87,0,203,87,203:29:0:99:0	1/2:203,132,102,127,0,93:21:0:47:0	1/2:194,124,94,127,0,91:22:0:47:0	1/2:210,134,98,138,0,105:23:0:53:0	1/1:214,138,0,214,138,214:46:0:99:0	1/1:187,75,0,187,75,187:25:0:92:0	1/1:219,151,0,219,151,219:50:0:99:0	2/2:186,186,186,154,154,0:51:0:17:0
Lg10_PrimaryAssembly	6712616	.	N	G,A	999	mrd10;mrd15	DP=580;VDB=0.0384;AF=0.692307692308,0.307692307692;AC1=32;DP4=0,0,279,299;MQ=20;FQ=-35.3;MPB=U;IUPAC=R,A,G	GT:PL:DP:SP:GQ:RES	1/2:234,157,112,156,0,114:29:0:62:0	1/1:208,114,0,208,114,208:38:0:99:0	1/1:200,99,0,200,99,200:33:0:99:0	1/1:205,132,0,205,132,205:44:0:99:0	1/1:212,151,0,212,151,212:50:0:99:0	1/1:205,102,0,205,102,205:34:0:99:0	1/1:205,111,0,205,111,205:37:0:99:0	1/1:203,78,0,203,78,203:26:0:95:0	2/2:211,211,211,120,120,0:40:0:17:0	1/2:234,166,130,147,0,93:30:0:53:0	:0,0,0,0,0,0:0:0:17:-1	1/2:239,174,122,159,0,108:34:0:69:0	2/2:202,202,202,111,111,0:37:0:17:0	1/2:212,112,49,166,0,142:29:0:80:0	2/2:225,225,225,205,205,0:68:0:17:0	1/1:193,148,0,193,148,193:49:0:99:0
Lg10_PrimaryAssembly	6909747	.	N	A,G	999	PASS	DP=498;VDB=0.0393;AF=0.857142857143,0.142857142857;AC1=32;DP4=0,0,229,250;MQ=20;FQ=-41.7;MPB=U;IUPAC=R,A,G	GT:PL:DP:SP:GQ:RES	1/1:190,93,0,190,93,190:31:0:99:0	1/2:185,135,114,97,0,61:19:0:45:0	1/1:194,90,0,194,90,194:30:0:99:-1	1/2:253,181,136,168,0,107:35:0:69:0	1/2:229,159,114,152,0,107:30:0:69:0	1/1:198,69,0,198,69,198:23:0:93:0	1/2:187,141,120,96,0,57:20:0:45:0	1/1:205,99,0,205,99,205:33:0:99:0	1/1:208,123,0,208,123,208:41:0:99:0	1/1:176,48,0,176,48,176:16:0:72:0	1/1:177,60,0,177,60,177:20:0:84:0	1/1:211,114,0,211,114,211:38:0:99:0	1/1:199,93,0,199,93,199:31:0:99:0	1/1:183,63,0,183,63,183:21:0:87:0	2/2:210,210,210,108,108,0:36:0:24:0	1/1:219,166,0,219,166,219:55:0:99:0
Lg10_PrimaryAssembly	6909905	.	N	T,G	999	PASS	DP=556;VDB=0.0388;AF=0.821428571429,0.178571428571;AC1=32;DP4=0,0,293,260;MQ=20;FQ=-41.8;MPB=U;IUPAC=K,G,T	GT:PL:DP:SP:GQ:RES	1/1:205,117,0,205,117,205:39:0:99:0	1/2:210,133,97,138,0,105:23:0:60:0	1/1:211,105,0,211,105,211:35:0:99:0	1/2:255,188,122,190,0,133:41:0:90:0	1/2:255,174,111,183,0,135:37:0:87:0	1/1:200,99,0,200,99,200:33:0:99:0	1/2:213,134,98,140,0,107:23:0:60:0	1/1:213,105,0,213,105,213:35:0:99:0	1/1:189,120,0,189,120,189:40:0:99:0	1/1:171,63,0,171,63,171:21:0:87:0	1/2:214,120,72,157,0,130:25:0:72:0	1/1:197,135,0,197,135,197:45:0:99:0	1/1:197,87,0,197,87,197:29:0:99:0	1/1:191,114,0,191,114,191:38:0:99:0	2/2:193,193,193,120,120,0:40:0:24:0	1/1:209,148,0,209,148,209:49:0:99:0
Lg10_PrimaryAssembly	6910974	.	N	A,G	999	PASS	DP=472;VDB=0.0386;AF=0.892857142857,0.107142857143;AC1=32;DP4=0,0,277,192;MQ=20;FQ=-41.8;MPB=U;IUPAC=R,A,G	GT:PL:DP:SP:GQ:RES	1/1:171,63,0,171,63,171:21:0:87:0	1/2:197,139,103,128,0,85:26:0:60:0	1/2:226,154,109,151,0,109:29:0:69:0	1/2:216,136,94,150,0,114:26:0:66:0	1/1:197,99,0,197,99,197:33:0:99:0	1/1:188,72,0,188,72,188:24:0:96:0	1/1:194,72,0,194,72,194:24:0:96:0	1/1:199,93,0,199,93,199:31:0:99:0	1/1:198,105,0,198,105,198:35:0:99:0	1/1:135,48,0,135,48,135:16:0:72:0	1/1:191,111,0,191,111,191:37:0:99:0	1/1:162,90,0,162,90,162:30:0:99:0	1/1:171,51,0,171,51,171:17:0:75:0	1/1:201,96,0,201,96,201:32:0:99:0	1/1:210,157,0,210,157,210:52:0:99:0	2/2:181,181,181,108,108,0:36:0:24:0
Lg10_PrimaryAssembly	6911461	.	N	T,C	999	PASS	DP=466;VDB=0.0358;AF=0.535714285714,0.464285714286;AC1=32;DP4=0,0,236,227;MQ=20;FQ=-35.3;MPB=U;IUPAC=Y,C,T	GT:PL:DP:SP:GQ:RES	1/2:217,161,119,135,0,90:29:0:59:0	1/2:207,135,95,136,0,103:24:0:57:0	1/2:210,126,77,151,0,121:26:0:66:0	1/2:203,163,133,114,0,56:29:0:47:0	1/2:200,142,118,111,0,71:21:0:41:0	2/2:181,181,181,66,66,0:22:0:17:0	1/1:176,66,0,176,66,176:22:0:83:0	2/2:190,190,190,132,132,0:44:0:17:0	1/1:196,111,0,196,111,196:37:0:99:0	1/2:183,128,107,100,0,67:18:0:38:0	2/2:179,179,179,51,51,0:17:0:17:0	1/2:230,167,134,138,0,84:29:0:50:0	1/1:188,72,0,188,72,188:24:0:89:0	1/1:203,87,0,203,87,203:29:0:99:0	1/1:194,148,0,194,148,194:49:0:99:0	2/2:211,211,211,129,129,0:43:0:17:0
Lg10_PrimaryAssembly	6913066	.	A	G	147	PASS	DP=559;VDB=0.0342;AF=0.0714285714286;AC1=2;DP4=236,288,12,15;MQ=20;FQ=147;PV4=1,0.34,1,0.069;MPB=U	GT:PL:DP:SP:GQ:RES	0/0:0,96,211:32:0:99:0	0/0:0,93,205:31:0:99:0	0/0:0,93,208:31:0:99:0	0/0:0,90,189:30:0:99:0	0/0:0,138,203:46:0:99:0	0/0:0,84,203:28:0:93:0	0/0:0,78,203:26:0:87:0	0/0:0,99,212:33:0:99:0	0/1:118,0,130:36:1:99:0	0/0:0,57,187:19:0:66:0	0/1:83,0,117:24:6:74:0	0/0:0,105,209:35:0:99:0	0/0:0,102,186:34:0:99:0	0/0:0,87,208:29:0:96:0	0/0:0,175,213:58:0:99:0	0/0:0,178,212:59:0:99:0
Lg10_PrimaryAssembly	6913865	.	N	T,C	999	PASS	DP=479;VDB=0.0369;AF=0.607142857143,0.392857142857;AC1=32;DP4=0,0,240,235;MQ=20;FQ=-38.5;MPB=U;IUPAC=Y,C,T	GT:PL:DP:SP:GQ:RES	1/2:206,145,115,128,0,80:26:0:50:0	1/2:222,146,97,158,0,116:30:0:69:0	1/2:216,146,104,150,0,104:29:0:62:0	1/2:201,138,111,120,0,81:22:0:47:0	1/2:204,139,106,132,0,90:25:0:53:0	1/2:200,111,71,142,0,118:21:0:60:0	1/2:190,119,89,126,0,93:21:0:50:0	2/2:206,206,206,117,117,0:39:0:20:0	1/1:199,81,0,199,81,199:27:0:99:0	1/2:164,145,133,58,0,4:22:0:32:0	1/1:160,57,0,160,57,160:19:0:77:0	1/2:239,156,96,184,0,133:37:0:80:0	1/1:186,93,0,186,93,186:31:0:99:0	1/1:192,75,0,192,75,192:25:0:95:0	1/1:216,144,0,216,144,216:48:0:99:0	2/2:210,210,210,160,160,0:53:0:20:0
Lg10_PrimaryAssembly	6914492	.	N	T,C	999	mrd10;mrd15	DP=421;VDB=0.0353;AF=0.769230769231,0.230769230769;AC1=32;DP4=0,0,94,326;MQ=20;FQ=-41.6;MPB=U;IUPAC=Y,C,T	GT:PL:DP:SP:GQ:RES	1/1:121,45,0,121,45,121:15:0:69:0	1/2:233,169,133,143,0,89:30:0:60:0	1/2:199,160,133,105,0,51:27:0:51:0	1/2:195,167,134,102,0,48:29:0:57:0	1/1:145,57,0,145,57,145:19:0:81:0	1/2:175,145,124,81,0,39:21:0:45:0	1/1:186,72,0,186,72,186:24:0:96:0	1/2:200,167,109,126,0,81:34:0:82:0	1/1:119,39,0,119,39,119:13:0:63:0	1/1:145,60,0,145,60,145:20:0:84:0	:68,15,0,68,15,68:5:0:39:0	1/2:222,196,142,142,0,70:42:0:78:0	1/1:123,63,0,123,63,123:21:0:87:0	1/1:162,63,0,162,63,162:21:0:87:0	1/1:165,102,0,165,102,165:34:0:99:0	2/2:224,224,224,196,196,0:65:0:24:0
Lg10_PrimaryAssembly	6929174	.	T	C	999	PASS	DP=470;VDB=0.0374;AF=0.321428571429;G3=0.625,0.1875,0.1875;HWE=0.0364;AC1=9;DP4=141,211,50,57;MQ=20;FQ=999;PV4=0.26,1,1,0.29;MPB=U	GT:PL:DP:SP:GQ:RES	0/0:0,90,209:30:0:91:0	0/0:0,81,205:27:0:82:0	0/1:116,0,112:34:11:99:0	0/0:0,105,214:35:0:99:0	0/0:0,102,209:34:0:99:0	0/0:0,72,189:24:0:73:0	0/0:0,69,197:23:0:70:0	0/0:0,84,206:28:0:85:0	1/1:178,57,0:19:0:50:0	0/1:112,0,99:26:4:99:0	0/0:0,81,203:27:0:82:0	0/1:69,0,138:34:4:68:0	1/1:201,75,0:25:0:68:0	1/1:186,57,0:19:0:50:0	0/0:0,123,211:41:0:99:0	0/0:0,99,194:33:0:99:0
Lg10_PrimaryAssembly	7262699	.	N	G,T	999	PASS	DP=491;VDB=0.0374;AF=0.857142857143,0.142857142857;AC1=32;DP4=0,0,262,225;MQ=20;FQ=-41.8;MPB=U;IUPAC=K,G,T	GT:PL:DP:SP:GQ:RES	1/1:201,84,0,201,84,201:28:0:99:0	1/2:244,173,131,160,0,103:33:0:66:0	1/1:200,84,0,200,84,200:28:0:99:0	1/2:216,142,105,139,0,103:24:0:61:0	1/2:238,164,125,152,0,104:29:0:63:0	1/1:155,60,0,155,60,155:20:0:84:0	1/2:209,131,89,144,0,111:25:0:66:0	1/1:197,126,0,197,126,197:42:0:99:0	1/1:178,66,0,178,66,178:22:0:90:0	1/1:156,57,0,156,57,156:19:0:81:0	1/1:186,57,0,186,57,186:19:0:81:0	1/1:200,120,0,200,120,200:40:0:99:0	1/1:201,81,0,201,81,201:27:0:99:0	1/1:198,75,0,198,75,198:25:0:99:0	2/2:207,207,207,157,157,0:52:0:24:0	1/1:197,163,0,197,163,197:54:0:99:0
Lg10_PrimaryAssembly	7263827	.	N	G,A	999	PASS	DP=421;VDB=0.0351;AF=0.785714285714,0.214285714286;AC1=32;DP4=0,0,211,201;MQ=20;FQ=-41.8;MPB=U;IUPAC=R,A,G	GT:PL:DP:SP:GQ:RES	1/2:234,145,88,170,0,134:31:0:81:0	1/2:179,88,40,140,0,122:22:0:72:0	1/2:207,133,100,133,0,100:22:0:57:0	1/2:235,157,112,160,0,114:30:0:69:0	1/1:192,69,0,192,69,192:23:0:93:0	1/2:174,107,83,108,0,84:16:0:48:0	1/1:183,66,0,183,66,183:22:0:90:0	1/1:192,69,0,192,69,192:23:0:93:0	1/1:191,63,0,191,63,191:21:0:87:0	1/2:174,115,94,99,0,72:16:0:45:0	1/1:189,60,0,189,60,189:20:0:84:0	1/1:200,87,0,200,87,200:29:0:99:0	1/1:201,84,0,201,84,201:28:0:99:0	1/1:177,69,0,177,69,177:23:0:93:0	1/1:195,151,0,195,151,195:50:0:99:0	2/2:208,208,208,108,108,0:36:0:24:0
Lg10_PrimaryAssembly	7264525	.	N	G,A	999	PASS	DP=567;VDB=0.0388;AF=0.821428571429,0.178571428571;AC1=32;DP4=0,0,322,244;MQ=20;FQ=-44.8;MPB=U;IUPAC=R,A,G	GT:PL:DP:SP:GQ:RES	1/2:172,143,101,99,0,63:26:0:69:0	1/2:242,172,130,161,0,101:34:0:69:0	1/1:194,66,0,194,66,194:22:0:93:0	1/2:255,181,127,179,0,122:37:0:81:0	1/2:249,179,119,175,0,121:38:0:87:0	1/1:160,75,0,160,75,160:25:0:99:0	1/2:232,173,139,139,0,78:31:0:61:0	1/1:192,151,0,192,151,192:50:0:99:0	1/1:197,84,0,197,84,197:28:0:99:0	1/1:164,48,0,164,48,164:16:0:75:0	1/1:204,96,0,204,96,204:32:0:99:0	1/1:198,114,0,198,114,198:38:0:99:0	1/1:188,87,0,188,87,188:29:0:99:0	1/1:203,81,0,203,81,203:27:0:99:0	2/2:206,206,203,229,210,0:77:0:30:0	1/1:201,169,0,201,169,201:56:0:99:0
Lg10_PrimaryAssembly	7268225	.	C	A	999	PASS	DP=703;VDB=0.0344;AF=0.178571428571;AC1=5;DP4=222,395,36,44;MQ=20;FQ=999;PV4=0.14,0.35,1,1;MPB=U	GT:PL:DP:SP:GQ:RES	0/0:0,148,201:49:0:99:0	0/0:0,144,216:48:0:99:0	0/1:20,0,140:28:0:16:0	0/0:0,123,216:41:0:99:0	0/0:0,160,222:53:0:99:0	0/0:0,114,217:38:0:99:0	0/1:104,0,132:33:1:99:0	0/1:140,0,20:44:16:30:0	0/0:0,141,215:47:0:99:0	0/0:0,81,189:27:0:85:0	0/0:0,120,214:40:0:99:0	0/1:79,0,147:45:0:75:0	0/0:0,93,207:31:0:97:0	0/1:62,0,128:38:13:58:0	0/0:0,193,216:64:0:99:0	0/0:0,214,231:71:0:99:0
Lg10_PrimaryAssembly	7500563	.	N	G,A	999	mrd10;mrd15	DP=362;VDB=0.0373;AF=0.807692307692,0.192307692308;AC1=32;DP4=0,0,240,113;MQ=20;FQ=-38.6;MPB=U;IUPAC=R,A,G	GT:PL:DP:SP:GQ:RES	1/1:160,45,0,160,45,160:15:0:66:0	1/2:162,107,83,101,0,71:18:0:45:0	1/1:159,78,0,159,78,159:26:0:99:0	1/2:125,73,55,85,0,63:13:0:39:0	1/1:183,87,0,183,87,183:29:0:99:0	1/1:177,60,0,177,60,177:20:0:81:0	1/1:186,75,0,174,28,165:28:0:96:0	1/1:143,66,0,143,66,143:22:0:87:0	1/1:187,75,0,187,75,187:25:0:96:0	1/1:188,69,0,188,69,188:23:0:90:0	:103,21,0,103,21,103:7:0:42:0	1/2:153,92,62,107,0,83:18:0:51:0	1/2:208,129,75,154,0,120:29:0:75:0	1/2:133,49,13,110,0,101:15:0:57:0	2/2:145,145,145,93,93,0:31:0:21:0	2/2:123,123,123,102,102,0:34:0:21:0
Lg10_PrimaryAssembly	7501430	.	N	C,A	999	mrd10;mrd15	DP=306;VDB=0.0356;AF=0.692307692308,0.307692307692;AC1=32;DP4=0,0,141,162;MQ=20;FQ=-40.2;MPB=U;IUPAC=M,A,C	GT:PL:DP:SP:GQ:RES	2/2:166,154,148,51,17,0:19:0:28:0	1/1:183,54,0,183,54,183:18:0:76:0	1/1:160,42,0,160,42,160:14:0:64:0	1/1:210,96,0,210,96,210:32:0:99:0	1/1:184,63,0,184,63,184:21:0:85:0	2/2:197,197,197,69,69,0:23:0:22:0	:95,62,53,49,0,37:7:0:31:0	1/2:157,116,98,82,0,49:17:0:40:0	1/2:159,97,76,98,0,77:14:0:43:0	1/2:153,103,85,85,0,61:14:0:40:0	1/1:171,45,0,171,45,171:15:0:67:0	1/1:187,60,0,187,60,187:20:0:82:0	1/1:178,63,0,178,63,178:21:0:85:0	1/2:170,122,104,89,0,56:17:0:40:0	1/1:192,63,0,192,63,192:21:0:85:0	1/1:209,90,0,209,90,209:30:0:99:0
Lg10_PrimaryAssembly	7503046	.	C	T	999	PASS	DP=464;VDB=0.0383;AF=0.142857142857;AC1=4;DP4=223,191,24,25;MQ=20;FQ=999;PV4=0.55,0.16,1,1;MPB=U	GT:PL:DP:SP:GQ:RES	0/1:94,0,134:33:0:89:0	0/0:0,84,197:28:0:89:0	0/1:107,0,122:31:1:99:0	0/0:0,93,199:31:0:98:0	0/1:101,0,114:26:2:96:0	0/0:0,78,202:26:0:83:0	0/0:0,75,175:25:0:80:0	0/0:0,69,192:23:0:74:0	0/0:0,75,168:25:0:80:0	0/1:95,0,52:15:2:63:0	0/0:0,81,203:27:0:86:0	0/0:0,100,192:40:0:99:0	0/0:0,63,183:21:0:68:0	0/0:0,72,200:24:0:77:0	0/0:0,105,211:35:0:99:0	0/0:0,160,198:53:0:99:0
Lg10_PrimaryAssembly	7503361	.	N	C,T	999	PASS	DP=570;VDB=0.0370;AF=0.785714285714,0.214285714286;AC1=32;DP4=0,0,319,244;MQ=20;FQ=-38.6;MPB=U;IUPAC=Y,C,T	GT:PL:DP:SP:GQ:RES	1/1:203,138,0,203,138,203:46:0:99:0	1/2:237,171,122,157,0,106:33:0:70:0	1/1:189,108,0,189,108,189:36:0:99:0	1/2:250,209,143,184,0,94:52:0:87:0	1/1:203,78,0,203,78,203:26:0:99:0	1/1:192,69,0,192,69,192:23:0:90:0	1/2:214,127,82,156,0,123:26:0:66:0	1/1:170,108,0,170,108,170:36:0:99:0	1/1:210,126,0,210,126,210:42:0:99:0	1/1:185,81,0,185,81,185:27:0:99:0	1/1:172,60,0,172,60,172:20:0:81:0	1/2:236,147,84,175,0,139:33:0:84:0	1/2:224,151,112,152,0,104:29:0:60:0	1/2:218,162,135,123,0,68:27:0:48:0	2/2:200,200,200,169,169,0:56:0:21:0	2/2:207,207,207,154,154,0:51:0:21:0
Lg10_PrimaryAssembly	7503394	.	C	T	999	PASS	DP=564;VDB=0.0399;AF=0.107142857143;AC1=3;DP4=281,227,20,27;MQ=20;FQ=999;PV4=0.13,0.11,1,1;MPB=U	GT:PL:DP:SP:GQ:RES	0/0:0,129,199:43:0:99:0	0/0:0,90,170:30:0:97:0	0/0:0,93,205:31:0:99:0	0/0:0,144,194:48:0:99:0	0/0:0,96,201:32:0:99:0	0/0:0,75,195:25:0:82:0	0/0:0,90,192:30:0:97:0	0/0:0,117,194:39:0:99:0	0/0:0,90,207:30:0:97:0	0/1:117,0,88:28:12:99:0	0/0:0,63,183:21:0:70:0	0/1:130,0,93:30:0:99:0	0/1:107,0,122:31:1:99:0	0/0:0,75,201:25:0:82:0	0/0:0,172,206:57:0:99:0	0/0:0,166,212:55:0:99:0
Lg10_PrimaryAssembly	7503481	.	A	G	999	PASS	DP=577;VDB=0.0394;AF=0.25;AC1=7;DP4=226,228,55,51;MQ=20;FQ=999;PV4=0.75,0.44,1,0.1;MPB=U	GT:PL:DP:SP:GQ:RES	0/1:99,0,131:32:5:96:0	0/0:0,78,185:26:0:81:0	0/0:0,93,199:31:0:96:0	0/0:0,99,200:33:0:99:0	0/0:0,135,207:45:0:99:0	0/0:0,87,200:29:0:90:0	0/0:0,81,205:27:0:84:0	0/0:0,114,216:38:0:99:0	0/1:102,0,134:38:1:99:0	1/1:195,78,0:26:0:69:0	0/1:114,0,94:26:2:99:0	0/1:127,0,130:41:3:99:0	0/1:122,0,110:31:1:99:0	0/0:0,90,207:30:0:93:0	0/0:0,181,211:60:0:99:0	0/0:0,141,203:47:0:99:0
Lg10_PrimaryAssembly	7503618	.	N	T,G	999	PASS	DP=532;VDB=0.0382;AF=0.785714285714,0.214285714286;AC1=32;DP4=0,0,250,277;MQ=20;FQ=-66.7;MPB=U;IUPAC=K,G,T	GT:PL:DP:SP:GQ:RES	1/2:247,183,141,166,0,90:39:0:91:0	1/1:213,120,0,213,120,213:40:0:99:0	1/1:194,66,0,194,66,194:22:0:99:0	1/1:220,132,0,220,132,220:44:0:99:0	1/1:207,102,0,207,102,207:34:0:99:0	1/2:227,146,104,154,0,115:27:0:91:0	1/2:212,144,114,128,0,89:23:0:79:0	1/2:236,169,130,152,0,95:32:0:88:0	1/2:231,157,112,153,0,111:29:0:94:0	1/1:200,72,0,200,72,200:24:0:99:0	1/1:189,84,0,189,84,189:28:0:99:0	1/1:198,81,0,198,81,198:27:0:99:0	1/1:203,90,0,203,90,203:30:0:99:0	1/2:169,99,72,111,0,90:16:0:76:0	1/1:202,193,0,202,193,202:64:0:99:0	1/1:210,144,0,210,144,210:48:0:99:0
Lg10_PrimaryAssembly	7503731	.	T	C	999	PASS	DP=579;VDB=0.0359;AF=0.25;AC1=7;DP4=268,219,39,47;MQ=20;FQ=999;PV4=0.1,0.48,1,0.29;MPB=U	GT:PL:DP:SP:GQ:RES	0/0:0,114,198:38:0:99:0	0/0:0,102,195:34:0:99:0	0/0:0,105,199:35:0:99:0	0/0:0,105,206:35:0:99:0	0/0:0,105,208:35:0:99:0	0/1:105,0,128:34:0:99:0	0/0:0,114,168:38:0:99:0	0/0:0,102,208:34:0:99:0	0/1:94,0,131:32:3:91:0	0/1:87,0,98:19:0:84:0	1/1:195,66,0:22:0:57:0	0/1:88,0,131:31:6:85:0	0/1:112,0,101:31:11:99:0	0/0:0,78,195:26:0:81:0	0/0:0,196,204:65:0:99:0	0/0:0,193,202:64:0:99:0
Lg10_PrimaryAssembly	7504770	.	N	A,C	999	mrd10;mrd15	DP=409;VDB=0.0353;AF=0.625,0.375;AC1=32;DP4=0,0,207,188;MQ=20;FQ=-34.2;MPB=U;IUPAC=M,A,C	GT:PL:DP:SP:GQ:RES	2/2:164,164,164,57,57,0:19:0:16:-1	1/1:192,69,0,192,69,192:23:0:85:0	1/1:203,96,0,200,79,197:33:0:99:0	1/1:199,111,0,199,111,199:37:0:99:0	1/1:198,75,0,198,75,198:25:0:91:0	2/2:198,198,198,69,69,0:23:0:16:0	1/2:213,138,102,139,0,103:24:0:52:0	1/2:238,156,111,160,0,118:29:0:61:0	2/2:198,198,198,96,96,0:32:0:16:0	:40,40,40,6,6,0:2:0:16:-1	:20,20,20,3,3,0:1:0:16:0	1/1:163,48,0,162,35,159:17:0:64:0	1/1:154,42,0,154,42,154:14:0:58:0	1/2:182,101,68,129,0,105:19:0:49:0	1/1:209,148,0,209,148,209:49:0:99:0	1/1:195,144,0,195,144,195:48:0:99:0
Lg10_PrimaryAssembly	7711097	.	C	T	96.3	mrd10;mrd15	DP=243;VDB=0.0333;AF=0.0909090909091;AC1=3;DP4=89,131,5,12;MQ=20;FQ=96.8;PV4=0.45,1,1,0.08;MPB=U	GT:PL:DP:SP:GQ:RES	0/0:0,81,204:27:0:88:0	0/0:0,48,175:16:0:55:0	:51,0,49:8:0:44:0	:0,24,121:8:0:31:0	0/1:62,0,66:12:6:55:0	0/0:0,39,92:13:0:46:0	0/0:0,60,183:20:0:67:0	0/0:0,78,203:26:0:85:0	0/1:46,0,135:25:2:39:0	0/0:0,51,170:17:0:58:0	0/0:0,51,179:17:0:58:0	0/0:0,42,165:14:0:49:0	:0,21,111:7:0:28:0	0/0:0,33,141:11:0:40:0	:0,21,103:7:0:28:0	:0,27,123:9:0:34:0
Lg10_PrimaryAssembly	7711154	.	G	A	999	mrd10;mrd15	DP=267;VDB=0.0382;AF=0.192307692308;AC1=6;DP4=109,108,20,25;MQ=20;FQ=999;PV4=0.52,1,1,0.3;MPB=U	GT:PL:DP:SP:GQ:RES	0/0:0,75,195:25:0:78:0	0/1:68,0,93:17:2:65:0	0/1:85,0,74:15:0:79:0	:86,4,0:8:0:6:0	0/1:72,0,94:16:0:69:0	0/0:0,66,175:22:0:69:0	0/0:0,57,164:19:0:60:0	0/1:62,0,116:27:14:59:0	0/0:0,78,195:26:0:81:0	0/0:0,42,165:14:0:45:0	0/1:83,0,42:11:0:51:0	0/0:0,45,169:15:0:48:0	0/0:0,36,132:12:0:39:0	0/0:0,48,172:16:0:51:0	:0,18,86:6:0:21:0	0/0:0,39,154:13:0:42:0
Lg10_PrimaryAssembly	7714309	.	N	T,C,A	999	PASS	DP=540;VDB=0.0387;AF=0.392857142857,0.607142857143;AC1=32;DP4=0,0,292,245;MQ=20;FQ=-34.2;MPB=U;IUPAC=Y,C,T	GT:PL:DP:SP:GQ:RES	2/2:212,212,212,99,99,0,212,212,99,212:33:0:16:0	1/1:190,117,0,190,117,190,190,117,190,190:39:0:99:0	1/2:207,120,75,148,0,121,207,120,148,207:24:0:61:0	1/1:189,132,0,189,132,189,189,132,189,189:44:0:99:0	1/2:232,145,97,162,0,125,232,145,162,232:28:0:64:0	2/2:192,192,192,72,72,0,192,192,72,192:24:0:16:0	1/2:206,125,89,139,0,109,206,125,139,206:22:0:52:0	1/2:255,185,127,184,0,124,255,185,184,255:39:0:74:0	2/2:201,201,201,132,132,0,199,199,115,196:45:0:16:0	2/2:185,185,185,81,81,0,185,185,81,185:27:0:16:0	2/2:198,198,198,72,72,0,198,198,72,198:24:0:16:0	1/2:251,179,134,167,0,107,251,179,167,251:35:0:61:0	1/2:229,153,111,153,0,111,229,153,153,229:28:0:58:0	1/2:249,171,120,175,0,121,249,171,175,249:35:0:67:0	1/1:184,123,0,184,123,184,184,123,184,184:41:0:99:0	1/1:209,148,0,209,148,209,209,148,209,209:49:0:99:0
Lg10_PrimaryAssembly	7714445	.	N	G,A	999	PASS	DP=509;VDB=0.0388;AF=0.714285714286,0.285714285714;AC1=32;DP4=0,0,246,262;MQ=20;FQ=-41.8;MPB=U;IUPAC=R,A,G	GT:PL:DP:SP:GQ:RES	1/2:233,162,126,145,0,97:28:0:60:0	1/1:189,84,0,189,84,189:28:0:99:0	1/1:194,96,0,194,96,194:32:0:99:0	1/1:204,105,0,204,105,204:35:0:99:0	1/1:208,99,0,208,99,208:33:0:99:0	1/2:206,130,97,134,0,101:22:0:57:0	1/2:236,157,112,160,0,115:30:0:69:0	1/2:214,127,82,152,0,122:25:0:69:0	1/2:192,100,55,144,0,123:22:0:69:0	2/2:201,201,201,75,75,0:25:0:24:0	1/1:177,69,0,177,69,177:23:0:93:0	1/2:236,165,111,161,0,116:33:0:78:0	1/1:194,96,0,194,96,194:32:0:99:0	1/1:209,90,0,209,90,209:30:0:99:0	1/1:205,154,0,205,154,205:51:0:99:0	1/1:220,178,0,220,178,220:59:0:99:0
Lg10_PrimaryAssembly	7714693	.	N	G,A	999	PASS	DP=471;VDB=0.0388;AF=0.785714285714,0.214285714286;AC1=32;DP4=0,0,230,204;MQ=20;FQ=-47.6;MPB=U;IUPAC=R,A,G	GT:PL:DP:SP:GQ:RES	2/2:174,165,159,60,27,0:22:0:36:0	1/1:188,99,0,188,99,188:33:0:99:-1	1/1:197,69,0,197,69,197:23:0:99:-1	1/1:208,87,0,208,87,208:29:0:99:-1	1/1:197,84,0,197,84,197:28:0:99:-1	1/1:198,78,0,198,78,198:26:0:99:-1	1/2:204,126,93,133,0,103:21:0:63:0	1/2:220,160,127,140,0,77:32:0:63:0	1/2:175,87,51,131,0,113:18:0:66:0	1/2:184,143,125,87,0,45:20:0:48:0	1/1:173,48,0,173,48,173:16:0:78:-1	1/1:203,99,0,203,99,203:33:0:99:-1	1/1:197,84,0,197,84,197:28:0:99:-1	1/1:178,63,0,178,63,178:21:0:93:-1	1/1:188,123,0,188,123,188:41:0:99:-1	1/1:208,129,0,208,129,208:43:0:99:-1
Lg10_PrimaryAssembly	7714888	.	A	G	999	PASS	DP=564;VDB=0.0326;AF=0.25;AC1=7;DP4=230,224,54,46;MQ=20;FQ=999;PV4=0.58,0.33,1,1;MPB=U	GT:PL:DP:SP:GQ:RES	0/1:35,0,129:26:4:32:0	0/0:0,84,205:28:0:87:0	0/0:0,84,197:28:0:87:0	0/0:0,114,198:38:0:99:0	0/0:0,114,208:38:0:99:0	0/1:99,0,138:38:3:96:0	0/0:0,75,181:25:0:78:0	0/0:0,154,205:51:0:99:0	0/0:0,96,207:32:0:99:0	0/1:103,0,115:27:3:99:0	1/1:187,99,0:33:0:90:0	0/1:132,0,84:31:11:93:0	0/1:97,0,116:28:6:94:0	0/0:0,63,191:21:0:66:0	0/0:0,172,212:57:0:99:0	0/0:0,138,194:53:0:99:0
Lg10_PrimaryAssembly	7715196	.	C	T	999	PASS	DP=608;VDB=0.0377;AF=0.0714285714286;AC1=2;DP4=293,267,17,21;MQ=20;FQ=999;PV4=0.4,0.13,1,0.16;MPB=U	GT:PL:DP:SP:GQ:RES	0/0:0,108,206:36:0:99:0	0/0:0,102,202:34:0:99:0	0/0:0,93,202:31:0:99:0	0/0:0,97,207:39:0:99:0	0/0:0,99,203:33:0:99:0	0/0:0,117,214:39:0:99:0	0/0:0,105,204:35:0:99:0	0/0:0,163,209:54:0:99:0	0/0:0,81,173:27:0:90:0	0/1:84,0,127:29:0:75:0	0/0:0,93,195:31:0:99:0	0/1:139,0,121:48:4:99:0	0/0:0,87,194:29:0:96:0	0/0:0,72,176:24:0:81:0	0/0:0,157,209:52:0:99:0	0/0:0,172,204:57:0:99:0
Lg10_PrimaryAssembly	7716781	.	G	A	999	PASS	DP=550;VDB=0.0386;AF=0.0714285714286;AC1=2;DP4=250,254,18,15;MQ=20;FQ=999;PV4=0.6,0.16,1,1;MPB=U	GT:PL:DP:SP:GQ:RES	0/0:0,96,204:32:0:99:0	0/0:0,102,199:34:0:99:0	0/0:0,96,210:32:0:99:0	0/0:0,96,187:32:0:99:0	0/0:0,96,195:32:0:99:0	0/1:90,0,108:27:4:81:0	0/0:0,81,185:27:0:90:0	0/0:0,129,206:43:0:99:0	0/0:0,99,212:33:0:99:0	0/0:0,60,165:20:0:69:0	0/1:130,0,120:39:5:99:0	0/0:0,93,205:31:0:99:0	0/0:0,96,208:32:0:99:0	0/0:0,69,198:23:0:78:0	0/0:0,148,207:49:0:99:0	0/0:0,154,213:51:0:99:0
Lg10_PrimaryAssembly	7717565	.	N	G,A	999	PASS	DP=556;VDB=0.0366;AF=0.857142857143,0.142857142857;AC1=32;DP4=0,0,300,248;MQ=20;FQ=-62.8;MPB=U;IUPAC=R,A,G	GT:PL:DP:SP:GQ:RES	1/2:211,116,65,160,0,133:26:0:96:0	1/1:200,99,0,200,99,200:33:0:99:0	1/1:204,102,0,204,102,204:34:0:99:0	1/1:204,96,0,204,96,204:32:0:99:0	1/1:200,102,0,200,102,200:34:0:99:0	1/1:181,78,0,181,78,181:26:0:99:0	1/2:217,161,122,156,0,77:39:0:84:0	1/2:255,182,115,190,0,136:40:0:99:0	1/2:195,146,125,101,0,56:22:0:66:0	1/1:187,72,0,187,72,187:24:0:99:0	1/1:201,105,0,201,105,201:35:0:99:0	1/1:208,108,0,208,108,208:36:0:99:0	1/1:204,90,0,204,90,204:30:0:99:0	1/1:203,87,0,203,87,203:29:0:99:0	1/1:197,160,0,197,160,197:53:0:99:0	1/1:196,166,0,196,166,196:55:0:99:0
Lg10_PrimaryAssembly	7717903	.	N	C,T	999	PASS	DP=560;VDB=0.0380;AF=0.821428571429,0.178571428571;AC1=32;DP4=0,0,266,290;MQ=20;FQ=-73.5;MPB=U;IUPAC=Y,C,T	GT:PL:DP:SP:GQ:RES	1/2:235,174,141,142,0,78:32:0:89:0	1/1:196,90,0,196,90,196:30:0:99:0	1/1:201,78,0,201,78,201:26:0:99:0	1/1:206,129,0,206,129,206:43:0:99:0	1/1:208,108,0,208,108,208:36:0:99:0	1/1:208,108,0,208,108,208:36:0:99:0	1/2:255,187,112,197,0,143:43:0:99:0	1/2:255,177,107,191,0,140:40:0:99:0	1/2:239,174,135,150,0,93:32:0:95:0	1/1:204,78,0,204,78,204:26:0:99:0	1/2:167,74,32,139,0,121:20:0:98:0	1/1:199,90,0,199,90,199:30:0:99:0	1/1:199,75,0,199,75,199:25:0:99:0	1/1:170,69,0,170,69,170:23:0:99:0	1/1:218,157,0,218,157,218:52:0:99:0	1/1:214,187,0,214,187,214:62:0:99:0
Lg10_PrimaryAssembly	8009189	.	N	C,T	999	mrd10;mrd15	DP=343;VDB=0.0374;AF=0.5,0.5;AC1=32;DP4=0,0,159,181;MQ=20;FQ=-36.2;MPB=U;IUPAC=Y,C,T	GT:PL:DP:SP:GQ:RES	:56,9,0,56,9,56:3:0:27:0	2/2:158,153,150,42,25,0:15:0:21:0	:69,12,0,69,12,69:4:0:30:0	2/2:152,133,124,51,1,0:20:0:27:0	1/1:173,48,0,173,48,173:16:0:66:0	1/2:200,135,99,126,0,93:23:0:54:0	2/2:187,187,187,63,63,0:21:0:18:0	1/2:239,156,95,171,0,132:33:0:79:0	1/1:197,75,0,197,75,197:25:0:93:0	1/2:175,108,81,111,0,87:17:0:45:0	:0,0,0,0,0,0:0:0:18:-1	1/2:219,144,107,142,0,103:25:0:55:0	1/2:255,190,145,171,0,96:40:0:63:0	1/1:203,78,0,203,78,203:26:0:96:0	1/1:210,108,0,210,108,210:36:0:99:0	2/2:203,201,198,105,88,0:36:0:21:0
Lg10_PrimaryAssembly	8009453	.	N	T,C	999	mrd10;mrd15	DP=356;VDB=0.0391;AF=0.454545454545,0.545454545455;AC1=32;DP4=0,0,180,167;MQ=20;FQ=-31.5;MPB=U;IUPAC=Y,C,T	GT:PL:DP:SP:GQ:RES	:0,0,0,0,0,0:0:0:12:-1	2/2:131,131,131,30,30,0:10:0:12:0	:0,0,0,0,0,0:0:0:12:-1	2/2:144,144,144,33,33,0:11:0:12:0	1/1:171,45,0,171,45,171:15:0:57:0	1/2:220,133,88,156,0,123:26:0:57:0	2/2:179,179,179,51,51,0:17:0:12:0	2/2:195,195,195,93,93,0:31:0:12:0	1/1:203,84,0,203,84,203:28:0:96:0	1/2:173,95,62,123,0,102:18:0:45:0	:0,0,0,0,0,0:0:0:12:-1	1/2:242,158,107,168,0,125:31:0:63:0	1/2:248,170,103,178,0,133:37:0:79:0	1/1:179,81,0,179,81,179:27:0:93:0	1/1:207,135,0,207,135,207:45:0:99:0	2/2:203,203,203,154,154,0:51:0:12:0
Lg10_PrimaryAssembly	8009949	.	C	T	999	mrd10;mrd15	DP=479;VDB=0.0396;AF=0.153846153846;AC1=4;DP4=234,176,32,34;MQ=20;FQ=999;PV4=0.23,0.08,1,0.13;MPB=U	GT:PL:DP:SP:GQ:RES	0/0:0,78,167:26:0:83:0	0/0:0,93,205:31:0:98:0	0/0:0,54,146:18:0:59:0	0/0:0,72,176:24:0:77:0	0/1:139,0,67:31:3:78:0	0/1:140,0,56:31:9:67:0	0/0:0,69,192:23:0:74:0	0/0:0,99,188:33:0:99:0	0/1:99,0,129:34:0:94:0	0/0:0,87,188:29:0:92:0	:0,0,0:0:0:6:-1	0/0:0,123,208:41:0:99:0	0/0:0,99,197:33:0:99:0	0/1:84,0,119:25:2:79:0	0/0:0,154,213:51:0:99:0	0/0:0,138,210:46:0:99:0
Lg10_PrimaryAssembly	8010163	.	C	T	999	mrd10;mrd15	DP=443;VDB=0.0316;AF=0.269230769231;AC1=7;DP4=179,202,22,37;MQ=20;FQ=999;PV4=0.21,0.44,1,1;MPB=U	GT:PL:DP:SP:GQ:RES	1/1:169,51,0:17:0:43:0	0/1:61,0,130:24:4:59:0	1/1:166,42,0:14:0:34:0	0/1:47,0,146:40:0:45:0	0/1:68,0,135:28:4:66:0	0/0:0,96,203:32:0:98:0	0/0:0,87,197:29:0:89:0	0/0:0,120,213:40:0:99:0	0/0:0,54,181:18:0:56:0	0/0:0,102,205:34:0:99:0	:0,0,0:0:0:4:-1	0/0:0,105,214:35:0:99:0	0/0:0,81,192:27:0:83:0	0/0:0,81,198:27:0:83:0	0/0:0,114,207:38:0:99:0	0/0:0,111,209:37:0:99:0
Lg10_PrimaryAssembly	8010275	.	N	G,A,T,C	999	mrd10;mrd15	DP=401;VDB=0.0385;AF=0.807692307692,0.192307692308;AC1=32;DP4=0,0,184,212;MQ=20;FQ=-40;MPB=U;IUPAC=R,A,G	GT:PL:DP:SP:GQ:RES	1/1:145,39,0,145,39,145,145,39,145,145,145,39,145,145,145:13:0:61:0	1/1:172,57,0,172,57,172,172,57,172,172,172,57,172,172,172:19:0:79:0	1/1:172,48,0,172,48,172,172,48,172,172,172,48,172,172,172:16:0:70:0	1/1:201,84,0,201,84,201,201,84,201,201,201,84,201,201,201:28:0:99:0	1/1:194,81,0,194,81,194,194,81,194,194,194,81,194,194,194:27:0:99:0	1/1:194,69,0,194,69,194,194,69,194,194,194,69,194,194,194:23:0:91:0	1/1:190,84,0,190,84,190,190,84,190,190,189,68,189,189,186:29:0:99:0	1/1:203,90,0,203,90,203,200,73,200,197,203,90,203,200,203:31:0:99:0	1/2:233,151,106,158,0,119,233,151,158,233,233,151,158,233,233:28:0:67:0	1/2:208,134,101,133,0,100,208,134,133,208,208,134,133,208,208:22:0:55:0	:0,0,0,0,0,0,0,0,0,0,0,0,0,0,0:0:0:22:-1	1/2:198,101,35,158,0,137,198,101,158,198,198,101,158,198,198:29:0:88:0	1/2:216,135,96,145,0,112,216,135,145,216,216,135,145,216,216:24:0:61:0	1/2:220,135,90,153,0,120,220,135,153,220,220,135,153,220,220:26:0:67:0	2/2:201,199,196,132,115,0,201,199,132,201,201,199,132,201,201:45:0:25:0	1/1:203,108,0,203,108,203,203,108,203,203,203,108,203,203,203:36:0:99:0
Lg10_PrimaryAssembly	8010551	.	N	G,T	999	mrd10;mrd15	DP=358;VDB=0.0343;AF=0.590909090909,0.409090909091;AC1=32;DP4=0,0,197,155;MQ=20;FQ=-36.1;MPB=U;IUPAC=K,G,T	GT:PL:DP:SP:GQ:RES	:36,6,0,36,6,36:2:0:24:0	1/2:158,127,115,64,0,28:16:0:30:0	:60,12,0,60,12,60:4:0:30:0	1/2:224,168,138,129,0,72:29:0:48:0	1/1:179,51,0,179,51,179:17:0:69:0	1/2:184,99,63,132,0,111:19:0:54:0	2/2:194,194,194,81,81,0:27:0:18:0	1/2:231,173,125,152,0,98:34:0:66:0	1/1:181,93,0,181,93,181:31:0:99:0	1/2:160,117,96,88,0,55:18:0:39:0	:0,0,0,0,0,0:0:0:18:-1	1/2:196,147,126,100,0,55:22:0:39:0	1/2:187,119,86,120,0,93:20:0:51:0	1/1:175,63,0,175,63,175:21:0:81:0	1/1:210,138,0,210,138,210:46:0:99:0	2/2:203,203,203,138,138,0:46:0:18:0
Lg10_PrimaryAssembly	8010699	.	C	T	999	mrd10;mrd15	DP=350;VDB=0.0287;AF=0.166666666667;AC1=6;DP4=134,183,12,15;MQ=20;FQ=999;PV4=0.84,1,1,1;MPB=U	GT:PL:DP:SP:GQ:RES	1/1:114,10,0:10:0:3:0	0/0:0,10,126:16:8:14:0	:99,18,0:6:0:9:0	0/1:45,0,113:26:5:41:0	0/1:10,0,123:16:0:7:0	0/0:0,60,190:20:0:64:0	0/0:0,84,206:28:0:88:0	0/0:0,111,215:37:0:99:0	0/0:0,90,199:30:0:94:0	0/0:0,54,172:18:0:58:0	:0,0,0:0:0:5:-1	0/0:0,75,201:25:0:79:0	0/0:0,84,189:28:0:88:0	0/0:0,48,167:16:0:52:0	0/0:0,105,204:35:0:99:0	0/0:0,99,212:33:0:99:0
Lg10_PrimaryAssembly	8012456	.	A	C	27.3	mrd10;mrd15	DP=294;VDB=0.0162;AF=0.0909090909091;AC1=3;DP4=101,182,3,6;MQ=20;FQ=27.8;PV4=1,1,1,0.47;MPB=U	GT:PL:DP:SP:GQ:RES	:0,0,0:0:0:7:-1	0/1:22,0,81:12:9:16:0	:36,6,0:2:0:7:0	0/1:35,0,80:13:0:29:0	0/0:0,48,170:16:0:54:0	0/0:0,84,204:28:0:90:0	0/0:0,33,115:11:0:39:0	0/0:0,78,199:26:0:84:0	0/0:0,54,165:18:0:60:0	0/0:0,48,172:16:0:54:0	:0,0,0:0:0:7:-1	0/0:0,93,209:31:0:99:0	0/0:0,54,170:18:0:60:0	0/0:0,96,204:32:0:99:0	0/0:0,132,205:44:0:99:0	0/0:0,75,158:25:0:81:0
Lg10_PrimaryAssembly	8017403	.	N	G,A	999	mrd10;mrd15	DP=511;VDB=0.0365;AF=0.846153846154,0.153846153846;AC1=32;DP4=0,0,264,243;MQ=20;FQ=-40;MPB=U;IUPAC=R,A,G	GT:PL:DP:SP:GQ:RES	1/1:112,30,0,112,30,112:10:0:52:0	1/1:186,60,0,186,60,186:20:0:82:0	1/1:189,60,0,189,60,189:20:0:82:0	1/1:201,105,0,201,105,201:35:0:99:0	1/1:160,75,0,160,75,160:25:0:97:0	1/1:188,72,0,188,72,188:24:0:94:0	1/1:209,90,0,209,90,209:30:0:99:0	1/1:208,132,0,208,132,208:44:0:99:0	1/1:200,99,0,200,99,200:33:0:99:0	1/2:246,183,138,160,0,96:36:0:67:0	:20,3,0,20,3,20:1:0:25:0	1/2:239,166,118,172,0,112:36:0:70:0	1/2:244,168,114,176,0,122:36:0:76:0	1/2:226,165,135,131,0,77:28:0:52:0	2/2:200,200,200,205,205,0:68:0:22:0	1/1:207,184,0,207,184,207:61:0:99:0
Lg10_PrimaryAssembly	8018221	.	N	T,G	999	mrd10;mrd15	DP=414;VDB=0.0384;AF=0.807692307692,0.192307692308;AC1=32;DP4=0,0,260,147;MQ=20;FQ=-38.6;MPB=U;IUPAC=K,G,T	GT:PL:DP:SP:GQ:RES	1/1:105,57,0,105,57,105:19:0:78:0	1/2:124,102,87,66,0,15:22:0:36:0	1/1:105,51,0,105,51,105:17:0:72:0	1/2:170,125,101,93,0,60:19:0:45:0	1/1:177,69,0,177,69,177:23:0:90:0	1/2:207,120,75,148,0,121:24:0:66:0	1/2:206,135,96,136,0,103:24:0:60:0	1/1:185,96,0,185,96,185:32:0:99:0	1/1:203,81,0,203,81,203:27:0:99:0	1/2:185,129,105,105,0,72:19:0:45:0	:0,0,0,0,0,0:0:0:21:-1	1/1:195,102,0,195,102,195:34:0:99:0	1/1:195,81,0,195,81,195:27:0:99:0	1/1:188,63,0,188,63,188:21:0:84:0	1/1:202,175,0,202,175,202:58:0:99:0	2/2:176,176,176,123,123,0:41:0:21:0
Lg10_PrimaryAssembly	8018519	.	N	G,A,T	999	mrd10;mrd15	DP=510;VDB=0.0383;AF=0.576923076923,0.423076923077;AC1=32;DP4=0,0,264,242;MQ=20;FQ=-35.3;MPB=U;IUPAC=R,A,G	GT:PL:DP:SP:GQ:RES	2/2:200,200,200,99,99,0,200,200,99,200:33:0:17:0	1/2:248,161,101,178,0,136,248,161,178,248:34:0:77:0	2/2:171,171,171,66,66,0,171,171,66,171:22:0:17:0	1/2:244,158,104,172,0,130,244,158,172,244:32:0:71:0	1/2:204,108,54,157,0,133,204,108,157,204:26:0:71:0	1/1:182,81,0,182,81,182,179,64,179,176:28:0:98:0	1/1:209,105,0,209,105,209,209,105,209,209:35:0:99:0	1/1:195,114,0,195,114,195,195,114,195,195:38:0:99:0	1/1:198,78,0,198,78,198,198,78,198,198:26:0:95:0	1/2:224,165,126,146,0,86,224,165,146,224:33:0:56:0	:0,0,0,0,0,0,0,0,0,0:0:0:17:-1	1/2:241,180,138,157,0,91,241,180,157,241:36:0:59:0	1/2:225,143,92,163,0,124,225,143,163,225:30:0:68:0	1/2:221,158,122,138,0,90,221,158,138,221:28:0:53:0	2/2:214,214,214,144,144,0,214,214,144,214:48:0:17:0	1/1:205,169,0,204,150,201,205,169,204,205:57:0:99:0
Lg10_PrimaryAssembly	8293889	.	A	G	999	PASS	DP=556;VDB=0.0322;AF=0.214285714286;AC1=6;DP4=209,251,40,48;MQ=20;FQ=999;PV4=1,1,1,1;MPB=U	GT:PL:DP:SP:GQ:RES	0/0:0,87,205:29:0:90:0	0/0:0,69,195:23:0:72:0	0/0:0,96,204:32:0:99:0	0/0:0,96,212:32:0:99:0	0/0:0,105,204:35:0:99:0	0/0:0,78,198:26:0:81:0	0/1:77,0,136:32:3:74:0	1/1:206,99,0:33:0:90:0	0/1:105,0,131:35:0:99:0	0/0:0,99,208:33:0:99:0	0/0:0,99,203:33:0:99:0	0/1:113,0,127:34:0:99:0	0/1:97,0,128:30:3:94:0	0/0:0,75,184:25:0:78:0	0/0:0,205,210:68:0:99:0	0/0:0,144,216:48:0:99:0
Lg10_PrimaryAssembly	8293902	.	T	G	999	PASS	DP=551;VDB=0.0369;AF=0.107142857143;AC1=3;DP4=231,278,14,23;MQ=20;FQ=999;PV4=0.4,0.079,1,1;MPB=U	GT:PL:DP:SP:GQ:RES	0/0:0,75,195:25:0:82:0	0/1:76,0,89:18:8:69:0	0/1:120,0,102:29:3:99:0	0/1:90,0,132:31:6:83:0	0/0:0,105,201:35:0:99:0	0/0:0,84,197:28:0:91:0	0/0:0,102,205:34:0:99:0	0/0:0,96,206:32:0:99:0	0/0:0,120,216:40:0:99:0	0/0:0,111,211:37:0:99:0	0/0:0,108,203:36:0:99:0	0/0:0,114,216:38:0:99:0	0/0:0,90,205:30:0:97:0	0/0:0,66,178:22:0:73:0	0/0:0,190,219:63:0:99:0	0/0:0,144,210:48:0:99:0
Lg10_PrimaryAssembly	8296153	.	G	A	999	PASS	DP=544;VDB=0.0390;AF=0.642857142857;AC1=18;DP4=121,115,160,127;MQ=20;FQ=999;PV4=0.33,0.4,1,1;MPB=U	GT:PL:DP:SP:GQ:RES	1/1:202,120,0:40:0:99:0	0/1:116,0,93:25:4:95:0	1/1:191,75,0:25:0:73:0	0/1:127,0,122:38:0:99:0	1/1:185,81,0:27:0:79:0	0/1:116,0,87:24:2:89:0	0/1:95,0,127:31:6:99:0	1/1:201,132,0:44:0:99:0	1/1:181,75,0:25:0:73:0	0/0:0,81,200:27:0:77:0	1/1:197,84,0:28:0:82:0	0/1:103,0,134:42:18:99:0	0/1:99,0,134:35:3:99:0	0/0:0,60,187:20:0:56:0	0/0:0,127,183:50:9:99:0	0/0:0,126,202:42:0:99:0
Lg10_PrimaryAssembly	8297607	.	G	A	124	PASS	DP=595;VDB=0.0084;AF=0.107142857143;G3=0.9375,1.984e-07,0.0625;HWE=0.00787;AC1=2;DP4=270,259,36,26;MQ=20;FQ=124;PV4=0.35,0.35,1,1;MPB=U	GT:PL:DP:SP:GQ:RES	0/0:0,92,184:57:0:99:0	0/1:2,0,116:25:2:7:0	0/0:0,60,189:33:7:68:0	0/0:0,66,191:35:10:74:0	0/0:0,96,204:32:0:99:0	0/0:0,31,157:30:0:39:0	0/0:0,79,185:33:0:87:0	0/0:0,135,199:45:0:99:0	0/0:0,73,176:38:0:81:0	0/0:0,12,145:28:0:20:0	1/1:183,60,0:20:0:46:0	0/0:0,32,135:48:7:40:0	0/0:0,47,169:45:13:55:0	0/0:0,58,189:26:0:66:0	0/0:0,90,183:51:2:98:0	0/0:0,58,179:45:5:66:0
Lg10_PrimaryAssembly	8298489	.	C	T	47	PASS	DP=625;VDB=0.0388;AF=0.0357142857143;AC1=1;DP4=264,346,6,5;MQ=20;FQ=47.1;PV4=0.55,1,1,0.38;MPB=U	GT:PL:DP:SP:GQ:RES	0/0:0,135,218:45:0:99:0	0/0:0,96,201:32:0:99:0	0/0:0,78,203:26:0:90:0	0/0:0,154,216:51:0:99:0	0/0:0,81,201:27:0:93:0	0/0:0,114,217:38:0:99:0	0/0:0,120,205:40:0:99:0	0/0:0,148,213:49:0:99:0	0/1:89,0,124:27:0:77:0	0/0:0,72,200:24:0:84:0	0/0:0,93,209:31:0:99:0	0/0:0,105,201:35:0:99:0	0/0:0,84,203:28:0:96:0	0/0:0,93,209:31:0:99:0	0/0:0,232,213:77:0:99:0	0/0:0,181,213:60:0:99:0
Lg10_PrimaryAssembly	8298899	.	C	T	101	PASS	DP=606;VDB=0.0404;AF=0.0357142857143;AC1=1;DP4=277,296,9,17;MQ=20;FQ=101;PV4=0.23,0.23,1,1;MPB=U	GT:PL:DP:SP:GQ:RES	0/0:0,135,202:45:0:99:0	0/0:0,102,197:34:0:99:0	0/0:0,66,188:22:0:78:0	0/0:0,111,202:37:0:99:0	0/0:0,114,204:38:0:99:0	0/0:0,102,186:34:0:99:0	0/0:0,87,207:29:0:99:0	0/1:143,0,115:45:1:99:0	0/0:0,108,200:36:0:99:0	0/0:0,87,205:29:0:99:0	0/0:0,105,213:35:0:99:0	0/0:0,114,209:38:0:99:0	0/0:0,114,211:38:0:99:0	0/0:0,87,203:29:0:99:0	0/0:0,202,223:67:0:99:0	0/0:0,129,213:43:0:99:0
Lg10_PrimaryAssembly	8299341	.	T	C	999	PASS	DP=714;VDB=0.0337;AF=0.107142857143;AC1=3;DP4=375,286,26,21;MQ=20;FQ=999;PV4=0.88,0.22,1,1;MPB=U	GT:PL:DP:SP:GQ:RES	0/0:0,141,209:47:0:99:0	0/1:97,0,139:35:3:90:0	0/1:91,0,122:41:3:84:0	0/1:106,0,140:45:1:99:0	0/0:0,120,185:40:0:99:0	0/0:0,114,179:38:0:99:0	0/0:0,81,179:27:0:88:0	0/0:0,163,205:54:0:99:0	0/0:0,126,197:42:0:99:0	0/0:0,90,205:30:0:97:0	0/0:0,117,200:39:0:99:0	0/0:0,138,206:46:0:99:0	0/0:0,160,209:53:0:99:0	0/0:0,123,206:41:0:99:0	0/0:0,217,201:72:0:99:0	0/0:0,175,194:58:0:99:0
Lg10_PrimaryAssembly	8301449	.	C	T	999	PASS	DP=549;VDB=0.0387;AF=0.214285714286;AC1=6;DP4=209,234,49,51;MQ=20;FQ=999;PV4=0.74,0.082,1,0.058;MPB=U	GT:PL:DP:SP:GQ:RES	0/0:0,72,195:24:0:75:0	0/1:114,0,89:23:2:98:0	0/1:140,0,86:33:0:95:0	0/1:125,0,96:31:6:99:0	0/1:93,0,135:39:20:90:0	0/1:110,0,117:29:1:99:0	0/0:0,93,203:31:0:96:0	0/0:0,135,217:45:0:99:0	0/1:124,0,102:31:3:99:0	0/0:0,87,198:29:0:90:0	0/0:0,126,213:42:0:99:0	0/0:0,135,209:45:0:99:0	0/0:0,81,185:27:0:84:0	0/0:0,66,183:22:0:69:0	0/0:0,163,205:54:0:99:0	0/0:0,114,209:38:0:99:0
Lg10_PrimaryAssembly	8590787	.	G	A	999	mrd10;mrd15	DP=421;VDB=0.0388;AF=0.192307692308;AC1=5;DP4=195,161,30,23;MQ=20;FQ=999;PV4=0.88,0.061,1,0.2;MPB=U	GT:PL:DP:SP:GQ:RES	0/0:0,60,171:20:0:64:0	0/0:0,55,181:25:0:59:0	0/0:0,69,170:23:0:73:0	0/0:0,105,196:35:0:99:0	0/0:0,66,163:22:0:70:0	0/0:0,54,177:18:0:58:0	0/1:86,0,99:20:2:82:0	0/1:41,0,129:26:0:37:0	0/1:95,0,58:15:0:68:0	0/0:0,66,192:22:0:70:-1	:0,12,55:4:0:16:-1	0/1:116,0,129:36:0:99:0	0/1:66,0,119:26:19:62:0	0/0:0,87,193:29:0:91:0	0/0:0,132,210:44:0:99:0	0/0:0,132,203:44:0:99:0
Lg10_PrimaryAssembly	8590853	.	N	C,T	999	PASS	DP=433;VDB=0.0382;AF=0.821428571429,0.178571428571;AC1=32;DP4=0,0,200,199;MQ=20;FQ=-44.8;MPB=U;IUPAC=Y,C,T	GT:PL:DP:SP:GQ:RES	1/1:158,54,0,158,54,158:18:0:81:0	1/1:171,63,0,171,63,171:21:0:90:0	1/1:190,78,0,190,78,190:26:0:99:0	1/1:194,75,0,190,58,187:26:0:99:0	1/1:163,60,0,163,60,163:20:0:87:0	1/2:167,129,105,90,0,53:20:0:51:0	1/1:187,60,0,187,60,187:20:0:87:0	1/1:201,84,0,201,84,201:28:0:99:0	1/1:186,69,0,186,69,186:23:0:96:0	1/2:162,76,40,123,0,108:17:0:63:0	1/1:156,48,0,156,48,156:16:0:75:0	1/2:250,172,124,168,0,117:33:0:75:0	1/2:253,182,134,171,0,108:37:0:75:0	1/2:185,117,84,120,0,93:20:0:60:0	2/2:192,191,188,117,100,0:40:0:30:0	1/1:201,102,0,201,102,201:34:0:99:0
Lg10_PrimaryAssembly	8592540	.	C	A	999	PASS	DP=590;VDB=0.0376;AF=0.464285714286;AC1=13;DP4=167,151,141,123;MQ=20;FQ=999;PV4=0.87,1,1,1;MPB=U	GT:PL:DP:SP:GQ:RES	1/1:201,196,0:65:0:99:0	0/0:0,72,195:24:0:71:0	1/1:209,90,0:30:0:85:0	0/0:0,63,187:21:0:62:0	1/1:196,147,0:56:0:99:0	0/1:79,0,100:18:0:80:0	0/1:125,0,106:31:3:99:0	0/1:118,0,129:43:9:99:0	1/1:200,87,0:29:0:82:0	0/0:0,90,203:30:0:89:0	0/0:0,72,192:24:0:71:0	0/1:118,0,122:40:7:99:0	0/1:113,0,125:43:0:99:0	0/0:0,72,195:24:0:71:0	0/0:0,169,203:56:0:99:0	0/0:0,144,202:48:0:99:0
Lg10_PrimaryAssembly	8592601	.	A	G	38.1	PASS	DP=606;VDB=0.0312;AF=0.0714285714286;AC1=2;DP4=283,301,6,10;MQ=20;FQ=38.4;PV4=0.45,1,1,1;MPB=U	GT:PL:DP:SP:GQ:RES	0/0:0,187,203:62:0:99:0	0/1:49,0,139:28:4:40:0	0/0:0,78,204:26:0:87:0	0/1:43,0,129:32:8:34:0	0/0:0,160,208:53:0:99:0	0/0:0,81,198:27:0:90:0	0/0:0,99,213:33:0:99:0	0/0:0,126,194:42:0:99:0	0/0:0,114,215:38:0:99:0	0/0:0,90,209:30:0:99:0	0/0:0,90,194:30:0:99:0	0/0:0,114,198:38:0:99:0	0/0:0,102,183:34:0:99:0	0/0:0,81,201:27:0:90:0	0/0:0,123,208:41:0:99:0	0/0:0,178,208:59:0:99:0
Lg10_PrimaryAssembly	8594341	.	A	G	999	PASS	DP=770;VDB=0.0356;AF=0.25;AC1=7;DP4=292,256,106,105;MQ=20;FQ=999;PV4=0.47,1,1,1;MPB=U	GT:PL:DP:SP:GQ:RES	1/1:214,255,0:86:0:99:0	0/0:0,135,193:45:0:99:0	0/1:144,0,65:48:5:74:0	0/0:0,154,211:51:0:99:0	1/1:210,166,0:55:0:99:0	0/1:115,0,119:35:3:99:0	0/0:0,111,188:37:0:99:0	0/0:0,117,197:39:0:99:0	0/1:132,0,100:34:8:99:0	0/0:0,93,186:31:0:96:0	0/0:0,114,216:38:0:99:0	0/0:0,154,205:51:0:99:0	0/0:0,102,213:34:0:99:0	0/0:0,117,205:39:0:99:0	0/0:0,190,207:63:0:99:0	0/0:0,220,212:73:0:99:0
Lg10_PrimaryAssembly	8594709	.	N	T,C,A	999	PASS	DP=624;VDB=0.0390;AF=0.714285714286,0.285714285714;AC1=32;DP4=0,0,303,311;MQ=20;FQ=-38.7;MPB=U;IUPAC=Y,C,T	GT:PL:DP:SP:GQ:RES	1/1:214,196,0,214,196,214,214,196,214,214:65:0:99:0	1/1:204,129,0,204,129,204,204,129,204,204:43:0:99:0	1/1:211,141,0,211,141,211,211,141,211,211:47:0:99:0	1/1:197,111,0,197,111,197,197,111,197,197:37:0:99:0	1/1:212,157,0,212,157,212,212,157,212,212:52:0:99:0	1/2:208,107,41,168,0,144,208,107,168,208:30:0:87:0	1/1:185,78,0,185,78,185,185,78,185,185:26:0:99:0	1/2:221,144,102,150,0,111,219,131,137,216:28:0:63:0	1/1:188,72,0,188,72,188,188,72,188,188:24:0:93:0	1/2:227,144,99,155,0,119,227,144,155,227:27:0:66:0	2/2:203,203,203,87,87,0,203,203,87,203:29:0:21:0	1/2:236,152,89,174,0,135,236,152,174,236:34:0:84:0	1/2:253,171,116,176,0,128,253,171,176,253:34:0:76:0	1/2:205,134,98,133,0,100,205,134,133,205:23:0:57:0	2/2:218,218,218,184,184,0,218,218,184,218:61:0:21:0	1/1:197,163,0,197,163,197,197,163,197,197:54:0:99:0
Lg10_PrimaryAssembly	8595943	.	N	A,G	999	PASS	DP=591;VDB=0.0354;AF=0.535714285714,0.464285714286;AC1=32;DP4=0,0,234,350;MQ=20;FQ=-35.3;MPB=U;IUPAC=R,A,G	GT:PL:DP:SP:GQ:RES	1/1:221,199,0,221,199,221:66:0:99:0	1/2:204,151,124,114,0,69:24:0:44:0	1/1:215,123,0,215,123,215:41:0:99:0	1/2:255,177,117,183,0,132:37:0:77:0	1/1:213,172,0,213,172,213:57:0:99:0	1/2:228,154,112,150,0,108:28:0:59:0	1/2:195,143,107,120,0,81:25:0:53:0	2/2:209,209,209,90,90,0:30:0:17:0	1/2:233,140,83,170,0,137:30:0:74:0	1/2:218,158,128,127,0,79:26:0:47:0	1/1:202,90,0,202,90,202:30:0:99:0	2/2:205,205,205,87,87,0:29:0:17:0	2/2:202,202,202,75,75,0:25:0:17:0	1/2:241,163,115,162,0,117:31:0:65:0	2/2:215,215,215,172,172,0:57:0:17:0	1/1:221,144,0,221,144,221:48:0:99:0
Lg10_PrimaryAssembly	8597385	.	G	A	999	PASS	DP=571;VDB=0.0335;AF=0.107142857143;AC1=3;DP4=250,251,35,29;MQ=20;FQ=999;PV4=0.51,1,1,1;MPB=U	GT:PL:DP:SP:GQ:RES	0/1:147,0,119:55:0:99:0	0/0:0,90,209:30:0:97:0	0/1:94,0,144:45:4:87:0	0/0:0,108,203:36:0:99:0	0/1:81,0,142:42:0:74:0	0/0:0,72,198:24:0:79:0	0/0:0,99,193:33:0:99:0	0/0:0,93,180:31:0:99:0	0/0:0,75,202:25:0:82:0	0/0:0,87,207:29:0:94:0	0/0:0,51,122:17:0:58:0	0/0:0,81,200:27:0:88:0	0/0:0,66,192:22:0:73:0	0/0:0,93,206:31:0:99:0	0/0:0,187,203:62:0:99:0	0/0:0,169,218:56:0:99:0
Lg10_PrimaryAssembly	8598075	.	T	C	999	PASS	DP=601;VDB=0.0393;AF=0.178571428571;AC1=5;DP4=241,243,62,46;MQ=20;FQ=999;PV4=0.17,0.075,1,0.49;MPB=U	GT:PL:DP:SP:GQ:RES	0/1:132,0,145:67:5:99:0	0/0:0,78,198:26:0:82:0	0/1:128,0,57:35:12:67:0	0/0:0,120,193:40:0:99:0	0/1:146,0,80:49:4:90:0	0/1:86,0,104:20:0:82:0	0/0:0,81,203:27:0:85:0	0/0:0,138,206:46:0:99:0	0/1:62,0,144:32:3:58:0	0/0:0,51,171:17:0:55:0	0/0:0,57,161:19:0:61:0	0/0:0,123,180:41:0:99:0	0/0:0,93,207:31:0:97:0	0/0:0,75,198:25:0:79:0	0/0:0,181,208:60:0:99:0	0/0:0,172,212:57:0:99:0
Lg10_PrimaryAssembly	8811866	.	G	A	999	PASS	DP=473;VDB=0.0286;AF=0.107142857143;AC1=3;DP4=226,208,12,20;MQ=20;FQ=999;PV4=0.14,0.084,1,1;MPB=U	GT:PL:DP:SP:GQ:RES	0/1:114,0,104:27:0:99:0	0/0:0,84,205:28:0:91:0	0/0:0,69,183:23:0:76:0	0/0:0,108,189:36:0:99:0	0/1:70,0,139:32:6:63:0	0/0:0,48,164:16:0:55:0	0/0:0,96,209:32:0:99:0	0/0:0,72,198:24:0:79:0	0/0:0,93,202:31:0:99:0	0/0:0,63,178:21:0:70:0	0/0:0,96,208:32:0:99:0	0/0:0,102,202:34:0:99:0	0/0:0,61,190:27:0:68:0	0/1:49,0,107:18:0:42:0	0/0:0,148,209:49:0:99:0	0/0:0,108,197:36:0:99:0
Lg10_PrimaryAssembly	8813365	.	C	T	999	PASS	DP=568;VDB=0.0396;AF=0.142857142857;AC1=4;DP4=247,259,25,30;MQ=20;FQ=999;PV4=0.67,0.093,1,0.37;MPB=U	GT:PL:DP:SP:GQ:RES	0/0:0,114,206:38:0:99:0	0/0:0,120,204:40:0:99:0	0/1:135,0,94:32:1:99:0	0/0:0,108,200:36:0:99:0	0/0:0,93,206:31:0:98:0	0/1:67,0,117:21:2:62:0	0/0:0,66,194:22:0:71:0	0/0:0,90,193:30:0:95:0	0/0:0,81,201:27:0:86:0	0/0:0,66,178:22:0:71:0	1/1:197,84,0:28:0:73:0	0/0:0,135,209:45:0:99:0	0/0:0,120,194:40:0:99:0	0/0:0,84,205:28:0:89:-1	0/0:0,172,216:57:0:99:0	0/0:0,193,208:64:0:99:0
Lg10_PrimaryAssembly	8813581	.	C	A	999	PASS	DP=549;VDB=0.0351;AF=0.357142857143;AC1=10;DP4=191,188,79,85;MQ=20;FQ=999;PV4=0.64,1,1,0.32;MPB=U	GT:PL:DP:SP:GQ:RES	0/1:130,0,99:32:5:99:0	0/1:79,0,137:30:3:79:0	0/1:90,0,133:30:1:90:0	0/1:109,0,140:38:0:99:0	0/0:0,84,184:28:0:84:0	0/0:0,60,187:20:0:60:0	0/0:0,108,193:36:0:99:0	0/1:136,0,115:40:5:99:0	0/1:97,0,135:36:1:97:0	0/0:0,87,193:29:0:87:0	0/0:0,51,169:17:0:51:0	0/1:130,0,117:36:3:99:0	1/1:206,108,0:36:0:99:0	0/1:128,0,82:26:0:88:0	0/0:0,196,203:65:0:99:0	0/0:0,132,212:44:0:99:0
Lg10_PrimaryAssembly	8816398	.	G	A	999	mrd10;mrd15	DP=525;VDB=0.0326;AF=0.5;AC1=14;DP4=163,162,81,101;MQ=20;FQ=999;PV4=0.23,0.23,1,0.48;MPB=U	GT:PL:DP:SP:GQ:RES	1/1:209,114,0:38:0:99:0	0/1:94,0,137:33:0:96:0	0/1:42,0,100:16:15:44:0	0/1:101,0,140:40:5:99:0	0/1:84,0,131:31:1:86:0	0/0:0,39,152:13:0:37:0	0/0:0,138,196:46:0:99:0	0/1:104,0,136:36:5:99:0	0/1:124,0,112:32:3:99:0	0/0:0,99,203:33:0:97:0	:0,0,0:0:0:3:-1	0/1:136,0,96:34:5:99:0	1/1:195,66,0:22:0:62:-1	1/1:180,49,0:23:0:45:0	0/0:0,181,206:60:0:99:0	0/0:0,151,212:50:0:99:0
Lg10_PrimaryAssembly	8816590	.	G	A	153	mrd10;mrd15	DP=580;VDB=0.0399;AF=0.0769230769231;AC1=2;DP4=308,237,21,13;MQ=20;FQ=153;PV4=0.6,0.05,1,0.43;MPB=U	GT:PL:DP:SP:GQ:RES	0/0:0,120,196:40:0:99:0	0/0:0,109,193:43:0:99:0	0/0:0,72,200:24:0:80:0	0/0:0,84,184:28:0:92:0	0/0:0,123,192:41:0:99:0	0/0:0,57,186:19:0:65:0	0/0:0,157,208:52:0:99:0	0/1:116,0,113:34:1:99:0	0/1:90,0,125:36:0:82:0	0/0:0,79,195:33:0:87:0	:0,0,0:0:0:9:-1	0/0:0,120,199:40:0:99:0	0/0:0,78,204:26:0:86:0	0/0:0,102,199:34:0:99:0	0/0:0,199,194:66:0:99:0	0/0:0,190,201:63:0:99:0
Lg10_PrimaryAssembly	8816684	.	T	C	999	mrd10;mrd15	DP=514;VDB=0.0374;AF=0.846153846154;G3=0.2,0.1333,0.6667;HWE=0.0128;AC1=24;DP4=77,92,169,160;MQ=20;FQ=999;PV4=0.26,1,1,1;MPB=U	GT:PL:DP:SP:GQ:RES	1/1:202,117,0:39:0:99:0	1/1:197,87,0:29:0:88:0	1/1:135,33,0:11:0:34:0	0/1:49,0,138:33:0:56:0	1/1:200,108,0:37:0:99:0	0/0:0,51,176:17:0:44:0	0/1:130,0,114:35:3:99:0	1/1:177,100,0:40:0:99:0	1/1:195,78,0:26:0:79:0	1/1:211,99,0:33:0:99:0	:0,0,0:0:0:3:-1	1/1:206,123,0:41:0:99:0	1/1:183,63,0:21:0:64:0	1/1:187,75,0:25:0:76:-1	0/0:0,220,217:73:0:99:0	0/0:0,114,216:38:0:99:0
Lg10_PrimaryAssembly	9155185	.	N	C,A,T	999	PASS	DP=617;VDB=0.0389;AF=0.857142857143,0.142857142857;AC1=32;DP4=0,0,329,287;MQ=20;FQ=-41.8;MPB=U;IUPAC=M,A,C	GT:PL:DP:SP:GQ:RES	1/1:200,72,0,200,72,200,200,72,200,200:24:0:96:0	1/2:229,187,139,150,0,77,224,161,120,218:42:0:72:0	1/1:193,87,0,193,87,193,193,87,193,193:29:0:99:0	1/2:255,180,131,171,0,114,255,180,171,255:35:0:73:0	1/2:238,191,125,167,0,104,234,163,139,228:45:0:90:0	1/1:193,93,0,193,93,193,180,33,180,168:35:0:99:0	1/2:250,178,118,186,0,123,249,163,171,246:42:0:84:0	1/1:201,138,0,201,138,201,200,121,200,197:47:0:99:0	1/1:182,69,0,182,69,182,170,22,170,161:26:0:93:0	1/1:179,81,0,179,81,179,171,48,171,165:29:0:99:0	1/1:187,69,0,187,69,187,179,36,179,173:25:0:93:0	1/1:207,120,0,207,120,207,207,120,207,207:40:0:99:0	1/1:176,90,0,176,90,176,176,90,176,176:30:0:99:0	1/1:208,99,0,208,99,208,208,99,208,208:33:0:99:0	2/2:193,193,193,211,211,0,190,190,160,181:73:0:24:0	1/1:200,175,0,200,157,197,198,140,193,192:61:0:99:0
Lg10_PrimaryAssembly	9741535	.	T	G	999	PASS	DP=508;VDB=0.0381;AF=0.392857142857;AC1=11;DP4=175,190,55,81;MQ=20;FQ=999;PV4=0.16,0.28,1,0.26;MPB=U	GT:PL:DP:SP:GQ:RES	1/1:204,105,0:35:0:99:0	0/1:103,0,119:32:9:99:0	1/1:170,48,0:16:0:42:0	0/0:0,102,210:34:0:99:0	1/1:195,66,0:22:0:60:0	0/1:131,0,115:38:3:99:0	0/0:0,108,200:36:0:99:0	0/0:0,129,211:43:0:99:0	0/1:113,0,97:24:0:99:0	0/1:21,0,130:23:0:21:0	0/0:0,63,145:21:0:63:0	0/0:0,102,202:34:0:99:0	0/1:66,0,116:23:7:66:0	0/0:0,75,195:25:0:75:0	0/0:0,151,204:50:0:99:0	0/0:0,135,204:45:0:99:0
Lg10_PrimaryAssembly	9742719	.	T	C	999	PASS	DP=516;VDB=0.0353;AF=0.464285714286;AC1=13;DP4=187,152,98,72;MQ=20;FQ=999;PV4=0.64,0.21,1,1;MPB=U	GT:PL:DP:SP:GQ:RES	1/1:195,69,0:23:0:64:0	0/1:64,0,135:27:2:65:0	1/1:191,75,0:25:0:70:0	0/0:0,141,189:47:0:99:0	1/1:183,102,0:34:0:97:0	0/1:74,0,112:20:0:75:0	0/0:0,84,203:28:0:83:0	0/0:0,90,209:30:0:89:0	0/1:116,0,59:23:0:64:0	0/1:100,0,101:22:0:99:0	1/1:200,87,0:29:0:82:0	0/0:0,105,194:35:0:99:0	0/1:122,0,99:29:0:99:0	0/0:0,93,199:31:0:92:0	0/0:0,178,207:59:0:99:0	0/0:0,141,195:47:0:99:0
Lg10_PrimaryAssembly	9742819	.	G	A	77.1	mrd10;mrd15	DP=530;VDB=0.0399;AF=0.0384615384615;AC1=1;DP4=255,233,8,7;MQ=20;FQ=77.3;PV4=1,0.31,1,1;MPB=U	GT:PL:DP:SP:GQ:RES	0/0:0,93,195:31:0:99:0	0/0:0,96,198:32:0:99:0	0/0:0,75,187:25:0:87:0	0/0:0,123,206:41:0:99:0	0/0:0,90,205:30:0:99:0	0/0:0,45,162:15:0:57:0	0/0:0,129,219:43:0:99:0	0/1:119,0,106:28:0:99:0	0/0:0,72,192:24:0:84:0	0/0:0,66,188:22:0:78:0	:0,3,20:1:0:15:0	0/0:0,102,202:34:0:99:0	0/0:0,72,187:24:0:84:0	0/0:0,120,202:40:0:99:0	0/0:0,154,205:51:0:99:0	0/0:0,187,203:62:0:99:0
Lg10_PrimaryAssembly	9743351	.	C	A	999	PASS	DP=565;VDB=0.0348;AF=0.357142857143;AC1=10;DP4=227,199,65,66;MQ=20;FQ=999;PV4=0.48,0.15,1,1;MPB=U	GT:PL:DP:SP:GQ:RES	1/1:206,99,0:33:0:93:0	0/1:88,0,129:29:3:88:0	1/1:187,57,0:19:0:51:0	0/0:0,141,202:47:0:99:0	1/1:203,78,0:26:0:72:-1	0/1:100,0,123:30:6:99:0	0/0:0,108,181:36:0:99:0	0/0:0,120,205:40:0:99:0	0/1:113,0,120:32:1:99:0	0/0:0,2,125:19:3:4:0	0/0:0,75,187:25:0:75:0	0/0:0,144,194:48:0:99:0	0/1:93,0,88:20:0:90:0	0/0:0,96,210:32:0:96:0	0/0:0,193,203:64:0:99:0	0/0:0,172,211:57:0:99:0
Lg10_PrimaryAssembly	9743465	.	C	T	89	PASS	DP=552;VDB=0.0399;AF=0.0357142857143;AC1=1;DP4=267,263,7,10;MQ=20;FQ=89.1;PV4=0.47,1,1,1;MPB=U	GT:PL:DP:SP:GQ:RES	0/0:0,69,188:23:0:81:0	0/0:0,87,197:29:0:99:0	0/0:0,78,167:26:0:90:0	0/0:0,129,213:43:0:99:0	0/0:0,102,202:34:0:99:0	0/0:0,111,202:37:0:99:0	0/0:0,78,204:26:0:90:0	0/0:0,111,205:37:0:99:0	0/0:0,87,200:29:0:99:0	0/0:0,96,204:32:0:99:0	0/0:0,111,212:37:0:99:0	0/0:0,117,207:39:0:99:0	0/1:131,0,70:28:13:88:0	0/0:0,60,185:20:0:72:0	0/0:0,169,213:56:0:99:0	0/0:0,154,211:51:0:99:0
Lg10_PrimaryAssembly	9743491	.	C	T	999	PASS	DP=541;VDB=0.0334;AF=0.142857142857;AC1=4;DP4=233,252,25,25;MQ=20;FQ=999;PV4=0.88,0.22,1,1;MPB=U	GT:PL:DP:SP:GQ:RES	0/0:0,69,197:23:0:74:0	0/0:0,84,201:28:0:89:0	0/0:0,69,170:23:0:74:0	0/0:0,123,210:41:0:99:0	0/0:0,111,210:37:0:99:0	0/0:0,84,197:28:0:89:0	0/0:0,78,198:26:0:83:0	0/0:0,102,206:34:0:99:0	0/0:0,78,198:26:0:83:0	0/1:103,0,117:29:6:98:0	0/0:0,99,209:33:0:99:0	0/1:129,0,124:42:5:99:0	0/1:37,0,140:29:10:32:0	0/1:74,0,107:19:2:69:0	0/0:0,190,214:63:0:99:0	0/0:0,163,212:54:0:99:0
Lg10_PrimaryAssembly	9745821	.	T	C	69	PASS	DP=744;VDB=0.0343;AF=0.0357142857143;AC1=1;DP4=365,325,7,9;MQ=20;FQ=69.1;PV4=0.61,1,1,1;MPB=U	GT:PL:DP:SP:GQ:RES	0/0:0,163,203:54:0:99:0	0/0:0,135,200:45:0:99:0	0/0:0,117,195:39:0:99:0	0/0:0,166,206:55:0:99:-1	0/0:0,120,209:40:0:99:0	0/0:0,90,182:30:0:99:0	0/0:0,63,183:21:0:75:0	0/0:0,154,211:51:0:99:0	0/0:0,144,212:48:0:99:0	0/0:0,90,181:30:0:99:0	0/1:111,0,125:33:1:99:0	0/0:0,144,202:48:0:99:0	0/0:0,154,199:51:0:99:0	0/0:0,73,193:31:0:85:0	0/0:0,220,213:73:0:99:0	0/0:0,172,208:57:0:99:0
Lg10_PrimaryAssembly	9746916	.	G	A	999	PASS	DP=594;VDB=0.0337;AF=0.107142857143;AC1=3;DP4=232,300,21,35;MQ=20;FQ=999;PV4=0.4,1,1,1;MPB=U	GT:PL:DP:SP:GQ:RES	0/0:0,108,212:36:0:99:0	0/1:130,0,100:36:8:99:0	0/0:0,72,182:24:0:79:0	0/1:123,0,110:30:0:99:0	0/0:0,135,199:45:0:99:0	0/0:0,93,211:31:0:99:0	0/1:120,0,132:41:1:99:0	0/0:0,123,214:41:0:99:0	0/0:0,87,202:29:0:94:0	0/0:0,60,189:20:0:67:0	0/0:0,105,209:35:0:99:0	0/0:0,160,220:53:0:99:0	0/0:0,93,207:31:0:99:0	0/0:0,87,200:29:0:94:0	0/0:0,150,207:57:0:99:0	0/0:0,151,218:50:0:99:0
Lg10_PrimaryAssembly	9994882	.	C	T	999	mrd10;mrd15	DP=380;VDB=0.0354;AF=0.384615384615;AC1=11;DP4=117,125,64,62;MQ=20;FQ=999;PV4=0.66,1,1,1;MPB=U	GT:PL:DP:SP:GQ:RES	0/0:0,54,183:18:0:54:0	1/1:190,81,0:27:0:75:0	0/1:97,0,108:24:2:97:0	0/1:107,0,89:25:2:95:0	0/0:0,30,139:10:0:30:0	0/1:116,0,120:32:0:99:0	0/1:105,0,66:20:0:72:0	1/1:195,66,0:22:0:60:0	0/0:0,75,195:25:0:75:0	0/1:68,0,121:22:0:68:0	:0,0,0:0:0:3:-1	0/0:0,78,204:26:0:78:0	0/1:126,0,113:32:0:99:0	0/0:0,33,141:11:0:33:0	0/0:0,114,201:38:0:99:0	0/0:0,108,210:36:0:99:0
Lg10_PrimaryAssembly	9995105	.	C	T	999	mrd10;mrd15	DP=377;VDB=0.0398;AF=0.192307692308;G3=0.8,0.0667,0.1333;HWE=0.00912;AC1=5;DP4=151,175,17,27;MQ=20;FQ=999;PV4=0.42,1,1,0.42;MPB=U	GT:PL:DP:SP:GQ:RES	1/1:171,45,0:15:0:35:0	0/0:0,78,186:26:0:82:0	0/0:0,63,188:21:0:67:0	0/0:0,64,191:28:0:68:0	1/1:161,31,0:17:0:21:0	0/0:0,61,191:27:0:65:0	0/0:0,72,198:24:0:76:0	0/0:0,102,199:34:0:99:0	0/0:0,63,192:21:0:67:0	0/0:0,45,162:15:0:49:0	:0,0,0:0:0:5:-1	0/1:100,0,93:21:0:95:0	0/0:0,111,210:37:0:99:0	0/0:0,30,139:10:0:34:0	0/0:0,129,209:43:0:99:0	0/0:0,93,209:31:0:97:0
Lg10_PrimaryAssembly	10000210	.	T	C	999	PASS	DP=1253;VDB=0.0365;AF=0.142857142857;AC1=4;DP4=547,496,107,95;MQ=20;FQ=999;PV4=0.94,0.07,1,1;MPB=U	GT:PL:DP:SP:GQ:RES	0/1:25,0,121:67:14:20:0	0/1:83,0,130:67:4:78:0	0/0:0,1,111:76:0:7:0	0/0:0,55,148:71:5:60:0	0/1:100,0,145:80:3:95:0	0/0:0,36,134:65:0:41:0	0/0:0,27,127:72:0:32:0	0/1:73,0,121:132:5:68:0	0/0:0,25,118:85:1:30:0	0/0:0,30,137:58:0:35:0	0/0:0,45,135:15:0:50:0	0/0:0,42,126:91:8:47:0	0/0:0,18,120:82:8:23:0	0/0:0,144,206:48:0:99:0	0/0:0,255,227:122:0:99:0	0/0:0,255,223:114:0:99:0
Lg10_PrimaryAssembly	10000365	.	A	G	126	PASS	DP=1174;VDB=0.0361;AF=0.107142857143;AC1=3;DP4=426,680,25,32;MQ=20;FQ=127;PV4=0.49,1,1,0.4;MPB=U	GT:PL:DP:SP:GQ:RES	0/1:97,0,151:57:0:90:0	0/0:0,255,232:85:0:99:0	0/0:0,172,220:57:0:99:0	0/0:0,255,229:106:0:99:0	0/1:55,0,137:73:0:48:0	0/0:0,217,224:72:0:99:0	0/0:0,235,223:78:0:99:0	0/0:0,255,242:112:0:99:0	0/0:0,217,224:72:0:99:0	0/0:0,154,216:51:0:99:0	0/0:0,45,171:15:0:52:0	0/1:37,0,135:76:10:30:0	0/0:0,250,223:83:0:99:0	0/0:0,126,210:42:0:99:0	0/0:0,255,224:89:0:99:0	0/0:0,255,224:95:0:99:0
Lg10_PrimaryAssembly	10278829	.	N	C,T	999	PASS	DP=531;VDB=0.0372;AF=0.75,0.25;AC1=32;DP4=0,0,257,273;MQ=20;FQ=-41.8;MPB=U;IUPAC=Y,C,T	GT:PL:DP:SP:GQ:RES	1/2:228,134,65,174,0,144:33:0:93:0	1/1:203,78,0,203,78,203:26:0:99:0	1/1:202,87,0,202,87,202:29:0:99:0	1/2:246,164,86,190,0,145:41:0:99:0	1/1:214,132,0,214,132,214:44:0:99:0	1/2:255,181,130,176,0,116:37:0:75:0	1/2:207,144,117,120,0,81:22:0:51:0	1/2:243,170,128,159,0,105:32:0:66:0	1/2:240,166,121,158,0,110:31:0:69:0	1/1:189,60,0,189,60,189:20:0:84:0	1/1:183,60,0,183,60,183:20:0:84:0	1/1:202,111,0,202,111,202:37:0:99:0	1/2:202,120,71,153,0,120:27:0:73:0	1/1:194,72,0,194,72,194:24:0:96:0	2/2:211,211,211,154,154,0:51:0:24:0	1/1:205,169,0,205,169,205:56:0:99:0
Lg10_PrimaryAssembly	10279081	.	N	C,T	999	PASS	DP=483;VDB=0.0371;AF=0.75,0.25;AC1=32;DP4=0,0,209,268;MQ=20;FQ=-39.9;MPB=U;IUPAC=Y,C,T	GT:PL:DP:SP:GQ:RES	1/1:182,81,0,182,81,182:27:0:99:0	2/2:179,179,179,81,81,0:27:0:22:0	1/2:200,139,109,119,0,83:22:0:52:0	1/2:210,129,84,146,0,116:25:0:67:0	1/2:228,153,89,165,0,126:34:0:86:0	1/2:216,123,68,160,0,132:27:0:77:0	1/1:186,78,0,186,78,186:26:0:99:0	1/1:194,72,0,194,72,194:24:0:94:0	1/1:211,105,0,211,105,211:35:0:99:0	1/1:175,48,0,175,48,175:16:0:70:0	1/1:192,72,0,192,72,192:24:0:94:0	1/2:249,174,122,169,0,118:34:0:74:0	1/1:205,93,0,205,93,205:31:0:99:0	1/1:186,57,0,186,57,186:19:0:79:0	1/1:218,144,0,218,144,218:48:0:99:0	2/2:221,221,218,172,153,0:58:0:25:0
Lg10_PrimaryAssembly	10279518	.	C	T	999	mrd10;mrd15	DP=414;VDB=0.0383;AF=0.153846153846;AC1=4;DP4=165,190,24,26;MQ=20;FQ=999;PV4=0.88,0.12,1,1;MPB=U	GT:PL:DP:SP:GQ:RES	0/1:117,0,99:26:2:99:0	0/0:0,99,200:33:0:99:0	0/0:0,66,194:22:0:71:0	0/0:0,57,164:19:0:62:0	0/1:64,0,130:24:0:59:0	0/0:0,72,195:24:0:77:0	0/0:0,84,195:28:0:89:0	0/0:0,57,184:19:0:62:0	0/0:0,57,180:19:0:62:0	0/1:119,0,37:18:2:48:0	:0,24,117:8:0:29:0	0/0:0,66,191:22:0:71:0	0/0:0,81,203:27:0:86:0	0/1:115,0,105:28:3:99:0	0/0:0,108,203:36:0:99:0	0/0:0,157,210:52:0:99:0
Lg10_PrimaryAssembly	10281743	.	N	A,G,T	999	mrd10;mrd15	DP=377;VDB=0.0381;AF=0.541666666667,0.458333333333;AC1=32;DP4=0,0,112,263;MQ=20;FQ=-35.3;MPB=U;IUPAC=R,A,G	GT:PL:DP:SP:GQ:RES	2/2:183,183,183,60,60,0,181,181,45,178:21:0:17:0	1/1:207,108,0,207,108,207,207,108,207,207:36:0:99:0	1/1:179,51,0,179,51,179,179,51,179,179:17:0:68:0	1/2:172,112,60,129,0,99,172,112,129,172:27:0:69:0	1/2:255,199,126,200,0,136,255,199,200,255:45:0:90:0	1/2:179,87,42,148,0,124,179,87,148,179:23:0:62:0	:116,116,116,24,24,0,116,116,24,116:8:0:17:0	2/2:112,112,112,33,33,0,112,112,33,112:11:0:17:0	1/2:128,88,64,79,0,57,128,88,79,128:15:0:41:0	1/2:128,87,66,73,0,55,128,87,73,128:13:0:38:0	:108,21,0,108,21,108,108,21,108,108:7:0:38:0	1/1:198,72,0,198,72,198,198,72,198,198:24:0:89:0	1/2:129,80,59,89,0,62,129,80,89,129:16:0:38:0	1/2:145,107,86,76,0,52,145,107,76,145:15:0:38:0	2/2:210,210,210,93,93,0,210,210,93,210:31:0:17:0	1/1:225,199,0,225,199,225,225,199,225,225:66:0:99:0
Lg10_PrimaryAssembly	10283070	.	N	C,T,A	999	mrd10;mrd15	DP=264;VDB=0.0308;AF=0.75,0.25;AC1=32;DP4=0,0,215,48;MQ=20;FQ=-40.8;MPB=U;IUPAC=Y,C,T	GT:PL:DP:SP:GQ:RES	:92,60,48,53,0,38,92,60,53,92:9:0:35:0	1/1:92,51,0,92,51,92,92,51,92,92:17:0:74:0	1/1:105,33,0,105,33,105,105,33,105,105:11:0:56:0	1/1:122,51,0,122,51,122,122,51,122,122:17:0:74:0	1/1:90,33,0,90,33,90,90,33,90,90:11:0:56:0	1/2:159,132,117,66,0,29,159,132,66,159:17:0:38:0	1/2:116,88,79,49,0,28,116,88,49,116:10:0:32:0	1/2:110,69,48,73,0,55,110,69,73,110:13:0:44:0	1/2:120,69,48,83,0,65,120,69,83,120:13:0:44:0	:86,27,0,86,27,86,86,27,86,86:9:0:50:0	1/2:108,61,34,75,0,63,108,61,75,108:13:0:50:0	1/1:107,39,0,107,39,107,107,39,107,107:13:0:62:0	1/2:107,45,15,87,0,78,107,45,87,107:13:0:53:0	1/1:107,39,0,107,39,107,107,39,107,107:13:0:62:0	2/2:209,209,209,148,148,0,209,209,148,209:49:0:23:0	1/1:149,102,0,149,102,149,147,85,147,144:35:0:99:0
Lg10_PrimaryAssembly	10284693	.	N	A,G	999	PASS	DP=464;VDB=0.0291;AF=0.571428571429,0.428571428571;AC1=32;DP4=0,0,258,201;MQ=20;FQ=-34.2;MPB=U;IUPAC=R,A,G	GT:PL:DP:SP:GQ:RES	1/1:199,102,0,199,102,199:34:0:99:0	2/2:181,181,181,93,93,0:31:0:16:0	1/2:211,154,127,121,0,70:26:0:43:0	2/2:194,194,194,96,96,0:32:0:16:0	1/2:225,147,108,149,0,110:26:0:55:0	1/2:183,125,95,110,0,80:20:0:46:0	2/2:191,191,191,78,78,0:26:0:16:0	2/2:191,191,191,87,87,0:29:0:16:0	1/1:175,75,0,175,75,175:25:0:91:0	1/1:170,60,0,170,60,170:20:0:76:0	1/1:185,66,0,185,66,185:22:0:82:0	1/2:225,141,93,159,0,123:28:0:64:0	1/1:193,102,0,193,102,193:34:0:99:0	1/1:179,72,0,179,72,179:24:0:88:0	1/1:204,129,0,204,129,204:43:0:99:0	2/2:212,212,212,117,117,0:39:0:16:0
Lg10_PrimaryAssembly	10285334	.	C	T	999	PASS	DP=448;VDB=0.0258;AF=0.0714285714286;AC1=2;DP4=188,231,9,17;MQ=20;FQ=999;PV4=0.42,1,1,1;MPB=U	GT:PL:DP:SP:GQ:RES	0/0:0,120,209:40:0:99:0	0/0:0,75,181:25:0:84:0	0/0:0,75,201:25:0:84:0	0/1:90,0,102:21:0:81:0	0/0:0,81,205:27:0:90:0	0/0:0,54,181:18:0:63:0	0/1:124,0,104:29:1:99:0	0/0:0,75,201:25:0:84:0	0/0:0,81,205:27:0:90:0	0/0:0,69,197:23:0:78:0	0/0:0,90,205:30:0:99:0	0/0:0,51,180:17:0:60:0	0/0:0,87,197:29:0:96:0	0/0:0,57,182:19:0:66:0	0/0:0,132,205:44:0:99:0	0/0:0,138,221:46:0:99:0
Lg10_PrimaryAssembly	10286575	.	N	G,A,T	999	mrd10;mrd15	DP=543;VDB=0.0375;AF=0.692307692308,0.307692307692;AC1=32;DP4=0,0,279,255;MQ=20;FQ=-35.3;MPB=U;IUPAC=R,A,G	GT:PL:DP:SP:GQ:RES	1/1:171,54,0,171,54,171,159,20,159,153:20:0:71:0	2/2:201,201,201,129,129,0,201,201,129,201:43:0:17:0	1/2:207,121,70,159,0,126,207,121,159,207:28:0:68:0	1/2:252,173,119,175,0,124,252,173,175,252:35:0:71:0	2/2:171,171,171,57,57,0,154,154,8,145:22:0:17:-1	1/2:255,191,128,191,0,125,255,191,191,255:43:0:80:0	1/1:205,90,0,205,90,205,205,90,205,205:30:0:99:0	1/1:200,126,0,200,126,200,200,126,200,200:42:0:99:0	1/1:210,102,0,210,102,210,210,102,210,210:34:0:99:0	1/1:176,54,0,176,54,176,171,37,171,168:19:0:71:0	:111,111,111,111,111,111,21,21,21,0:7:0:17:-1	1/2:255,195,126,195,0,126,255,195,195,255:46:0:86:0	1/1:199,120,0,197,103,194,199,120,197,199:41:0:99:0	1/1:164,45,0,164,45,164,164,45,164,164:15:0:62:0	1/1:205,169,0,205,169,205,205,169,205,205:56:0:99:0	2/2:208,208,208,160,160,0,208,208,160,208:53:0:17:0
Lg10_PrimaryAssembly	10313094	.	N	C,A,T	999	PASS	DP=587;VDB=0.0388;AF=0.75,0.142857142857,0.107142857143;AC1=32;DP4=0,0,318,264;MQ=20;FQ=-41.8;MPB=U;IUPAC=M,A,C	GT:PL:DP:SP:GQ:RES	1/2:255,176,116,183,0,132,255,176,183,255:37:0:84:0	1/1:205,102,0,205,102,205,205,102,205,205:34:0:99:0	1/3:197,100,43,197,100,197,155,0,155,134:26:0:81:0	1/1:204,96,0,204,96,204,204,96,204,204:32:0:99:0	1/1:195,126,0,195,126,195,195,126,195,195:42:0:99:0	1/2:235,182,131,158,0,94,235,182,158,235:38:0:75:0	1/1:201,114,0,201,114,201,201,114,201,201:38:0:99:0	1/3:255,184,117,255,184,255,187,0,187,130:41:0:91:0	1/2:227,159,81,167,0,127,227,159,167,227:39:0:99:0	1/1:197,84,0,197,84,197,197,84,197,197:28:0:99:0	1/3:197,143,116,197,143,197,117,0,117,69:25:0:51:0	1/1:211,105,0,211,105,211,211,105,211,211:35:0:99:0	1/2:188,90,42,147,0,129,188,90,147,188:22:0:72:0	1/1:179,81,0,179,81,179,179,81,179,179:27:0:99:0	2/2:212,212,212,157,157,0,212,212,157,212:52:0:24:0	1/1:204,199,0,204,199,204,204,199,204,204:66:0:99:0
Lg10_PrimaryAssembly	10333492	.	C	T	127	mrd10;mrd15	DP=341;VDB=0.0284;AF=0.0769230769231;AC1=2;DP4=187,133,11,9;MQ=20;FQ=127;PV4=0.82,0.1,1,1;MPB=U	GT:PL:DP:SP:GQ:RES	0/1:105,0,68:19:2:83:0	0/0:0,63,163:21:0:72:0	0/0:0,84,178:28:0:93:0	0/0:0,63,163:21:0:72:0	0/0:0,72,182:24:0:81:0	0/0:0,60,183:20:0:69:0	0/0:0,66,178:22:0:75:0	0/0:0,69,194:23:0:78:0	0/0:0,57,187:19:0:66:0	0/1:76,0,99:18:2:67:0	:0,27,113:9:0:36:0	0/0:0,37,151:19:0:46:0	0/0:0,45,162:15:0:54:0	0/0:0,33,130:11:0:42:0	0/0:0,132,212:44:0:99:0	0/0:0,81,201:27:0:90:0
Lg10_PrimaryAssembly	10333679	.	N	C,A	999	PASS	DP=441;VDB=0.0376;AF=0.785714285714,0.214285714286;AC1=32;DP4=0,0,252,183;MQ=20;FQ=-38.6;MPB=U;IUPAC=M,A,C	GT:PL:DP:SP:GQ:RES	1/1:193,99,0,193,99,193:33:0:99:0	1/1:178,63,0,178,63,178:21:0:84:0	1/1:191,63,0,191,63,191:21:0:84:0	1/2:229,181,145,139,0,66:36:0:57:0	1/1:168,96,0,168,96,168:32:0:99:0	1/2:229,152,113,150,0,108:27:0:60:0	2/2:159,159,159,54,54,0:18:0:21:0	1/2:184,86,19,160,0,139:29:0:88:0	1/2:184,156,135,95,0,14:34:0:42:0	1/1:164,57,0,164,57,164:19:0:78:0	1/1:170,54,0,170,54,170:18:0:75:0	1/1:194,84,0,194,84,194:28:0:99:0	1/1:146,51,0,146,51,146:17:0:72:0	1/1:154,45,0,154,45,154:15:0:66:0	2/2:194,194,194,178,178,0:59:0:21:0	1/1:184,84,0,184,84,184:28:0:99:0
Lg10_PrimaryAssembly	10333757	.	N	T,C	999	PASS	DP=479;VDB=0.0362;AF=0.857142857143,0.142857142857;AC1=32;DP4=0,0,243,235;MQ=20;FQ=-41.8;MPB=U;IUPAC=Y,C,T	GT:PL:DP:SP:GQ:RES	1/1:207,90,0,207,90,207:30:0:99:0	1/1:209,96,0,209,96,209:32:0:99:0	1/1:191,69,0,191,69,191:23:0:93:0	1/1:211,93,0,211,93,211:31:0:99:0	1/1:206,99,0,206,99,206:33:0:99:0	1/2:230,161,125,146,0,95:29:0:60:0	1/2:143,56,23,119,0,107:15:0:57:0	1/2:180,90,33,153,0,129:27:0:81:0	1/2:224,156,123,136,0,91:26:0:57:0	1/1:188,72,0,188,72,188:24:0:96:0	1/1:182,72,0,182,72,182:24:0:96:0	1/1:192,102,0,192,102,192:34:0:99:0	1/1:176,72,0,176,72,176:24:0:96:0	1/1:188,72,0,188,72,188:24:0:96:0	2/2:203,203,203,172,172,0:57:0:24:0	1/1:202,135,0,202,135,202:45:0:99:0
Lg10_PrimaryAssembly	10334158	.	N	A,G,T	999	PASS	DP=469;VDB=0.0377;AF=0.464285714286,0.535714285714;AC1=32;DP4=0,0,245,223;MQ=20;FQ=-34.2;MPB=U;IUPAC=R,A,G	GT:PL:DP:SP:GQ:RES	2/2:183,183,183,60,60,0,183,183,60,183:20:0:16:0	1/2:235,159,120,151,0,106,235,159,151,235:28:0:55:0	1/2:219,141,96,150,0,114,219,141,150,219:27:0:61:0	1/2:214,114,51,167,0,143,214,114,167,214:29:0:79:0	1/1:177,54,0,177,54,177,177,54,177,177:18:0:70:0	1/2:215,135,90,149,0,116,214,121,137,211:27:0:61:0	1/1:189,84,0,189,84,189,189,84,189,189:28:0:99:0	1/1:171,60,0,171,60,171,171,60,171,171:20:0:76:0	1/2:226,148,100,157,0,117,226,148,157,226:29:0:64:0	2/2:192,192,192,66,66,0,192,192,66,192:22:0:16:0	1/2:191,104,44,152,0,128,191,104,152,191:28:0:76:0	2/2:207,207,207,90,90,0,207,207,90,207:30:0:16:0	2/2:202,202,202,102,102,0,202,202,102,202:34:0:16:0	1/2:203,126,93,132,0,102,203,126,132,203:21:0:49:0	1/1:201,181,0,201,181,201,201,181,201,201:60:0:99:0	2/2:200,200,200,141,141,0,200,200,141,200:47:0:16:0
Lg10_PrimaryAssembly	10334437	.	C	T	999	mrd10;mrd15	DP=512;VDB=0.0339;AF=0.423076923077;AC1=13;DP4=190,168,72,79;MQ=20;FQ=999;PV4=0.29,1,1,1;MPB=U	GT:PL:DP:SP:GQ:RES	0/1:35,0,124:22:2:36:0	0/1:107,0,129:33:1:99:0	0/1:121,0,109:32:0:99:0	0/1:126,0,115:36:7:99:0	1/1:195,69,0:23:0:64:0	0/0:0,78,201:26:0:77:0	1/1:198,69,0:23:0:64:0	1/1:182,90,0:30:0:85:0	0/0:0,99,203:33:0:98:0	0/0:0,66,194:22:0:65:0	:129,27,0:9:0:22:0	0/0:0,141,200:47:0:99:0	0/0:0,111,205:37:0:99:0	0/1:81,0,111:21:0:82:0	0/0:0,193,198:64:0:99:0	0/0:0,154,211:51:0:99:0
Lg10_PrimaryAssembly	10334888	.	N	G,T	999	PASS	DP=495;VDB=0.0359;AF=0.75,0.25;AC1=32;DP4=0,0,230,260;MQ=20;FQ=-41.8;MPB=U;IUPAC=K,G,T	GT:PL:DP:SP:GQ:RES	1/2:205,151,124,115,0,70:24:0:51:0	1/2:243,168,123,163,0,112:32:0:69:0	1/2:160,70,37,127,0,112:16:0:57:0	1/2:207,160,133,111,0,60:26:0:51:0	1/1:212,96,0,212,96,212:32:0:99:0	1/2:230,157,117,152,0,104:29:0:64:0	1/1:195,72,0,195,72,195:24:0:96:0	1/1:203,138,0,203,138,203:46:0:99:0	1/1:209,105,0,209,105,209:35:0:99:0	1/2:219,168,140,122,0,62:29:0:52:0	1/1:164,57,0,164,57,164:19:0:81:0	1/2:219,123,68,163,0,136:27:0:79:0	1/1:214,105,0,214,105,214:35:0:99:0	1/1:198,72,0,198,72,198:24:0:96:0	1/1:214,151,0,214,151,214:50:0:99:0	2/2:209,209,209,126,126,0:42:0:24:0
Lg10_PrimaryAssembly	10335872	.	T	C	999	PASS	DP=585;VDB=0.0318;AF=0.0714285714286;AC1=2;DP4=285,259,12,21;MQ=20;FQ=999;PV4=0.11,1,1,1;MPB=U	GT:PL:DP:SP:GQ:RES	0/1:138,0,75:29:1:90:0	0/0:0,90,192:30:0:99:0	0/0:0,93,189:31:0:99:0	0/0:0,105,176:35:0:99:0	0/0:0,87,202:29:0:96:0	0/0:0,90,207:30:0:99:0	0/0:0,114,209:38:0:99:0	0/1:92,0,140:36:1:83:0	0/0:0,151,204:50:0:99:0	0/0:0,51,180:17:0:60:0	0/0:0,102,211:34:0:99:0	0/0:0,120,204:40:0:99:0	0/0:0,108,197:36:0:99:0	0/0:0,87,202:29:0:96:0	0/0:0,163,207:54:0:99:0	0/0:0,178,194:59:0:99:0
Lg10_PrimaryAssembly	10336444	.	A	G	999	PASS	DP=410;VDB=0.0302;AF=0.107142857143;AC1=3;DP4=171,190,19,26;MQ=20;FQ=999;PV4=0.53,1,1,1;MPB=U	GT:PL:DP:SP:GQ:RES	0/0:0,69,183:23:0:76:0	0/0:0,51,179:17:0:58:0	0/1:95,0,83:20:2:87:0	0/0:0,81,201:27:0:88:0	0/0:0,78,185:26:0:85:0	0/0:0,69,195:23:0:76:0	0/0:0,57,187:19:0:64:0	0/1:118,0,110:29:0:99:0	0/1:130,0,121:38:1:99:0	0/0:0,63,178:21:0:70:0	0/0:0,48,176:16:0:55:0	0/0:0,75,202:25:0:82:0	0/0:0,78,197:26:0:85:0	0/0:0,54,170:18:0:61:0	0/0:0,148,213:49:0:99:0	0/0:0,87,205:29:0:94:0
Lg10_PrimaryAssembly	10338740	.	T	G	999	PASS	DP=390;VDB=0.0386;AF=0.25;AC1=7;DP4=145,160,28,40;MQ=20;FQ=999;PV4=0.35,0.37,1,1;MPB=U	GT:PL:DP:SP:GQ:RES	0/1:122,0,89:27:3:98:0	0/1:46,0,98:15:0:43:0	0/0:0,57,178:19:0:60:0	0/1:35,0,120:18:0:32:0	0/1:118,0,111:29:1:99:0	0/0:0,66,195:22:0:69:0	0/1:92,0,79:17:0:85:0	0/0:0,81,197:27:0:84:0	0/1:73,0,111:22:10:70:0	0/0:0,48,170:16:0:51:0	0/1:89,0,89:18:0:86:0	0/0:0,72,192:24:0:75:0	0/0:0,81,198:27:0:84:0	0/0:0,48,170:16:0:51:0	0/0:0,111,200:37:0:99:0	0/0:0,117,205:39:0:99:0
Lg10_PrimaryAssembly	10339411	.	N	C,A	999	mrd10;mrd15	DP=219;VDB=0.0314;AF=0.611111111111,0.388888888889;AC1=32;DP4=0,0,49,167;MQ=20;FQ=-33.8;MPB=U;IUPAC=M,A,C	GT:PL:DP:SP:GQ:RES	:79,62,56,32,0,14:8:0:21:0	:60,60,60,12,12,0:4:0:15:0	1/2:165,114,90,95,0,68:17:0:39:0	2/2:146,146,146,33,33,0:11:0:15:0	:83,83,83,24,24,0:8:0:15:0	1/2:126,63,45,86,0,74:10:0:33:0	1/1:136,30,0,136,30,136:10:0:45:0	1/1:131,33,0,131,33,131:11:0:48:0	:121,24,0,121,24,121:8:0:39:0	1/2:134,75,57,85,0,70:11:0:33:0	:104,104,104,24,24,0:8:0:15:0	1/2:110,73,55,69,0,48:13:0:33:0	1/1:137,39,0,137,39,137:13:0:54:0	1/2:107,68,50,68,0,50:12:0:33:0	1/1:217,123,0,217,123,217:41:0:99:0	2/2:190,190,190,93,93,0:31:0:15:0
Lg10_PrimaryAssembly	10734318	.	G	A	999	PASS	DP=588;VDB=0.0380;AF=0.642857142857;AC1=18;DP4=112,142,147,172;MQ=20;FQ=999;PV4=0.67,1,1,1;MPB=U	GT:PL:DP:SP:GQ:RES	1/1:198,96,0:32:0:94:0	1/1:205,90,0:30:0:88:0	0/1:116,0,95:28:9:97:0	0/1:126,0,117:39:13:99:0	0/1:143,0,105:46:1:99:0	0/1:90,0,100:22:2:93:0	0/1:138,0,92:34:3:94:0	1/1:213,135,0:45:0:99:0	0/0:0,72,200:24:0:68:0	1/1:188,66,0:22:0:64:0	0/0:0,69,183:23:0:65:0	1/1:209,135,0:45:0:99:0	1/1:209,105,0:35:0:99:0	0/1:92,0,141:36:3:96:0	0/0:0,160,219:53:0:99:0	0/0:0,178,221:59:0:99:0
Lg10_PrimaryAssembly	10734345	.	T	C	999	PASS	DP=557;VDB=0.0388;AF=0.714285714286;AC1=20;DP4=100,121,159,162;MQ=20;FQ=999;PV4=0.34,1,1,1;MPB=U	GT:PL:DP:SP:GQ:RES	1/1:198,93,0:31:0:92:0	1/1:203,90,0:30:0:89:0	0/1:117,0,68:22:0:69:0	0/1:134,0,119:39:1:99:0	0/1:136,0,101:38:1:99:0	0/1:83,0,98:19:2:88:0	0/1:119,0,115:31:1:99:0	1/1:204,105,0:35:0:99:0	0/0:0,90,207:30:0:85:0	1/1:188,66,0:22:0:65:0	1/1:191,78,0:26:0:77:0	1/1:208,132,0:44:0:99:0	1/1:206,114,0:38:0:99:0	0/1:88,0,136:31:1:93:0	0/0:0,157,209:52:0:99:0	0/0:0,163,216:54:0:99:0
Lg10_PrimaryAssembly	10739654	.	G	A	124	mrd10;mrd15	DP=351;VDB=0.0341;AF=0.0769230769231;AC1=2;DP4=182,149,9,10;MQ=20;FQ=124;PV4=0.64,0.34,1,1;MPB=U	GT:PL:DP:SP:GQ:RES	0/1:93,0,93:20:0:85:0	0/0:0,36,149:12:0:44:0	0/0:0,33,130:11:0:41:0	0/0:0,69,193:23:0:77:0	0/0:0,72,182:24:0:80:0	0/0:0,63,188:21:0:71:0	0/0:0,81,185:27:0:89:0	0/0:0,54,135:18:0:62:0	0/0:0,48,176:16:0:56:0	0/0:0,36,142:12:0:44:0	:0,0,0:0:0:9:-1	0/1:84,0,93:20:8:76:0	0/0:0,66,175:22:0:74:0	0/0:0,39,160:13:0:47:0	0/0:0,157,202:52:0:99:0	0/0:0,178,215:59:0:99:0
Lg10_PrimaryAssembly	10740388	.	G	T	58.3	mrd10;mrd15	DP=446;VDB=0.0281;AF=0.0384615384615;AC1=1;DP4=264,165,10,4;MQ=20;FQ=58.4;PV4=0.58,1,1,1;MPB=U	GT:PL:DP:SP:GQ:RES	0/0:0,93,175:31:0:99:0	0/0:0,54,172:18:0:66:0	0/0:0,75,181:25:0:87:0	0/0:0,72,182:24:0:84:0	0/0:0,78,201:26:0:90:0	0/0:0,96,180:32:0:99:0	0/0:0,58,185:26:0:70:0	0/0:0,96,189:32:0:99:0	0/0:0,96,161:32:0:99:0	0/0:0,63,170:21:0:75:0	:0,0,0:0:0:12:-1	0/0:0,66,171:22:0:78:0	0/0:0,48,122:16:0:60:0	0/1:100,0,97:23:4:88:0	0/0:0,199,204:67:0:99:0	0/0:0,144,208:48:0:99:0
Lg10_PrimaryAssembly	10740828	.	G	A	999	mrd10;mrd15	DP=506;VDB=0.0379;AF=0.153846153846;AC1=4;DP4=189,259,21,32;MQ=20;FQ=999;PV4=0.77,1,1,1;MPB=U	GT:PL:DP:SP:GQ:RES	0/0:0,108,212:36:0:99:0	0/0:0,84,201:28:0:89:0	0/0:0,78,191:26:0:83:0	0/0:0,90,192:30:0:95:0	0/0:0,96,204:32:0:99:0	0/0:0,81,201:27:0:86:0	0/0:0,87,203:29:0:92:0	0/0:0,99,208:33:0:99:0	0/0:0,108,197:36:0:99:0	0/1:107,0,88:23:7:97:0	:0,0,0:0:0:6:-1	0/1:111,0,122:33:5:99:0	0/1:99,0,96:27:7:94:0	0/1:109,0,108:27:4:99:0	0/0:0,181,219:60:0:99:0	0/0:0,163,215:54:0:99:0
Lg10_PrimaryAssembly	11454624	.	N	A,G	999	PASS	DP=619;VDB=0.0349;AF=0.857142857143,0.142857142857;AC1=32;DP4=0,0,340,275;MQ=20;FQ=-76.1;MPB=U;IUPAC=M,A,C	GT:PL:DP:SP:GQ:RES	1/1:198,105,0,198,105,198:35:0:99:0	1/1:209,96,0,209,96,209:32:0:99:0	1/1:194,117,0,194,117,194:39:0:99:0	1/1:184,157,0,184,157,184:52:0:99:0	1/1:205,126,0,205,126,205:42:0:99:0	1/1:199,93,0,199,93,199:31:0:99:0	1/1:191,84,0,191,84,191:28:0:99:0	1/1:200,126,0,200,126,200:42:0:99:0	1/1:209,129,0,209,129,209:43:0:99:0	1/2:212,136,94,146,0,110:26:0:99:0	1/1:202,120,0,202,120,202:40:0:99:0	1/2:238,162,120,158,0,110:30:0:99:0	1/2:236,149,79,180,0,141:36:0:99:0	1/2:202,127,91,133,0,103:22:0:94:0	1/1:202,184,0,202,184,202:61:0:99:0	1/1:201,169,0,201,169,201:56:0:99:0
Lg10_PrimaryAssembly	11457244	.	G	A	999	PASS	DP=448;VDB=0.0346;AF=0.107142857143;AC1=3;DP4=203,205,23,17;MQ=20;FQ=999;PV4=0.41,1,1,1;MPB=U	GT:PL:DP:SP:GQ:RES	0/0:0,45,169:15:0:52:0	0/0:0,81,201:27:0:88:0	0/1:125,0,84:25:0:97:0	0/0:0,111,192:37:0:99:0	0/1:110,0,101:25:0:99:0	0/0:0,69,198:23:0:76:0	0/0:0,63,193:21:0:70:0	0/0:0,57,187:19:0:64:0	0/0:0,111,207:37:0:99:0	0/0:0,48,164:16:0:55:0	0/0:0,108,200:36:0:99:0	0/0:0,96,209:32:0:99:0	0/1:98,0,61:19:5:74:0	0/0:0,54,181:18:0:61:0	0/0:0,175,214:58:0:99:0	0/0:0,120,185:40:0:99:0
Lg10_PrimaryAssembly	11459593	.	C	A	101	PASS	DP=883;VDB=0.0325;AF=0.0714285714286;AC1=2;DP4=425,415,17,14;MQ=20;FQ=101;PV4=0.72,1,1,1;MPB=U	GT:PL:DP:SP:GQ:RES	0/0:0,172,215:57:0:99:0	0/0:0,166,198:55:0:99:0	0/0:0,138,214:46:0:99:0	0/1:90,0,142:50:1:81:0	0/0:0,184,200:61:0:99:0	0/0:0,148,217:49:0:99:0	0/1:65,0,137:49:0:56:0	0/0:0,202,216:67:0:99:0	0/0:0,141,205:47:0:99:0	0/0:0,108,200:36:0:99:0	0/0:0,151,216:50:0:99:0	0/0:0,175,211:58:0:99:0	0/0:0,154,207:51:0:99:0	0/0:0,141,207:47:0:99:0	0/0:0,238,208:79:0:99:0	0/0:0,208,208:69:0:99:0
Lg10_PrimaryAssembly	11459828	.	G	A	155	PASS	DP=710;VDB=0.0313;AF=0.178571428571;AC1=5;DP4=205,445,10,42;MQ=20;FQ=155;PV4=0.084,1,1,1;MPB=U	GT:PL:DP:SP:GQ:RES	0/1:97,0,119:40:2:93:0	0/0:0,141,223:47:0:99:0	0/0:0,102,214:34:0:99:0	0/0:0,154,224:51:0:99:0	0/0:0,123,215:41:0:99:0	0/0:0,102,209:34:0:99:0	0/1:17,0,143:37:8:13:0	0/1:28,0,143:41:4:24:0	0/0:0,126,220:42:0:99:0	0/1:70,0,136:31:3:66:0	0/0:0,123,214:41:0:99:0	0/0:0,172,217:57:0:99:0	0/0:0,135,222:45:0:99:0	0/1:17,0,144:29:2:13:0	0/0:0,196,232:65:0:99:0	0/0:0,202,221:67:0:99:0
Lg10_PrimaryAssembly	11462140	.	C	T	999	PASS	DP=571;VDB=0.0416;AF=0.214285714286;AC1=6;DP4=189,286,43,49;MQ=20;FQ=999;PV4=0.25,0.42,1,0.074;MPB=U	GT:PL:DP:SP:GQ:RES	1/1:206,108,0:36:0:99:0	0/0:0,99,203:33:0:99:0	0/0:0,87,200:29:0:90:0	0/0:0,157,218:52:0:99:0	0/0:0,78,199:26:0:81:0	0/0:0,93,207:31:0:96:0	0/1:100,0,76:22:12:85:0	0/1:110,0,143:41:0:99:0	0/0:0,99,212:33:0:99:0	0/1:98,0,91:23:10:94:0	0/0:0,114,195:38:0:99:0	0/0:0,99,212:33:0:99:0	0/0:0,114,213:38:0:99:0	0/1:127,0,93:29:0:99:0	0/0:0,154,213:51:0:99:0	0/0:0,157,219:52:0:99:0
Lg10_PrimaryAssembly	11462189	.	T	G	999	PASS	DP=573;VDB=0.0365;AF=0.428571428571;AC1=12;DP4=192,207,81,83;MQ=20;FQ=999;PV4=0.85,0.075,1,1;MPB=U	GT:PL:DP:SP:GQ:RES	1/1:190,93,0:31:0:88:0	0/0:0,99,208:33:0:98:0	0/0:0,93,205:31:0:92:0	0/0:0,160,211:53:0:99:0	0/0:0,108,206:36:0:99:0	0/0:0,87,197:29:0:86:0	0/1:104,0,124:29:0:99:0	0/1:116,0,126:35:1:99:0	0/0:0,87,208:29:0:86:0	1/1:193,63,0:21:0:58:0	1/1:198,114,0:38:0:99:0	0/1:88,0,131:31:6:89:0	0/1:55,0,137:27:2:56:0	1/1:198,72,0:24:0:67:0	0/0:0,163,203:54:0:99:0	0/0:0,187,214:62:0:99:0
Lg10_PrimaryAssembly	11500629	.	A	C	999	mrd10;mrd15	DP=330;VDB=0.0293;AF=0.192307692308;AC1=6;DP4=152,113,26,24;MQ=20;FQ=999;PV4=0.54,1,1,1;MPB=U	GT:PL:DP:SP:GQ:RES	1/1:181,60,0:20:0:51:0	0/0:0,72,176:24:0:75:0	0/0:0,54,172:18:0:57:0	0/0:0,63,186:21:0:66:0	0/0:0,72,182:24:0:75:0	0/0:0,48,176:16:0:51:0	0/1:112,0,16:14:0:25:0	0/1:79,0,57:17:0:66:0	0/0:0,84,193:28:0:87:0	0/1:80,0,55:12:0:64:0	0/0:0,57,179:19:0:60:0	0/0:0,63,162:21:0:66:-1	0/0:0,60,184:20:0:63:0	:19,0,56:6:3:16:0	0/0:0,81,194:27:0:84:0	0/0:0,84,197:28:0:87:0
Lg10_PrimaryAssembly	11600268	.	C	T	999	mrd10;mrd15	DP=262;VDB=0.0246;AF=0.25;AC1=6;DP4=111,93,23,21;MQ=20;FQ=999;PV4=0.87,1,1,1;MPB=U	GT:PL:DP:SP:GQ:RES	:0,15,68:5:0:18:0	0/0:0,36,149:12:0:39:-1	0/0:0,33,144:11:0:36:0	0/0:0,69,197:23:0:72:-1	0/1:105,0,74:19:0:83:0	0/0:0,36,120:12:0:39:0	:0,24,109:8:0:27:0	0/0:0,54,183:18:0:57:-1	0/0:0,51,171:17:0:54:0	0/1:49,0,75:14:3:46:0	:0,27,131:9:0:30:0	0/1:87,0,81:17:5:83:0	1/1:174,48,0:16:0:39:0	:37,0,8:4:0:17:0	0/0:0,90,187:30:0:93:-1	0/0:0,99,203:33:0:99:-1
Lg10_PrimaryAssembly	11601050	.	T	C	130	PASS	DP=544;VDB=0.0367;AF=0.107142857143;AC1=3;DP4=204,299,10,16;MQ=20;FQ=131;PV4=1,1,1,0.16;MPB=U	GT:PL:DP:SP:GQ:RES	0/0:0,105,214:35:0:99:0	0/0:0,111,216:37:0:99:0	0/0:0,63,163:21:0:70:0	0/0:0,102,213:34:0:99:0	0/0:0,129,219:43:0:99:0	0/0:0,66,195:22:0:73:0	0/1:74,0,135:28:2:67:0	0/1:51,0,136:29:4:44:0	0/0:0,84,197:28:0:91:0	0/1:68,0,121:22:0:61:0	0/0:0,93,207:31:0:99:0	0/0:0,81,205:27:0:88:0	0/0:0,90,209:30:0:97:0	0/0:0,60,189:20:0:67:0	0/0:0,199,214:66:0:99:0	0/0:0,169,224:56:0:99:0
Lg10_PrimaryAssembly	11602436	.	A	G	999	PASS	DP=572;VDB=0.0325;AF=0.25;AC1=7;DP4=235,241,45,41;MQ=20;FQ=999;PV4=0.64,0.079,1,1;MPB=U	GT:PL:DP:SP:GQ:RES	0/0:0,151,200:50:0:99:0	0/0:0,129,199:43:0:99:0	0/0:0,90,204:30:0:93:0	0/1:101,0,134:33:1:98:-1	0/0:0,102,209:34:0:99:0	0/0:0,132,210:44:0:99:0	0/1:93,0,138:38:1:90:0	0/0:0,105,207:35:0:99:0	0/0:0,81,198:27:0:84:0	0/1:82,0,119:25:0:79:-1	0/0:0,81,201:27:0:84:0	0/1:119,0,124:36:3:99:0	1/1:178,57,0:19:0:48:0	0/1:100,0,86:20:2:93:0	0/0:0,126,207:42:0:99:0	0/0:0,178,213:59:0:99:0
Lg10_PrimaryAssembly	11603443	.	G	A	999	PASS	DP=442;VDB=0.0361;AF=0.214285714286;AC1=6;DP4=193,173,36,34;MQ=20;FQ=999;PV4=0.9,1,1,1;MPB=U	GT:PL:DP:SP:GQ:RES	1/1:192,72,0:24:0:63:0	0/0:0,81,194:27:0:84:0	0/0:0,60,172:20:0:63:0	0/0:0,99,212:33:0:99:0	0/0:0,66,188:22:0:69:0	0/0:0,69,170:23:0:72:0	0/1:107,0,79:22:7:88:0	0/1:140,0,95:36:1:99:0	0/0:0,54,182:18:0:57:0	0/1:56,0,104:17:2:53:0	0/0:0,75,197:25:0:78:0	0/0:0,87,188:29:0:90:0	0/0:0,78,188:26:0:81:0	0/1:52,0,88:15:14:49:0	0/0:0,126,200:42:0:99:0	0/0:0,172,203:57:0:99:0
Lg10_PrimaryAssembly	11607399	.	C	A	999	mrd10;mrd15	DP=544;VDB=0.0323;AF=0.115384615385;AC1=3;DP4=214,267,20,35;MQ=20;FQ=999;PV4=0.32,1,1,1;MPB=U	GT:PL:DP:SP:GQ:RES	:0,12,70:4:0:19:0	0/0:0,90,209:30:0:97:0	0/1:119,0,118:33:5:99:0	0/1:148,0,88:43:0:99:0	0/0:0,126,219:42:0:99:0	0/0:0,102,206:34:0:99:0	0/1:108,0,19:13:0:32:0	0/0:0,75,195:25:0:82:0	0/0:0,151,214:50:0:99:0	0/0:0,57,186:19:0:64:0	0/0:0,69,197:23:0:76:-1	0/0:0,120,199:40:0:99:0	0/0:0,141,211:47:0:99:0	0/0:0,51,179:17:0:58:-1	0/0:0,193,207:64:0:99:0	0/0:0,157,219:52:0:99:0
Lg10_PrimaryAssembly	11609176	.	G	A	999	PASS	DP=615;VDB=0.0272;AF=0.357142857143;AC1=10;DP4=222,194,106,84;MQ=20;FQ=999;PV4=0.6,1,1,1;MPB=U	GT:PL:DP:SP:GQ:RES	0/1:11,0,139:34:7:11:0	0/0:0,54,167:44:0:54:0	0/1:114,0,72:27:2:78:0	0/1:138,0,91:33:3:97:0	0/0:0,120,215:40:0:99:0	0/0:0,54,173:31:3:54:0	0/1:128,0,44:25:0:50:0	0/0:0,5,143:45:13:6:0	0/0:0,105,190:35:0:99:0	0/1:144,0,13:30:8:19:0	0/1:90,0,136:31:1:90:0	0/1:132,0,123:41:3:99:0	1/1:206,96,0:32:0:90:0	0/1:131,0,105:34:1:99:0	0/0:0,175,179:78:3:99:0	0/0:0,65,184:46:15:65:0
Lg10_PrimaryAssembly	11609383	.	C	T	999	PASS	DP=624;VDB=0.0340;AF=0.25;AC1=6;DP4=275,248,46,49;MQ=20;FQ=999;PV4=0.5,0.31,1,1;MPB=U	GT:PL:DP:SP:GQ:RES	1/1:125,6,0:42:15:5:0	0/0:0,90,205:30:0:93:0	0/0:0,108,197:36:0:99:0	0/0:0,111,207:37:0:99:0	0/1:116,0,126:34:0:99:0	0/0:0,72,194:24:0:75:0	0/1:98,0,135:32:0:95:0	0/1:77,0,136:31:1:74:0	0/0:0,99,212:33:0:99:0	0/1:69,0,142:34:6:66:0	0/0:0,108,191:36:0:99:0	0/0:0,126,189:42:0:99:0	0/0:0,108,175:36:0:99:0	0/1:35,0,146:34:7:32:0	0/0:0,255,213:86:0:99:0	0/0:0,154,188:51:0:99:0
Lg10_PrimaryAssembly	11927338	.	T	C	999	PASS	DP=590;VDB=0.0386;AF=0.535714285714;AC1=15;DP4=137,186,123,132;MQ=20;FQ=999;PV4=0.18,1,1,1;MPB=U	GT:PL:DP:SP:GQ:RES	1/1:208,129,0:43:0:99:0	0/0:0,69,196:23:0:67:0	0/1:123,0,95:28:2:99:0	0/1:139,0,107:43:1:99:0	0/0:0,81,203:27:0:79:0	0/0:0,114,217:38:0:99:0	0/1:119,0,105:28:0:99:0	0/0:0,120,205:40:0:99:0	0/1:125,0,135:42:0:99:0	1/1:191,72,0:24:0:68:0	1/1:203,84,0:28:0:80:0	0/1:102,0,142:42:7:99:0	1/1:189,93,0:31:0:89:0	1/1:211,105,0:35:0:99:0	0/0:0,172,221:57:0:99:0	0/0:0,148,219:49:0:99:0
Lg10_PrimaryAssembly	11930121	.	A	G	999	PASS	DP=578;VDB=0.0364;AF=0.5;AC1=14;DP4=147,211,85,117;MQ=20;FQ=999;PV4=0.86,0.058,1,1;MPB=U	GT:PL:DP:SP:GQ:RES	1/1:193,90,0:30:0:86:0	0/0:0,99,210:33:0:97:0	0/1:105,0,100:30:12:99:0	0/1:128,0,113:35:1:99:0	0/0:0,120,213:40:0:99:0	0/0:0,96,211:32:0:94:0	0/1:83,0,136:31:3:85:0	0/0:0,135,209:45:0:99:0	0/1:100,0,121:30:6:99:0	1/1:184,57,0:19:0:53:0	0/1:39,0,110:17:10:41:0	0/1:128,0,126:41:0:99:0	1/1:195,93,0:31:0:89:0	1/1:202,102,0:34:0:98:0	0/0:0,190,223:63:0:99:0	0/0:0,148,215:49:0:99:0
Lg10_PrimaryAssembly	11931592	.	G	T	151	PASS	DP=593;VDB=0.0277;AF=0.0714285714286;AC1=2;DP4=298,258,22,12;MQ=20;FQ=151;PV4=0.22,0.078,1,1;MPB=U	GT:PL:DP:SP:GQ:RES	0/0:0,102,213:34:0:99:0	0/0:0,138,203:46:0:99:0	0/0:0,93,202:31:0:99:0	0/1:74,0,144:38:11:65:0	0/0:0,123,206:41:0:99:0	0/0:0,66,178:22:0:75:0	0/1:131,0,109:34:0:99:0	0/0:0,123,211:41:0:99:0	0/0:0,84,189:28:0:93:0	0/0:0,57,178:19:0:66:0	0/0:0,93,202:31:0:99:0	0/0:0,114,201:38:0:99:0	0/0:0,111,202:37:0:99:0	0/0:0,72,200:24:0:81:0	0/0:0,181,191:60:0:99:0	0/0:0,177,196:66:0:99:0
Lg10_PrimaryAssembly	11933016	.	G	A	68	PASS	DP=492;VDB=0.0401;AF=0.0357142857143;AC1=1;DP4=231,242,6,7;MQ=20;FQ=68.1;PV4=1,1,1,1;MPB=U	GT:PL:DP:SP:GQ:RES	0/0:0,105,191:35:0:99:0	0/0:0,93,209:31:0:99:0	0/1:110,0,99:26:4:98:0	0/0:0,87,205:29:0:99:0	0/0:0,87,205:29:0:99:0	0/0:0,69,198:23:0:81:0	0/0:0,57,184:19:0:69:0	0/0:0,123,211:41:0:99:0	0/0:0,75,202:25:0:87:0	0/0:0,69,195:23:0:81:0	0/0:0,60,190:20:0:72:0	0/0:0,108,208:36:0:99:0	0/0:0,90,199:30:0:99:0	0/0:0,66,188:22:0:78:0	0/0:0,157,203:52:0:99:0	0/0:0,135,202:45:0:99:0
Lg10_PrimaryAssembly	11934348	.	C	T	999	mrd10;mrd15	DP=461;VDB=0.0308;AF=0.346153846154;G3=0.616,0.196,0.188;HWE=0.0456;AC1=9;DP4=190,165,54,42;MQ=20;FQ=999;PV4=0.65,0.15,1,1;MPB=U	GT:PL:DP:SP:GQ:RES	0/0:0,54,172:18:0:55:0	0/0:0,102,205:34:0:99:0	0/1:60,0,132:32:4:59:0	0/0:0,114,195:38:0:99:0	0/0:0,84,197:28:0:85:0	0/0:0,84,206:28:0:85:0	0/0:0,75,195:25:0:76:0	0/0:0,114,201:38:0:99:0	0/1:94,0,134:33:0:93:0	1/1:148,36,0:12:0:29:0	:24,27,39:3:0:5:0	0/1:98,0,115:27:6:97:0	1/1:186,93,0:31:0:86:0	1/1:162,42,0:14:0:35:0	0/0:0,123,195:41:0:99:0	0/0:0,148,209:49:0:99:0
Lg10_PrimaryAssembly	11935054	.	T	C	999	PASS	DP=431;VDB=0.0387;AF=0.107142857143;AC1=3;DP4=195,192,18,11;MQ=20;FQ=999;PV4=0.25,1,1,1;MPB=U	GT:PL:DP:SP:GQ:RES	0/1:117,0,36:17:2:49:0	0/0:0,69,197:23:0:76:0	0/0:0,69,195:23:0:76:0	0/0:0,90,199:30:0:97:0	0/0:0,108,208:36:0:99:0	0/0:0,102,197:34:0:99:0	0/0:0,48,173:16:0:55:0	0/0:0,90,207:30:0:97:0	0/0:0,99,211:33:0:99:0	0/0:0,48,172:16:0:55:0	1/1:146,51,0:17:0:38:0	0/0:0,63,191:21:0:70:0	0/0:0,90,180:30:0:97:-1	0/0:0,66,188:22:0:73:0	0/0:0,114,178:38:0:99:0	0/0:0,90,205:30:0:97:0
Lg10_PrimaryAssembly	11935147	.	C	T	999	PASS	DP=393;VDB=0.0307;AF=0.25;AC1=7;DP4=183,139,37,31;MQ=20;FQ=999;PV4=0.79,0.16,1,1;MPB=U	GT:PL:DP:SP:GQ:RES	0/0:0,54,171:18:0:57:0	0/0:0,78,191:26:0:81:0	0/1:74,0,114:23:10:71:0	0/0:0,63,188:21:0:66:0	0/0:0,81,194:27:0:84:0	0/0:0,81,198:27:0:84:0	0/0:0,57,170:19:0:60:0	0/0:0,78,174:26:0:81:0	0/1:68,0,113:21:2:65:0	0/1:69,0,68:15:2:66:0	0/0:0,51,171:17:0:54:0	0/1:81,0,117:22:0:78:0	1/1:182,60,0:20:0:51:0	0/1:109,0,79:22:0:87:0	0/0:0,160,193:53:0:99:0	0/0:0,79,185:33:0:82:0
Lg10_PrimaryAssembly	12234075	.	G	A	999	mrd10;mrd15	DP=504;VDB=0.0360;AF=0.115384615385;AC1=3;DP4=186,259,21,35;MQ=20;FQ=999;PV4=0.57,1,1,1;MPB=U	GT:PL:DP:SP:GQ:RES	0/1:118,0,122:34:0:99:0	0/0:0,102,211:34:0:99:0	0/0:0,60,181:20:0:67:0	0/1:120,0,84:29:4:97:0	0/0:0,91,202:37:0:98:0	0/0:0,84,202:28:0:91:0	0/1:130,0,104:33:1:99:0	0/0:0,105,210:35:0:99:0	0/0:0,99,195:33:0:99:0	0/0:0,60,189:20:0:67:0	:0,27,122:9:0:34:-1	0/0:0,114,195:38:0:99:0	0/0:0,75,202:25:0:82:0	0/0:0,78,203:26:0:85:0	0/0:0,124,211:48:0:99:0	0/0:0,157,215:52:0:99:0
Lg10_PrimaryAssembly	12235414	.	G	A	999	PASS	DP=527;VDB=0.0327;AF=0.214285714286;AC1=6;DP4=231,204,35,48;MQ=20;FQ=999;PV4=0.073,1,1,1;MPB=U	GT:PL:DP:SP:GQ:RES	0/1:111,0,118:33:5:99:0	0/0:0,61,192:27:0:64:0	0/0:0,111,199:37:0:99:0	0/0:0,148,201:49:0:99:0	0/1:52,0,133:39:1:49:0	0/0:0,54,177:18:0:57:0	0/1:103,0,124:29:0:99:0	0/1:130,0,129:46:9:99:0	0/0:0,51,180:17:0:54:0	0/1:113,0,23:15:10:32:0	0/0:0,87,203:29:0:90:0	0/0:0,51,164:17:0:54:0	0/0:0,72,192:24:0:75:0	0/1:90,0,53:17:20:62:0	0/0:0,181,209:60:0:99:0	0/0:0,184,217:61:0:99:0
Lg10_PrimaryAssembly	12235510	.	N	T,C	999	PASS	DP=568;VDB=0.0369;AF=0.714285714286,0.285714285714;AC1=32;DP4=0,0,282,282;MQ=20;FQ=-42.7;MPB=U;IUPAC=Y,C,T	GT:PL:DP:SP:GQ:RES	1/1:196,123,0,196,123,196:41:0:99:0	1/1:202,120,0,202,120,202:40:0:99:0	1/2:231,156,108,160,0,115:31:0:73:0	1/1:205,111,0,205,111,205:37:0:99:0	1/1:213,120,0,213,120,213:40:0:99:0	1/2:242,158,107,168,0,126:31:0:76:0	1/1:190,96,0,190,96,190:32:0:99:0	1/1:208,117,0,208,117,208:39:0:99:0	1/2:175,150,138,65,0,5:24:0:37:0	1/2:159,80,50,118,0,100:16:0:55:0	1/1:183,63,0,183,63,183:21:0:88:0	1/2:235,153,86,174,0,135:35:0:92:0	2/2:209,206,203,102,85,0:35:0:28:0	1/2:224,136,91,156,0,123:26:0:70:0	2/2:209,207,201,181,146,0:62:0:31:0	1/1:201,163,0,201,163,201:54:0:99:0
Lg10_PrimaryAssembly	12235950	.	A	G	999	mrd10;mrd15	DP=535;VDB=0.0200;AF=0.153846153846;AC1=6;DP4=262,198,33,40;MQ=20;FQ=999;PV4=0.076,0.099,1,0.18;MPB=U	GT:PL:DP:SP:GQ:RES	0/1:65,0,136:28:0:62:0	0/0:0,45,155:41:2:48:0	0/0:0,81,194:27:0:84:0	0/0:0,13,145:36:2:16:0	0/1:53,0,100:23:9:50:0	0/0:0,31,162:30:0:34:0	0/0:0,29,157:35:5:32:0	0/0:0,47,177:40:6:50:0	0/0:0,105,194:35:0:99:-1	0/1:61,0,114:20:0:58:0	:129,27,0:9:0:18:0	0/0:0,100,195:40:0:99:0	0/0:0,76,194:32:0:79:0	0/1:72,0,89:16:2:69:0	0/0:0,86,147:65:4:89:0	0/0:0,59,156:56:4:62:0
Lg10_PrimaryAssembly	12236254	.	T	G	95.1	mrd10;mrd15	DP=437;VDB=0.0251;AF=0.115384615385;AC1=5;DP4=175,239,7,13;MQ=20;FQ=95.8;PV4=0.64,1,1,0.38;MPB=U	GT:PL:DP:SP:GQ:RES	0/0:0,2,119:14:0:8:0	0/0:0,84,201:28:0:89:0	0/0:0,75,200:25:0:80:0	0/0:0,105,214:35:0:99:0	0/1:38,0,123:23:2:33:0	0/0:0,81,198:27:0:86:0	0/0:0,66,189:22:0:71:0	0/0:0,123,218:41:0:99:0	0/0:0,72,181:24:0:77:0	0/1:46,0,105:15:0:41:0	:73,12,0:4:0:4:0	0/0:0,99,212:33:0:99:0	0/0:0,84,203:28:0:89:0	0/1:15,0,104:13:7:11:0	0/0:0,187,211:62:0:99:0	0/0:0,120,218:40:0:99:0
Lg10_PrimaryAssembly	12236724	.	N	C,T	999	mrd10;mrd15	DP=427;VDB=0.0387;AF=0.576923076923,0.423076923077;AC1=32;DP4=0,0,198,225;MQ=20;FQ=-34.2;MPB=U;IUPAC=Y,C,T	GT:PL:DP:SP:GQ:RES	1/1:177,54,0,177,54,177:18:0:70:0	1/1:191,66,0,191,66,191:22:0:82:0	1/2:211,128,89,144,0,114:23:0:55:0	1/1:209,93,0,209,93,209:31:0:99:0	1/1:186,57,0,186,57,186:19:0:73:0	1/2:211,158,131,117,0,66:26:0:43:0	1/1:198,90,0,198,90,198:30:0:99:0	1/1:204,96,0,204,96,204:32:0:99:-1	2/2:212,212,212,99,99,0:33:0:16:0	2/2:162,162,162,45,45,0:15:0:16:0	:112,24,0,112,24,112:8:0:40:0	1/2:219,146,110,143,0,101:26:0:52:0	2/2:211,211,211,99,99,0:33:0:16:0	2/2:171,171,171,45,45,0:15:0:16:0	2/2:207,207,207,178,178,0:59:0:16:0	1/1:193,99,0,193,99,193:33:0:99:0
Lg10_PrimaryAssembly	12236969	.	C	T	32.5	mrd10;mrd15	DP=419;VDB=0.0274;AF=0.0769230769231;AC1=2;DP4=186,213,6,10;MQ=20;FQ=32.7;PV4=0.61,0.32,1,1;MPB=U	GT:PL:DP:SP:GQ:RES	0/1:30,0,131:21:0:21:0	0/0:0,102,200:34:0:99:0	0/0:0,72,200:24:0:81:0	0/0:0,105,211:35:0:99:0	0/0:0,4,139:21:0:13:0	0/0:0,72,195:24:0:81:0	0/0:0,66,183:22:0:75:0	0/0:0,96,210:32:0:99:0	0/0:0,78,201:26:0:87:0	0/1:56,0,91:15:5:47:0	:0,9,57:3:0:18:0	0/0:0,87,205:29:0:96:0	0/0:0,84,201:28:0:93:0	0/0:0,17,145:19:0:26:0	0/0:0,154,211:51:0:99:0	0/0:0,93,202:31:0:99:0
Lg10_PrimaryAssembly	12237396	.	G	T	999	mrd10;mrd15	DP=439;VDB=0.0379;AF=0.0769230769231;AC1=2;DP4=208,188,17,17;MQ=20;FQ=999;PV4=0.86,0.082,1,1;MPB=U	GT:PL:DP:SP:GQ:RES	0/0:0,39,160:13:0:48:0	0/0:0,84,207:28:0:93:0	0/0:0,57,178:19:0:66:0	0/0:0,90,203:30:0:99:0	0/0:0,30,139:10:0:39:0	0/0:0,81,201:27:0:90:0	0/1:118,0,109:33:5:99:0	0/1:131,0,95:31:1:99:0	0/0:0,93,202:31:0:99:0	0/0:0,42,161:14:0:51:0	:0,3,20:1:0:12:0	0/0:0,123,198:41:0:99:0	0/0:0,60,189:20:0:69:0	0/0:0,36,142:12:0:45:0	0/0:0,208,208:69:0:99:0	0/0:0,154,197:51:0:99:0
Lg10_PrimaryAssembly	12239237	.	N	C,T	999	PASS	DP=461;VDB=0.0380;AF=0.607142857143,0.392857142857;AC1=32;DP4=0,0,244,213;MQ=20;FQ=-38.1;MPB=U;IUPAC=Y,C,T	GT:PL:DP:SP:GQ:RES	1/2:203,136,106,125,0,89:22:0:50:0	2/2:184,175,169,69,36,0:25:0:26:0	1/2:220,160,130,129,0,78:27:0:50:0	2/2:206,206,206,99,99,0:33:0:20:0	1/2:193,108,69,138,0,114:21:0:59:0	1/2:207,137,83,153,0,113:31:0:74:0	1/2:192,103,61,144,0,120:22:0:62:0	1/2:199,113,73,144,0,117:22:0:60:0	1/1:195,75,0,195,75,195:25:0:95:0	1/1:183,63,0,183,63,183:21:0:83:0	1/1:207,87,0,207,87,207:29:0:99:0	1/2:254,183,138,169,0,105:36:0:65:0	1/1:201,84,0,201,84,201:28:0:99:0	1/1:191,63,0,191,63,191:21:0:83:0	1/1:197,181,0,197,181,197:60:0:99:0	2/2:172,172,172,102,102,0:34:0:20:0
Lg10_PrimaryAssembly	12239411	.	N	T,C,A	999	PASS	DP=497;VDB=0.0383;AF=0.571428571429,0.428571428571;AC1=32;DP4=0,0,247,245;MQ=20;FQ=-36.6;MPB=U;IUPAC=Y,C,T	GT:PL:DP:SP:GQ:RES	1/1:194,84,0,191,67,188,194,84,191,194:29:0:99:0	1/1:189,102,0,165,13,147,189,102,165,189:40:0:99:0	1/2:209,144,111,132,0,90,209,144,132,209:25:0:51:0	1/1:199,93,0,197,64,191,199,93,197,199:33:0:99:0	1/1:194,96,0,192,79,189,194,96,192,194:33:0:99:0	1/2:255,189,135,182,0,119,255,189,182,255:39:0:72:0	1/2:214,142,109,136,0,97,214,142,136,214:24:0:51:-1	1/2:168,95,59,119,0,98,168,95,119,168:19:0:54:0	2/2:146,146,146,51,51,0,146,146,51,146:17:0:18:0	1/2:171,136,118,84,0,36,171,136,84,171:22:0:36:0	1/2:161,82,52,118,0,100,161,82,118,161:16:0:48:0	1/2:255,197,134,189,0,120,255,197,189,255:44:0:81:0	2/2:197,197,197,87,87,0,197,197,87,197:29:0:18:0	1/2:157,136,124,57,0,12,157,136,57,157:19:0:30:0	2/2:207,207,207,181,181,0,207,207,162,204:61:0:18:0	1/1:206,117,0,199,70,190,206,117,199,206:42:0:99:0
Lg10_PrimaryAssembly	12239917	.	N	C,A	999	mrd10;mrd15	DP=499;VDB=0.0350;AF=0.576923076923,0.423076923077;AC1=32;DP4=0,0,254,242;MQ=20;FQ=-36.5;MPB=U;IUPAC=M,A,C	GT:PL:DP:SP:GQ:RES	1/1:198,69,0,198,69,198:23:0:87:0	2/2:208,208,208,117,117,0:39:0:18:0	1/2:214,141,75,156,0,123:33:0:84:0	1/2:255,180,123,183,0,125:38:0:75:0	2/2:164,149,140,51,5,0:20:0:27:0	1/2:244,176,122,168,0,114:36:0:72:0	1/2:254,173,119,177,0,126:35:0:72:0	2/2:200,200,200,87,87,0:29:0:18:0	1/1:191,96,0,188,79,185:33:0:99:0	1/1:157,39,0,157,39,157:13:0:57:0	:84,15,0,84,15,84:5:0:33:0	1/2:234,158,110,158,0,116:30:0:66:0	1/1:190,81,0,190,81,190:27:0:99:0	1/1:187,60,0,187,60,187:20:0:78:0	1/1:210,187,0,210,187,210:62:0:99:0	2/2:206,206,206,160,160,0:53:0:18:0
Lg10_PrimaryAssembly	12561352	.	C	T	999	PASS	DP=823;VDB=0.0347;AF=0.178571428571;AC1=5;DP4=402,313,44,49;MQ=20;FQ=999;PV4=0.12,0.081,1,1;MPB=U	GT:PL:DP:SP:GQ:RES	0/0:0,135,188:45:0:99:0	0/0:0,126,203:42:0:99:0	0/0:0,15,140:38:8:19:0	0/0:0,141,198:47:0:99:0	0/0:0,160,208:53:0:99:0	0/0:0,123,183:41:0:99:0	0/0:0,148,207:49:0:99:0	0/0:0,250,205:83:0:99:0	0/1:138,0,131:52:1:99:0	0/1:46,0,144:34:9:42:0	0/0:0,126,194:42:0:99:0	0/1:64,0,139:53:4:60:0	0/1:142,0,107:44:7:99:0	0/1:54,0,133:39:8:50:0	0/0:0,255,210:92:0:99:0	0/0:0,163,209:54:0:99:0
Lg10_PrimaryAssembly	12562817	.	N	T,C	999	PASS	DP=455;VDB=0.0384;AF=0.714285714286,0.285714285714;AC1=32;DP4=0,0,220,234;MQ=20;FQ=-38.6;MPB=U;IUPAC=Y,C,T	GT:PL:DP:SP:GQ:RES	1/1:190,63,0,190,63,190:21:0:84:0	2/2:193,193,193,108,108,0:36:0:21:0	1/2:209,126,84,150,0,117:25:0:63:0	1/2:212,160,130,121,0,70:27:0:51:0	1/2:215,163,133,127,0,67:30:0:51:0	1/2:242,169,124,166,0,109:34:0:66:0	1/1:171,45,0,171,45,171:15:0:66:0	1/2:250,181,139,163,0,99:35:0:63:0	1/1:195,69,0,195,69,195:23:0:90:0	1/1:181,54,0,181,54,181:18:0:75:0	1/1:175,51,0,175,51,175:17:0:72:0	1/2:245,179,131,180,0,98:43:0:69:0	1/1:187,57,0,187,57,187:19:0:78:0	1/1:170,69,0,170,69,170:23:0:90:0	1/1:213,102,0,213,102,213:34:0:99:0	2/2:219,219,219,163,163,0:54:0:21:0
Lg10_PrimaryAssembly	12563151	.	N	C,T	999	mrd10;mrd15	DP=428;VDB=0.0359;AF=0.846153846154,0.153846153846;AC1=32;DP4=0,0,224,200;MQ=20;FQ=-38.6;MPB=U;IUPAC=Y,C,T	GT:PL:DP:SP:GQ:RES	1/2:182,102,66,134,0,107:21:0:57:0	1/1:211,96,0,211,96,211:32:0:99:0	1/1:197,111,0,197,111,197:37:0:99:0	1/1:196,90,0,196,90,196:30:0:99:0	1/2:177,65,2,153,0,140:25:0:84:0	1/1:176,48,0,176,48,176:16:0:69:0	1/1:172,57,0,172,57,172:19:0:78:0	1/1:191,105,0,191,105,191:35:0:99:0	1/1:187,57,0,187,57,187:19:0:78:0	1/2:176,96,66,122,0,101:17:0:51:0	:95,95,95,18,18,0:6:0:21:0	1/1:197,99,0,197,99,197:33:0:99:0	1/1:174,48,0,174,48,174:16:0:69:0	1/2:185,110,80,125,0,97:19:0:51:0	2/2:189,189,189,148,148,0:49:0:21:0	1/1:190,151,0,190,151,190:50:0:99:0
Lg10_PrimaryAssembly	12563501	.	T	C	999	mrd10;mrd15	DP=473;VDB=0.0328;AF=0.192307692308;AC1=5;DP4=188,204,26,19;MQ=20;FQ=999;PV4=0.27,1,1,0.23;MPB=U	GT:PL:DP:SP:GQ:RES	1/1:193,63,0:21:0:53:0	0/0:0,72,191:25:0:76:0	0/0:0,72,192:24:0:76:0	0/0:0,120,209:40:0:99:0	0/1:84,0,101:22:7:80:0	0/0:0,57,184:19:0:61:0	0/0:0,54,172:18:0:58:0	0/0:0,90,191:30:0:94:0	0/0:0,129,196:43:0:99:0	0/1:79,0,90:17:2:75:0	:0,24,121:8:0:28:0	0/0:0,93,205:31:0:97:0	0/0:0,78,167:26:0:82:0	0/1:23,0,92:15:20:19:0	0/0:0,163,211:55:0:99:0	0/0:0,129,210:43:0:99:0
Lg10_PrimaryAssembly	12563558	.	G	T	999	PASS	DP=500;VDB=0.0402;AF=0.142857142857;AC1=4;DP4=198,252,25,17;MQ=20;FQ=999;PV4=0.074,0.16,1,1;MPB=U	GT:PL:DP:SP:GQ:RES	0/1:117,0,67:21:4:78:0	0/0:0,114,203:39:0:99:0	0/0:0,72,192:24:0:77:0	0/0:0,132,205:44:0:99:0	0/1:89,0,111:23:4:84:0	0/0:0,84,207:28:0:89:0	0/0:0,90,209:30:0:95:0	0/0:0,84,206:28:0:89:0	0/0:0,102,202:34:0:99:0	0/1:88,0,60:15:5:71:0	0/0:0,60,187:20:0:65:0	0/0:0,90,199:30:0:95:0	0/0:0,114,213:38:0:99:0	0/1:91,0,61:15:2:72:0	0/0:0,141,200:47:0:99:0	0/0:0,169,225:56:0:99:0
Lg10_PrimaryAssembly	12565167	.	A	G	44	PASS	DP=544;VDB=0.0382;AF=0.0357142857143;AC1=1;DP4=274,251,3,7;MQ=20;FQ=44.1;PV4=0.21,0.31,1,0.33;MPB=U	GT:PL:DP:SP:GQ:RES	0/0:0,108,206:36:0:99:0	0/0:0,72,195:24:0:84:0	0/0:0,105,204:35:0:99:0	0/0:0,78,203:26:0:90:0	0/0:0,141,205:47:0:99:0	0/0:0,66,195:22:0:78:0	0/0:0,45,168:15:0:57:0	0/0:0,111,210:37:0:99:0	0/0:0,105,194:35:0:99:0	0/0:0,60,178:20:0:72:0	0/1:86,0,112:23:4:74:0	0/0:0,93,195:31:0:99:0	0/0:0,135,209:45:0:99:0	0/0:0,114,195:38:0:99:0	0/0:0,178,206:59:0:99:0	0/0:0,126,202:42:0:99:0
Lg10_PrimaryAssembly	12565265	.	N	C,T	999	PASS	DP=535;VDB=0.0415;AF=0.678571428571,0.321428571429;AC1=32;DP4=0,0,272,257;MQ=20;FQ=-47.5;MPB=U;IUPAC=Y,C,T	GT:PL:DP:SP:GQ:RES	1/2:255,178,112,189,0,135:40:0:96:0	2/2:192,185,179,81,48,0:29:0:36:0	1/2:180,123,99,104,0,74:18:0:54:0	1/2:204,145,103,131,0,92:27:0:72:0	1/2:227,152,112,151,0,106:28:0:70:0	1/2:182,157,136,84,0,24:27:0:51:0	1/1:172,60,0,172,60,172:20:0:90:0	1/2:255,210,126,208,0,127:55:0:99:0	1/1:210,105,0,210,105,210:35:0:99:0	1/1:201,75,0,201,75,201:25:0:99:0	1/1:204,114,0,204,114,204:38:0:99:0	1/2:169,92,17,136,0,118:31:0:99:0	1/1:201,105,0,201,105,201:35:0:99:0	1/1:198,81,0,198,81,198:27:0:99:0	1/1:197,169,0,197,169,197:56:0:99:0	2/2:187,170,149,93,6,0:38:0:51:0
Lg10_PrimaryAssembly	12565852	.	T	C	999	PASS	DP=634;VDB=0.0374;AF=0.107142857143;AC1=3;DP4=249,332,22,19;MQ=20;FQ=999;PV4=0.19,0.095,1,1;MPB=U	GT:PL:DP:SP:GQ:RES	0/1:54,0,148:40:3:47:0	0/0:0,96,210:32:0:99:0	0/0:0,117,205:40:0:99:0	0/0:0,108,208:36:0:99:0	0/1:109,0,125:33:5:99:0	0/0:0,126,212:42:0:99:0	0/0:0,96,209:32:0:99:0	0/0:0,129,213:43:0:99:0	0/0:0,87,205:29:0:94:0	0/1:109,0,94:26:12:99:0	0/0:0,90,205:30:0:97:0	0/0:0,154,215:51:0:99:0	0/0:0,111,212:37:0:99:0	0/0:0,108,206:36:0:99:0	0/0:0,199,214:66:0:99:0	0/0:0,148,220:49:0:99:0
Lg10_PrimaryAssembly	12566720	.	T	C	999	PASS	DP=612;VDB=0.0362;AF=0.107142857143;AC1=3;DP4=298,278,17,17;MQ=20;FQ=999;PV4=0.86,0.17,1,1;MPB=U	GT:PL:DP:SP:GQ:RES	0/0:0,120,213:40:0:99:0	0/0:0,102,205:34:0:99:0	0/0:0,120,217:40:0:99:0	0/1:101,0,125:34:3:94:0	0/0:0,105,209:35:0:99:0	0/0:0,108,197:36:0:99:0	0/1:71,0,133:26:0:64:0	0/0:0,120,209:40:0:99:0	0/0:0,105,201:35:0:99:0	0/0:0,75,195:25:0:82:0	0/0:0,105,186:35:0:99:0	0/0:0,138,199:46:0:99:0	0/0:0,120,202:40:0:99:0	0/1:82,0,129:28:2:75:0	0/0:0,175,207:58:0:99:0	0/0:0,175,204:58:0:99:0
Lg10_PrimaryAssembly	13079207	.	A	C	999	PASS	DP=497;VDB=0.0292;AF=0.142857142857;AC1=4;DP4=251,185,37,18;MQ=20;FQ=999;PV4=0.19,0.41,1,1;MPB=U	GT:PL:DP:SP:GQ:RES	0/0:0,108,164:36:0:99:0	0/0:0,72,176:24:0:77:0	0/0:0,51,146:17:0:56:0	0/0:0,126,212:42:0:99:0	0/0:0,84,172:28:0:89:0	0/0:0,60,172:20:0:65:0	0/1:110,0,129:33:0:99:0	0/1:108,0,94:26:0:99:0	0/1:86,0,72:19:16:79:0	0/0:0,87,193:29:0:92:0	0/0:0,63,106:21:0:68:0	0/1:96,0,129:33:8:91:0	0/0:0,72,195:24:0:77:0	0/0:0,87,203:29:0:92:0	0/0:0,151,210:50:0:99:0	0/0:0,181,211:60:0:99:0
Lg10_PrimaryAssembly	13079803	.	T	C	999	PASS	DP=571;VDB=0.0361;AF=0.428571428571;AC1=12;DP4=174,209,71,106;MQ=20;FQ=999;PV4=0.27,1,1,0.063;MPB=U	GT:PL:DP:SP:GQ:RES	1/1:201,81,0:27:0:76:0	0/1:60,0,136:28:4:61:0	1/1:194,78,0:26:0:73:0	0/0:0,114,201:38:0:99:0	1/1:210,105,0:35:0:99:0	0/1:114,0,135:38:0:99:0	0/0:0,63,191:21:0:62:0	0/0:0,126,217:42:0:99:0	0/1:101,0,103:25:6:99:0	0/1:97,0,125:28:2:98:0	1/1:207,114,0:38:0:99:0	0/0:0,111,209:37:0:99:0	0/0:0,129,212:43:0:99:0	0/0:0,87,205:29:0:86:0	0/0:0,175,202:58:0:99:0	0/0:0,141,217:47:0:99:0
Lg10_PrimaryAssembly	13080639	.	G	A	999	PASS	DP=581;VDB=0.0389;AF=0.357142857143;AC1=10;DP4=185,224,68,98;MQ=20;FQ=999;PV4=0.36,0.096,1,1;MPB=U	GT:PL:DP:SP:GQ:RES	1/1:205,123,0:41:0:99:0	0/1:121,0,58:21:0:64:0	1/1:198,81,0:27:0:75:0	0/0:0,138,219:46:0:99:0	1/1:203,96,0:32:0:90:0	0/1:131,0,99:34:3:99:0	0/0:0,66,189:22:0:66:0	0/0:0,135,215:45:0:99:0	0/1:122,0,95:34:0:99:0	0/1:108,0,83:21:2:89:0	0/0:0,108,197:36:0:99:0	0/0:0,81,198:27:0:81:0	0/0:0,102,204:35:0:99:0	0/0:0,84,197:28:0:84:0	0/0:0,229,217:76:0:99:0	0/0:0,151,214:50:0:99:0
Lg10_PrimaryAssembly	13083855	.	A	G	999	PASS	DP=462;VDB=0.0366;AF=0.357142857143;AC1=10;DP4=161,168,48,59;MQ=20;FQ=999;PV4=0.5,1,1,1;MPB=U	GT:PL:DP:SP:GQ:RES	1/1:194,81,0:27:0:74:0	0/1:86,0,117:24:2:86:0	1/1:155,45,0:15:0:38:0	0/0:0,96,207:32:0:96:0	1/1:184,84,0:28:0:77:0	0/1:98,0,103:23:0:97:0	0/0:0,69,189:23:0:69:0	0/0:0,132,196:44:0:99:0	0/1:94,0,83:21:5:88:0	0/1:10,0,123:16:3:10:0	0/0:0,81,191:28:0:81:0	0/0:0,87,203:29:0:87:0	0/0:0,81,201:27:0:81:0	0/0:0,54,179:18:0:54:0	0/0:0,141,197:47:0:99:0	0/0:0,102,187:34:0:99:0
Lg10_PrimaryAssembly	13085812	.	C	T	74	PASS	DP=529;VDB=0.0374;AF=0.0357142857143;AC1=1;DP4=262,238,13,10;MQ=20;FQ=74.1;PV4=0.83,1,1,1;MPB=U	GT:PL:DP:SP:GQ:RES	0/0:0,69,170:23:0:81:0	0/0:0,96,194:32:0:99:0	0/0:0,54,184:18:0:66:0	0/0:0,87,194:29:0:99:0	0/0:0,72,195:24:0:84:0	0/0:0,75,195:25:0:87:0	0/0:0,111,195:37:0:99:0	0/1:116,0,145:53:4:99:0	0/0:0,84,202:28:0:96:0	0/0:0,93,192:31:0:99:0	0/0:0,66,163:22:0:78:0	0/0:0,84,201:28:0:96:0	0/0:0,99,211:33:0:99:0	0/0:0,96,185:32:0:99:0	0/0:0,157,216:52:0:99:0	0/0:0,169,203:56:0:99:0
Lg10_PrimaryAssembly	13479014	.	N	T,C	999	PASS	DP=507;VDB=0.0386;AF=0.571428571429,0.428571428571;AC1=32;DP4=0,0,254,250;MQ=20;FQ=-36.7;MPB=U;IUPAC=Y,C,T	GT:PL:DP:SP:GQ:RES	1/2:255,177,102,190,0,142:41:0:94:0	1/1:187,75,0,187,75,187:25:0:94:0	1/2:181,89,44,139,0,121:21:0:64:0	1/2:250,171,116,173,0,125:34:0:74:0	1/1:208,114,0,207,98,204:39:0:99:0	1/2:187,135,114,99,0,63:19:0:40:0	2/2:210,210,210,132,132,0:44:0:19:0	1/2:232,154,112,154,0,112:28:0:61:0	1/1:198,99,0,198,99,198:33:0:99:0	2/2:189,189,189,60,60,0:20:0:19:0	1/1:198,78,0,198,78,198:26:0:97:0	1/2:234,151,103,161,0,122:29:0:67:-1	1/2:236,167,122,154,0,105:31:0:64:0	1/2:234,164,125,153,0,98:31:0:58:0	1/1:188,111,0,188,111,188:37:0:99:0	2/2:203,203,203,138,138,0:46:0:19:0
Lg10_PrimaryAssembly	13922611	.	N	G,A	999	PASS	DP=487;VDB=0.0381;AF=0.642857142857,0.357142857143;AC1=32;DP4=0,0,259,224;MQ=20;FQ=-39.2;MPB=U;IUPAC=R,A,G	GT:PL:DP:SP:GQ:RES	1/1:196,120,0,196,120,196:40:0:99:0	1/1:176,51,0,176,51,176:17:0:72:0	1/1:194,81,0,194,81,194:27:0:99:0	1/1:197,87,0,197,87,197:29:0:99:0	1/1:188,63,0,188,63,188:21:0:84:0	1/1:147,45,0,142,28,139:16:0:66:0	1/2:187,114,72,136,0,106:24:0:63:0	1/2:235,165,126,153,0,99:31:0:60:0	1/1:188,72,0,188,72,188:24:0:93:0	2/2:166,155,149,51,18,0:19:0:27:0	2/2:191,188,185,96,79,0:33:0:24:0	2/2:208,208,208,108,108,0:36:0:21:0	1/2:254,181,133,172,0,112:36:0:69:0	1/2:179,133,109,105,0,56:24:0:45:0	1/1:203,187,0,203,187,203:62:0:99:0	1/1:212,132,0,212,132,212:44:0:99:0
Lg10_PrimaryAssembly	13926057	.	C	A	999	PASS	DP=642;VDB=0.0371;AF=0.142857142857;AC1=4;DP4=274,284,33,42;MQ=20;FQ=999;PV4=0.46,0.26,1,1;MPB=U	GT:PL:DP:SP:GQ:RES	0/0:0,105,214:35:0:99:0	0/0:0,120,199:40:0:99:0	0/0:0,99,212:33:0:99:0	0/0:0,105,209:35:0:99:0	0/1:136,0,133:51:2:99:0	0/1:127,0,89:34:11:99:0	0/0:0,114,211:38:0:99:0	0/0:0,108,200:36:0:99:0	0/1:108,0,112:27:2:99:0	0/0:0,114,198:38:0:99:0	0/0:0,96,190:32:0:99:0	0/0:0,120,209:40:0:99:0	0/0:0,105,213:35:0:99:0	0/1:129,0,110:33:3:99:0	0/0:0,214,211:71:0:99:0	0/0:0,166,206:55:0:99:0
Lg10_PrimaryAssembly	13927469	.	N	T,C,G	999	PASS	DP=506;VDB=0.0386;AF=0.571428571429,0.428571428571;AC1=32;DP4=0,0,249,252;MQ=20;FQ=-36.7;MPB=U;IUPAC=Y,C,T	GT:PL:DP:SP:GQ:RES	1/1:205,90,0,205,90,205,205,90,205,205:30:0:99:0	1/1:207,87,0,207,87,207,207,87,207,207:29:0:99:0	1/1:182,60,0,182,60,182,178,43,178,175:21:0:79:0	1/1:198,108,0,198,108,198,198,108,198,198:36:0:99:0	1/2:237,149,95,171,0,131,237,149,171,237:31:0:73:0	1/2:200,132,102,124,0,91,200,132,124,200:21:0:49:0	1/2:250,166,109,177,0,132,250,166,177,250:34:0:76:0	1/2:254,178,115,184,0,130,254,178,184,254:39:0:82:0	1/2:245,185,146,161,0,79,245,185,161,245:40:0:58:0	2/2:187,187,187,90,90,0,187,187,90,187:30:0:19:0	1/1:189,63,0,189,63,189,189,63,189,189:21:0:82:0	2/2:208,208,208,99,99,0,208,208,99,208:33:0:19:0	1/2:202,118,82,138,0,111,202,118,138,202:21:0:55:0	2/2:185,185,185,66,66,0,185,185,66,185:22:0:19:0	1/1:204,172,0,204,172,204,204,172,204,204:57:0:99:0	1/1:197,108,0,197,108,197,197,108,197,197:36:0:99:0
Lg10_PrimaryAssembly	13927526	.	N	G,T	999	PASS	DP=444;VDB=0.0317;AF=0.785714285714,0.214285714286;AC1=32;DP4=0,0,215,224;MQ=20;FQ=-38.7;MPB=U;IUPAC=K,G,T	GT:PL:DP:SP:GQ:RES	1/1:198,81,0,198,81,198:27:0:99:0	1/2:249,169,118,170,0,122:33:0:72:0	1/1:171,63,0,171,63,171:21:0:84:0	1/2:234,151,106,159,0,120:28:0:66:0	1/1:203,81,0,203,81,203:27:0:99:0	1/2:178,98,59,129,0,108:20:0:60:0	1/2:223,157,124,137,0,89:27:0:54:0	1/2:255,181,123,183,0,129:37:0:79:0	1/1:212,96,0,212,96,212:32:0:99:0	1/1:198,72,0,198,72,198:24:0:93:-1	1/1:171,45,0,171,45,171:15:0:66:0	1/1:204,96,0,204,96,204:32:0:99:0	1/2:197,108,69,142,0,118:21:0:60:0	1/1:188,63,0,188,63,188:21:0:84:0	2/2:201,201,201,96,96,0:32:0:21:0	2/2:197,197,197,126,126,0:42:0:21:0
Lg10_PrimaryAssembly	13928524	.	T	C	999	mrd10;mrd15	DP=438;VDB=0.0344;AF=0.192307692308;AC1=5;DP4=184,162,49,34;MQ=20;FQ=999;PV4=0.39,1,1,1;MPB=U	GT:PL:DP:SP:GQ:RES	0/0:0,78,198:26:0:82:0	0/0:0,72,192:24:0:76:0	0/0:0,87,193:29:0:91:0	0/0:0,81,201:27:0:85:0	0/0:0,72,176:24:0:76:0	:0,24,117:8:0:28:0	0/1:123,0,69:26:7:79:0	0/1:122,0,117:39:13:99:0	0/0:0,75,192:25:0:79:0	0/1:130,0,88:29:6:98:0	0/0:0,45,169:15:0:49:0	0/1:113,0,119:32:1:99:0	0/1:112,0,51:18:0:61:0	0/0:0,60,183:20:0:64:0	0/0:0,144,199:48:0:99:0	0/0:0,117,200:39:0:99:0
Lg10_PrimaryAssembly	14245666	.	A	G	999	mrd10;mrd15	DP=271;VDB=0.0102;AF=0.818181818182;AC1=25;DP4=34,58,75,91;MQ=20;FQ=999;PV4=0.24,0.072,1,0.2;MPB=U	GT:PL:DP:SP:GQ:RES	0/1:52,0,127:24:11:61:0	1/1:174,40,0:20:0:43:0	0/1:72,0,99:18:4:80:0	1/1:188,69,0:23:0:72:0	1/1:141,36,0:12:0:39:0	1/1:165,48,0:16:0:51:0	1/1:166,45,0:15:0:48:0	0/1:42,0,123:27:8:51:0	1/1:142,36,0:14:0:39:0	:109,21,0:7:0:24:0	:11,0,23:3:0:17:0	:106,21,0:7:0:24:0	1/1:148,36,0:12:0:39:0	0/1:49,0,90:14:6:58:0	1/1:119,33,0:11:0:36:0	0/0:0,85,199:35:0:76:0
Lg10_PrimaryAssembly	14247217	.	C	A	999	mrd10;mrd15	DP=306;VDB=0.0364;AF=0.416666666667;G3=0.6179,0.138,0.244;HWE=0.0109;AC1=10;DP4=94,95,59,57;MQ=20;FQ=999;PV4=0.91,1,1,1;MPB=U	GT:PL:DP:SP:GQ:RES	0/0:0,81,195:27:0:82:0	1/1:165,25,0:28:3:19:0	0/0:0,39,157:13:0:40:0	1/1:174,69,0:36:3:62:0	0/0:0,16,115:12:0:17:0	1/1:184,61,0:27:0:54:0	1/1:128,7,0:15:3:3:0	0/0:0,75,201:25:0:76:0	0/1:70,0,52:11:0:58:0	0/0:0,36,154:12:0:37:0	:0,3,20:1:0:5:0	:0,18,95:6:0:19:0	0/1:112,0,26:15:0:33:0	0/0:0,45,162:15:0:46:0	0/0:0,36,146:12:0:37:0	0/0:0,151,196:50:0:99:0
Lg10_PrimaryAssembly	14252639	.	N	G,A	999	PASS	DP=540;VDB=0.0380;AF=0.535714285714,0.464285714286;AC1=32;DP4=0,0,294,243;MQ=20;FQ=-35.3;MPB=U;IUPAC=R,A,G	GT:PL:DP:SP:GQ:RES	1/2:255,177,117,181,0,130:37:0:77:0	2/2:188,188,188,87,87,0:29:0:17:0	1/2:224,132,62,172,0,142:33:0:87:0	2/2:204,204,204,105,105,0:35:0:17:0	1/1:187,114,0,187,114,187:38:0:99:0	2/2:203,203,203,99,99,0:33:0:17:0	1/2:214,135,99,140,0,107:23:0:53:0	1/2:255,177,114,187,0,136:38:0:80:0	1/2:186,124,100,109,0,79:18:0:41:0	1/1:185,81,0,185,81,185:27:0:98:0	1/1:204,81,0,204,81,204:27:0:98:0	1/1:182,105,0,182,105,182:35:0:99:0	1/2:249,176,122,173,0,118:36:0:71:0	1/2:200,122,83,148,0,109:26:0:56:0	1/1:199,120,0,199,120,199:40:0:99:0	2/2:208,208,208,187,187,0:62:0:17:0
Lg10_PrimaryAssembly	14253078	.	N	C,T	999	mrd10;mrd15	DP=350;VDB=0.0307;AF=0.769230769231,0.230769230769;AC1=32;DP4=0,0,160,188;MQ=20;FQ=-41.1;MPB=U;IUPAC=Y,C,T	GT:PL:DP:SP:GQ:RES	1/2:208,164,140,112,0,46:30:0:47:0	1/1:189,66,0,189,66,189:22:0:89:0	1/2:179,148,133,75,0,26:21:0:38:0	1/1:163,66,0,163,66,163:22:0:89:0	1/2:198,107,62,148,0,124:23:0:68:0	1/1:175,48,0,175,48,175:16:0:71:0	1/1:181,60,0,181,60,181:20:0:83:0	1/2:198,132,104,119,0,86:20:0:51:0	1/2:199,142,117,111,0,71:21:0:48:0	1/2:187,137,116,101,0,59:21:0:44:0	:46,9,0,46,9,46:3:0:32:0	1/1:189,60,0,189,60,189:20:0:83:0	1/1:198,75,0,198,75,198:25:0:98:0	1/1:139,33,0,139,33,139:11:0:56:0	2/2:203,203,203,123,123,0:41:0:23:0	1/1:205,96,0,205,96,205:32:0:99:0
Lg10_PrimaryAssembly	14253595	.	N	G,A	999	PASS	DP=432;VDB=0.0377;AF=0.535714285714,0.464285714286;AC1=32;DP4=0,0,239,188;MQ=20;FQ=-35.3;MPB=U;IUPAC=R,A,G	GT:PL:DP:SP:GQ:RES	1/2:236,170,131,149,0,95:31:0:56:0	1/1:189,63,0,189,63,189:21:0:80:0	1/2:153,104,86,87,0,57:16:0:35:0	1/1:208,99,0,208,99,208:33:0:99:0	2/2:179,179,179,81,81,0:27:0:17:0	1/1:185,81,0,185,81,185:27:0:98:0	1/2:168,131,116,77,0,37:18:0:32:0	1/2:208,141,111,128,0,89:23:0:47:0	1/2:203,125,89,136,0,106:22:0:53:0	2/2:164,164,164,48,48,0:16:0:17:0	1/1:183,60,0,183,60,183:20:0:77:0	2/2:197,197,197,93,93,0:31:0:17:0	1/2:255,176,122,178,0,124:36:0:71:0	1/2:194,128,98,129,0,87:24:0:47:0	2/2:202,202,202,126,126,0:42:0:17:0	1/1:193,120,0,193,120,193:40:0:99:0
Lg10_PrimaryAssembly	14254037	.	N	T,C	999	PASS	DP=487;VDB=0.0364;AF=0.714285714286,0.285714285714;AC1=32;DP4=0,0,223,260;MQ=20;FQ=-41.8;MPB=U;IUPAC=Y,C,T	GT:PL:DP:SP:GQ:RES	1/2:240,165,122,157,0,109:30:0:67:0	1/1:209,105,0,209,105,209:35:0:99:0	1/2:217,147,113,135,0,95:24:0:58:0	1/1:191,114,0,191,114,191:38:0:99:0	1/2:199,113,73,143,0,116:22:0:64:0	1/1:200,87,0,200,87,200:29:0:99:0	1/2:185,105,72,129,0,105:19:0:57:0	1/2:247,171,126,165,0,111:33:0:69:0	1/2:218,149,116,135,0,93:25:0:57:0	1/2:233,166,130,144,0,93:29:0:60:0	1/1:188,63,0,188,63,188:21:0:87:0	1/2:245,168,119,168,0,117:33:0:73:0	1/1:211,105,0,211,105,211:35:0:99:0	1/1:197,69,0,197,69,197:23:0:93:0	2/2:216,216,216,151,151,0:50:0:24:0	1/1:207,111,0,207,111,207:37:0:99:0
Lg10_PrimaryAssembly	14254506	.	N	G,A	999	PASS	DP=603;VDB=0.0384;AF=0.678571428571,0.321428571429;AC1=32;DP4=0,0,285,312;MQ=20;FQ=-40;MPB=U;IUPAC=R,A,G	GT:PL:DP:SP:GQ:RES	1/2:255,179,124,176,0,122:36:0:77:0	1/1:207,105,0,207,105,207:35:0:99:0	1/2:255,187,139,175,0,106:39:0:70:0	1/1:206,144,0,206,144,206:48:0:99:0	1/2:234,166,130,147,0,93:30:0:58:0	1/1:195,66,0,195,66,195:22:0:88:0	1/1:208,90,0,208,90,208:30:0:99:0	1/2:196,162,126,119,0,56:33:0:58:0	1/1:193,108,0,193,108,193:36:0:99:0	1/2:219,134,83,158,0,125:28:0:73:0	1/1:186,105,0,186,105,186:35:0:99:0	1/2:255,202,127,201,0,135:47:0:97:0	1/2:211,160,127,145,0,57:40:0:55:0	2/2:191,191,191,78,78,0:26:0:22:0	1/1:220,184,0,220,184,220:61:0:99:0	2/2:216,215,212,151,132,0:51:0:25:0
Lg10_PrimaryAssembly	14487049	.	C	A	999	PASS	DP=459;VDB=0.0288;AF=0.142857142857;AC1=4;DP4=104,309,17,27;MQ=20;FQ=999;PV4=0.071,1,1,1;MPB=U	GT:PL:DP:SP:GQ:RES	0/0:0,84,173:28:0:89:0	0/0:0,72,186:24:0:77:0	0/0:0,93,209:31:0:98:0	0/0:0,99,199:33:0:99:0	0/1:87,0,114:24:4:82:0	0/1:89,0,52:18:3:63:0	0/0:0,108,215:36:0:99:0	0/1:84,0,117:25:4:79:0	0/1:112,0,78:28:8:89:0	0/0:0,48,176:16:0:53:0	0/0:0,51,169:17:0:56:-1	0/0:0,108,214:36:0:99:0	0/0:0,72,176:24:0:77:0	0/0:0,75,198:25:0:80:0	0/0:0,160,227:53:0:99:0	0/0:0,117,218:39:0:99:0
Lg10_PrimaryAssembly	14488061	.	A	G	999	PASS	DP=533;VDB=0.0360;AF=0.321428571429;AC1=9;DP4=191,179,77,65;MQ=20;FQ=999;PV4=0.62,1,1,0.16;MPB=U	GT:PL:DP:SP:GQ:RES	0/0:0,75,168:25:0:76:0	0/1:80,0,132:30:0:79:0	0/0:0,81,196:27:0:82:0	0/0:0,105,196:35:0:99:0	0/1:103,0,125:33:3:99:0	0/1:112,0,94:29:0:99:0	0/0:0,87,207:29:0:88:0	0/0:0,69,197:23:0:70:0	0/0:0,102,199:34:0:99:0	0/1:101,0,113:32:2:99:0	0/0:0,45,168:15:0:46:-1	1/1:202,93,0:37:0:86:0	1/1:195,108,0:36:0:99:0	0/1:88,0,130:29:3:87:0	0/0:0,172,214:58:0:99:0	0/0:0,120,202:40:0:99:0
Lg10_PrimaryAssembly	14489765	.	G	T	999	PASS	DP=574;VDB=0.0381;AF=0.107142857143;AC1=3;DP4=265,251,33,18;MQ=20;FQ=999;PV4=0.078,0.46,1,1;MPB=U	GT:PL:DP:SP:GQ:RES	0/0:0,105,198:35:0:99:0	0/1:105,0,63:19:8:76:0	0/0:0,90,205:30:0:97:0	0/1:111,0,131:43:7:99:0	0/0:0,72,188:24:0:79:0	0/0:0,90,203:30:0:97:0	0/1:124,0,107:34:5:99:0	0/0:0,123,203:41:0:99:0	0/0:0,120,205:40:0:99:0	0/0:0,48,163:16:0:55:0	0/0:0,75,192:25:0:82:-1	0/0:0,117,200:39:0:99:0	0/0:0,129,206:43:0:99:0	0/0:0,54,183:18:0:61:0	0/0:0,226,210:75:0:99:0	0/0:0,166,212:55:0:99:0
Lg10_PrimaryAssembly	14490017	.	T	C	999	PASS	DP=551;VDB=0.0366;AF=0.428571428571;AC1=12;DP4=143,194,67,124;MQ=20;FQ=999;PV4=0.12,1,1,1;MPB=U	GT:PL:DP:SP:GQ:RES	0/0:0,81,200:28:0:80:0	1/1:198,72,0:24:0:67:0	0/0:0,93,209:31:0:92:0	0/1:80,0,109:32:28:81:0	0/1:121,0,123:37:3:99:0	0/1:111,0,90:24:6:95:0	0/1:95,0,89:23:8:92:0	0/0:0,108,211:36:0:99:0	0/0:0,93,208:31:0:92:0	0/1:125,0,59:23:4:64:0	0/0:0,72,192:24:0:71:-1	1/1:219,129,0:43:0:99:0	1/1:215,111,0:37:0:99:0	0/1:73,0,114:25:0:74:0	0/0:0,190,213:63:0:99:0	0/0:0,141,205:47:0:99:0
Lg10_PrimaryAssembly	14491390	.	C	T	999	PASS	DP=586;VDB=0.0378;AF=0.5;AC1=14;DP4=163,184,112,117;MQ=20;FQ=999;PV4=0.67,0.14,1,1;MPB=U	GT:PL:DP:SP:GQ:RES	0/0:0,96,201:32:0:94:0	1/1:202,111,0:37:0:99:0	0/0:0,81,201:27:0:79:0	0/1:127,0,124:40:0:99:0	0/1:110,0,124:32:5:99:0	0/1:120,0,121:34:1:99:0	0/1:90,0,145:41:1:92:0	0/0:0,102,210:34:0:99:0	0/0:0,99,206:33:0:97:0	0/1:90,0,114:27:13:92:0	1/1:197,75,0:25:0:71:-1	1/1:215,108,0:36:0:99:0	1/1:198,96,0:32:0:92:0	0/1:134,0,74:28:4:78:0	0/0:0,178,210:59:0:99:0	0/0:0,178,212:59:0:99:0
Lg10_PrimaryAssembly	14493235	.	N	T,C,A	999	mrd10;mrd15	DP=329;VDB=0.0355;AF=0.363636363636,0.636363636364;AC1=32;DP4=0,0,154,148;MQ=20;FQ=-31.5;MPB=U;IUPAC=Y,C,T	GT:PL:DP:SP:GQ:RES	1/2:226,141,92,161,0,124,226,141,161,226:28:0:61:-1	:87,87,87,15,15,0,87,87,15,87:5:0:12:0	1/1:191,78,0,188,61,185,191,78,188,191:27:0:90:0	:82,82,82,15,15,0,82,82,15,82:5:0:12:-1	2/2:195,195,195,78,78,0,195,195,78,195:26:0:12:0	2/2:147,147,147,33,33,0,147,147,33,147:11:0:12:0	1/1:143,39,0,137,22,134,143,39,137,143:14:0:51:0	1/2:228,166,133,139,0,82,228,166,139,228:30:0:45:-1	1/2:156,64,25,131,0,116,156,64,131,156:18:0:51:0	1/2:149,105,89,75,0,51,149,105,75,149:13:0:28:0	:73,73,73,17,17,2,64,64,0,61:6:0:12:-1	2/2:157,157,157,39,39,0,157,157,39,157:13:0:12:0	2/2:147,147,147,36,36,0,147,147,36,147:12:0:12:0	2/2:160,160,160,39,39,0,160,160,39,160:13:0:12:0	1/1:197,102,0,197,102,197,197,102,197,197:34:0:99:0	1/1:200,141,0,200,141,200,200,141,200,200:47:0:99:0
Lg10_PrimaryAssembly	14493656	.	N	A,C	999	mrd10;mrd15	DP=409;VDB=0.0332;AF=0.5,0.5;AC1=32;DP4=0,0,208,200;MQ=20;FQ=-32.3;MPB=U;IUPAC=M,A,C	GT:PL:DP:SP:GQ:RES	1/1:216,117,0,216,117,216:39:0:99:0	:121,121,121,24,24,0:8:0:13:0	1/1:195,78,0,195,78,195:26:0:91:0	2/2:185,185,185,78,78,0:26:0:13:0	1/2:199,101,53,152,0,131:23:0:61:0	2/2:137,137,137,33,33,0:11:0:13:0	1/1:171,60,0,157,14,148:23:0:73:0	1/1:209,114,0,209,114,209:38:0:99:0	1/2:206,120,72,157,0,124:27:0:61:0	1/1:131,36,0,116,2,110:14:0:49:0	2/2:132,132,132,36,36,0:12:0:13:-1	2/2:152,152,152,39,39,0:13:0:13:0	2/2:156,156,156,51,51,0:17:0:13:0	:117,117,117,24,24,0:8:0:13:0	1/1:212,178,0,212,178,212:59:0:99:0	1/1:218,193,0,218,193,218:64:0:99:0
Lg10_PrimaryAssembly	14494865	.	N	T,C	999	mrd10;mrd15	DP=192;VDB=0.0339;AF=0.727272727273,0.272727272727;AC1=32;DP4=0,0,132,58;MQ=20;FQ=-43.7;MPB=U;IUPAC=Y,C,T	GT:PL:DP:SP:GQ:RES	1/1:116,30,0,116,30,116:10:0:56:0	:113,27,0,113,27,113:9:0:53:0	1/1:103,30,0,103,30,103:10:0:56:0	1/2:168,142,130,62,0,17:19:0:38:0	1/1:120,36,0,120,36,120:12:0:62:0	1/2:163,128,110,82,0,37:21:0:44:0	1/1:134,30,0,134,30,134:10:0:56:0	:49,9,0,49,9,49:3:0:35:0	1/2:153,132,123,49,0,10:16:0:35:0	1/1:139,33,0,139,33,139:11:0:59:0	2/2:120,107,101,33,1,0:13:0:32:-1	1/1:127,33,0,127,33,127:11:0:59:0	:79,15,0,79,15,79:5:0:41:0	1/2:157,116,101,76,0,46:15:0:41:0	1/1:108,42,0,108,42,108:14:0:68:0	1/1:105,33,0,105,33,105:11:0:59:0
Lg10_PrimaryAssembly	14721630	.	C	T	999	PASS	DP=481;VDB=0.0335;AF=0.428571428571;AC1=12;DP4=180,136,90,61;MQ=20;FQ=999;PV4=0.62,0.43,1,1;MPB=U	GT:PL:DP:SP:GQ:RES	0/0:0,99,200:33:0:98:0	1/1:182,72,0:24:0:67:0	0/0:0,75,192:25:0:74:0	0/1:101,0,127:31:3:99:0	0/1:91,0,138:36:8:92:0	0/1:57,0,99:17:5:58:0	0/1:104,0,110:30:12:99:0	0/0:0,75,151:25:0:74:0	0/0:0,96,203:32:0:95:0	0/1:50,0,115:20:12:51:0	0/0:0,66,188:22:0:65:-1	1/1:169,57,0:32:3:52:0	1/1:198,81,0:27:0:76:0	0/1:114,0,101:26:0:99:0	0/0:0,154,194:51:0:99:0	0/0:0,108,185:36:0:99:0
Lg10_PrimaryAssembly	14721667	.	N	C,T	999	PASS	DP=471;VDB=0.0385;AF=0.892857142857,0.107142857143;AC1=32;DP4=0,0,251,212;MQ=20;FQ=-69.7;MPB=U;IUPAC=Y,C,T	GT:PL:DP:SP:GQ:RES	1/2:241,169,127,156,0,105:31:0:94:0	1/1:188,99,0,188,99,188:33:0:99:0	1/1:172,54,0,172,54,172:18:0:99:0	1/1:205,90,0,205,90,205:30:0:99:0	1/1:205,93,0,205,93,205:31:0:99:0	1/2:196,146,118,109,0,67:23:0:80:0	1/1:192,66,0,192,66,192:22:0:99:0	1/1:181,72,0,177,55,174:25:0:99:0	1/2:254,171,113,179,0,131:35:0:99:0	1/1:189,84,0,189,84,189:28:0:99:0	1/1:188,63,0,188,63,188:21:0:99:-1	1/1:202,111,0,200,94,197:38:0:99:0	1/1:183,69,0,183,69,183:23:0:99:0	1/1:203,84,0,203,84,203:28:0:99:0	1/1:198,132,0,197,115,194:45:0:99:0	1/1:185,96,0,185,96,185:32:0:99:0
Lg10_PrimaryAssembly	14722675	.	N	A,G	999	mrd10;mrd15	DP=422;VDB=0.0342;AF=0.384615384615,0.615384615385;AC1=32;DP4=0,0,220,198;MQ=20;FQ=-33.6;MPB=U;IUPAC=R,A,G	GT:PL:DP:SP:GQ:RES	1/2:241,166,106,174,0,126:36:0:75:0	2/2:190,190,190,60,60,0:20:0:15:0	1/1:182,72,0,182,72,182:24:0:87:0	1/1:153,57,0,135,7,126:22:0:72:0	1/2:183,78,24,150,0,135:23:0:69:0	2/2:194,191,188,84,67,0:29:0:18:0	1/2:200,111,69,144,0,120:22:0:57:0	1/2:232,172,139,140,0,77:32:0:48:0	1/2:237,164,119,158,0,110:31:0:60:0	1/2:177,90,42,136,0,118:22:0:63:0	2/2:185,185,185,57,57,0:19:0:15:-1	2/2:197,197,197,72,72,0:24:0:15:0	:115,115,115,24,24,0:8:0:15:0	2/2:172,172,172,57,57,0:19:0:15:0	1/1:206,120,0,205,103,202:41:0:99:0	1/1:203,138,0,203,138,203:46:0:99:0
Lg10_PrimaryAssembly	14725044	.	N	G,T	999	PASS	DP=527;VDB=0.0376;AF=0.714285714286,0.285714285714;AC1=32;DP4=0,0,253,268;MQ=20;FQ=-36.7;MPB=U;IUPAC=K,G,T	GT:PL:DP:SP:GQ:RES	1/2:241,153,98,171,0,132:31:0:74:0	1/1:204,84,0,204,84,204:28:0:99:0	2/2:205,205,205,93,93,0:31:0:19:0	1/2:238,176,122,162,0,107:36:0:73:0	1/1:195,105,0,195,105,195:35:0:99:0	1/1:194,66,0,194,66,194:22:0:85:0	1/2:200,138,105,123,0,87:23:0:52:0	1/2:255,180,117,183,0,129:39:0:82:0	1/2:240,171,126,157,0,106:32:0:64:0	1/2:201,130,100,127,0,93:21:0:49:0	1/1:198,81,0,198,81,198:27:0:99:-1	1/1:210,108,0,210,108,210:36:0:99:0	1/1:196,75,0,196,75,196:25:0:94:0	1/1:181,78,0,181,78,181:26:0:97:0	2/2:200,200,200,175,175,0:58:0:19:0	2/2:209,209,209,154,154,0:51:0:19:0
Lg10_PrimaryAssembly	14727308	.	A	G	999	PASS	DP=527;VDB=0.0367;AF=0.535714285714;AC1=15;DP4=132,129,123,127;MQ=20;FQ=999;PV4=0.79,1,1,1;MPB=U	GT:PL:DP:SP:GQ:RES	0/0:0,114,203:38:0:99:0	1/1:201,96,0:32:0:92:0	0/0:0,51,180:17:0:49:0	0/1:138,0,109:39:3:99:0	0/1:121,0,75:24:0:79:0	0/1:144,0,72:34:0:76:0	0/1:59,0,124:23:10:61:0	0/1:142,0,103:43:0:99:0	0/0:0,87,193:29:0:85:0	0/1:111,0,82:21:2:86:0	1/1:193,93,0:31:0:89:-1	1/1:210,108,0:36:0:99:0	1/1:198,96,0:32:0:92:0	0/1:121,0,50:19:0:54:0	0/0:0,141,207:47:0:99:-1	0/0:0,138,201:46:0:99:0
Lg10_PrimaryAssembly	14729140	.	N	A,G	999	PASS	DP=475;VDB=0.0364;AF=0.714285714286,0.285714285714;AC1=32;DP4=0,0,264,200;MQ=20;FQ=-41.5;MPB=U;IUPAC=R,A,G	GT:PL:DP:SP:GQ:RES	1/2:255,194,140,181,0,108:42:0:78:0	1/2:169,58,4,149,0,137:22:0:78:0	1/1:190,72,0,182,39,176:26:0:96:0	1/1:196,81,0,193,64,190:28:0:99:0	1/2:159,122,100,90,0,45:22:0:46:0	1/2:172,147,135,63,0,11:21:0:36:0	1/1:184,69,0,180,52,177:24:0:93:0	1/2:234,164,125,153,0,99:31:0:63:0	1/2:212,145,106,151,0,96:31:0:63:0	1/1:185,75,0,173,28,164:28:0:99:-1	2/2:178,178,178,60,60,0:20:0:24:-1	1/1:140,57,0,125,3,113:23:0:81:0	1/1:184,69,0,168,19,159:26:0:93:-1	1/1:157,45,0,144,11,138:17:0:69:0	1/1:189,132,0,180,71,168:48:0:99:0	1/1:188,154,0,178,88,166:55:0:99:0
Lg10_PrimaryAssembly	15127461	.	N	A,G	999	mrd10;mrd15	DP=279;VDB=0.0388;AF=0.730769230769,0.269230769231;AC1=32;DP4=0,0,225,52;MQ=20;FQ=-36.7;MPB=U;IUPAC=R,A,G	GT:PL:DP:SP:GQ:RES	1/2:160,79,45,126,0,105:18:0:52:0	1/1:92,51,0,92,51,92:17:0:69:0	1/2:136,56,23,112,0,99:15:0:51:0	1/2:116,79,57,76,0,52:15:0:40:0	1/1:157,84,0,157,84,157:28:0:99:0	1/1:177,54,0,177,54,177:18:0:72:0	1/2:137,89,59,100,0,70:20:0:48:0	1/2:202,106,51,158,0,134:26:0:73:0	1/2:193,102,57,153,0,126:24:0:63:0	1/2:98,61,46,61,0,46:10:0:33:0	:0,0,0,0,0,0:0:0:19:-1	1/1:91,39,0,91,39,91:13:0:57:0	1/1:91,36,0,91,36,91:12:0:54:0	1/1:172,57,0,172,57,172:19:0:75:0	2/2:89,89,89,75,75,0:25:0:19:0	2/2:108,108,108,51,51,0:17:0:19:0
Lg10_PrimaryAssembly	15127610	.	T	C	999	mrd10;mrd15	DP=386;VDB=0.0399;AF=0.923076923077;AC1=30;DP4=13,12,205,131;MQ=20;FQ=999;PV4=0.4,1,1,0.21;MPB=U	GT:PL:DP:SP:GQ:RES	1/1:164,60,0:20:0:69:0	1/1:190,78,0:26:0:87:0	1/1:170,63,0:21:0:72:0	1/1:174,78,0:26:0:87:0	1/1:200,108,0:36:0:99:0	0/1:58,0,107:18:2:73:0	1/1:165,54,0:18:0:63:0	1/1:200,87,0:29:0:96:0	0/1:66,0,119:22:2:81:0	1/1:146,54,0:18:0:63:0	:20,3,0:1:0:12:-1	1/1:141,33,0:11:0:42:0	1/1:134,54,0:18:0:63:0	1/1:187,72,0:24:0:81:0	1/1:196,120,0:40:0:99:0	1/1:206,99,0:33:0:99:0
Lg10_PrimaryAssembly	15127719	.	T	G	999	mrd10;mrd15	DP=413;VDB=0.0369;AF=0.115384615385;AC1=3;DP4=178,190,14,21;MQ=20;FQ=999;PV4=0.38,1,1,1;MPB=U	GT:PL:DP:SP:GQ:RES	0/0:0,60,190:20:0:67:0	0/1:105,0,46:15:0:59:0	0/0:0,60,183:20:0:67:0	0/1:130,0,95:29:0:99:0	0/0:0,84,199:28:0:91:0	0/0:0,66,191:22:0:73:0	0/1:52,0,130:24:5:45:0	0/0:0,93,207:31:0:99:0	0/0:0,66,188:22:0:73:0	0/0:0,72,192:24:0:79:0	:0,21,93:7:0:28:-1	0/0:0,75,186:25:0:82:0	0/0:0,75,202:25:0:82:0	0/0:0,60,189:20:0:67:0	0/0:0,163,205:54:0:99:0	0/0:0,111,192:37:0:99:0
Lg10_PrimaryAssembly	15128968	.	N	C,T	999	mrd10;mrd15	DP=429;VDB=0.0374;AF=0.846153846154,0.153846153846;AC1=32;DP4=0,0,202,219;MQ=20;FQ=-41.3;MPB=U;IUPAC=Y,C,T	GT:PL:DP:SP:GQ:RES	1/1:192,63,0,192,63,192:21:0:86:0	1/1:200,72,0,200,72,200:24:0:95:0	1/1:198,78,0,198,78,198:26:0:99:0	1/1:192,99,0,192,99,192:33:0:99:0	1/2:143,122,113,50,0,7:17:0:32:0	1/2:238,168,128,152,0,100:30:0:63:0	1/1:176,51,0,176,51,176:17:0:74:0	1/2:217,165,138,121,0,63:28:0:50:0	1/2:233,145,97,162,0,126:28:0:71:0	1/1:158,51,0,158,51,158:17:0:74:0	:0,0,0,0,0,0:0:0:23:-1	1/1:198,81,0,198,81,198:27:0:99:0	1/1:190,90,0,190,90,190:30:0:99:0	1/1:194,66,0,194,66,194:22:0:89:0	1/1:199,163,0,199,163,199:54:0:99:0	1/1:207,141,0,207,141,207:47:0:99:0
Lg10_PrimaryAssembly	15129021	.	C	T	85.2	mrd10;mrd15	DP=407;VDB=0.0260;AF=0.0769230769231;AC1=2;DP4=197,184,10,7;MQ=20;FQ=85.5;PV4=0.63,0.096,1,1;MPB=U	GT:PL:DP:SP:GQ:RES	0/0:0,48,173:16:0:57:0	0/0:0,69,197:23:0:78:0	0/1:68,0,138:29:2:59:0	0/0:0,75,192:25:0:84:0	0/0:0,66,192:22:0:75:0	0/0:0,54,178:18:0:63:0	0/0:0,84,195:28:0:93:0	0/0:0,69,186:23:0:78:0	0/0:0,93,207:31:0:99:0	0/0:0,57,186:19:0:66:0	:0,6,37:2:0:15:-1	0/0:0,117,192:39:0:99:0	0/0:0,78,174:26:0:87:0	0/1:71,0,90:16:0:62:0	0/0:0,123,201:41:0:99:0	0/0:0,120,202:40:0:99:0
Lg10_PrimaryAssembly	15130846	.	N	G,A	999	mrd10;mrd15	DP=487;VDB=0.0350;AF=0.769230769231,0.230769230769;AC1=32;DP4=0,0,275,212;MQ=20;FQ=-47.8;MPB=U;IUPAC=R,A,G	GT:PL:DP:SP:GQ:RES	1/2:221,140,92,168,0,120:32:0:78:0	1/1:209,120,0,209,120,209:40:0:99:0	1/1:167,63,0,163,46,160:22:0:93:0	1/1:202,93,0,202,93,202:31:0:99:0	1/2:207,136,69,167,0,125:36:0:97:0	1/2:150,71,44,112,0,97:14:0:57:0	1/1:204,105,0,204,105,204:35:0:99:0	1/2:195,90,20,162,0,144:29:0:99:0	1/2:193,112,76,139,0,109:22:0:66:0	1/1:198,78,0,198,78,198:26:0:99:0	:36,6,0,36,6,36:2:0:36:-1	1/1:204,135,0,204,135,204:45:0:99:0	1/1:157,39,0,157,39,157:13:0:69:0	1/2:194,108,66,152,0,119:25:0:72:0	1/1:207,154,0,207,154,207:51:0:99:0	1/1:195,190,0,195,171,192:64:0:99:0
Lg10_PrimaryAssembly	15464496	.	N	G,A	999	PASS	DP=458;VDB=0.0393;AF=0.571428571429,0.428571428571;AC1=32;DP4=0,0,223,230;MQ=20;FQ=-36.7;MPB=U;IUPAC=R,A,G	GT:PL:DP:SP:GQ:RES	2/2:189,189,189,60,60,0:20:0:19:0	1/2:188,125,98,113,0,83:19:0:46:0	2/2:203,203,203,99,99,0:33:0:19:0	1/2:243,182,143,154,0,85:36:0:58:0	2/2:211,211,211,105,105,0:35:0:19:0	1/2:201,150,123,118,0,64:27:0:46:0	1/1:202,102,0,202,102,202:34:0:99:0	1/1:200,87,0,200,87,200:29:0:99:0	1/2:247,168,120,167,0,119:32:0:67:0	1/2:192,101,61,140,0,119:20:0:59:0	1/1:178,57,0,178,57,178:19:0:76:-1	1/1:206,84,0,206,84,206:28:0:99:0	1/1:192,66,0,192,66,192:22:0:85:0	1/2:190,110,76,129,0,105:19:0:53:0	1/1:200,141,0,200,141,200:47:0:99:0	1/1:198,99,0,198,99,198:33:0:99:0
Lg10_PrimaryAssembly	15464639	.	C	T	999	PASS	DP=540;VDB=0.0381;AF=0.285714285714;AC1=8;DP4=193,213,65,64;MQ=20;FQ=999;PV4=0.61,1,1,1;MPB=U	GT:PL:DP:SP:GQ:RES	1/1:194,90,0:30:0:82:0	0/0:0,54,181:18:0:56:0	0/1:113,0,126:32:0:99:0	0/0:0,93,210:31:0:95:0	1/1:191,84,0:28:0:76:0	0/1:142,0,86:35:3:94:0	0/0:0,90,203:30:0:92:0	0/0:0,117,208:39:0:99:0	0/1:116,0,117:30:0:99:0	0/0:0,48,176:16:0:50:0	0/0:0,78,197:26:0:80:-1	0/0:0,70,195:30:0:72:0	0/0:0,120,211:40:0:99:0	0/1:128,0,102:32:5:99:0	0/0:0,205,209:68:0:99:0	0/0:0,151,200:50:0:99:0
Lg10_PrimaryAssembly	15465226	.	N	A,G	999	PASS	DP=527;VDB=0.0359;AF=0.785714285714,0.214285714286;AC1=32;DP4=0,0,312,210;MQ=20;FQ=-38.7;MPB=U;IUPAC=R,A,G	GT:PL:DP:SP:GQ:RES	1/1:201,138,0,201,138,201:46:0:99:0	1/2:203,132,102,126,0,93:21:0:51:0	1/1:187,90,0,187,90,187:30:0:99:0	1/2:232,153,111,155,0,113:28:0:63:0	1/1:209,105,0,209,105,209:35:0:99:0	1/2:226,159,120,154,0,94:33:0:60:0	1/2:248,171,114,177,0,125:36:0:78:0	1/2:223,148,90,157,0,121:31:0:79:0	1/1:203,87,0,203,87,203:29:0:99:0	1/1:172,57,0,172,57,172:19:0:78:0	1/1:188,87,0,188,87,188:29:0:99:-1	1/1:211,135,0,211,135,211:45:0:99:0	1/2:223,141,84,171,0,129:33:0:78:0	1/1:164,57,0,164,57,164:19:0:78:0	2/2:172,172,172,160,160,0:53:0:21:0	2/2:181,181,181,105,105,0:35:0:21:0
Lg10_PrimaryAssembly	15465366	.	C	T	999	mrd10;mrd15	DP=515;VDB=0.0353;AF=0.307692307692;AC1=12;DP4=167,103,132,91;MQ=20;FQ=999;PV4=0.58,1,1,1;MPB=U	GT:PL:DP:SP:GQ:RES	0/0:0,84,157:28:0:83:0	0/1:103,0,113:34:6:99:0	0/0:0,79,186:33:0:78:0	0/1:101,0,123:36:0:99:0	0/0:0,42,145:14:0:41:0	0/1:122,0,91:31:12:96:0	0/1:135,0,79:30:1:84:0	0/1:86,0,137:40:0:87:0	0/0:0,120,199:40:0:99:0	0/0:0,66,178:22:0:65:0	:0,3,20:1:0:4:-1	0/1:128,0,105:36:7:99:0	0/1:130,0,80:29:6:85:0	0/1:72,0,132:27:4:73:0	1/1:203,154,0:51:0:99:0	1/1:184,123,0:41:0:99:0
Lg10_PrimaryAssembly	15468016	.	N	G,A	999	PASS	DP=542;VDB=0.0390;AF=0.857142857143,0.142857142857;AC1=32;DP4=0,0,276,261;MQ=20;FQ=-83.3;MPB=U;IUPAC=R,A,G	GT:PL:DP:SP:GQ:RES	1/1:203,99,0,203,99,203:33:0:99:0	1/2:225,163,94,160,0,118:37:0:99:0	1/1:206,84,0,206,84,206:28:0:99:0	1/2:255,187,136,181,0,112:40:0:99:0	1/1:204,114,0,204,114,204:38:0:99:0	1/1:203,78,0,203,78,203:26:0:99:0	1/1:202,75,0,202,75,202:25:0:99:0	1/1:201,96,0,201,96,201:32:0:99:0	1/1:192,72,0,192,72,192:24:0:99:-1	1/1:183,63,0,183,63,183:21:0:99:0	1/1:195,72,0,195,72,195:24:0:99:-1	1/2:255,215,143,214,0,127:53:0:99:0	1/1:196,99,0,196,99,196:33:0:99:0	1/2:216,141,99,145,0,109:26:0:99:0	1/1:206,181,0,206,181,206:60:0:99:0	1/1:202,111,0,202,111,202:37:0:99:0
Lg10_PrimaryAssembly	15468549	.	N	C,T	999	PASS	DP=488;VDB=0.0377;AF=0.428571428571,0.571428571429;AC1=32;DP4=0,0,177,307;MQ=20;FQ=-33.2;MPB=U;IUPAC=Y,C,T	GT:PL:DP:SP:GQ:RES	2/2:199,199,199,72,72,0:24:0:15:0	1/2:232,146,86,170,0,134:32:0:74:0	2/2:204,204,204,84,84,0:28:0:15:0	1/2:224,133,76,172,0,136:31:0:71:0	2/2:204,204,204,84,84,0:28:0:15:0	1/2:168,74,32,140,0,122:20:0:56:0	1/1:207,84,0,207,84,207:28:0:98:0	1/1:214,117,0,214,117,214:39:0:99:0	2/2:188,188,188,63,63,0:21:0:15:0	1/1:194,75,0,190,58,187:26:0:89:0	2/2:193,193,193,75,75,0:25:0:15:-1	1/2:244,165,107,176,0,128:35:0:72:0	1/1:208,99,0,208,99,208:33:0:99:0	2/2:178,178,178,54,54,0:18:0:15:0	1/1:215,135,0,215,135,215:45:0:99:0	1/1:213,154,0,213,154,213:51:0:99:0
Lg10_PrimaryAssembly	15469324	.	N	C,T	999	PASS	DP=410;VDB=0.0378;AF=0.642857142857,0.357142857143;AC1=32;DP4=0,0,204,201;MQ=20;FQ=-38.6;MPB=U;IUPAC=Y,C,T	GT:PL:DP:SP:GQ:RES	1/1:205,81,0,205,81,205:27:0:99:0	1/2:190,144,123,99,0,54:22:0:42:0	1/2:202,111,68,146,0,122:22:0:64:0	1/2:230,138,84,167,0,134:29:0:75:0	1/2:216,135,96,148,0,112:25:0:60:0	1/2:192,130,103,116,0,80:21:0:48:0	1/1:191,78,0,191,78,191:26:0:99:0	1/1:201,78,0,201,78,201:26:0:99:0	2/2:168,168,168,96,96,0:32:0:21:0	1/1:188,63,0,188,63,188:21:0:84:0	1/1:155,45,0,155,45,155:15:0:66:-1	1/2:178,104,71,133,0,100:22:0:54:0	1/1:206,99,0,206,99,206:33:0:99:0	2/2:162,162,162,45,45,0:15:0:21:0	1/1:211,114,0,211,114,211:38:0:99:0	1/1:205,93,0,205,93,205:31:0:99:0
Lg10_PrimaryAssembly	15469564	.	N	T,C	999	PASS	DP=432;VDB=0.0374;AF=0.392857142857,0.607142857143;AC1=32;DP4=0,0,193,234;MQ=20;FQ=-33.2;MPB=U;IUPAC=Y,C,T	GT:PL:DP:SP:GQ:RES	2/2:181,181,181,54,54,0:18:0:15:0	1/2:217,141,99,146,0,110:26:0:56:0	2/2:192,192,192,75,75,0:25:0:15:0	1/2:236,148,90,170,0,134:31:0:72:0	2/2:207,207,207,87,87,0:29:0:15:0	1/2:198,138,111,114,0,78:21:0:41:0	1/1:198,72,0,198,72,198:24:0:86:0	1/1:196,90,0,193,73,190:31:0:99:0	2/2:204,204,204,84,84,0:28:0:15:0	1/2:188,122,95,116,0,86:19:0:41:0	2/2:201,201,201,81,81,0:27:0:15:-1	1/2:217,160,133,122,0,71:26:0:41:0	1/1:198,75,0,198,75,198:25:0:89:0	2/2:174,174,174,48,48,0:16:0:15:0	1/1:208,123,0,208,123,208:41:0:99:0	1/1:217,120,0,217,120,217:40:0:99:0
Lg10_PrimaryAssembly	15469786	.	N	T,G	999	PASS	DP=507;VDB=0.0384;AF=0.892857142857,0.107142857143;AC1=32;DP4=0,0,251,251;MQ=20;FQ=-74.8;MPB=U;IUPAC=K,G,T	GT:PL:DP:SP:GQ:RES	1/1:193,63,0,193,63,193:21:0:99:0	1/1:212,96,0,212,96,212:32:0:99:0	1/1:205,81,0,205,81,205:27:0:99:0	1/1:196,90,0,193,73,190:31:0:99:0	1/1:203,108,0,203,108,203:36:0:99:0	1/1:205,87,0,205,87,205:29:0:99:0	1/1:187,60,0,187,60,187:20:0:99:0	1/1:218,144,0,218,144,218:48:0:99:0	1/2:227,154,97,162,0,119:33:0:99:0	1/1:198,72,0,198,72,198:24:0:99:0	1/1:209,90,0,209,90,209:30:0:99:-1	1/2:222,152,119,137,0,95:25:0:90:0	1/1:170,90,0,170,90,170:30:0:99:0	1/2:241,160,109,169,0,124:32:0:99:0	1/1:201,138,0,201,138,201:46:0:99:0	1/1:183,114,0,183,114,183:38:0:99:0
Lg10_PrimaryAssembly	15470216	.	N	C,T	999	PASS	DP=532;VDB=0.0381;AF=0.5,0.5;AC1=32;DP4=0,0,243,285;MQ=20;FQ=-34.2;MPB=U;IUPAC=Y,C,T	GT:PL:DP:SP:GQ:RES	2/2:208,208,208,99,99,0:33:0:16:0	1/2:255,183,126,182,0,122:39:0:73:0	2/2:164,164,164,51,51,0:17:0:16:0	1/2:223,132,68,172,0,139:32:0:80:0	2/2:206,206,206,96,96,0:32:0:16:0	1/1:168,51,0,156,17,150:19:0:67:0	1/1:190,63,0,190,63,190:21:0:79:0	1/1:198,105,0,198,105,198:35:0:99:0	2/2:195,195,195,75,75,0:25:0:16:0	1/2:228,151,106,156,0,114:29:0:61:0	1/1:188,81,0,188,81,188:27:0:97:-1	1/2:251,184,141,164,0,97:36:0:59:0	1/1:217,123,0,217,123,217:41:0:99:0	2/2:196,196,196,75,75,0:25:0:16:0	1/1:210,199,0,210,199,210:66:0:99:0	1/1:199,154,0,199,154,199:51:0:99:0
Lg10_PrimaryAssembly	15667572	.	T	C	22.1	PASS	DP=762;VDB=0.0064;AF=0.0714285714286;AC1=2;DP4=427,310,10,10;MQ=20;FQ=22.4;PV4=0.5,0.074,1,0.15;MPB=U	GT:PL:DP:SP:GQ:RES	0/0:0,120,207:40:0:99:0	0/1:35,0,129:42:0:26:0	0/1:41,0,142:37:3:32:0	0/0:0,175,206:58:0:99:0	0/0:0,99,200:33:0:99:0	0/0:0,81,201:27:0:90:0	0/0:0,157,188:52:0:99:0	0/0:0,184,207:61:0:99:-1	0/0:0,108,193:36:0:99:0	0/0:0,117,206:39:0:99:0	0/0:0,117,194:39:0:99:-1	0/0:0,190,201:63:0:99:0	0/0:0,166,196:55:0:99:0	0/0:0,99,188:33:0:99:0	0/0:0,195,196:71:0:99:0	0/0:0,214,200:71:0:99:-1
Lg10_PrimaryAssembly	15669574	.	A	G	999	PASS	DP=553;VDB=0.0382;AF=0.142857142857;AC1=4;DP4=247,261,17,28;MQ=20;FQ=999;PV4=0.21,1,1,1;MPB=U	GT:PL:DP:SP:GQ:RES	0/0:0,75,198:25:0:80:0	0/0:0,96,211:32:0:99:0	0/0:0,60,172:20:0:65:0	0/0:0,120,209:40:0:99:0	0/1:115,0,117:31:3:99:0	0/1:102,0,113:29:8:97:0	0/0:0,69,197:23:0:74:0	0/0:0,123,201:41:0:99:0	0/1:68,0,135:28:4:63:0	0/0:0,93,209:31:0:98:0	0/0:0,108,193:36:0:99:-1	0/0:0,120,209:40:0:99:0	0/0:0,87,203:29:0:92:0	0/1:27,0,139:32:4:22:0	0/0:0,184,200:61:0:99:0	0/0:0,166,219:55:0:99:0
Lg10_PrimaryAssembly	15669794	.	C	T	999	PASS	DP=534;VDB=0.0320;AF=0.428571428571;AC1=12;DP4=195,193,58,80;MQ=20;FQ=999;PV4=0.11,0.34,1,1;MPB=U	GT:PL:DP:SP:GQ:RES	1/1:195,69,0:23:0:64:0	0/1:70,0,136:30:1:71:0	0/1:55,0,104:17:5:56:0	0/1:105,0,142:42:0:99:0	1/1:203,81,0:27:0:76:0	0/1:63,0,115:22:11:64:0	0/0:0,78,195:26:0:77:0	0/0:0,123,206:41:0:99:0	0/1:33,0,118:18:5:34:0	0/0:0,84,194:28:0:83:0	1/1:208,90,0:30:0:85:-1	0/0:0,102,202:34:0:99:0	0/0:0,87,197:29:0:86:0	0/1:76,0,143:33:0:77:0	0/0:0,196,220:65:0:99:0	0/0:0,184,203:61:0:99:0
Lg10_PrimaryAssembly	15671033	.	T	C	999	PASS	DP=530;VDB=0.0372;AF=0.357142857143;AC1=10;DP4=164,212,69,69;MQ=20;FQ=999;PV4=0.23,1,1,1;MPB=U	GT:PL:DP:SP:GQ:RES	1/1:179,99,0:33:0:93:0	0/1:91,0,142:38:3:91:0	0/1:114,0,89:23:0:95:0	0/1:136,0,130:52:1:99:0	1/1:198,69,0:23:0:63:0	0/1:110,0,81:23:4:87:0	0/0:0,99,200:33:0:99:0	0/0:0,126,211:42:0:99:0	0/1:50,0,103:16:5:50:0	0/0:0,75,197:25:0:75:0	0/0:0,90,206:30:0:90:-1	0/0:0,81,202:27:0:81:0	0/0:0,84,200:28:0:84:0	0/1:89,0,114:23:0:89:0	0/0:0,154,221:51:0:99:0	0/0:0,141,215:47:0:99:0
Lg10_PrimaryAssembly	15673098	.	A	G	999	mrd10;mrd15	DP=447;VDB=0.0355;AF=0.346153846154;AC1=11;DP4=168,184,33,56;MQ=20;FQ=999;PV4=0.075,0.48,1,0.48;MPB=U	GT:PL:DP:SP:GQ:RES	:111,21,0:7:0:16:0	0/1:46,0,115:19:0:46:0	0/0:0,1,133:20:0:3:0	0/1:12,0,132:27:18:13:0	1/1:200,72,0:24:0:66:0	0/1:93,0,130:29:1:93:0	0/0:0,108,191:36:0:99:0	0/0:0,141,211:47:0:99:0	0/1:71,0,117:21:0:71:0	0/0:0,87,207:29:0:87:0	1/1:172,54,0:18:0:48:-1	0/0:0,123,211:41:0:99:0	0/0:0,63,193:21:0:63:0	0/1:32,0,128:20:0:32:0	0/0:0,105,213:35:0:99:0	0/0:0,141,217:47:0:99:0
Lg10_PrimaryAssembly	15673638	.	C	T	999	mrd10;mrd15	DP=463;VDB=0.0187;AF=0.269230769231;AC1=9;DP4=201,190,38,27;MQ=20;FQ=999;PV4=0.35,1,1,1;MPB=U	GT:PL:DP:SP:GQ:RES	:95,18,0:6:0:11:0	0/1:6,0,121:16:6:6:0	0/0:0,20,155:20:0:21:0	0/1:45,0,145:31:2:44:0	1/1:142,36,0:12:0:29:0	0/1:91,0,106:22:2:90:0	0/0:0,81,201:27:0:82:0	0/0:0,144,208:48:0:99:0	0/1:118,0,91:26:0:98:0	0/0:0,81,190:27:0:82:0	0/0:0,39,107:13:0:40:-1	0/0:0,132,205:44:0:99:0	0/0:0,96,206:32:0:97:0	0/1:82,0,108:21:4:81:0	0/0:0,193,202:64:0:99:0	0/0:0,141,213:47:0:99:0
Lg10_PrimaryAssembly	15676250	.	T	C	999	PASS	DP=690;VDB=0.0356;AF=0.285714285714;AC1=8;DP4=177,385,37,69;MQ=20;FQ=999;PV4=0.5,0.38,1,1;MPB=U	GT:PL:DP:SP:GQ:RES	0/1:144,0,38:37:14:46:0	0/1:42,0,136:46:12:40:0	0/1:37,0,145:34:2:35:0	0/1:39,0,144:46:0:37:0	0/1:143,0,21:39:11:29:0	0/1:15,0,139:30:0:13:0	0/0:0,120,207:40:0:99:0	0/0:0,154,222:51:0:99:0	0/1:33,0,139:39:4:31:0	0/0:0,75,198:25:0:77:0	0/0:0,111,211:37:0:99:-1	0/0:0,135,218:45:0:99:0	0/0:0,148,219:49:0:99:0	0/1:48,0,127:25:2:46:0	0/0:0,169,218:56:0:99:0	0/0:0,208,220:69:0:99:0
Lg10_PrimaryAssembly	15676323	.	A	G	999	PASS	DP=549;VDB=0.0325;AF=0.464285714286;AC1=13;DP4=179,169,92,99;MQ=20;FQ=999;PV4=0.47,1,1,1;MPB=U	GT:PL:DP:SP:GQ:RES	1/1:197,84,0:28:0:79:0	0/1:95,0,107:23:2:96:0	0/1:80,0,105:20:4:81:0	0/1:99,0,130:32:3:99:0	1/1:201,87,0:29:0:82:0	0/1:48,0,129:25:2:49:0	0/0:0,114,198:38:0:99:0	0/0:0,123,206:41:0:99:0	1/1:208,102,0:34:0:97:0	0/0:0,72,195:24:0:71:0	0/0:0,63,183:21:0:62:-1	0/1:127,0,131:45:4:99:0	0/0:0,117,210:39:0:99:-1	1/1:210,108,0:36:0:99:0	0/0:0,138,193:46:0:99:0	0/0:0,175,206:58:0:99:0
Lg10_PrimaryAssembly	15832152	.	T	C	999	mrd10;mrd15	DP=457;VDB=0.0210;AF=0.423076923077;AC1=13;DP4=162,179,62,46;MQ=20;FQ=999;PV4=0.078,1,1,1;MPB=U	GT:PL:DP:SP:GQ:RES	0/1:56,0,104:17:2:57:0	0/1:92,0,113:24:4:93:0	1/1:157,39,0:13:0:34:0	0/1:80,0,140:38:17:81:0	:113,27,0:9:0:22:0	0/1:55,0,126:22:0:56:0	0/0:0,69,181:23:0:68:0	0/0:0,87,196:29:0:86:0	1/1:127,30,0:10:0:25:0	0/0:0,63,187:21:0:62:0	1/1:206,102,0:34:0:97:-1	0/0:0,132,200:44:0:99:0	0/0:0,132,205:44:0:99:0	0/1:37,0,80:13:7:38:0	0/0:0,175,216:58:0:99:0	0/0:0,151,210:50:0:99:0
Lg10_PrimaryAssembly	15832353	.	C	T	999	mrd10;mrd15	DP=343;VDB=0.0336;AF=0.1;AC1=4;DP4=131,181,7,20;MQ=20;FQ=999;PV4=0.15,1,1,1;MPB=U	GT:PL:DP:SP:GQ:RES	0/0:0,39,132:13:0:44:0	0/1:71,0,122:23:4:66:0	:58,0,43:9:0:50:0	0/1:72,0,105:19:5:67:0	:0,21,111:7:0:26:0	0/0:0,60,189:20:0:65:0	0/0:0,78,191:26:0:83:0	0/0:0,111,204:37:0:99:0	:65,0,34:8:0:45:0	0/0:0,63,193:21:0:68:0	0/0:0,42,161:14:0:47:-1	0/0:0,93,210:31:0:98:0	0/0:0,72,200:24:0:77:0	:0,21,105:7:0:26:0	0/0:0,132,214:44:0:99:0	0/0:0,108,214:36:0:99:0
Lg10_PrimaryAssembly	15833885	.	A	C	999	PASS	DP=527;VDB=0.0357;AF=0.178571428571;AC1=5;DP4=236,213,30,44;MQ=20;FQ=999;PV4=0.06,1,1,1;MPB=U	GT:PL:DP:SP:GQ:RES	0/0:0,69,170:23:0:73:-1	0/0:0,117,216:39:0:99:0	0/0:0,75,201:25:0:79:0	0/0:0,105,204:35:0:99:0	0/0:0,102,199:34:0:99:0	0/0:0,69,195:23:0:73:0	0/1:126,0,104:32:8:99:0	0/1:62,0,138:36:6:58:0	0/0:0,93,210:31:0:97:0	0/1:120,0,50:19:0:60:0	0/0:0,75,198:25:0:79:-1	0/1:110,0,103:30:9:99:0	0/1:131,0,115:35:0:99:0	0/0:0,72,192:24:0:76:0	0/0:0,148,201:49:0:99:0	0/0:0,190,204:63:0:99:0
Lg10_PrimaryAssembly	15837115	.	A	C	999	PASS	DP=382;VDB=0.0366;AF=0.357142857143;AC1=10;DP4=132,134,59,50;MQ=20;FQ=999;PV4=0.5,0.22,1,0.25;MPB=U	GT:PL:DP:SP:GQ:RES	0/1:100,0,79:18:0:85:0	0/1:91,0,121:26:0:91:0	1/1:174,51,0:17:0:45:0	0/1:108,0,126:32:1:99:0	1/1:188,69,0:23:0:63:0	0/1:70,0,91:18:8:70:0	0/0:0,63,193:21:0:63:0	0/0:0,69,195:23:0:69:0	0/1:103,0,86:23:10:92:0	0/0:0,48,156:16:0:48:0	0/0:0,51,169:17:0:51:-1	0/0:0,63,178:21:0:63:0	0/0:0,96,194:32:0:96:0	0/1:106,0,61:19:8:67:0	0/0:0,105,190:35:0:99:0	0/0:0,102,208:34:0:99:0
Lg10_PrimaryAssembly	15839653	.	C	A	999	PASS	DP=509;VDB=0.0372;AF=0.142857142857;AC1=4;DP4=227,229,30,23;MQ=20;FQ=999;PV4=0.39,0.27,1,1;MPB=U	GT:PL:DP:SP:GQ:RES	0/1:99,0,80:20:8:89:0	0/0:0,75,188:25:0:80:0	1/1:180,78,0:26:0:67:0	0/0:0,102,199:34:0:99:0	0/1:109,0,120:32:3:99:0	0/0:0,81,198:27:0:86:0	0/0:0,75,175:25:0:80:0	0/0:0,108,208:36:0:99:0	0/0:0,84,205:28:0:89:0	0/0:0,78,201:26:0:83:0	0/0:0,96,212:32:0:99:-1	0/0:0,81,198:27:0:86:0	0/0:0,90,192:30:0:95:0	0/0:0,93,210:31:0:98:0	0/0:0,166,208:55:0:99:0	0/0:0,166,194:55:0:99:0
Lg10_PrimaryAssembly	15840091	.	C	T	999	PASS	DP=565;VDB=0.0367;AF=0.142857142857;AC1=4;DP4=253,245,33,26;MQ=20;FQ=999;PV4=0.49,1,1,1;MPB=U	GT:PL:DP:SP:GQ:RES	0/0:0,114,211:38:0:99:0	0/0:0,102,195:34:0:99:0	0/0:0,78,198:26:0:83:0	0/0:0,135,202:45:0:99:0	0/1:127,0,114:38:7:99:0	0/1:97,0,109:24:2:92:0	0/0:0,99,203:33:0:99:0	0/0:0,144,194:48:0:99:0	0/1:101,0,114:26:2:96:0	0/0:0,60,187:20:0:65:0	0/0:0,90,209:30:0:95:-1	0/0:0,84,206:28:0:89:0	0/0:0,78,198:26:0:83:0	0/1:109,0,109:29:1:99:0	0/0:0,172,199:57:0:99:0	0/0:0,166,213:55:0:99:0
Lg10_PrimaryAssembly	15841389	.	N	C,T,A	999	PASS	DP=473;VDB=0.0398;AF=0.607142857143,0.392857142857;AC1=32;DP4=0,0,239,231;MQ=20;FQ=-36.7;MPB=U;IUPAC=Y,C,T	GT:PL:DP:SP:GQ:RES	2/2:193,193,193,63,63,0,193,193,63,193:21:0:19:0	1/1:180,69,0,180,69,180,180,69,180,180:23:0:88:0	2/2:188,188,188,63,63,0,188,188,63,188:21:0:19:0	1/1:190,81,0,190,81,190,190,81,190,190:27:0:99:0	1/2:184,129,102,107,0,74,184,129,107,184:20:0:46:0	1/1:191,78,0,191,78,191,191,78,191,191:26:0:97:0	1/1:193,63,0,193,63,193,193,63,193,193:21:0:82:0	1/1:217,126,0,217,126,217,217,126,217,217:42:0:99:0	1/2:223,151,112,145,0,103,223,151,145,223:27:0:58:0	1/2:193,118,88,125,0,98,193,118,125,193:19:0:49:0	2/2:203,203,203,81,81,0,203,203,81,203:27:0:19:-1	1/2:255,176,122,178,0,124,255,176,178,255:36:0:73:0	1/1:205,90,0,205,90,205,205,90,205,205:30:0:99:0	1/2:225,154,115,146,0,101,225,154,146,225:28:0:58:0	1/1:200,157,0,200,157,200,200,138,200,197:53:0:99:0	1/1:209,148,0,209,148,209,209,148,209,209:49:0:99:0
Lg10_PrimaryAssembly	16118189	.	N	G,A	999	PASS	DP=580;VDB=0.0377;AF=0.785714285714,0.214285714286;AC1=32;DP4=0,0,293,284;MQ=20;FQ=-38.6;MPB=U;IUPAC=R,A,G	GT:PL:DP:SP:GQ:RES	1/1:191,105,0,191,105,191:35:0:99:0	1/2:245,162,110,171,0,126:32:0:73:0	1/1:203,78,0,203,78,203:26:0:99:0	1/2:234,193,142,155,0,80:42:0:72:0	1/1:208,117,0,208,117,208:39:0:99:0	1/2:201,156,135,101,0,50:24:0:42:0	1/2:255,186,126,187,0,130:39:0:81:0	1/2:252,167,107,180,0,135:35:0:81:0	1/1:203,132,0,203,132,203:44:0:99:0	1/1:178,60,0,178,60,178:20:0:81:0	1/1:207,105,0,207,105,207:35:0:99:-1	1/1:195,78,0,195,78,195:26:0:99:0	1/2:250,168,93,188,0,143:40:0:96:0	1/1:178,66,0,178,66,178:22:0:87:0	2/2:217,217,217,196,196,0:65:0:21:0	2/2:204,204,204,160,160,0:53:0:21:0
Lg10_PrimaryAssembly	16146936	.	T	C	999	PASS	DP=485;VDB=0.0322;AF=0.357142857143;AC1=10;DP4=175,170,76,52;MQ=20;FQ=999;PV4=0.098,1,1,1;MPB=U	GT:PL:DP:SP:GQ:RES	0/1:99,0,110:26:0:99:0	0/1:75,0,115:24:2:75:0	1/1:178,57,0:19:0:51:0	0/1:98,0,115:27:6:98:0	1/1:188,111,0:37:0:99:0	0/1:99,0,121:27:0:99:0	0/0:0,75,201:25:0:75:0	0/0:0,102,199:34:0:99:0	0/1:90,0,101:22:4:90:0	0/0:0,63,178:21:0:63:0	0/0:0,75,181:25:0:75:-1	0/0:0,93,207:31:0:93:0	0/0:0,84,194:28:0:84:0	0/1:125,0,84:25:0:90:0	0/0:0,181,211:60:0:99:0	0/0:0,126,209:42:0:99:0
Lg10_PrimaryAssembly	16148592	.	N	G,T	999	PASS	DP=499;VDB=0.0366;AF=0.785714285714,0.214285714286;AC1=32;DP4=0,0,220,275;MQ=20;FQ=-38.6;MPB=U;IUPAC=K,G,T	GT:PL:DP:SP:GQ:RES	1/1:210,108,0,210,108,210:36:0:99:0	1/2:237,171,126,156,0,102:33:0:66:0	1/1:197,69,0,197,69,197:23:0:90:0	1/2:226,154,112,148,0,106:28:0:63:0	1/1:193,69,0,193,69,193:23:0:90:0	1/2:181,125,101,105,0,72:19:0:45:0	1/2:227,135,81,167,0,134:29:0:75:0	1/2:230,150,108,153,0,114:27:0:63:0	1/1:207,90,0,207,90,207:30:0:99:0	1/1:198,75,0,198,75,198:25:0:96:0	1/1:201,84,0,201,84,201:28:0:99:-1	1/1:204,96,0,204,96,204:32:0:99:0	1/2:255,187,133,177,0,114:39:0:75:0	1/1:205,81,0,205,81,205:27:0:99:0	2/2:207,207,207,154,154,0:51:0:21:0	2/2:211,211,211,135,135,0:45:0:21:0
Lg10_PrimaryAssembly	16148887	.	C	T	999	mrd10;mrd15	DP=370;VDB=0.0322;AF=0.307692307692;AC1=8;DP4=167,130,39,31;MQ=20;FQ=999;PV4=1,1,1,1;MPB=U	GT:PL:DP:SP:GQ:RES	0/1:107,0,67:23:0:75:0	0/0:0,90,205:30:0:92:0	1/1:155,45,0:15:0:37:0	0/0:0,90,192:30:0:92:0	1/1:184,57,0:19:0:49:0	0/1:48,0,100:19:0:46:0	0/0:0,63,193:21:0:65:0	0/0:0,72,192:24:0:74:0	0/1:86,0,112:24:4:84:0	0/0:0,51,179:17:0:53:0	:0,24,109:8:0:26:-1	0/0:0,72,188:24:0:74:0	0/0:0,81,190:27:0:83:0	0/1:52,0,91:15:2:50:0	0/0:0,120,207:40:0:99:0	0/0:0,93,195:31:0:95:0
Lg10_PrimaryAssembly	16149078	.	N	C,T	999	PASS	DP=478;VDB=0.0371;AF=0.75,0.25;AC1=32;DP4=0,0,270,204;MQ=20;FQ=-38.6;MPB=U;IUPAC=Y,C,T	GT:PL:DP:SP:GQ:RES	1/1:185,120,0,185,120,185:40:0:99:0	1/2:161,114,93,89,0,59:17:0:42:0	1/1:182,72,0,182,72,182:24:0:93:0	1/2:236,159,114,159,0,114:30:0:66:0	1/1:190,81,0,190,81,190:27:0:99:0	1/2:220,135,93,151,0,118:25:0:63:0	1/2:182,142,118,96,0,54:22:0:45:0	1/2:198,122,77,148,0,112:27:0:66:0	1/2:228,146,101,158,0,119:28:0:66:0	1/1:191,78,0,191,78,191:26:0:99:0	1/1:195,93,0,195,93,195:31:0:99:-1	1/1:205,99,0,205,99,205:33:0:99:0	1/2:243,179,119,169,0,115:38:0:81:0	1/1:192,63,0,192,63,192:21:0:84:0	2/2:201,201,201,129,129,0:43:0:21:0	2/2:191,191,191,126,126,0:42:0:21:0
Lg10_PrimaryAssembly	16152397	.	A	G	999	PASS	DP=567;VDB=0.0318;AF=0.178571428571;AC1=5;DP4=271,213,33,34;MQ=20;FQ=999;PV4=0.36,1,1,1;MPB=U	GT:PL:DP:SP:GQ:RES	0/0:0,108,200:36:0:99:0	0/0:0,75,188:25:0:79:0	0/0:0,93,196:31:0:97:0	0/0:0,120,194:40:0:99:0	0/0:0,111,188:37:0:99:0	0/0:0,87,202:29:0:91:-1	0/1:121,0,77:25:4:87:0	0/1:114,0,110:29:6:99:0	0/0:0,90,193:30:0:94:0	0/1:89,0,121:27:6:85:0	0/0:0,78,186:26:0:82:-1	0/1:99,0,128:37:10:95:0	0/1:70,0,135:35:1:66:0	0/0:0,75,192:25:0:79:0	0/0:0,187,198:62:0:99:0	0/0:0,172,205:57:0:99:0
Lg10_PrimaryAssembly	16152536	.	T	G	148	PASS	DP=546;VDB=0.0371;AF=0.0714285714286;AC1=2;DP4=274,239,16,13;MQ=20;FQ=148;PV4=1,0.35,1,1;MPB=U	GT:PL:DP:SP:GQ:RES	0/0:0,96,191:32:0:99:0	0/1:112,0,111:29:1:99:0	0/0:0,105,204:35:0:99:0	0/1:90,0,146:39:1:81:0	0/0:0,126,205:42:0:99:0	0/0:0,84,198:28:0:93:0	0/0:0,84,184:28:0:93:0	0/0:0,117,200:39:0:99:0	0/0:0,87,207:29:0:96:0	0/0:0,57,164:19:0:66:0	0/0:0,75,187:25:0:84:-1	0/0:0,81,203:27:0:90:0	0/0:0,117,206:39:0:99:0	0/0:0,87,200:29:0:96:0	0/0:0,181,202:60:0:99:0	0/0:0,126,200:42:0:99:0
Lg10_PrimaryAssembly	16155656	.	G	A	27.2	PASS	DP=501;VDB=0.0297;AF=0.0714285714286;AC1=2;DP4=273,189,18,15;MQ=20;FQ=27.4;PV4=0.71,0.21,1,1;MPB=U	GT:PL:DP:SP:GQ:RES	0/0:0,75,192:25:0:85:0	0/0:0,28,160:28:6:38:0	0/0:0,72,198:24:0:82:0	0/0:0,108,189:36:0:99:0	0/0:0,46,170:34:6:56:0	0/0:0,11,116:29:11:21:0	0/0:0,81,158:27:0:91:-1	0/0:0,48,142:47:13:58:0	0/1:10,0,140:31:4:3:0	0/0:0,66,192:22:0:76:0	0/1:67,0,148:40:0:57:-1	0/0:0,63,171:21:0:73:0	0/0:0,105,206:35:0:99:0	0/0:0,57,164:19:0:67:0	0/0:0,138,193:46:0:99:-1	0/0:0,93,201:31:0:99:0
Lg10_PrimaryAssembly	16162366	.	C	T	999	PASS	DP=580;VDB=0.0374;AF=0.285714285714;AC1=8;DP4=212,232,56,62;MQ=20;FQ=999;PV4=1,0.37,1,1;MPB=U	GT:PL:DP:SP:GQ:RES	0/1:79,0,129:26:2:77:0	0/1:83,0,142:34:3:81:0	1/1:190,81,0:27:0:73:0	0/1:136,0,75:31:6:83:0	0/1:127,0,80:27:6:88:0	0/0:0,78,191:26:0:80:0	0/0:0,75,197:25:0:77:0	0/0:0,117,212:39:0:99:0	0/0:0,132,214:44:0:99:0	0/0:0,69,198:23:0:71:0	1/1:212,99,0:33:0:91:-1	0/0:0,105,191:35:0:99:0	0/0:0,114,198:38:0:99:0	0/0:0,99,200:33:0:99:0	0/0:0,205,218:68:0:99:0	0/0:0,160,207:53:0:99:0
Lg10_PrimaryAssembly	16500705	.	A	G	999	PASS	DP=542;VDB=0.0387;AF=0.214285714286;G3=0.75,0.125,0.125;HWE=0.0325;AC1=6;DP4=234,240,33,29;MQ=20;FQ=999;PV4=0.59,1,1,1;MPB=U	GT:PL:DP:SP:GQ:RES	0/1:91,0,98:21:2:88:0	0/0:0,99,208:33:0:99:0	1/1:171,48,0:16:0:39:0	0/0:0,117,201:39:0:99:0	0/1:88,0,113:26:0:85:0	0/0:0,69,183:23:0:72:0	0/0:0,84,203:28:0:87:0	0/0:0,87,208:29:0:90:0	0/0:0,132,214:44:0:99:0	0/0:0,78,195:26:0:81:0	1/1:181,75,0:25:0:66:-1	0/0:0,129,215:43:0:99:0	0/0:0,138,216:46:0:99:0	0/0:0,87,188:29:0:90:0	0/0:0,199,204:66:0:99:0	0/0:0,126,202:42:0:99:0
Lg10_PrimaryAssembly	16500970	.	T	G	96	PASS	DP=595;VDB=0.0388;AF=0.0357142857143;AC1=1;DP4=296,274,11,11;MQ=20;FQ=96.1;PV4=1,0.23,1,1;MPB=U	GT:PL:DP:SP:GQ:RES	0/1:138,0,48:29:2:66:0	0/0:0,105,194:35:0:99:0	0/0:0,45,162:15:0:57:0	0/0:0,111,205:37:0:99:0	0/0:0,78,194:27:0:90:0	0/0:0,117,206:39:0:99:0	0/0:0,120,202:40:0:99:0	0/0:0,166,211:55:0:99:0	0/0:0,102,197:34:0:99:0	0/0:0,102,195:34:0:99:0	0/0:0,99,203:33:0:99:-1	0/0:0,108,197:36:0:99:0	0/0:0,105,204:35:0:99:0	0/0:0,87,200:29:0:99:0	0/0:0,181,214:60:0:99:0	0/0:0,163,205:54:0:99:0
Lg10_PrimaryAssembly	16501152	.	N	C,T	999	PASS	DP=493;VDB=0.0383;AF=0.857142857143,0.142857142857;AC1=32;DP4=0,0,233,250;MQ=20;FQ=-38.6;MPB=U;IUPAC=Y,C,T	GT:PL:DP:SP:GQ:RES	1/1:201,81,0,201,81,201:27:0:99:0	1/2:230,173,139,136,0,76:31:0:55:0	1/1:192,72,0,192,72,192:24:0:93:0	1/2:221,126,45,174,0,147:36:0:99:0	1/1:164,60,0,164,60,164:20:0:81:0	1/2:163,95,71,106,0,85:15:0:45:0	1/2:243,157,97,177,0,135:34:0:81:0	1/1:210,96,0,210,96,210:32:0:99:0	1/1:200,87,0,200,87,200:29:0:99:0	1/1:205,87,0,205,87,205:29:0:99:0	1/1:192,66,0,192,66,192:22:0:87:-1	1/1:198,69,0,198,69,198:23:0:90:0	1/1:202,93,0,202,93,202:31:0:99:0	1/1:202,93,0,202,93,202:31:0:99:0	2/2:204,204,204,172,172,0:57:0:21:0	2/2:210,210,210,126,126,0:42:0:21:0
Lg10_PrimaryAssembly	16503272	.	T	C	999	PASS	DP=532;VDB=0.0314;AF=0.535714285714;AC1=15;DP4=166,149,99,107;MQ=20;FQ=999;PV4=0.32,1,1,1;MPB=U	GT:PL:DP:SP:GQ:RES	0/1:77,0,132:28:2:79:0	0/1:99,0,124:32:0:99:0	1/1:198,69,0:23:0:65:0	0/1:119,0,102:33:3:99:0	1/1:208,102,0:34:0:98:0	0/1:91,0,123:26:2:93:0	0/0:0,99,193:33:0:97:0	0/0:0,114,207:38:0:99:0	1/1:191,64,0:28:0:60:0	0/0:0,96,194:32:0:94:0	1/1:184,60,0:20:0:56:-1	0/1:112,0,124:37:1:99:0	0/0:0,72,190:24:0:70:0	1/1:209,90,0:30:0:86:0	0/0:0,178,213:59:0:99:0	0/0:0,132,205:44:0:99:0
Lg10_PrimaryAssembly	16711515	.	N	T,G	999	PASS	DP=517;VDB=0.0358;AF=0.857142857143,0.142857142857;AC1=32;DP4=0,0,269,247;MQ=20;FQ=-38.7;MPB=U;IUPAC=K,G,T	GT:PL:DP:SP:GQ:RES	1/1:208,114,0,208,114,208:38:0:99:0	1/2:214,149,118,129,0,86:24:0:52:0	1/1:188,63,0,188,63,188:21:0:84:0	1/2:238,172,136,148,0,90:31:0:57:0	1/1:207,108,0,207,108,207:36:0:99:0	1/2:188,106,73,131,0,107:19:0:54:0	1/2:216,135,96,145,0,112:24:0:60:0	1/1:191,114,0,191,114,191:38:0:99:0	1/1:209,96,0,209,96,209:32:0:99:0	1/1:156,54,0,156,54,156:18:0:75:0	1/1:206,84,0,206,84,206:28:0:99:-1	1/1:183,114,0,183,114,183:38:0:99:0	1/1:207,111,0,207,111,207:37:0:99:0	1/1:175,75,0,175,75,175:25:0:96:0	2/2:207,207,207,193,193,0:64:0:21:0	2/2:204,204,204,129,129,0:43:0:21:0
Lg10_PrimaryAssembly	16711749	.	N	A,G	999	PASS	DP=556;VDB=0.0387;AF=0.821428571429,0.178571428571;AC1=32;DP4=0,0,299,255;MQ=20;FQ=-38.6;MPB=U;IUPAC=R,A,G	GT:PL:DP:SP:GQ:RES	1/2:246,156,90,181,0,142:35:0:87:0	1/2:215,131,86,156,0,120:27:0:66:0	1/1:175,75,0,175,75,175:25:0:96:0	1/2:221,137,95,151,0,118:25:0:63:0	1/1:187,108,0,185,91,182:37:0:99:0	1/2:195,131,104,117,0,84:20:0:48:0	1/2:229,159,120,155,0,98:32:0:60:0	1/1:206,138,0,206,138,206:46:0:99:0	1/1:197,87,0,197,87,197:29:0:99:0	1/1:184,78,0,184,78,184:26:0:99:0	1/1:195,72,0,195,72,195:24:0:93:-1	1/1:210,138,0,210,138,210:46:0:99:0	1/1:211,129,0,211,129,211:43:0:99:0	1/1:188,87,0,188,87,188:29:0:99:0	2/2:203,203,203,184,184,0:61:0:21:0	2/2:207,207,207,148,148,0:49:0:21:0
Lg10_PrimaryAssembly	16712153	.	G	A	999	PASS	DP=542;VDB=0.0369;AF=0.392857142857;AC1=11;DP4=164,196,73,98;MQ=20;FQ=999;PV4=0.58,1,1,1;MPB=U	GT:PL:DP:SP:GQ:RES	0/1:93,0,133:30:0:93:0	0/1:116,0,117:32:5:99:0	0/0:0,87,197:29:0:87:0	0/1:116,0,121:40:0:99:0	1/1:212,108,0:36:0:99:0	0/1:100,0,128:32:0:99:0	0/0:0,93,205:31:0:93:0	0/0:0,93,205:31:0:93:0	1/1:188,87,0:29:0:81:0	0/0:0,57,171:19:0:57:0	0/0:0,69,195:23:0:69:-1	0/1:113,0,74:20:0:80:0	0/0:0,111,210:37:0:99:0	1/1:202,99,0:33:0:93:0	0/0:0,163,208:54:0:99:0	0/0:0,166,213:55:0:99:0
Lg10_PrimaryAssembly	16712614	.	G	A	999	PASS	DP=558;VDB=0.0390;AF=0.214285714286;AC1=6;DP4=216,237,46,52;MQ=20;FQ=999;PV4=0.91,0.1,1,1;MPB=U	GT:PL:DP:SP:GQ:RES	0/0:0,81,194:27:0:84:0	0/0:0,90,208:30:0:93:0	0/0:0,66,195:22:0:69:0	0/0:0,126,217:42:0:99:0	0/0:0,66,195:22:0:69:0	0/0:0,63,163:21:0:66:0	0/1:106,0,119:31:1:99:0	0/1:143,0,85:37:3:94:0	0/0:0,102,210:34:0:99:0	1/1:185,60,0:20:0:51:0	0/0:0,105,198:35:0:99:-1	0/1:121,0,115:34:5:99:0	0/1:122,0,140:47:3:99:0	0/0:0,84,172:28:0:87:0	0/0:0,199,210:66:0:99:0	0/0:0,166,217:55:0:99:0
Lg10_PrimaryAssembly	16712843	.	N	G,A	999	PASS	DP=576;VDB=0.0390;AF=0.678571428571,0.321428571429;AC1=32;DP4=0,0,289,283;MQ=20;FQ=-36.7;MPB=U;IUPAC=R,A,G	GT:PL:DP:SP:GQ:RES	1/1:184,99,0,184,99,184:33:0:99:0	1/2:221,135,57,170,0,140:36:0:97:0	1/1:201,84,0,201,84,201:28:0:99:0	1/2:242,182,127,163,0,106:37:0:74:0	1/1:198,96,0,198,96,198:32:0:99:0	1/2:208,109,49,164,0,140:28:0:79:0	2/2:185,185,185,72,72,0:24:0:19:0	1/2:255,194,122,202,0,136:46:0:91:0	1/1:200,99,0,200,99,200:33:0:99:0	1/2:164,100,76,105,0,81:16:0:43:0	1/1:213,114,0,213,114,213:38:0:99:-1	1/2:250,170,112,183,0,129:37:0:77:0	1/2:224,146,83,175,0,130:36:0:82:0	1/1:197,84,0,197,84,197:28:0:99:0	2/2:216,216,216,208,208,0:69:0:19:0	2/2:203,203,203,154,154,0:51:0:19:0
Lg10_PrimaryAssembly	16712941	.	N	A,G	999	PASS	DP=581;VDB=0.0365;AF=0.678571428571,0.321428571429;AC1=32;DP4=0,0,300,277;MQ=20;FQ=-38.6;MPB=U;IUPAC=R,A,G	GT:PL:DP:SP:GQ:RES	2/2:196,196,196,120,120,0:40:0:21:0	1/1:193,69,0,193,69,193:23:0:90:0	2/2:204,204,204,114,114,0:38:0:21:0	1/1:194,111,0,194,111,194:37:0:99:0	1/2:214,156,129,122,0,74:25:0:48:-1	1/1:197,87,0,197,87,197:29:0:99:0	1/1:203,99,0,203,99,203:33:0:99:0	1/2:221,153,111,154,0,100:32:0:63:0	1/1:204,96,0,204,96,204:32:0:99:0	1/2:243,155,95,176,0,137:33:0:81:0	1/1:203,87,0,203,87,203:29:0:99:-1	1/1:203,99,0,203,99,203:33:0:99:-1	1/2:255,194,110,204,0,147:47:0:99:0	1/2:206,125,89,139,0,109:22:0:57:0	1/1:205,184,0,205,184,205:61:0:99:0	1/1:199,190,0,199,190,199:63:0:99:0
Lg10_PrimaryAssembly	16714965	.	C	A	999	mrd10;mrd15	DP=406;VDB=0.0365;AF=0.269230769231;AC1=7;DP4=115,190,45,49;MQ=20;FQ=999;PV4=0.092,0.08,1,1;MPB=U	GT:PL:DP:SP:GQ:RES	1/1:138,13,0:17:3:6:0	0/1:113,0,95:25:4:99:0	0/0:0,63,189:21:0:66:0	0/1:72,0,126:25:0:69:0	0/1:116,0,119:38:3:99:0	0/0:0,57,186:19:0:60:0	0/0:0,42,165:14:0:45:0	:0,24,83:8:0:27:0	0/1:131,0,95:33:1:99:0	0/0:0,30,132:10:0:33:0	0/0:0,84,178:28:0:87:-1	0/0:0,66,190:22:0:69:0	0/0:0,33,115:11:0:36:0	0/1:119,0,84:25:4:93:0	0/0:0,150,203:57:0:99:0	0/0:0,138,219:46:0:99:0
Lg10_PrimaryAssembly	16715747	.	N	G,T,A	999	mrd10;mrd15	DP=481;VDB=0.0363;AF=0.884615384615,0.115384615385;AC1=32;DP4=0,0,218,260;MQ=20;FQ=-47.9;MPB=U;IUPAC=K,G,T	GT:PL:DP:SP:GQ:RES	1/2:220,159,123,136,0,88,220,159,136,220:28:0:66:0	1/1:213,102,0,213,102,213,213,102,213,213:34:0:99:0	1/1:195,72,0,195,72,195,195,72,195,195:24:0:99:0	1/1:201,123,0,201,123,201,201,123,201,201:41:0:99:0	1/1:204,84,0,204,84,204,204,84,204,204:28:0:99:0	1/1:190,96,0,190,96,190,190,96,190,190:32:0:99:0	1/1:207,84,0,207,84,207,207,84,207,207:28:0:99:0	1/2:214,149,118,129,0,86,214,149,129,214:24:0:61:0	1/1:207,111,0,207,111,207,207,111,207,207:37:0:99:0	1/1:157,45,0,157,45,157,152,28,152,149:16:0:75:0	:37,6,0,37,6,37,37,6,37,37:2:0:36:-1	1/1:205,93,0,205,93,205,205,93,205,205:31:0:99:0	1/2:205,124,88,139,0,109,205,124,139,205:22:0:66:0	1/1:183,63,0,183,63,183,183,63,183,183:21:0:93:0	1/1:213,178,0,213,178,213,213,178,213,213:59:0:99:0	1/1:213,154,0,213,154,213,213,154,213,213:51:0:99:0
Lg10_PrimaryAssembly	16717855	.	G	T	26	PASS	DP=486;VDB=0.0399;AF=0.0357142857143;AC1=1;DP4=229,234,6,2;MQ=20;FQ=26.1;PV4=0.18,1,1,1;MPB=U	GT:PL:DP:SP:GQ:RES	0/0:0,81,201:27:0:93:0	0/0:0,102,206:34:0:99:0	0/0:0,90,205:30:0:99:0	0/0:0,102,199:34:0:99:0	0/0:0,93,205:31:0:99:0	0/0:0,93,205:31:0:99:0	0/0:0,78,188:26:0:90:0	0/0:0,87,193:29:0:99:0	0/0:0,63,183:21:0:75:0	0/1:68,0,105:19:2:56:0	0/0:0,51,146:17:0:63:-1	0/0:0,90,207:30:0:99:0	0/0:0,90,204:30:0:99:0	0/0:0,63,193:21:0:75:0	0/0:0,132,216:44:0:99:0	0/0:0,141,203:47:0:99:0
Lg10_PrimaryAssembly	16980483	.	N	C,A	999	PASS	DP=524;VDB=0.0383;AF=0.321428571429,0.678571428571;AC1=32;DP4=0,0,279,242;MQ=20;FQ=-34.2;MPB=U;IUPAC=M,A,C	GT:PL:DP:SP:GQ:RES	1/2:254,192,129,187,0,115:45:0:79:0	1/2:233,146,95,164,0,128:29:0:67:0	2/2:193,193,193,72,72,0:24:0:16:0	1/2:232,155,95,165,0,126:33:0:76:0	1/2:232,152,89,170,0,131:34:0:79:0	1/2:201,154,126,111,0,63:25:0:44:0	1/2:231,150,104,161,0,119:29:0:62:0	1/2:230,149,106,154,0,115:27:0:59:0	2/2:200,200,200,72,72,0:24:0:16:0	2/2:182,182,182,57,57,0:19:0:16:0	2/2:144,144,144,63,63,0:21:0:16:-1	2/2:195,195,195,123,123,0:41:0:16:0	1/2:236,158,116,157,0,112:29:0:58:0	1/2:166,74,32,137,0,119:20:0:58:0	1/1:208,214,0,208,214,208:71:0:99:0	1/1:206,151,0,206,151,206:50:0:99:0
Lg10_PrimaryAssembly	16980577	.	T	C	999	PASS	DP=567;VDB=0.0352;AF=0.392857142857;AC1=11;DP4=201,203,71,88;MQ=20;FQ=999;PV4=0.3,1,1,1;MPB=U	GT:PL:DP:SP:GQ:RES	0/1:139,0,120:42:0:99:0	0/0:0,93,199:31:0:93:0	1/1:187,57,0:19:0:51:0	0/0:0,120,205:40:0:99:0	0/1:117,0,118:33:5:99:0	0/1:138,0,88:32:0:94:0	0/0:0,135,202:45:0:99:0	0/0:0,108,205:36:0:99:0	1/1:197,69,0:23:0:63:0	0/0:0,93,205:31:0:93:0	1/1:188,66,0:22:0:60:-1	0/1:143,0,91:38:1:97:0	0/0:0,105,205:35:0:99:0	0/1:107,0,47:18:5:53:0	0/0:0,181,201:60:0:99:0	0/0:0,175,216:58:0:99:0
Lg10_PrimaryAssembly	16981523	.	N	A,G	999	mrd10;mrd15	DP=369;VDB=0.0369;AF=0.615384615385,0.384615384615;AC1=32;DP4=0,0,151,216;MQ=20;FQ=-37.6;MPB=U;IUPAC=R,A,G	GT:PL:DP:SP:GQ:RES	1/2:207,132,93,149,0,106:27:0:58:0	1/1:194,66,0,194,66,194:22:0:85:0	2/2:141,141,141,33,33,0:11:0:19:0	1/1:198,84,0,198,84,198:28:0:99:0	1/2:183,105,69,129,0,104:20:0:55:0	1/2:177,125,101,101,0,68:19:0:43:0	1/1:188,63,0,188,63,188:21:0:82:0	1/1:208,87,0,208,87,208:29:0:99:0	2/2:169,164,161,48,31,0:17:0:22:0	1/2:158,73,39,127,0,109:17:0:53:0	:58,58,58,12,12,0:4:0:19:-1	1/2:190,122,95,118,0,88:19:0:46:0	1/1:205,93,0,205,93,205:31:0:99:0	1/2:142,80,59,94,0,76:13:0:40:0	1/1:210,144,0,210,144,210:48:0:99:0	1/1:202,120,0,200,103,197:41:0:99:0
Lg10_PrimaryAssembly	16981538	.	N	C,T	999	mrd10;mrd15	DP=382;VDB=0.0364;AF=0.769230769231,0.230769230769;AC1=32;DP4=0,0,154,224;MQ=20;FQ=-40.2;MPB=U;IUPAC=Y,C,T	GT:PL:DP:SP:GQ:RES	1/1:198,69,0,198,69,198:23:0:91:0	1/2:205,137,107,128,0,89:23:0:52:0	1/1:149,39,0,149,39,149:13:0:61:0	1/2:228,138,90,161,0,127:27:0:70:0	1/1:197,72,0,197,72,197:24:0:94:0	1/2:169,116,89,99,0,72:18:0:49:0	1/2:182,130,109,97,0,64:18:0:43:0	1/2:242,165,111,168,0,122:33:0:76:0	1/1:160,45,0,155,28,152:16:0:67:0	1/1:184,54,0,184,54,184:18:0:76:0	:74,18,0,74,18,74:6:0:40:-1	1/1:188,66,0,188,66,188:22:0:88:0	1/2:240,157,109,164,0,122:30:0:70:0	1/1:161,48,0,161,48,161:16:0:70:0	2/2:209,209,209,141,141,0:47:0:22:0	2/2:208,207,203,129,112,0:44:0:26:0
Lg10_PrimaryAssembly	16982717	.	G	T	81.1	mrd10;mrd15	DP=456;VDB=0.0380;AF=0.0769230769231;AC1=2;DP4=194,238,5,15;MQ=20;FQ=81.4;PV4=0.11,0.34,1,1;MPB=U	GT:PL:DP:SP:GQ:RES	0/0:0,66,187:22:0:75:0	0/1:66,0,129:25:6:57:0	0/0:0,36,154:12:0:45:0	0/1:69,0,145:34:3:60:0	0/0:0,90,207:30:0:99:0	0/0:0,60,190:20:0:69:0	0/0:0,96,204:32:0:99:0	0/0:0,117,218:39:0:99:0	0/0:0,48,164:16:0:57:0	0/0:0,96,209:32:0:99:0	:0,9,49:3:0:18:-1	0/0:0,81,194:27:0:90:0	0/0:0,84,203:28:0:93:0	0/0:0,96,201:32:0:99:0	0/0:0,144,218:48:0:99:0	0/0:0,157,215:52:0:99:0
Lg10_PrimaryAssembly	16985794	.	N	G,T	999	mrd10;mrd15	DP=330;VDB=0.0356;AF=0.791666666667,0.208333333333;AC1=32;DP4=0,0,211,117;MQ=20;FQ=-38.3;MPB=U;IUPAC=K,G,T	GT:PL:DP:SP:GQ:RES	1/1:176,51,0,176,51,176:17:0:71:0	1/2:179,124,94,112,0,76:22:0:50:0	:108,27,0,108,27,108:9:0:47:0	1/2:173,141,108,95,0,56:24:0:53:0	1/1:171,45,0,171,45,171:15:0:65:0	2/2:145,129,120,51,5,0:20:0:29:0	1/2:162,122,104,81,0,47:17:0:38:0	1/1:178,84,0,178,84,178:28:0:99:0	1/1:141,33,0,141,33,141:11:0:53:0	1/1:167,78,0,167,78,167:26:0:98:0	:97,24,0,97,24,97:8:0:44:-1	1/1:162,45,0,162,45,162:15:0:65:0	1/1:173,81,0,173,81,173:27:0:99:0	1/1:139,30,0,139,30,139:10:0:50:0	2/2:185,185,185,120,120,0:40:0:20:0	2/2:182,182,182,117,117,0:39:0:20:0
Lg10_PrimaryAssembly	16986402	.	G	T	999	mrd10;mrd15	DP=501;VDB=0.0278;AF=0.192307692308;AC1=5;DP4=245,195,37,20;MQ=20;FQ=999;PV4=0.2,0.35,1,1;MPB=U	GT:PL:DP:SP:GQ:RES	0/0:0,117,200:39:0:99:0	0/0:0,78,181:26:0:82:0	0/0:0,93,202:31:0:97:0	0/0:0,132,203:44:0:99:0	0/1:90,0,136:34:3:86:0	0/1:106,0,112:27:0:99:0	0/0:0,87,203:29:0:91:0	0/0:0,78,198:26:0:82:0	0/1:26,0,129:22:0:22:0	0/0:0,69,188:23:0:73:0	:36,36,36:2:0:5:-1	0/1:104,0,128:34:7:99:0	0/0:0,87,197:29:0:91:0	0/1:64,0,93:17:0:60:0	0/0:0,190,199:63:0:99:0	0/0:0,154,201:51:0:99:0
Lg10_PrimaryAssembly	17210738	.	T	C	102	PASS	DP=991;VDB=0.0399;AF=0.0357142857143;AC1=1;DP4=461,498,13,12;MQ=20;FQ=102;PV4=0.84,0.28,1,1;MPB=U	GT:PL:DP:SP:GQ:RES	0/0:0,199,220:66:0:99:0	0/0:0,175,212:58:0:99:0	0/0:0,163,209:54:0:99:0	0/0:0,178,210:59:0:99:0	0/0:0,163,205:54:0:99:0	0/0:0,181,216:60:0:99:0	0/0:0,126,210:42:0:99:0	0/0:0,154,197:51:0:99:0	0/0:0,160,215:53:0:99:0	0/0:0,154,221:51:0:99:0	0/1:144,0,60:35:0:78:-1	0/0:0,193,215:64:0:99:0	0/0:0,223,217:74:0:99:0	0/0:0,172,212:57:0:99:0	0/0:0,255,215:104:0:99:0	0/0:0,255,213:102:0:99:0
Lg10_PrimaryAssembly	17212120	.	C	T	999	PASS	DP=560;VDB=0.0361;AF=0.357142857143;AC1=10;DP4=171,229,75,79;MQ=20;FQ=999;PV4=0.22,0.12,1,1;MPB=U	GT:PL:DP:SP:GQ:RES	0/1:115,0,120:35:8:99:0	0/0:0,93,199:31:0:93:0	1/1:191,75,0:25:0:69:0	0/0:0,123,218:41:0:99:0	1/1:203,96,0:32:0:90:0	0/1:85,0,114:23:2:85:0	0/0:0,102,206:34:0:99:0	0/0:0,108,208:36:0:99:0	0/1:108,0,133:34:1:99:0	0/0:0,57,184:19:0:57:0	0/0:0,114,212:39:0:99:-1	0/1:144,0,79:36:1:85:0	0/0:0,102,211:34:0:99:0	1/1:199,90,0:30:0:84:0	0/0:0,181,214:60:0:99:0	0/0:0,135,195:45:0:99:0
Lg10_PrimaryAssembly	17213300	.	N	C,T	999	PASS	DP=534;VDB=0.0380;AF=0.857142857143,0.142857142857;AC1=32;DP4=0,0,284,246;MQ=20;FQ=-38.7;MPB=U;IUPAC=Y,C,T	GT:PL:DP:SP:GQ:RES	1/1:198,96,0,198,96,198:32:0:99:0	1/2:214,149,116,132,0,90:25:0:54:0	1/1:183,54,0,183,54,183:18:0:75:0	1/2:231,146,95,162,0,126:29:0:72:0	1/1:201,123,0,201,123,201:41:0:99:0	1/2:249,175,129,164,0,110:33:0:67:0	1/2:191,117,84,127,0,100:20:0:54:0	1/1:193,148,0,193,148,193:49:0:99:0	1/1:188,111,0,188,111,188:37:0:99:0	1/1:199,90,0,199,90,199:30:0:99:0	1/1:190,66,0,190,66,190:22:0:87:-1	1/1:194,96,0,194,96,194:32:0:99:0	1/1:185,81,0,185,81,185:27:0:99:0	1/1:203,87,0,203,87,203:29:0:99:0	2/2:202,202,202,151,151,0:50:0:21:0	2/2:216,216,216,169,169,0:56:0:21:0
Lg10_PrimaryAssembly	17215615	.	G	T	999	PASS	DP=560;VDB=0.0344;AF=0.0714285714286;AC1=2;DP4=250,263,25,19;MQ=20;FQ=999;PV4=0.35,1,1,1;MPB=U	GT:PL:DP:SP:GQ:RES	0/0:0,99,208:33:0:99:0	0/0:0,81,201:27:0:90:0	0/0:0,84,197:28:0:93:0	0/0:0,123,208:41:0:99:0	0/0:0,102,199:34:0:99:0	0/0:0,105,198:35:0:99:0	0/0:0,57,187:19:0:66:0	0/1:141,0,122:48:1:99:0	0/0:0,63,193:21:0:72:0	0/0:0,90,190:30:0:99:0	0/0:0,81,195:27:0:90:-1	0/0:0,129,201:43:0:99:0	0/1:105,0,132:38:12:96:0	0/0:0,60,187:20:0:69:0	0/0:0,160,206:53:0:99:0	0/0:0,181,218:60:0:99:0
Lg10_PrimaryAssembly	17217193	.	C	T	65	PASS	DP=523;VDB=0.0408;AF=0.0357142857143;AC1=1;DP4=268,230,8,6;MQ=20;FQ=65.1;PV4=1,0.39,1,0.43;MPB=U	GT:PL:DP:SP:GQ:RES	0/0:0,120,199:40:0:99:0	0/0:0,90,192:30:0:99:0	0/0:0,72,195:24:0:84:0	0/0:0,123,213:41:0:99:0	0/0:0,105,201:35:0:99:0	0/0:0,51,180:17:0:63:0	0/0:0,102,202:34:0:99:0	0/0:0,99,210:33:0:99:0	0/0:0,78,191:26:0:90:0	0/1:107,0,119:30:6:95:0	0/0:0,57,156:19:0:69:-1	0/0:0,75,191:25:0:87:0	0/0:0,99,200:33:0:99:0	0/0:0,66,195:22:0:78:-1	0/0:0,163,201:54:0:99:0	0/0:0,148,181:49:0:99:0
Lg10_PrimaryAssembly	17217399	.	T	C	999	PASS	DP=538;VDB=0.0360;AF=0.642857142857;AC1=18;DP4=120,153,122,133;MQ=20;FQ=999;PV4=0.38,1,1,1;MPB=U	GT:PL:DP:SP:GQ:RES	0/1:112,0,137:39:5:99:0	0/1:130,0,77:28:0:79:0	1/1:183,67,0:29:0:65:0	0/1:119,0,130:38:1:99:0	1/1:208,99,0:33:0:97:0	0/1:120,0,87:24:0:89:0	0/1:107,0,81:22:2:83:0	0/1:76,0,139:33:1:80:0	1/1:200,96,0:32:0:94:0	0/1:102,0,64:17:2:66:0	0/0:0,81,185:27:0:77:-1	1/1:207,93,0:31:0:91:0	0/1:64,0,145:36:5:68:0	1/1:178,60,0:20:0:58:0	0/0:0,187,216:62:0:99:0	0/0:0,172,221:57:0:99:0
Lg10_PrimaryAssembly	17217512	.	T	C	999	PASS	DP=500;VDB=0.0396;AF=0.428571428571;AC1=12;DP4=161,156,77,96;MQ=20;FQ=999;PV4=0.19,1,1,1;MPB=U	GT:PL:DP:SP:GQ:RES	0/1:108,0,113:28:4:99:0	0/0:0,87,205:29:0:86:0	1/1:199,81,0:27:0:76:0	0/0:0,69,192:23:0:68:0	1/1:198,81,0:27:0:76:0	0/1:123,0,104:29:0:99:0	0/0:0,63,182:21:0:62:0	0/0:0,117,211:39:0:99:0	0/1:131,0,83:28:4:88:0	0/0:0,63,188:21:0:62:0	1/1:195,84,0:28:0:79:-1	0/1:137,0,78:36:8:83:0	0/0:0,123,201:41:0:99:0	1/1:183,66,0:22:0:61:0	0/0:0,123,211:41:0:99:0	0/0:0,151,208:50:0:99:0
Lg10_PrimaryAssembly	17219343	.	N	G,A	999	PASS	DP=482;VDB=0.0370;AF=0.821428571429,0.178571428571;AC1=32;DP4=0,0,241,237;MQ=20;FQ=-38.7;MPB=U;IUPAC=R,A,G	GT:PL:DP:SP:GQ:RES	1/2:203,129,96,133,0,100:22:0:54:0	1/2:227,138,87,162,0,129:28:0:72:0	1/1:199,90,0,199,90,199:30:0:99:0	1/2:226,162,105,157,0,112:34:0:78:0	1/1:196,69,0,196,69,196:23:0:90:0	1/2:200,124,91,132,0,102:21:0:54:0	1/2:255,187,130,184,0,124:39:0:78:0	1/1:187,75,0,184,58,181:26:0:96:0	1/1:202,84,0,199,67,196:29:0:99:0	1/1:201,75,0,201,75,201:25:0:96:0	1/1:184,78,0,184,78,184:26:0:99:-1	1/1:207,111,0,207,111,207:37:0:99:0	1/1:203,84,0,203,84,203:28:0:99:0	1/1:197,69,0,197,69,197:23:0:90:0	2/2:204,204,204,160,160,0:53:0:21:0	2/2:205,205,205,102,102,0:34:0:21:0
Lg10_PrimaryAssembly	17591506	.	G	T	999	PASS	DP=520;VDB=0.0334;AF=0.178571428571;AC1=5;DP4=167,268,33,39;MQ=20;FQ=999;PV4=0.24,1,1,0.28;MPB=U	GT:PL:DP:SP:GQ:RES	0/0:0,93,210:31:0:97:0	0/1:88,0,133:31:3:84:0	0/0:0,75,201:25:0:79:0	0/1:99,0,138:36:3:95:0	0/0:0,111,216:37:0:99:0	0/0:0,69,197:23:0:73:0	0/1:104,0,142:39:3:99:0	0/1:52,0,140:33:0:48:0	0/0:0,90,208:30:0:94:0	0/0:0,45,164:15:0:49:0	0/0:0,96,209:32:0:99:-1	0/0:0,90,205:30:0:94:0	0/1:131,0,121:38:3:99:0	0/0:0,69,195:23:0:73:0	0/0:0,132,220:44:0:99:0	0/0:0,120,213:40:0:99:0
Lg10_PrimaryAssembly	17594317	.	N	T,G	999	mrd10;mrd15	DP=345;VDB=0.0304;AF=0.3,0.7;AC1=32;DP4=0,0,141,204;MQ=20;FQ=-31.5;MPB=U;IUPAC=K,G,T	GT:PL:DP:SP:GQ:RES	1/1:179,69,0,156,4,144:27:0:81:0	1/2:154,58,4,134,0,122:22:0:66:0	:83,83,83,24,24,0:8:0:12:0	1/2:196,101,59,145,0,124:21:0:54:0	2/2:119,119,119,39,39,0:13:0:12:0	1/2:157,57,12,136,0,124:19:0:57:0	1/2:170,67,22,145,0,130:20:0:57:0	2/2:203,203,203,84,84,0:28:0:12:0	2/2:139,139,139,42,42,0:14:0:12:0	:69,59,56,17,0,5:5:0:15:0	:121,121,121,24,24,0:8:0:12:-1	2/2:164,159,156,54,37,0:19:0:15:0	2/2:192,192,192,63,63,0:21:0:12:0	:82,82,82,15,15,0:5:0:12:0	1/1:201,163,0,201,163,201:54:0:99:0	1/1:215,184,0,215,184,215:61:0:99:0
Lg10_PrimaryAssembly	17594732	.	A	C	158	PASS	DP=486;VDB=0.0386;AF=0.0714285714286;AC1=2;DP4=204,243,13,20;MQ=20;FQ=158;PV4=0.59,0.053,1,0.28;MPB=U	GT:PL:DP:SP:GQ:RES	0/0:0,63,188:21:0:72:0	0/0:0,108,200:36:0:99:0	0/0:0,99,212:33:0:99:0	0/0:0,84,204:28:0:93:0	0/0:0,93,195:31:0:99:0	0/0:0,69,197:23:0:78:0	0/0:0,60,189:20:0:69:0	0/1:91,0,137:37:5:82:0	0/0:0,87,200:29:0:96:0	0/0:0,57,182:19:0:66:0	0/0:0,72,200:24:0:81:-1	0/0:0,78,198:26:0:87:0	0/1:121,0,113:32:3:99:0	0/0:0,84,193:28:0:93:0	0/0:0,157,216:52:0:99:0	0/0:0,123,210:41:0:99:0
Lg10_PrimaryAssembly	17594963	.	A	G	999	PASS	DP=482;VDB=0.0361;AF=0.178571428571;AC1=5;DP4=220,180,43,37;MQ=20;FQ=999;PV4=0.9,0.13,1,1;MPB=U	GT:PL:DP:SP:GQ:RES	0/0:0,102,204:34:0:99:0	0/0:0,78,201:26:0:82:0	0/0:0,63,183:21:0:67:0	0/0:0,63,178:21:0:67:0	0/1:127,0,115:36:3:99:0	0/1:109,0,76:22:7:86:0	0/0:0,93,175:31:0:97:0	0/0:0,99,197:33:0:99:0	0/1:113,0,96:31:15:99:0	0/0:0,45,168:15:0:49:0	0/0:0,66,171:22:0:70:-1	0/1:130,0,117:39:3:99:0	0/0:0,114,201:38:0:99:0	0/1:98,0,107:23:0:94:0	0/0:0,157,209:52:0:99:0	0/0:0,108,210:36:0:99:0
Lg10_PrimaryAssembly	17596389	.	N	T,G,A	999	PASS	DP=624;VDB=0.0390;AF=0.785714285714,0.214285714286;AC1=32;DP4=0,0,294,323;MQ=20;FQ=-38.7;MPB=U;IUPAC=K,G,T	GT:PL:DP:SP:GQ:RES	1/2:255,184,136,174,0,108,255,184,174,255:38:0:69:0	1/2:248,164,98,184,0,139,248,164,184,248:37:0:87:0	1/1:215,108,0,215,108,215,215,108,215,215:36:0:99:0	1/2:240,150,74,183,0,147,240,150,183,240:37:0:97:0	1/1:203,96,0,203,96,203,203,96,203,203:32:0:99:0	1/2:241,192,144,161,0,83,241,192,161,241:42:0:69:0	1/2:230,147,93,162,0,126,230,147,162,230:30:0:75:0	1/1:209,157,0,209,157,209,209,157,209,209:52:0:99:0	1/2:235,162,113,158,0,113,232,147,143,229:32:0:70:0	1/1:210,93,0,210,93,210,210,93,210,210:31:0:99:0	1/1:204,105,0,204,105,204,204,105,204,204:35:0:99:-1	1/1:198,96,0,198,96,198,198,96,198,198:32:0:99:0	1/1:203,78,0,203,78,203,203,78,203,203:26:0:99:0	1/1:176,105,0,176,105,176,176,105,176,176:35:0:99:0	2/2:207,207,207,217,217,0,207,207,217,207:72:0:21:0	2/2:219,219,219,151,151,0,219,219,151,219:50:0:21:0
Lg10_PrimaryAssembly	17596851	.	C	T	999	PASS	DP=606;VDB=0.0410;AF=0.107142857143;AC1=3;DP4=250,315,21,17;MQ=20;FQ=999;PV4=0.24,0.3,1,1;MPB=U	GT:PL:DP:SP:GQ:RES	0/1:132,0,127:41:1:99:0	0/0:0,87,197:29:0:94:0	0/0:0,93,211:31:0:99:0	0/0:0,120,217:40:0:99:0	0/1:64,0,136:27:6:57:0	0/0:0,72,200:24:0:79:0	0/0:0,96,198:32:0:99:0	0/0:0,105,213:35:0:99:0	0/0:0,151,208:50:0:99:0	0/0:0,90,208:30:0:97:0	0/0:0,144,208:48:0:99:-1	0/0:0,114,215:38:0:99:0	0/0:0,123,215:41:0:99:0	0/1:55,0,131:24:7:48:0	0/0:0,187,214:62:0:99:0	0/0:0,154,205:51:0:99:0
Lg10_PrimaryAssembly	17597411	.	N	A,G	999	PASS	DP=580;VDB=0.0382;AF=0.678571428571,0.321428571429;AC1=32;DP4=0,0,302,273;MQ=20;FQ=-46.9;MPB=U;IUPAC=R,A,G	GT:PL:DP:SP:GQ:RES	1/1:201,105,0,201,105,201:35:0:99:0	1/2:216,127,75,163,0,130:28:0:81:0	1/1:200,126,0,200,126,200:42:0:99:0	1/2:255,206,143,192,0,108:49:0:92:-1	1/1:201,96,0,201,96,201:32:0:99:0	1/1:188,108,0,188,108,188:36:0:99:0	1/2:245,162,111,170,0,125:32:0:80:0	2/2:186,179,173,87,54,0:31:0:35:0	1/1:196,105,0,196,105,196:35:0:99:0	1/2:196,136,106,117,0,81:22:0:59:0	1/1:206,84,0,206,84,206:28:0:99:-1	1/2:238,147,83,176,0,140:33:0:93:0	2/2:186,179,167,99,44,0:37:0:41:0	1/1:171,66,0,171,66,171:22:0:95:0	1/1:198,184,0,198,184,198:61:0:99:0	1/1:201,157,0,201,157,201:52:0:99:0
Lg10_PrimaryAssembly	17598354	.	A	C	999	PASS	DP=503;VDB=0.0285;AF=0.178571428571;AC1=5;DP4=215,216,29,33;MQ=20;FQ=999;PV4=0.69,0.11,1,1;MPB=U	GT:PL:DP:SP:GQ:RES	0/1:53,0,99:18:5:49:0	0/0:0,102,205:34:0:99:0	0/0:0,93,199:31:0:97:0	0/0:0,114,213:38:0:99:0	0/1:42,0,131:22:0:38:0	0/0:0,66,183:22:0:70:0	0/0:0,114,203:38:0:99:0	0/0:0,84,203:28:0:88:0	0/0:0,63,191:21:0:67:0	0/0:0,57,185:19:0:61:0	1/1:209,114,0:38:0:99:-1	0/0:0,81,195:27:0:85:0	0/0:0,87,193:29:0:91:0	0/1:89,0,111:25:10:85:0	0/0:0,151,214:50:0:99:0	0/0:0,160,208:53:0:99:0
Lg10_PrimaryAssembly	17990186	.	N	T,C	999	PASS	DP=533;VDB=0.0390;AF=0.392857142857,0.607142857143;AC1=32;DP4=0,0,329,202;MQ=20;FQ=-33.2;MPB=U;IUPAC=Y,C,T	GT:PL:DP:SP:GQ:RES	1/2:188,138,81,135,0,96:32:0:71:0	1/2:255,186,132,182,0,115:40:0:68:0	2/2:169,169,169,93,93,0:31:0:15:0	1/2:203,122,47,163,0,133:35:0:89:0	1/2:255,178,124,178,0,124:36:0:68:0	1/2:153,76,25,127,0,109:23:0:65:0	1/1:168,93,0,168,93,168:31:0:99:0	1/1:192,123,0,192,123,192:41:0:99:0	2/2:188,188,188,66,66,0:22:0:15:0	2/2:181,181,181,54,54,0:18:0:15:0	2/2:198,198,198,75,75,0:25:0:15:-1	2/2:170,170,170,60,60,0:20:0:15:0	1/1:200,87,0,200,87,200:29:0:99:0	2/2:154,154,154,66,66,0:22:0:15:0	1/1:205,199,0,205,199,205:66:0:99:0	1/1:202,181,0,202,181,202:60:0:99:0
Lg10_PrimaryAssembly	17991070	.	A	G	999	PASS	DP=596;VDB=0.0362;AF=0.392857142857;AC1=11;DP4=219,204,100,64;MQ=20;FQ=999;PV4=0.052,0.43,1,1;MPB=U	GT:PL:DP:SP:GQ:RES	0/1:120,0,124:37:0:99:0	0/0:0,99,184:33:0:99:0	1/1:195,69,0:23:0:63:0	0/0:0,163,212:54:0:99:0	0/1:82,0,122:30:2:82:0	0/1:131,0,97:33:8:99:0	0/0:0,87,208:29:0:87:0	0/0:0,102,214:34:0:99:0	0/1:79,0,138:33:11:79:0	0/1:103,0,105:24:2:99:0	0/0:0,54,165:18:0:54:-1	1/1:170,100,0:40:0:94:0	0/0:0,87,171:29:0:87:0	1/1:171,87,0:29:0:81:0	0/0:0,238,210:79:0:99:0	0/0:0,187,210:62:0:99:0
Lg10_PrimaryAssembly	17992109	.	N	C,A	999	mrd10;mrd15	DP=461;VDB=0.0366;AF=0.807692307692,0.192307692308;AC1=32;DP4=0,0,202,221;MQ=20;FQ=-41.8;MPB=U;IUPAC=M,A,C	GT:PL:DP:SP:GQ:RES	1/2:233,150,104,159,0,120:28:0:70:0	1/2:231,159,120,147,0,102:28:0:63:0	1/1:186,75,0,186,75,186:25:0:99:0	1/2:252,174,111,179,0,131:37:0:87:0	1/1:188,69,0,188,69,188:23:0:93:0	1/1:200,87,0,200,87,200:29:0:99:0	1/1:198,75,0,198,75,198:25:0:99:-1	1/1:190,69,0,190,69,190:23:0:93:0	1/2:205,111,66,151,0,127:23:0:69:-1	1/2:198,132,105,119,0,86:20:0:51:0	:0,0,0,0,0,0:0:0:24:-1	1/1:197,78,0,197,78,197:26:0:99:-1	1/1:193,75,0,193,75,193:25:0:99:0	1/1:198,81,0,198,81,198:27:0:99:-1	1/1:208,132,0,210,118,207:45:0:99:0	1/1:212,117,0,212,117,212:39:0:99:0
Lg10_PrimaryAssembly	17992446	.	N	G,A	999	PASS	DP=523;VDB=0.0364;AF=0.642857142857,0.357142857143;AC1=32;DP4=0,0,267,252;MQ=20;FQ=-34.2;MPB=U;IUPAC=R,A,G	GT:PL:DP:SP:GQ:RES	1/1:208,99,0,208,99,208:33:0:99:0	1/2:242,168,125,159,0,108:31:0:59:0	1/1:211,105,0,211,105,211:35:0:99:0	1/2:248,191,107,189,0,129:48:0:99:0	1/2:225,148,109,147,0,108:26:0:55:0	1/2:222,133,85,161,0,127:27:0:64:0	2/2:207,207,207,90,90,0:30:0:16:0	2/2:209,209,209,126,126,0:42:0:16:0	1/1:186,78,0,186,78,186:26:0:94:0	1/1:183,66,0,183,66,183:22:0:82:0	1/1:146,45,0,146,45,146:15:0:61:-1	1/1:184,99,0,184,99,184:33:0:99:0	2/2:203,203,203,81,81,0:27:0:16:0	1/1:182,78,0,179,61,176:27:0:94:0	2/2:197,197,197,172,172,0:57:0:16:0	2/2:200,200,200,120,120,0:40:0:16:0
Lg10_PrimaryAssembly	17996054	.	N	C,T	999	PASS	DP=548;VDB=0.0389;AF=0.892857142857,0.107142857143;AC1=32;DP4=0,0,312,234;MQ=20;FQ=-77.3;MPB=U;IUPAC=Y,C,T	GT:PL:DP:SP:GQ:RES	1/1:206,96,0,206,96,206:32:0:99:0	1/2:255,180,114,190,0,133:41:0:99:0	1/1:207,114,0,207,114,207:38:0:99:0	1/2:230,156,72,190,0,142:44:0:99:0	1/1:199,144,0,199,144,199:48:0:99:0	1/1:210,108,0,210,108,210:36:0:99:0	1/1:184,57,0,184,57,184:19:0:99:0	1/1:186,78,0,186,78,186:26:0:99:0	1/1:179,81,0,179,81,179:27:0:99:0	1/2:180,102,66,129,0,105:20:0:95:0	1/1:93,45,0,93,45,93:15:0:99:-1	1/1:187,90,0,187,90,187:30:0:99:0	1/1:178,66,0,178,66,178:22:0:99:0	1/1:185,66,0,185,66,185:22:0:99:0	1/1:191,193,0,191,193,191:64:0:99:0	1/1:196,187,0,196,187,196:62:0:99:0
Lg10_PrimaryAssembly	17996803	.	N	G,A	999	PASS	DP=497;VDB=0.0402;AF=0.75,0.25;AC1=32;DP4=0,0,228,251;MQ=20;FQ=-38.7;MPB=U;IUPAC=R,A,G	GT:PL:DP:SP:GQ:RES	1/1:187,75,0,187,75,187:25:0:96:0	1/2:213,137,89,147,0,114:27:0:69:0	1/1:210,93,0,210,93,210:31:0:99:0	1/2:212,121,70,160,0,130:27:0:72:0	1/2:248,161,104,176,0,134:33:0:78:0	1/2:212,150,120,125,0,83:24:0:51:0	1/2:214,130,82,151,0,121:26:0:69:0	1/2:204,123,84,145,0,112:24:0:60:0	1/1:205,90,0,205,90,205:30:0:99:0	1/1:201,78,0,201,78,201:26:0:99:0	1/1:200,99,0,200,99,200:33:0:99:-1	1/1:191,87,0,191,87,191:29:0:99:0	1/2:255,177,116,188,0,131:39:0:82:0	1/1:201,78,0,201,78,201:26:0:99:0	2/2:215,215,215,129,129,0:43:0:21:0	2/2:212,212,212,108,108,0:36:0:21:0
Lg10_PrimaryAssembly	17997932	.	C	A	999	PASS	DP=535;VDB=0.0387;AF=0.178571428571;AC1=5;DP4=241,206,43,35;MQ=20;FQ=999;PV4=0.9,1,1,1;MPB=U	GT:PL:DP:SP:GQ:RES	0/1:127,0,109:34:1:99:0	0/0:0,66,188:22:0:70:0	0/0:0,75,195:25:0:79:0	0/0:0,108,181:36:0:99:0	0/0:0,99,210:33:0:99:0	0/0:0,75,175:25:0:79:0	0/1:109,0,89:22:2:98:0	0/1:124,0,109:32:1:99:0	0/1:122,0,107:30:1:99:0	0/0:0,84,201:28:0:88:0	0/0:0,108,208:36:0:99:-1	0/0:0,114,201:38:0:99:0	0/1:108,0,108:27:3:99:0	0/0:0,66,178:22:0:70:0	0/0:0,187,216:62:0:99:0	0/0:0,160,195:53:0:99:0
Lg10_PrimaryAssembly	17998305	.	A	G	999	PASS	DP=527;VDB=0.0355;AF=0.464285714286;AC1=13;DP4=189,162,81,82;MQ=20;FQ=999;PV4=0.39,1,1,1;MPB=U	GT:PL:DP:SP:GQ:RES	0/1:89,0,109:23:0:90:0	0/0:0,75,195:25:0:74:0	1/1:168,45,0:15:0:40:0	0/0:0,102,187:34:0:99:0	0/1:95,0,111:25:4:96:0	0/1:101,0,114:26:2:99:0	0/0:0,96,204:32:0:95:0	0/0:0,126,208:42:0:99:0	0/1:116,0,138:41:1:99:0	0/1:115,0,108:27:0:99:0	1/1:205,93,0:31:0:88:-1	1/1:194,81,0:27:0:76:0	0/0:0,90,203:30:0:89:0	1/1:195,75,0:25:0:70:0	0/0:0,193,196:64:0:99:0	0/0:0,141,195:47:0:99:0
Lg10_PrimaryAssembly	17998611	.	N	A,C	999	mrd10;mrd15	DP=410;VDB=0.0268;AF=0.45,0.55;AC1=32;DP4=0,0,211,194;MQ=20;FQ=-39.4;MPB=U;IUPAC=M,A,C	GT:PL:DP:SP:GQ:RES	2/2:143,137,134,36,19,0:13:0:24:0	1/2:234,151,106,159,0,120:28:0:66:0	:95,18,0,95,18,95:6:0:39:0	1/2:239,155,64,185,0,149:42:0:99:0	1/1:188,69,0,188,69,188:23:0:90:-1	1/1:194,66,0,194,66,194:22:0:87:0	1/2:229,145,57,178,0,145:40:0:99:0	1/2:238,176,134,156,0,93:35:0:63:0	2/2:164,145,136,51,1,0:20:0:30:0	2/2:139,139,139,33,33,0:11:0:21:0	:82,15,0,82,15,82:5:0:36:-1	:117,24,0,117,24,117:8:0:45:0	1/2:241,158,83,180,0,141:38:0:96:0	:99,18,0,99,18,99:6:0:39:0	1/1:205,169,0,205,169,205:56:0:99:0	1/1:200,157,0,200,157,200:52:0:99:-1
Lg10_PrimaryAssembly	17999520	.	N	A,G	999	PASS	DP=540;VDB=0.0390;AF=0.785714285714,0.214285714286;AC1=32;DP4=0,0,201,336;MQ=20;FQ=-73;MPB=U;IUPAC=R,A,G	GT:PL:DP:SP:GQ:RES	1/1:209,90,0,209,90,209:30:0:99:0	1/2:242,160,109,170,0,124:32:0:99:0	1/1:211,114,0,211,114,211:38:0:99:0	1/2:255,186,123,192,0,132:41:0:99:0	1/1:207,93,0,207,93,207:31:0:99:0	1/1:188,63,0,188,63,188:21:0:99:0	1/2:185,129,93,117,0,84:23:0:91:0	1/2:239,181,127,176,0,100:43:0:99:0	1/1:208,108,0,208,108,208:36:0:99:0	1/2:203,128,95,133,0,100:22:0:88:0	1/1:161,60,0,161,60,161:20:0:99:-1	1/1:211,108,0,209,91,206:37:0:99:0	1/2:231,143,77,184,0,141:36:0:99:0	1/1:200,72,0,200,72,200:24:0:99:0	1/1:215,154,0,215,154,215:51:0:99:0	1/1:214,157,0,214,157,214:52:0:99:0
Lg10_PrimaryAssembly	18392178	.	N	T,C,A	999	mrd10;mrd15	DP=315;VDB=0.0368;AF=0.423076923077,0.576923076923;AC1=32;DP4=0,0,188,122;MQ=20;FQ=-34.1;MPB=U;IUPAC=Y,C,T	GT:PL:DP:SP:GQ:RES	1/1:142,48,0,137,31,134,142,48,137,142:17:0:64:0	1/2:203,119,77,147,0,117,203,119,147,203:24:0:58:0	2/2:135,135,135,45,45,0,135,135,45,135:15:0:16:0	1/2:198,136,106,120,0,84,198,136,120,198:22:0:46:0	1/1:183,75,0,180,58,177,183,75,180,183:26:0:91:-1	1/2:123,64,37,88,0,76,123,64,88,123:13:0:43:0	1/2:197,109,66,144,0,120,197,109,144,197:22:0:59:0	1/2:206,123,68,150,0,123,206,123,150,206:27:0:71:0	2/2:162,162,162,48,48,0,162,162,48,162:16:0:16:0	2/2:157,157,157,39,39,0,157,157,39,157:13:0:16:0	:0,0,0,0,0,0,0,0,0,0:0:0:16:-1	2/2:164,164,164,48,48,0,159,159,31,156:17:0:16:0	1/2:163,110,89,93,0,66,163,110,93,163:16:0:37:0	1/2:119,61,37,85,0,73,119,61,85,119:12:0:40:0	1/1:193,105,0,188,61,179,193,105,188,193:38:0:99:0	1/1:184,90,0,185,76,182,181,73,179,178:32:0:99:-1
Lg10_PrimaryAssembly	18392339	.	N	A,G	999	mrd10;mrd15	DP=331;VDB=0.0375;AF=0.5,0.5;AC1=32;DP4=0,0,197,128;MQ=20;FQ=-34.2;MPB=U;IUPAC=R,A,G	GT:PL:DP:SP:GQ:RES	1/1:171,51,0,171,51,171:17:0:67:0	1/2:152,99,75,101,0,68:19:0:40:0	2/2:154,154,154,42,42,0:14:0:16:0	1/2:220,164,125,135,0,87:29:0:55:0	1/1:164,57,0,164,57,164:19:0:73:-1	1/2:180,95,59,132,0,111:19:0:52:0	1/2:225,137,89,159,0,126:27:0:64:0	1/2:208,110,59,158,0,134:25:0:67:0	2/2:181,181,181,54,54,0:18:0:16:0	2/2:156,156,156,48,48,0:16:0:16:0	:40,40,40,6,6,0:2:0:16:-1	:116,116,116,24,24,0:8:0:16:-1	1/2:213,147,117,129,0,87:24:0:46:0	1/1:112,36,0,99,4,93:14:0:52:0	1/1:194,120,0,194,120,194:40:0:99:0	1/1:202,102,0,202,102,202:34:0:99:-1
Lg10_PrimaryAssembly	18392351	.	N	G,A	999	mrd10;mrd15	DP=346;VDB=0.0357;AF=0.615384615385,0.384615384615;AC1=32;DP4=0,0,209,132;MQ=20;FQ=-38.1;MPB=U;IUPAC=R,A,G	GT:PL:DP:SP:GQ:RES	1/1:171,51,0,171,51,171:17:0:71:0	1/2:146,99,78,96,0,57:20:0:41:0	2/2:168,168,168,45,45,0:15:0:20:0	1/2:203,153,123,115,0,70:25:0:50:0	1/1:178,60,0,174,43,171:21:0:80:-1	1/1:146,48,0,146,48,146:16:0:68:0	1/2:233,148,100,163,0,124:29:0:68:0	1/2:228,139,88,166,0,130:29:0:71:0	2/2:187,187,187,60,60,0:20:0:20:0	1/2:156,99,74,99,0,75:16:0:45:0	:40,6,0,40,6,40:2:0:26:-1	1/1:139,33,0,139,33,139:11:0:53:0	1/2:212,151,121,128,0,80:26:0:50:0	1/1:122,45,0,122,45,122:15:0:65:0	1/1:197,135,0,197,135,197:45:0:99:0	1/1:194,102,0,194,102,194:34:0:99:-1
Lg10_PrimaryAssembly	18393351	.	C	A	77.3	mrd10;mrd15	DP=490;VDB=0.0398;AF=0.0384615384615;AC1=1;DP4=291,178,12,6;MQ=20;FQ=77.4;PV4=0.81,1,1,0.24;MPB=U	GT:PL:DP:SP:GQ:RES	0/0:0,75,187:25:0:87:0	0/0:0,66,163:22:0:78:0	0/0:0,69,195:23:0:81:0	0/0:0,96,174:32:0:99:0	0/0:0,81,198:27:0:93:-1	0/0:0,57,173:19:0:69:0	0/0:0,93,191:31:0:99:0	0/0:0,120,196:40:0:99:0	0/1:119,0,99:32:0:99:0	0/0:0,84,184:28:0:96:0	:0,0,0:0:0:12:-1	0/0:0,69,153:23:0:81:0	0/0:0,96,192:32:0:99:0	0/0:0,81,178:27:0:93:0	0/0:0,199,190:66:0:99:0	0/0:0,181,206:60:0:99:-1
Lg10_PrimaryAssembly	18399579	.	A	G	999	mrd10;mrd15	DP=419;VDB=0.0347;AF=0.730769230769;AC1=25;DP4=48,32,162,151;MQ=20;FQ=999;PV4=0.21,1,1,1;MPB=U	GT:PL:DP:SP:GQ:RES	1/1:166,81,0:27:0:83:0	0/1:76,0,117:27:2:84:0	1/1:188,66,0:22:0:68:0	0/1:75,0,125:29:2:83:0	1/1:194,81,0:27:0:83:-1	1/1:187,60,0:20:0:62:0	0/1:122,0,35:19:0:33:0	0/1:97,0,78:18:0:76:0	0/1:104,0,89:22:4:87:0	0/1:30,0,125:19:0:38:0	:0,0,0:0:0:4:-1	1/1:195,75,0:25:0:77:0	0/1:90,0,69:18:9:67:0	1/1:177,54,0:18:0:56:0	1/1:211,172,0:57:0:99:0	1/1:204,135,0:45:0:99:-1
Lg10_PrimaryAssembly	18612126	.	G	A	999	mrd10;mrd15	DP=477;VDB=0.0300;AF=0.346153846154;AC1=9;DP4=148,216,53,53;MQ=20;FQ=999;PV4=0.095,0.12,1,1;MPB=U	GT:PL:DP:SP:GQ:RES	0/0:0,81,205:27:0:82:0	0/0:0,81,205:27:0:82:0	1/1:181,54,0:18:0:47:0	0/0:0,120,213:40:0:99:0	0/0:0,93,210:31:0:94:-1	0/0:0,75,198:25:0:76:0	0/1:81,0,103:21:4:80:-1	0/1:28,0,144:39:17:27:0	1/1:192,72,0:24:0:65:0	0/1:112,0,97:27:9:99:0	:0,0,0:0:0:3:-1	0/1:128,0,119:36:3:99:0	0/1:82,0,137:30:0:81:0	0/0:0,72,200:24:0:73:0	0/0:0,163,216:54:0:99:0	0/0:0,141,217:47:0:99:-1
Lg10_PrimaryAssembly	18613194	.	C	A	999	mrd10;mrd15	DP=465;VDB=0.0337;AF=0.192307692308;AC1=5;DP4=209,205,21,26;MQ=20;FQ=999;PV4=0.54,1,1,1;MPB=U	GT:PL:DP:SP:GQ:RES	0/0:0,99,206:33:0:99:0	0/0:0,69,195:23:0:73:0	1/1:152,36,0:12:0:26:0	0/0:0,78,201:26:0:82:0	0/0:0,96,208:32:0:99:-1	0/0:0,78,191:26:0:82:0	0/0:0,84,197:28:0:88:0	0/0:0,114,179:38:0:99:0	0/1:123,0,108:30:1:99:0	0/1:78,0,107:23:4:74:0	:0,0,0:0:0:5:-1	0/1:89,0,106:22:0:85:0	0/0:0,90,204:30:0:94:0	0/0:0,60,189:20:0:64:0	0/0:0,175,211:58:0:99:0	0/0:0,181,211:60:0:99:-1
Lg10_PrimaryAssembly	18613297	.	N	C,T	999	mrd10;mrd15	DP=381;VDB=0.0352;AF=0.884615384615,0.115384615385;AC1=32;DP4=0,0,169,210;MQ=20;FQ=-41.8;MPB=U;IUPAC=Y,C,T	GT:PL:DP:SP:GQ:RES	1/1:203,90,0,203,90,203:30:0:99:0	1/2:165,98,71,107,0,86:16:0:51:0	1/1:184,54,0,184,54,184:18:0:78:0	1/2:195,117,78,142,0,109:24:0:63:0	1/1:197,84,0,197,84,197:28:0:99:-1	1/1:201,75,0,201,75,201:25:0:99:0	1/1:194,66,0,194,66,194:22:0:90:0	1/1:207,93,0,207,93,207:31:0:99:0	1/1:188,63,0,188,63,188:21:0:87:0	1/2:168,108,81,104,0,80:17:0:51:0	:0,0,0,0,0,0:0:0:24:-1	1/1:187,60,0,187,60,187:20:0:84:0	1/1:199,72,0,199,72,199:24:0:96:0	1/1:171,60,0,171,60,171:20:0:84:0	1/1:215,126,0,215,126,215:42:0:99:0	1/1:215,123,0,215,123,215:41:0:99:-1
Lg10_PrimaryAssembly	18613752	.	N	T,C	999	mrd10;mrd15	DP=430;VDB=0.0376;AF=0.5,0.5;AC1=32;DP4=0,0,209,220;MQ=20;FQ=-33.2;MPB=U;IUPAC=Y,C,T	GT:PL:DP:SP:GQ:RES	2/2:177,177,177,69,69,0:23:0:14:0	1/2:199,151,130,102,0,53:23:0:35:0	:74,74,74,18,18,0:6:0:14:0	1/2:249,188,146,162,0,87:39:0:56:0	1/2:199,107,38,166,0,139:32:0:83:-1	1/2:171,99,72,113,0,92:16:0:41:0	1/1:205,90,0,205,90,205:30:0:99:0	1/1:210,93,0,210,93,210:31:0:99:0	1/1:198,93,0,198,93,198:31:0:99:0	2/2:204,204,204,84,84,0:28:0:14:0	:0,0,0,0,0,0:0:0:14:-1	2/2:190,190,190,66,66,0:22:0:14:0	1/1:181,78,0,181,78,181:26:0:92:0	2/2:192,192,192,72,72,0:24:0:14:0	1/1:201,129,0,201,129,201:43:0:99:0	1/1:215,166,0,215,166,215:55:0:99:-1
Lg10_PrimaryAssembly	18618270	.	C	T	999	PASS	DP=463;VDB=0.0345;AF=0.178571428571;AC1=5;DP4=206,201,22,31;MQ=20;FQ=999;PV4=0.24,0.27,1,1;MPB=U	GT:PL:DP:SP:GQ:RES	0/0:0,87,205:29:0:91:0	0/0:0,81,205:27:0:85:0	1/1:184,54,0:18:0:44:0	0/0:0,81,201:27:0:85:0	0/0:0,96,190:32:0:99:-1	0/0:0,66,183:22:0:70:0	0/0:0,99,197:33:0:99:0	0/0:0,111,216:37:0:99:0	0/0:0,75,198:25:0:79:0	0/1:52,0,116:18:0:48:0	0/1:141,0,15:26:0:25:-1	0/1:74,0,107:19:2:70:0	0/0:0,117,195:39:0:99:0	0/0:0,57,182:19:0:61:0	0/0:0,141,202:47:0:99:0	0/0:0,126,207:42:0:99:-1
Lg10_PrimaryAssembly	18618364	.	N	C,A	999	PASS	DP=465;VDB=0.0374;AF=0.75,0.25;AC1=32;DP4=0,0,206,257;MQ=20;FQ=-38.7;MPB=U;IUPAC=M,A,C	GT:PL:DP:SP:GQ:RES	1/1:211,96,0,211,96,211:32:0:99:0	1/2:239,148,88,175,0,138:32:0:81:0	1/1:166,48,0,166,48,166:16:0:69:0	1/2:255,185,131,183,0,117:40:0:75:0	1/2:223,144,93,156,0,120:29:0:72:-1	1/2:233,164,128,146,0,95:29:0:57:0	1/2:206,136,103,135,0,95:24:0:54:0	1/2:229,159,122,145,0,97:28:0:58:0	1/1:203,81,0,203,81,203:27:0:99:0	1/1:192,69,0,192,69,192:23:0:90:0	1/1:180,57,0,180,57,180:19:0:78:-1	1/1:209,96,0,209,96,209:32:0:99:0	1/2:212,151,121,128,0,80:26:0:51:0	1/1:183,63,0,183,63,183:21:0:84:0	2/2:211,211,211,144,144,0:48:0:21:0	2/2:216,216,216,111,111,0:37:0:21:-1
Lg10_PrimaryAssembly	18646962	.	N	G,A	999	PASS	DP=514;VDB=0.0370;AF=0.964285714286,0.0357142857143;AC1=32;DP4=0,0,282,230;MQ=20;FQ=-38.7;MPB=U;IUPAC=R,A,G	GT:PL:DP:SP:GQ:RES	1/1:201,78,0,201,78,201:26:0:99:0	1/1:206,96,0,206,96,206:32:0:99:0	1/1:202,75,0,202,75,202:25:0:96:0	1/1:188,99,0,188,99,188:33:0:99:0	1/1:196,120,0,196,120,196:40:0:99:-1	1/2:255,183,132,178,0,112:39:0:72:0	1/1:186,93,0,186,93,186:31:0:99:0	1/1:198,123,0,198,123,198:41:0:99:0	1/1:180,60,0,180,60,180:20:0:81:0	1/1:187,60,0,187,60,187:20:0:81:0	1/1:171,45,0,171,45,171:15:0:66:-1	1/1:210,108,0,210,108,210:36:0:99:0	1/1:181,75,0,181,75,181:25:0:96:0	1/1:198,78,0,198,78,198:26:0:99:0	2/2:189,189,189,148,148,0:49:0:21:0	2/2:201,201,201,163,163,0:54:0:21:-1
Lg10_PrimaryAssembly	18862779	.	N	G,A	999	mrd10;mrd15	DP=528;VDB=0.0391;AF=0.576923076923,0.423076923077;AC1=32;DP4=0,0,292,233;MQ=20;FQ=-44.3;MPB=U;IUPAC=R,A,G	GT:PL:DP:SP:GQ:RES	2/2:189,180,168,111,52,0:41:0:38:0	1/2:187,126,99,121,0,78:23:0:53:0	1/1:188,72,0,188,72,188:24:0:98:0	1/2:255,193,121,202,0,133:47:0:98:0	1/2:255,190,139,178,0,112:39:0:77:-1	1/2:218,135,93,149,0,116:25:0:68:0	1/1:173,81,0,166,48,160:29:0:99:0	1/1:196,117,0,182,34,164:45:0:99:0	1/2:227,147,93,166,0,124:32:0:80:0	1/2:230,168,135,139,0,82:30:0:59:0	:43,17,11,31,0,28:3:0:32:-1	1/2:219,146,110,143,0,101:26:0:62:0	1/1:166,84,0,158,50,152:30:0:99:0	2/2:185,180,174,105,72,0:37:0:32:0	1/1:186,160,0,179,97,167:57:0:99:0	1/1:181,108,0,179,91,176:37:0:99:-1
Lg10_PrimaryAssembly	18865427	.	N	G,A,T	999	PASS	DP=457;VDB=0.0389;AF=0.642857142857,0.357142857143;AC1=32;DP4=0,0,245,210;MQ=20;FQ=-41.7;MPB=U;IUPAC=R,A,G	GT:PL:DP:SP:GQ:RES	1/2:201,122,86,137,0,107,197,107,123,194:23:0:60:0	1/2:186,128,95,124,0,82,183,114,109,180:26:0:57:0	1/1:197,81,0,197,81,197,194,64,194,191:28:0:99:0	1/2:254,183,129,174,0,117,254,183,174,254:37:0:78:0	1/2:227,148,106,155,0,113,227,148,155,227:28:0:66:-1	1/2:192,142,112,113,0,71,188,128,98,185:25:0:54:0	1/1:179,81,0,179,81,179,171,48,171,165:29:0:99:0	1/1:194,75,0,194,75,194,190,58,190,187:26:0:99:0	1/2:162,120,102,84,0,48,152,96,55,146:20:0:42:0	1/2:198,123,90,134,0,101,198,123,134,198:22:0:57:0	1/1:201,123,0,201,123,201,199,106,199,196:42:0:99:-1	1/2:202,132,96,131,0,98,198,117,117,195:24:0:60:0	1/1:191,72,0,191,72,191,191,59,191,188:25:0:96:0	2/2:187,187,187,84,84,0,173,173,25,161:32:0:24:0	1/1:156,78,0,156,78,156,141,19,141,129:30:0:99:0	1/1:197,108,0,197,108,197,192,75,192,186:38:0:99:-1
Lg10_PrimaryAssembly	18865780	.	G	A	999	PASS	DP=827;VDB=0.0392;AF=0.142857142857;AC1=4;DP4=445,316,29,26;MQ=20;FQ=999;PV4=0.4,1,1,1;MPB=U	GT:PL:DP:SP:GQ:RES	0/0:0,123,192:41:0:99:0	0/0:0,141,195:47:0:99:0	0/0:0,81,194:27:0:86:0	0/0:0,160,185:53:0:99:0	0/0:0,151,202:50:0:99:-1	0/0:0,141,204:47:0:99:0	0/1:51,0,146:43:0:46:0	0/1:91,0,139:62:0:86:0	0/1:79,0,139:44:5:74:0	0/0:0,99,196:33:0:99:0	0/0:0,151,192:50:0:99:-1	0/0:0,135,215:45:0:99:0	0/1:22,0,126:43:0:17:0	0/0:0,138,190:46:0:99:0	0/0:0,255,206:93:0:99:0	0/0:0,255,210:92:0:99:-1
Lg10_PrimaryAssembly	18868443	.	C	T	113	mrd10;mrd15	DP=299;VDB=0.0346;AF=0.115384615385;AC1=3;DP4=100,167,12,11;MQ=20;FQ=114;PV4=0.18,0.31,1,1;MPB=U	GT:PL:DP:SP:GQ:RES	0/0:0,72,190:24:0:79:0	0/0:0,48,170:16:0:55:0	0/0:0,39,157:13:0:46:0	0/0:0,75,192:25:0:82:0	0/0:0,57,182:19:0:64:-1	0/0:0,48,166:16:0:55:0	0/0:0,14,126:18:4:21:0	0/1:44,0,110:19:0:37:0	0/1:103,0,19:13:3:32:0	0/0:0,30,139:10:0:37:0	:0,15,85:5:0:22:-1	0/0:0,51,169:17:0:58:0	0/1:29,0,116:18:9:22:0	0/0:0,42,166:14:0:49:0	0/0:0,108,215:36:0:99:0	0/0:0,81,198:27:0:88:-1
Lg10_PrimaryAssembly	18870317	.	N	A,G	999	PASS	DP=558;VDB=0.0349;AF=0.75,0.25;AC1=32;DP4=0,0,299,257;MQ=20;FQ=-40;MPB=U;IUPAC=R,A,G	GT:PL:DP:SP:GQ:RES	1/1:203,108,0,203,108,203:36:0:99:0	1/2:240,165,117,171,0,114:35:0:70:0	1/1:122,45,0,122,45,122:15:0:67:0	1/2:255,189,117,194,0,137:43:0:94:0	1/2:251,191,149,169,0,81:43:0:64:-1	1/2:252,186,138,169,0,102:38:0:70:0	1/2:233,154,112,155,0,113:28:0:64:0	1/2:254,193,142,175,0,100:42:0:73:0	1/1:203,81,0,203,81,203:27:0:99:0	1/1:170,69,0,170,69,170:23:0:91:0	1/1:199,102,0,199,102,199:34:0:99:-1	1/1:183,102,0,183,102,183:34:0:99:0	1/2:212,142,103,137,0,101:25:0:61:0	1/1:199,102,0,199,102,199:34:0:99:0	2/2:212,210,207,126,109,0:43:0:25:0	2/2:203,203,203,169,169,0:56:0:22:-1
Lg10_PrimaryAssembly	18870784	.	N	G,A	999	mrd10;mrd15	DP=328;VDB=0.0264;AF=0.692307692308,0.307692307692;AC1=32;DP4=0,0,102,223;MQ=20;FQ=-40.1;MPB=U;IUPAC=R,A,G	GT:PL:DP:SP:GQ:RES	1/1:210,99,0,210,99,210:33:0:99:0	2/2:148,136,130,42,10,0:16:0:28:0	1/1:152,42,0,152,42,152:14:0:64:0	1/2:166,135,95,96,0,63:24:0:62:0	1/2:173,150,135,68,0,16:22:0:37:-1	1/2:130,49,19,105,0,96:13:0:52:0	1/2:170,87,57,121,0,103:16:0:52:0	1/2:188,110,71,131,0,107:21:0:61:0	1/1:192,63,0,192,63,192:21:0:85:0	1/1:172,48,0,172,48,172:16:0:70:0	1/1:157,39,0,157,39,157:13:0:61:-1	1/1:200,81,0,200,81,200:27:0:99:0	1/2:138,104,91,62,0,38:12:0:35:0	:122,27,0,122,27,122:9:0:49:0	2/2:200,191,182,102,54,0:37:0:31:0	2/2:210,210,210,93,93,0:31:0:22:-1
Lg10_PrimaryAssembly	18871200	.	C	T	999	mrd10;mrd15	DP=477;VDB=0.0202;AF=0.115384615385;AC1=3;DP4=273,173,19,11;MQ=20;FQ=999;PV4=1,1,1,1;MPB=U	GT:PL:DP:SP:GQ:RES	0/0:0,36,146:12:0:43:0	0/0:0,90,187:30:0:97:0	:0,12,70:4:0:19:0	0/0:0,93,185:31:0:99:0	0/0:0,96,206:32:0:99:-1	0/0:0,96,168:32:0:99:0	0/0:0,123,203:41:0:99:0	0/0:0,51,179:17:0:58:0	0/0:0,51,164:17:0:58:0	0/1:96,0,52:15:5:65:0	0/0:0,117,203:39:0:99:-1	0/1:121,0,58:21:0:71:0	0/0:0,39,150:13:0:46:0	0/1:51,0,86:15:11:44:0	0/0:0,232,192:77:0:99:0	0/0:0,241,196:80:0:99:-1
Lg10_PrimaryAssembly	19172556	.	N	A,G	999	mrd10;mrd15	DP=278;VDB=0.0174;AF=0.833333333333,0.166666666667;AC1=32;DP4=0,0,121,151;MQ=20;FQ=-36.6;MPB=U;IUPAC=R,A,G	GT:PL:DP:SP:GQ:RES	1/1:192,63,0,192,63,192:21:0:81:0	1/1:192,63,0,192,63,192:21:0:81:0	1/1:138,33,0,138,33,138:11:0:51:-1	1/1:201,84,0,201,84,201:28:0:99:0	1/1:195,69,0,195,69,195:23:0:87:-1	1/1:139,30,0,139,30,139:10:0:48:0	1/2:203,132,102,127,0,93:21:0:48:0	1/2:169,108,84,103,0,78:16:0:42:0	2/2:156,156,156,48,48,0:16:0:18:0	1/1:164,42,0,164,42,164:14:0:60:0	1/1:160,39,0,160,39,160:13:0:57:-1	:117,24,0,117,24,117:8:0:42:0	:105,63,51,61,0,49:8:0:30:0	1/1:146,33,0,146,33,146:11:0:51:0	2/2:201,201,201,96,96,0:32:0:18:0	2/2:187,187,187,57,57,0:19:0:18:-1
Lg10_PrimaryAssembly	19172845	.	N	A,G	999	PASS	DP=506;VDB=0.0369;AF=0.535714285714,0.464285714286;AC1=32;DP4=0,0,257,240;MQ=20;FQ=-35.3;MPB=U;IUPAC=R,A,G	GT:PL:DP:SP:GQ:RES	1/2:166,101,50,120,0,99:24:0:68:0	1/2:224,136,91,156,0,123:26:0:62:0	2/2:198,198,198,81,81,0:27:0:17:0	1/2:253,176,86,192,0,147:45:0:99:0	1/2:229,171,99,162,0,117:39:0:89:-1	1/2:174,94,64,122,0,101:17:0:47:0	1/1:207,90,0,207,90,207:30:0:99:0	1/1:190,117,0,190,117,190:39:0:99:0	1/1:209,129,0,209,129,209:43:0:99:0	2/2:195,195,195,69,69,0:23:0:17:0	1/1:161,69,0,157,52,154:24:0:86:-1	2/2:199,199,199,90,90,0:30:0:17:0	1/1:182,57,0,182,57,182:19:0:74:0	2/2:183,183,183,60,60,0:20:0:17:0	1/1:222,151,0,222,151,222:50:0:99:0	1/1:214,123,0,214,123,214:41:0:99:-1
Lg10_PrimaryAssembly	19173300	.	N	T,C	999	PASS	DP=581;VDB=0.0401;AF=0.75,0.25;AC1=32;DP4=0,0,302,274;MQ=20;FQ=-58.1;MPB=U;IUPAC=Y,C,T	GT:PL:DP:SP:GQ:RES	1/2:250,192,120,180,0,120:44:0:99:0	1/2:238,159,93,186,0,135:39:0:99:0	1/2:183,158,140,86,0,5:33:0:58:-1	1/2:255,182,100,196,0,145:44:0:99:0	1/2:228,160,106,155,0,112:32:0:94:-1	1/1:209,96,0,209,96,209:32:0:99:0	1/1:193,63,0,193,63,193:21:0:99:0	1/1:202,75,0,202,75,202:25:0:99:0	1/1:207,120,0,207,120,207:40:0:99:0	1/2:197,98,41,157,0,136:26:0:97:0	1/1:199,102,0,199,102,199:34:0:99:-1	1/1:184,123,0,184,123,184:41:0:99:0	1/1:185,78,0,185,78,185:26:0:99:0	1/2:188,136,115,101,0,61:20:0:61:0	1/1:209,181,0,209,181,209:60:0:99:0	1/1:210,178,0,210,178,210:59:0:99:-1
Lg10_PrimaryAssembly	19174926	.	T	C	999	PASS	DP=915;VDB=0.0323;AF=0.107142857143;AC1=3;DP4=380,450,25,29;MQ=20;FQ=999;PV4=1,0.34,1,1;MPB=U	GT:PL:DP:SP:GQ:RES	0/0:0,205,210:68:0:99:0	0/0:0,144,210:48:0:99:0	0/0:0,141,208:47:0:99:0	0/0:0,117,217:39:0:99:0	0/0:0,199,214:67:0:99:-1	0/0:0,2,133:43:2:9:0	0/0:0,151,210:50:0:99:0	0/0:0,208,216:69:0:99:0	0/0:0,166,202:55:0:99:0	0/1:73,0,147:41:0:66:0	0/0:0,144,212:48:0:99:-1	0/1:129,0,118:43:4:99:0	0/0:0,232,215:77:0:99:0	0/1:63,0,140:29:0:56:-1	0/0:0,247,212:82:0:99:0	0/0:0,235,217:78:0:99:-1
Lg10_PrimaryAssembly	19175315	.	G	T	46	PASS	DP=621;VDB=0.0374;AF=0.0357142857143;AC1=1;DP4=285,320,4,8;MQ=20;FQ=46.1;PV4=0.39,0.2,1,1;MPB=U	GT:PL:DP:SP:GQ:RES	0/0:0,123,211:41:0:99:0	0/0:0,126,217:42:0:99:0	0/0:0,102,187:34:0:99:0	0/0:0,126,207:42:0:99:0	0/0:0,108,215:36:0:99:-1	0/0:0,90,207:30:0:99:0	0/0:0,90,199:30:0:99:0	0/0:0,102,195:34:0:99:0	0/0:0,141,212:47:0:99:0	0/0:0,87,208:29:0:99:0	0/1:88,0,133:30:0:76:-1	0/0:0,105,199:35:0:99:0	0/0:0,178,210:59:0:99:0	0/0:0,81,195:27:0:93:0	0/0:0,148,211:49:0:99:0	0/0:0,157,207:52:0:99:-1
Lg10_PrimaryAssembly	19176111	.	N	T,C	999	PASS	DP=561;VDB=0.0374;AF=0.464285714286,0.535714285714;AC1=32;DP4=0,0,263,297;MQ=20;FQ=-34.2;MPB=U;IUPAC=Y,C,T	GT:PL:DP:SP:GQ:RES	1/2:237,160,115,158,0,113:30:0:61:0	1/2:227,154,115,146,0,104:27:0:55:0	2/2:187,187,187,90,90,0:30:0:16:0	1/2:255,191,127,190,0,130:41:0:80:0	1/2:202,164,143,102,0,29:31:0:37:-1	1/2:238,165,122,155,0,107:30:0:59:0	1/1:207,87,0,207,87,207:29:0:99:0	1/1:196,157,0,196,157,196:52:0:99:0	1/1:209,96,0,209,96,209:32:0:99:0	2/2:179,179,179,51,51,0:17:0:16:0	2/2:193,193,193,84,84,0:28:0:16:-1	2/2:219,219,219,132,132,0:44:0:16:0	1/1:202,102,0,202,102,202:34:0:99:0	2/2:190,190,190,66,66,0:22:0:16:0	1/1:208,172,0,208,172,208:57:0:99:0	1/1:207,169,0,207,169,207:56:0:99:-1
Lg10_PrimaryAssembly	19176196	.	N	T,C	999	PASS	DP=627;VDB=0.0390;AF=0.642857142857,0.357142857143;AC1=32;DP4=0,0,319,306;MQ=20;FQ=-38.7;MPB=U;IUPAC=Y,C,T	GT:PL:DP:SP:GQ:RES	1/2:231,180,110,161,0,110:40:0:91:0	1/2:221,140,101,148,0,112:25:0:60:0	2/2:202,202,202,93,93,0:31:0:21:0	1/2:240,185,137,160,0,91:39:0:69:0	1/2:255,202,133,197,0,128:46:0:90:-1	1/1:193,87,0,193,87,193:29:0:99:0	1/1:189,84,0,189,84,189:28:0:99:0	1/1:219,172,0,219,172,219:57:0:99:0	1/1:203,117,0,203,117,203:39:0:99:0	2/2:201,201,201,81,81,0:27:0:21:0	1/1:208,108,0,208,108,208:36:0:99:-1	1/2:255,209,133,205,0,133:49:0:97:0	1/1:201,138,0,201,138,201:46:0:99:0	1/2:197,137,89,131,0,98:27:0:69:0	1/1:205,148,0,205,148,205:49:0:99:0	1/1:208,172,0,208,172,208:57:0:99:-1
Lg10_PrimaryAssembly	19176917	.	N	T,C	999	PASS	DP=508;VDB=0.0377;AF=0.714285714286,0.285714285714;AC1=32;DP4=0,0,228,278;MQ=20;FQ=-41.8;MPB=U;IUPAC=Y,C,T	GT:PL:DP:SP:GQ:RES	1/2:249,172,121,173,0,119:35:0:75:0	1/2:201,121,66,160,0,124:30:0:79:0	2/2:193,193,193,75,75,0:25:0:24:0	1/2:244,154,94,177,0,138:33:0:84:0	1/2:225,138,92,156,0,123:26:0:70:-1	1/1:205,90,0,205,90,205:30:0:99:0	1/1:206,99,0,206,99,206:33:0:99:0	1/1:205,138,0,204,121,201:47:0:99:0	1/1:203,90,0,203,90,203:30:0:99:0	1/2:205,154,130,110,0,61:24:0:48:0	1/1:186,57,0,186,57,186:19:0:81:-1	1/1:211,96,0,211,96,211:32:0:99:0	1/1:197,84,0,197,84,197:28:0:99:0	1/2:194,133,103,116,0,83:21:0:54:0	1/1:219,129,0,219,129,219:43:0:99:0	1/1:212,151,0,212,151,212:50:0:99:-1
Lg10_PrimaryAssembly	19178575	.	N	C,T,A	999	PASS	DP=455;VDB=0.0373;AF=0.357142857143,0.642857142857;AC1=32;DP4=0,0,262,192;MQ=20;FQ=-33.6;MPB=U;IUPAC=Y,C,T	GT:PL:DP:SP:GQ:RES	2/2:180,180,180,51,51,0,180,180,51,180:17:0:15:0	2/2:164,164,164,48,48,0,164,164,48,164:16:0:15:0	2/2:120,120,120,63,63,0,120,120,63,120:21:0:15:0	2/2:191,191,191,78,78,0,191,191,78,191:26:0:15:0	2/2:164,164,164,57,57,0,164,164,57,164:19:0:15:-1	1/2:210,125,80,150,0,119,210,125,150,210:25:0:60:0	1/2:216,141,102,149,0,106,216,141,149,216:27:0:54:0	1/2:217,135,71,176,0,134,217,135,176,217:35:0:79:0	1/1:201,105,0,201,105,201,201,105,201,201:35:0:99:0	1/2:195,110,65,146,0,119,195,110,146,195:24:0:60:0	2/2:173,170,167,66,49,0,173,170,66,173:23:0:18:-1	1/1:187,90,0,187,90,187,187,90,187,187:30:0:99:0	1/2:214,129,87,149,0,118,214,129,149,214:24:0:57:0	1/2:187,119,89,123,0,90,187,119,123,187:21:0:45:0	1/1:204,166,0,204,166,204,203,147,203,200:56:0:99:0	1/1:208,166,0,208,166,208,208,166,208,208:55:0:99:-1
Lg10_PrimaryAssembly	19929058	.	N	G,A,T	999	PASS	DP=543;VDB=0.0389;AF=0.5,0.5;AC1=32;DP4=0,0,275,259;MQ=20;FQ=-34.2;MPB=U;IUPAC=R,A,G	GT:PL:DP:SP:GQ:RES	1/2:255,190,141,176,0,107,255,190,176,255:39:0:65:0	1/2:251,166,91,187,0,145,251,166,187,251:39:0:91:0	2/2:183,183,183,87,87,0,183,183,87,183:29:0:16:0	1/2:255,190,138,181,0,108,255,190,181,255:41:0:68:0	1/2:228,154,115,150,0,104,228,154,150,228:28:0:55:-1	2/2:178,178,178,78,78,0,178,178,78,178:26:0:16:0	1/1:195,72,0,195,72,195,195,72,195,195:24:0:88:0	1/1:189,108,0,189,108,189,189,108,189,189:36:0:99:0	1/1:187,60,0,187,60,187,187,60,187,187:20:0:76:0	2/2:191,191,191,78,78,0,191,191,78,191:26:0:16:0	1/1:187,57,0,187,57,187,187,57,187,187:19:0:73:-1	2/2:207,207,207,105,105,0,207,207,105,207:35:0:16:0	1/1:201,123,0,201,123,201,201,123,201,201:41:0:99:0	2/2:198,198,198,84,84,0,198,198,84,198:28:0:16:0	1/1:209,169,0,209,169,209,209,169,209,209:56:0:99:0	1/1:214,138,0,214,138,214,213,121,213,210:47:0:99:-1
Lg10_PrimaryAssembly	19929118	.	N	A,G	999	PASS	DP=567;VDB=0.0387;AF=0.428571428571,0.571428571429;AC1=32;DP4=0,0,274,289;MQ=20;FQ=-33.2;MPB=U;IUPAC=R,A,G	GT:PL:DP:SP:GQ:RES	2/2:211,211,211,148,148,0:49:0:15:0	1/2:233,148,90,167,0,131:31:0:72:0	2/2:206,206,206,96,96,0:32:0:15:0	1/2:255,189,141,173,0,104:39:0:62:0	1/2:229,163,127,148,0,90:31:0:50:-1	2/2:175,175,175,75,75,0:25:0:15:0	1/1:204,93,0,204,93,204:31:0:99:0	1/1:206,123,0,206,123,206:41:0:99:0	1/2:216,130,82,154,0,124:26:0:62:0	2/2:203,203,203,78,78,0:26:0:15:0	1/1:189,60,0,189,60,189:20:0:74:-1	2/2:197,197,197,108,108,0:36:0:15:0	1/1:210,102,0,210,102,210:34:0:99:0	2/2:197,197,197,84,84,0:28:0:15:0	1/1:208,181,0,208,181,208:60:0:99:0	1/1:220,163,0,220,163,220:54:0:99:-1
Lg10_PrimaryAssembly	19929374	.	N	T,C	999	PASS	DP=530;VDB=0.0396;AF=0.892857142857,0.107142857143;AC1=32;DP4=0,0,282,244;MQ=20;FQ=-38.7;MPB=U;IUPAC=Y,C,T	GT:PL:DP:SP:GQ:RES	1/1:198,123,0,198,123,198:41:0:99:0	1/1:200,75,0,200,75,200:25:0:96:0	1/1:205,90,0,205,90,205:30:0:99:0	1/1:200,90,0,200,90,200:30:0:99:0	1/1:188,87,0,188,87,188:29:0:99:-1	1/1:195,69,0,195,69,195:23:0:90:0	1/2:189,91,39,149,0,131:23:0:73:0	1/1:214,132,0,214,132,214:44:0:99:0	1/2:233,154,97,165,0,126:32:0:78:0	1/1:181,75,0,181,75,181:25:0:96:0	1/1:174,111,0,174,111,174:37:0:99:-1	1/1:206,99,0,206,99,206:33:0:99:0	1/2:255,179,128,174,0,117:36:0:72:0	1/1:183,87,0,183,87,183:29:0:99:0	2/2:200,200,200,141,141,0:47:0:21:0	2/2:202,202,202,126,126,0:42:0:21:-1
Lg10_PrimaryAssembly	19929547	.	C	T	999	PASS	DP=608;VDB=0.0394;AF=0.0714285714286;AC1=2;DP4=290,267,20,19;MQ=20;FQ=999;PV4=1,1,1,1;MPB=U	GT:PL:DP:SP:GQ:RES	0/1:118,0,136:41:3:99:0	0/0:0,72,189:24:0:81:0	0/0:0,54,181:18:0:63:0	0/0:0,132,182:44:0:99:0	0/0:0,126,209:42:0:99:-1	0/0:0,93,195:31:0:99:0	0/0:0,102,192:34:0:99:0	0/0:0,135,211:45:0:99:0	0/1:131,0,125:39:0:99:0	0/0:0,93,205:31:0:99:0	0/0:0,117,216:39:0:99:-1	0/0:0,117,207:39:0:99:0	0/0:0,90,196:30:0:99:0	0/0:0,93,204:31:0:99:0	0/0:0,190,202:63:0:99:0	0/0:0,135,204:45:0:99:-1
Lg10_PrimaryAssembly	19930701	.	N	A,G	999	PASS	DP=463;VDB=0.0381;AF=0.821428571429,0.178571428571;AC1=32;DP4=0,0,239,219;MQ=20;FQ=-36.7;MPB=U;IUPAC=R,A,G	GT:PL:DP:SP:GQ:RES	1/2:220,138,66,168,0,135:35:0:91:0	1/1:173,75,0,173,75,173:25:0:94:0	1/1:186,78,0,186,78,186:26:0:97:0	1/1:188,69,0,188,69,188:23:0:88:0	1/1:188,63,0,188,63,188:21:0:82:-1	1/1:192,69,0,192,69,192:23:0:88:0	1/2:216,139,103,141,0,105:24:0:55:0	1/1:208,108,0,208,108,208:36:0:99:0	2/2:197,197,197,90,90,0:30:0:19:0	1/1:200,99,0,200,99,200:33:0:99:0	1/1:187,57,0,187,57,187:19:0:76:-1	1/1:200,87,0,200,87,200:29:0:99:0	1/2:205,111,66,151,0,127:23:0:64:0	1/1:187,60,0,187,60,187:20:0:79:0	2/2:211,211,211,135,135,0:45:0:19:0	2/2:187,187,187,138,138,0:46:0:19:-1
Lg10_PrimaryAssembly	19930768	.	N	A,G	999	PASS	DP=440;VDB=0.0382;AF=0.75,0.25;AC1=32;DP4=0,0,216,221;MQ=20;FQ=-35.3;MPB=U;IUPAC=R,A,G	GT:PL:DP:SP:GQ:RES	1/2:199,110,71,142,0,118:21:0:56:0	1/1:197,69,0,197,69,197:23:0:86:0	1/1:208,87,0,208,87,208:29:0:99:0	1/1:211,96,0,211,96,211:32:0:99:0	1/1:204,81,0,204,81,204:27:0:98:-1	1/1:192,72,0,192,72,192:24:0:89:0	1/2:174,108,84,108,0,84:16:0:41:0	1/1:200,87,0,200,87,200:29:0:99:0	2/2:181,181,181,63,63,0:21:0:17:0	1/1:187,75,0,187,75,187:25:0:92:0	2/2:200,200,200,87,87,0:29:0:17:-1	1/1:171,87,0,171,87,171:29:0:99:0	1/2:218,136,97,147,0,113:24:0:56:0	1/1:185,57,0,185,57,185:19:0:74:0	2/2:199,199,199,138,138,0:46:0:17:0	2/2:209,209,209,129,129,0:43:0:17:-1
Lg10_PrimaryAssembly	19930862	.	C	A	999	PASS	DP=413;VDB=0.0314;AF=0.107142857143;AC1=3;DP4=166,200,21,14;MQ=20;FQ=999;PV4=0.11,0.084,1,0.098;MPB=U	GT:PL:DP:SP:GQ:RES	0/0:0,54,184:18:0:61:0	0/0:0,72,198:24:0:79:0	0/0:0,57,164:19:0:64:0	0/0:0,99,200:33:0:99:0	0/0:0,63,189:21:0:70:-1	0/1:115,0,86:23:2:98:0	0/0:0,54,178:18:0:61:0	0/0:0,87,207:29:0:94:0	0/0:0,78,198:26:0:85:0	0/0:0,63,193:21:0:70:0	0/0:0,45,168:15:0:52:-1	0/1:49,0,136:26:7:42:0	0/0:0,63,193:21:0:70:0	0/1:117,0,7:17:0:20:0	0/0:0,117,214:39:0:99:0	0/0:0,154,216:51:0:99:-1
Lg10_PrimaryAssembly	19934145	.	N	T,C	999	mrd10;mrd15	DP=411;VDB=0.0362;AF=0.818181818182,0.181818181818;AC1=32;DP4=0,0,193,154;MQ=20;FQ=-36.3;MPB=U;IUPAC=Y,C,T	GT:PL:DP:SP:GQ:RES	1/1:146,57,0,146,57,146:19:0:75:-1	1/1:210,102,0,210,102,210:34:0:99:0	1/1:136,30,0,136,30,136:10:0:48:0	1/1:195,78,0,195,78,195:26:0:96:0	1/1:190,105,0,190,105,190:35:0:99:-1	1/1:164,42,0,164,42,164:14:0:60:0	1/2:203,118,76,151,0,118:25:0:60:0	1/1:205,108,0,205,108,205:36:0:99:0	2/2:120,107,101,33,1,0:13:0:24:0	1/1:151,42,0,151,42,151:14:0:60:0	:0,0,0,0,0,0:0:0:18:-1	:97,21,0,97,21,97:7:0:39:0	1/2:182,126,96,116,0,77:23:0:48:0	:124,27,0,124,27,124:9:0:45:0	2/2:186,186,186,129,129,0:43:0:18:0	2/2:190,190,190,117,117,0:39:0:18:-1
Lg10_PrimaryAssembly	19934281	.	N	C,T	999	PASS	DP=524;VDB=0.0375;AF=0.464285714286,0.535714285714;AC1=32;DP4=0,0,250,267;MQ=20;FQ=-35.3;MPB=U;IUPAC=Y,C,T	GT:PL:DP:SP:GQ:RES	1/2:255,171,111,182,0,134:36:0:77:0	2/2:194,194,194,66,66,0:22:0:17:0	1/2:246,169,118,168,0,120:33:0:68:0	2/2:205,205,205,108,108,0:36:0:17:0	2/2:211,211,211,123,123,0:41:0:17:-1	1/2:153,62,29,122,0,110:15:0:50:0	1/2:241,154,100,170,0,131:31:0:71:0	2/2:193,193,193,108,108,0:36:0:17:0	1/1:189,69,0,189,69,189:23:0:86:0	1/2:185,118,88,117,0,90:19:0:47:0	1/1:197,87,0,194,70,191:30:0:99:-1	1/1:209,102,0,209,102,209:34:0:99:0	1/2:228,138,69,175,0,142:34:0:86:0	1/2:210,145,115,126,0,86:23:0:47:0	1/1:193,148,0,193,148,193:49:0:99:0	1/1:208,166,0,208,166,208:55:0:99:-1
Lg10_PrimaryAssembly	20324990	.	G	A	124	PASS	DP=515;VDB=0.0367;AF=0.0714285714286;AC1=2;DP4=252,229,19,9;MQ=20;FQ=124;PV4=0.12,0.38,1,1;MPB=U	GT:PL:DP:SP:GQ:RES	0/1:66,0,124:32:13:57:0	0/0:0,99,206:33:0:99:0	0/0:0,78,191:26:0:87:0	0/0:0,93,191:31:0:99:0	0/0:0,151,197:50:0:99:-1	0/0:0,69,192:23:0:78:0	0/0:0,81,203:27:0:90:0	0/0:0,48,175:16:0:57:0	0/1:112,0,105:29:6:99:0	0/0:0,102,208:34:0:99:0	0/0:0,99,200:33:0:99:-1	0/0:0,72,188:24:0:81:0	0/0:0,72,182:24:0:81:0	0/0:0,66,193:22:0:75:0	0/0:0,163,207:54:0:99:0	0/0:0,154,217:51:0:99:-1
Lg10_PrimaryAssembly	20733811	.	T	C	999	PASS	DP=614;VDB=0.0381;AF=0.464285714286;AC1=13;DP4=214,172,101,105;MQ=20;FQ=999;PV4=0.14,1,1,1;MPB=U	GT:PL:DP:SP:GQ:RES	0/0:0,135,191:45:0:99:0	1/1:185,96,0:32:0:91:0	0/0:0,87,202:29:0:86:0	0/1:90,0,126:33:8:91:0	0/1:102,0,134:33:1:99:-1	0/1:99,0,115:26:4:99:0	0/1:141,0,86:33:1:91:0	1/1:204,90,0:30:0:85:0	0/0:0,117,210:39:0:99:0	0/1:92,0,122:26:0:93:0	0/0:0,72,117:24:0:71:-1	1/1:205,138,0:46:0:99:0	0/1:104,0,137:40:1:99:0	0/1:98,0,107:23:0:99:0	0/0:0,241,208:80:0:99:0	0/0:0,160,204:53:0:99:-1
Lg10_PrimaryAssembly	21508966	.	C	T	127	mrd10;mrd15	DP=921;VDB=0.0272;AF=0.115384615385;AC1=3;DP4=278,509,34,66;MQ=20;FQ=127;PV4=0.82,1,1,1;MPB=U	GT:PL:DP:SP:GQ:RES	0/0:0,129,210:43:0:99:0	0/1:62,0,129:94:0:56:0	0/0:0,108,212:36:0:99:0	0/0:0,52,155:65:3:58:0	0/1:26,0,137:52:1:20:-1	0/0:0,105,211:35:0:99:0	0/0:0,1,125:67:1:8:0	0/1:100,0,147:76:1:94:0	0/0:0,196,212:65:0:99:0	0/0:0,141,209:47:0:99:0	:0,0,0:0:0:7:-1	0/0:0,148,217:49:0:99:0	0/0:0,21,131:78:1:27:0	0/0:0,120,215:40:0:99:0	0/0:0,226,222:89:0:99:0	0/0:0,154,219:51:0:99:-1
Lg10_PrimaryAssembly	21509029	.	C	A	999	mrd10;mrd15	DP=699;VDB=0.0366;AF=0.615384615385;AC1=17;DP4=130,134,195,220;MQ=20;FQ=999;PV4=0.58,0.16,1,0.27;MPB=U	GT:PL:DP:SP:GQ:RES	0/1:119,0,138:42:1:99:0	1/1:190,160,0:53:0:99:0	0/0:0,33,158:24:0:29:0	0/1:151,0,111:57:1:99:0	0/1:139,0,115:49:0:99:-1	1/1:193,120,0:40:0:99:0	0/1:148,0,87:51:17:89:0	1/1:215,169,0:56:0:99:0	0/1:144,0,41:42:0:43:0	0/1:140,0,94:36:3:96:0	:0,0,0:0:0:3:-1	1/1:213,135,0:45:0:99:0	0/1:149,0,84:49:0:86:0	0/1:110,0,122:30:0:99:0	0/0:0,125,176:61:3:99:0	0/0:0,132,214:44:0:99:-1
Lg10_PrimaryAssembly	21511678	.	A	C	86	PASS	DP=544;VDB=0.0399;AF=0.0357142857143;AC1=1;DP4=292,232,9,7;MQ=20;FQ=86.1;PV4=1,0.053,1,1;MPB=U	GT:PL:DP:SP:GQ:RES	0/1:128,0,35:22:5:53:0	0/0:0,135,181:45:0:99:0	0/0:0,60,178:20:0:72:0	0/0:0,114,209:38:0:99:0	0/0:0,132,198:44:0:99:-1	0/0:0,60,171:20:0:72:0	0/0:0,132,200:44:0:99:0	0/0:0,226,203:75:0:99:0	0/0:0,72,192:24:0:84:0	0/0:0,45,171:15:0:57:0	0/0:0,45,170:15:0:57:-1	0/0:0,78,195:26:0:90:0	0/0:0,105,201:35:0:99:0	0/0:0,63,178:21:0:75:0	0/0:0,166,210:55:0:99:0	0/0:0,123,210:41:0:99:-1
Lg10_PrimaryAssembly	21512073	.	G	A	999	PASS	DP=632;VDB=0.0367;AF=0.214285714286;AC1=6;DP4=223,262,59,68;MQ=20;FQ=999;PV4=0.92,1,1,1;MPB=U	GT:PL:DP:SP:GQ:RES	0/0:0,81,190:27:0:84:0	0/1:150,0,113:56:1:99:0	0/0:0,87,205:29:0:90:0	0/1:66,0,148:56:3:63:0	0/1:91,0,149:52:1:88:-1	0/0:0,96,189:32:0:99:0	0/1:81,0,140:34:5:78:0	0/1:137,0,140:63:0:99:0	0/0:0,67,177:29:0:70:0	0/0:0,72,197:24:0:75:0	0/0:0,51,162:17:0:54:-1	0/0:0,90,205:30:0:93:0	0/1:91,0,140:36:5:88:-1	0/0:0,78,203:26:0:81:0	0/0:0,166,193:55:0:99:0	0/0:0,138,220:46:0:99:-1
Lg10_PrimaryAssembly	21612985	.	G	T	999	mrd10;mrd15	DP=458;VDB=0.0335;AF=0.208333333333;AC1=6;DP4=202,192,33,23;MQ=20;FQ=999;PV4=0.32,0.5,1,1;MPB=U	GT:PL:DP:SP:GQ:RES	:0,4,64:8:0:8:0	0/0:0,102,205:34:0:99:0	0/0:0,84,199:28:0:87:0	0/0:0,99,203:33:0:99:0	0/0:0,114,199:38:0:99:-1	1/1:178,60,0:20:0:51:0	0/0:0,84,189:28:0:87:0	0/0:0,148,207:49:0:99:0	0/1:75,0,140:41:17:72:0	0/0:0,45,171:15:0:48:0	:36,6,0:2:0:5:-1	0/1:94,0,105:23:0:91:0	0/0:0,102,177:34:0:99:0	0/1:86,0,73:15:0:79:0	0/0:0,157,214:52:0:99:0	0/0:0,90,194:30:0:93:-1
Lg10_PrimaryAssembly	21613901	.	C	A	58	PASS	DP=570;VDB=0.0384;AF=0.0357142857143;AC1=1;DP4=306,244,8,4;MQ=20;FQ=58.1;PV4=0.56,0.34,1,1;MPB=U	GT:PL:DP:SP:GQ:RES	0/0:0,123,195:41:0:99:0	0/0:0,93,195:31:0:99:0	0/0:0,102,199:34:0:99:0	0/0:0,93,199:31:0:99:0	0/0:0,111,199:37:0:99:-1	0/0:0,66,192:22:0:78:0	0/0:0,117,206:39:0:99:0	0/0:0,84,184:28:0:96:0	0/0:0,90,203:30:0:99:0	0/0:0,63,188:21:0:75:0	0/1:100,0,94:23:0:88:-1	0/0:0,99,191:33:0:99:0	0/0:0,114,201:38:0:99:0	0/0:0,69,142:23:0:81:0	0/0:0,184,203:61:0:99:0	0/0:0,211,209:70:0:99:-1
Lg10_PrimaryAssembly	21615980	.	T	C	999	PASS	DP=576;VDB=0.0349;AF=0.642857142857;AC1=18;DP4=135,128,129,169;MQ=20;FQ=999;PV4=0.062,0.42,1,1;MPB=U	GT:PL:DP:SP:GQ:RES	0/1:88,0,145:42:1:92:0	1/1:198,96,0:32:0:94:0	0/0:0,51,181:30:3:47:0	0/1:108,0,119:31:8:99:0	0/1:116,0,119:36:5:99:-1	1/1:170,54,0:18:0:52:0	0/1:109,0,116:30:1:99:0	1/1:205,126,0:42:0:99:0	0/1:120,0,129:42:5:99:0	0/1:94,0,99:23:10:96:0	1/1:200,72,0:24:0:70:-1	1/1:205,96,0:32:0:94:0	0/1:146,0,112:51:1:99:0	0/1:136,0,34:25:2:36:0	0/0:0,113,185:57:10:99:0	0/0:0,118,193:46:0:99:-1
Lg10_PrimaryAssembly	21616340	.	T	C	999	PASS	DP=593;VDB=0.0376;AF=0.0714285714286;AC1=2;DP4=314,246,11,17;MQ=20;FQ=999;PV4=0.12,0.17,1,0.2;MPB=U	GT:PL:DP:SP:GQ:RES	0/0:0,132,208:44:0:99:0	0/0:0,96,201:32:0:99:0	0/0:0,72,187:24:0:81:0	0/0:0,105,190:35:0:99:0	0/0:0,102,205:34:0:99:-1	0/0:0,69,177:23:0:78:0	0/0:0,72,188:24:0:81:0	0/0:0,138,207:46:0:99:0	0/0:0,96,201:32:0:99:0	0/1:116,0,69:21:2:84:0	0/0:0,72,169:24:0:81:-1	0/1:110,0,124:32:5:99:0	0/0:0,148,196:49:0:99:0	0/0:0,93,199:31:0:99:0	0/0:0,217,202:72:0:99:0	0/0:0,196,206:65:0:99:-1
Lg10_PrimaryAssembly	21619034	.	G	A	999	PASS	DP=490;VDB=0.0364;AF=0.357142857143;AC1=10;DP4=160,195,50,68;MQ=20;FQ=999;PV4=0.67,0.063,1,1;MPB=U	GT:PL:DP:SP:GQ:RES	0/0:0,90,209:30:0:90:0	1/1:198,75,0:25:0:69:0	0/0:0,78,202:26:0:78:0	0/1:100,0,133:35:0:99:0	0/1:69,0,110:20:7:69:-1	0/0:0,87,197:29:0:87:0	0/1:68,0,120:23:6:68:0	1/1:184,57,0:19:0:51:0	0/0:0,87,205:29:0:87:0	0/1:113,0,112:28:2:99:0	0/0:0,90,208:30:0:90:-1	0/1:132,0,86:30:6:92:0	0/1:93,0,98:21:2:92:0	0/0:0,75,199:25:0:75:0	0/0:0,138,210:46:0:99:0	0/0:0,172,217:57:0:99:-1
Lg10_PrimaryAssembly	22010838	.	C	T	999	mrd10;mrd15	DP=414;VDB=0.0265;AF=0.192307692308;AC1=5;DP4=176,179,34,19;MQ=20;FQ=999;PV4=0.056,0.19,1,0.38;MPB=U	GT:PL:DP:SP:GQ:RES	0/1:76,0,146:36:3:72:0	0/0:0,52,185:24:0:56:0	0/0:0,54,177:18:0:58:0	0/0:0,90,175:30:0:94:0	0/0:0,93,202:31:0:97:-1	0/1:31,0,125:19:5:27:0	0/0:0,63,191:21:0:67:0	0/0:0,108,209:36:0:99:0	0/1:86,0,117:25:4:82:0	0/0:0,60,183:20:0:64:-1	:0,0,0:0:0:5:-1	0/1:116,0,27:18:14:37:0	0/0:0,93,207:31:0:97:0	0/1:93,0,84:20:2:88:0	0/0:0,138,194:46:0:99:0	0/0:0,99,210:33:0:99:-1
Lg10_PrimaryAssembly	22019245	.	A	G	999	mrd10;mrd15	DP=338;VDB=0.0314;AF=0.730769230769;AC1=20;DP4=50,73,72,121;MQ=20;FQ=999;PV4=0.56,1,1,1;MPB=U	GT:PL:DP:SP:GQ:RES	1/1:169,54,0:18:0:53:0	1/1:189,60,0:20:0:59:0	0/0:0,45,166:15:0:40:0	0/1:112,0,64:19:0:65:0	0/1:112,0,110:28:0:99:-1	1/1:180,54,0:18:0:53:0	1/1:182,57,0:19:0:56:0	1/1:209,93,0:31:0:92:0	1/1:164,45,0:15:0:44:0	0/1:43,0,98:15:0:48:0	:0,0,0:0:0:3:-1	1/1:193,66,0:22:0:65:0	0/1:100,0,95:22:0:95:0	0/1:68,0,68:12:0:67:0	0/0:0,111,202:37:0:99:0	0/0:0,36,166:25:7:31:-1
Lg10_PrimaryAssembly	22367786	.	A	G	999	PASS	DP=533;VDB=0.0362;AF=0.678571428571;AC1=19;DP4=123,155,92,151;MQ=20;FQ=999;PV4=0.15,1,1,1;MPB=U	GT:PL:DP:SP:GQ:RES	1/1:192,67,0:29:0:66:0	1/1:189,65,0:27:0:64:0	0/0:0,87,207:29:0:82:0	0/1:136,0,102:36:1:99:0	0/1:100,0,129:31:1:99:-1	1/1:208,90,0:30:0:89:0	1/1:170,31,0:26:12:30:0	1/1:156,60,0:20:0:59:0	1/1:205,81,0:27:0:80:0	0/1:83,0,137:30:0:88:0	0/0:0,66,194:22:0:61:-1	1/1:186,57,0:25:0:56:0	0/1:3,0,143:29:8:8:0	0/1:94,0,129:34:11:99:0	0/0:0,208,211:69:0:99:0	0/0:0,172,220:57:0:99:-1
Lg10_PrimaryAssembly	22368284	.	T	C	999	mrd10;mrd15	DP=382;VDB=0.0317;AF=0.192307692308;AC1=6;DP4=171,168,19,20;MQ=20;FQ=999;PV4=0.87,0.14,1,0.31;MPB=U	GT:PL:DP:SP:GQ:RES	0/1:64,0,120:22:7:60:0	0/0:0,48,174:16:0:52:0	0/0:0,96,190:32:0:99:0	0/0:0,87,200:29:0:91:0	0/0:0,54,183:18:0:58:-1	0/1:54,0,54:10:0:50:0	0/0:0,48,176:16:0:52:0	0/0:0,81,205:27:0:85:0	0/1:69,0,93:16:4:65:0	0/0:0,51,169:17:0:55:0	:5,0,58:5:0:4:-1	0/1:93,0,68:20:20:77:0	0/0:0,72,176:24:0:76:0	0/1:42,0,134:26:2:38:0	0/0:0,138,203:46:0:99:0	0/0:0,163,209:54:0:99:-1
Lg10_PrimaryAssembly	22368930	.	A	C	999	PASS	DP=451;VDB=0.0392;AF=0.5;AC1=14;DP4=129,157,68,84;MQ=20;FQ=999;PV4=1,1,1,1;MPB=U	GT:PL:DP:SP:GQ:RES	0/1:40,0,127:24:20:42:0	1/1:172,54,0:18:0:50:0	0/0:0,96,185:32:0:94:0	0/1:92,0,122:26:0:94:0	0/1:63,0,140:31:3:65:-1	0/1:76,0,118:23:0:78:0	1/1:187,60,0:20:0:56:0	1/1:195,96,0:32:0:92:0	0/1:75,0,133:29:3:77:0	0/1:28,0,118:16:0:30:0	0/0:0,57,187:19:0:55:-1	0/1:127,0,106:31:0:99:0	0/1:117,0,70:22:4:74:0	0/0:0,81,203:27:0:79:0	0/0:0,144,210:48:0:99:0	0/0:0,120,215:40:0:99:-1
Lg10_PrimaryAssembly	22372514	.	G	A	157	PASS	DP=507;VDB=0.0379;AF=0.0714285714286;AC1=2;DP4=227,245,16,15;MQ=20;FQ=157;PV4=0.72,1,1,1;MPB=U	GT:PL:DP:SP:GQ:RES	0/0:0,99,208:33:0:99:0	0/0:0,102,206:34:0:99:0	0/0:0,78,186:26:0:87:0	0/0:0,99,203:33:0:99:0	0/0:0,99,206:33:0:99:-1	0/0:0,66,194:22:0:75:0	0/0:0,102,213:34:0:99:0	0/0:0,117,194:39:0:99:0	0/0:0,81,198:27:0:90:0	0/1:124,0,69:26:0:84:0	0/0:0,78,191:26:0:87:-1	0/1:87,0,125:31:6:78:0	0/0:0,93,208:31:0:99:0	0/0:0,54,165:18:0:63:0	0/0:0,135,220:45:0:99:0	0/0:0,135,204:45:0:99:-1
Lg10_PrimaryAssembly	22372632	.	G	A	999	PASS	DP=535;VDB=0.0369;AF=0.571428571429;AC1=16;DP4=159,125,128,108;MQ=20;FQ=999;PV4=0.72,0.095,1,0.5;MPB=U	GT:PL:DP:SP:GQ:RES	0/1:131,0,98:32:0:99:0	1/1:196,93,0:31:0:90:0	0/0:0,108,197:36:0:99:0	0/1:113,0,116:41:7:99:0	0/1:104,0,138:36:0:99:-1	0/1:74,0,91:18:2:77:0	1/1:204,81,0:27:0:78:0	1/1:190,111,0:37:0:99:0	0/1:82,0,78:18:8:80:0	0/1:127,0,54:23:8:57:0	1/1:200,87,0:29:0:84:-1	0/1:105,0,122:31:3:99:0	0/1:75,0,141:35:8:78:0	0/0:0,63,188:21:0:60:0	0/0:0,148,196:49:0:99:0	0/0:0,169,201:56:0:99:-1
Lg10_PrimaryAssembly	22375187	.	T	C	999	PASS	DP=568;VDB=0.0382;AF=0.142857142857;AC1=4;DP4=209,277,25,30;MQ=20;FQ=999;PV4=0.77,1,1,0.25;MPB=U	GT:PL:DP:SP:GQ:RES	0/1:102,0,108:28:8:97:0	0/0:0,90,206:30:0:95:0	0/0:0,96,212:32:0:99:0	0/0:0,96,203:32:0:99:0	0/0:0,108,205:36:0:99:-1	0/1:88,0,130:29:6:83:0	0/0:0,81,203:27:0:86:0	0/0:0,108,211:36:0:99:0	0/0:0,78,197:26:0:83:0	0/0:0,99,198:33:0:99:0	0/0:0,84,203:28:0:89:-1	0/1:126,0,119:36:0:99:0	0/0:0,120,213:40:0:99:0	0/1:93,0,113:25:6:88:0	0/0:0,160,217:53:0:99:0	0/0:0,151,218:50:0:99:-1
Lg10_PrimaryAssembly	22375301	.	A	G	999	PASS	DP=573;VDB=0.0394;AF=0.142857142857;AC1=4;DP4=245,262,26,32;MQ=20;FQ=999;PV4=0.68,1,1,1;MPB=U	GT:PL:DP:SP:GQ:RES	0/0:0,123,192:41:0:99:0	0/0:0,99,197:33:0:99:-1	0/0:0,111,195:37:0:99:0	0/0:0,111,199:37:0:99:0	0/0:0,99,212:33:0:99:-1	0/1:82,0,124:26:2:77:0	0/0:0,114,207:38:0:99:0	0/0:0,123,195:41:0:99:0	0/1:109,0,124:34:5:99:0	0/0:0,84,207:28:0:89:0	1/1:208,99,0:33:0:88:-1	0/0:0,105,209:35:0:99:0	0/0:0,120,209:40:0:99:0	0/0:0,51,176:17:0:56:0	0/0:0,175,223:58:0:99:-1	0/0:0,102,195:34:0:99:-1
Lg10_PrimaryAssembly	22375716	.	G	A	999	PASS	DP=614;VDB=0.0289;AF=0.107142857143;AC1=3;DP4=274,265,27,31;MQ=20;FQ=999;PV4=0.58,1,1,1;MPB=U	GT:PL:DP:SP:GQ:RES	0/1:142,0,79:36:0:92:0	0/0:0,87,205:29:0:94:0	0/0:0,81,190:27:0:88:0	0/0:0,132,212:44:0:99:0	0/0:0,99,200:33:0:99:-1	0/0:0,108,208:36:0:99:0	0/0:0,102,208:34:0:99:0	0/0:0,117,203:39:0:99:0	0/0:0,120,197:40:0:99:0	0/0:0,138,210:46:0:99:0	0/0:0,117,203:39:0:99:-1	0/1:136,0,106:35:1:99:0	0/0:0,93,209:31:0:99:0	0/1:102,0,112:28:0:95:0	0/0:0,160,204:54:0:99:0	0/0:0,138,193:46:0:99:-1
Lg10_PrimaryAssembly	22376559	.	A	G	66.1	PASS	DP=608;VDB=0.0214;AF=0.0714285714286;AC1=2;DP4=324,255,6,8;MQ=20;FQ=66.4;PV4=0.42,0.18,1,1;MPB=U	GT:PL:DP:SP:GQ:RES	0/0:0,96,193:32:0:99:0	0/0:0,108,200:36:0:99:0	0/0:0,90,185:30:0:99:0	0/0:0,117,190:39:0:99:0	0/0:0,117,214:39:0:99:-1	0/1:68,0,122:22:0:59:0	0/0:0,120,200:40:0:99:0	0/0:0,123,196:41:0:99:0	0/1:52,0,112:18:2:43:0	0/0:0,78,198:26:0:87:0	0/0:0,114,201:38:0:99:-1	0/0:0,129,206:43:0:99:0	0/0:0,111,192:37:0:99:0	0/0:0,96,190:32:0:99:0	0/0:0,211,205:70:0:99:0	0/0:0,151,200:50:0:99:-1
Lg10_PrimaryAssembly	22377481	.	G	T	22	PASS	DP=505;VDB=0.0371;AF=0.0357142857143;AC1=1;DP4=187,302,2,7;MQ=20;FQ=22.1;PV4=0.49,1,1,0.44;MPB=U	GT:PL:DP:SP:GQ:RES	0/0:0,93,209:31:0:99:0	0/0:0,75,193:25:0:87:0	0/0:0,105,213:35:0:99:0	0/0:0,75,201:25:0:87:0	0/0:0,81,195:27:0:93:-1	0/1:64,0,127:26:0:52:0	0/0:0,93,209:31:0:99:0	0/0:0,135,221:45:0:99:0	0/0:0,93,207:31:0:99:0	0/0:0,72,198:24:0:84:0	0/0:0,81,200:27:0:93:-1	0/0:0,84,197:28:0:96:0	0/0:0,69,191:23:0:81:0	0/0:0,75,201:25:0:87:0	0/0:0,163,211:54:0:99:0	0/0:0,123,214:41:0:99:-1
Lg10_PrimaryAssembly	22717972	.	C	T	999	PASS	DP=593;VDB=0.0369;AF=0.0714285714286;AC1=2;DP4=270,286,18,16;MQ=20;FQ=999;PV4=0.72,0.43,1,1;MPB=U	GT:PL:DP:SP:GQ:RES	0/0:0,120,206:40:0:99:0	0/0:0,87,208:29:0:96:0	0/0:0,78,198:26:0:87:0	0/0:0,114,211:38:0:99:0	0/0:0,111,210:37:0:99:-1	0/0:0,72,200:24:0:81:0	0/0:0,96,174:32:0:99:0	0/0:0,114,210:38:0:99:0	0/0:0,90,205:30:0:99:-1	0/1:91,0,79:17:0:82:0	0/0:0,226,214:75:0:99:-1	0/1:144,0,83:38:3:98:0	0/0:0,123,203:41:0:99:0	0/0:0,99,203:33:0:99:0	0/0:0,151,198:50:0:99:0	0/0:0,126,215:42:0:99:-1
Lg10_PrimaryAssembly	22719004	.	G	T	63	PASS	DP=607;VDB=0.0394;AF=0.0357142857143;AC1=1;DP4=295,297,7,5;MQ=20;FQ=63.1;PV4=0.77,1,1,0.27;MPB=U	GT:PL:DP:SP:GQ:RES	0/0:0,99,203:33:0:99:0	0/0:0,81,194:27:0:93:0	0/0:0,105,191:35:0:99:0	0/0:0,102,208:34:0:99:0	0/0:0,135,207:45:0:99:-1	0/0:0,60,183:20:0:72:0	0/0:0,129,212:43:0:99:0	0/0:0,144,212:48:0:99:0	0/1:105,0,94:23:0:93:0	0/0:0,60,178:20:0:72:0	0/0:0,255,221:87:0:99:-1	0/0:0,99,197:33:0:99:0	0/0:0,78,198:26:0:90:0	0/0:0,96,209:32:0:99:0	0/0:0,160,211:53:0:99:0	0/0:0,135,207:45:0:99:-1
Lg10_PrimaryAssembly	22720442	.	G	A	999	PASS	DP=541;VDB=0.0361;AF=0.357142857143;AC1=10;DP4=159,200,82,92;MQ=20;FQ=999;PV4=0.58,0.12,1,0.23;MPB=U	GT:PL:DP:SP:GQ:RES	1/1:204,102,0:34:0:96:0	0/0:0,84,201:28:0:84:0	0/0:0,72,197:24:0:72:0	0/0:0,84,189:28:0:84:0	0/0:0,96,212:32:0:96:-1	0/1:115,0,86:23:2:92:0	0/0:0,129,215:43:0:99:0	0/0:0,102,199:34:0:99:0	0/1:116,0,119:32:0:99:0	0/1:128,0,101:30:0:99:0	1/1:213,129,0:43:0:99:-1	1/1:187,111,0:37:0:99:0	0/0:0,81,205:27:0:81:0	0/1:104,0,130:33:1:99:0	0/0:0,126,202:42:0:99:0	0/0:0,129,212:43:0:99:-1
Lg10_PrimaryAssembly	22721600	.	A	G	999	PASS	DP=575;VDB=0.0355;AF=0.714285714286;AC1=20;DP4=115,121,169,155;MQ=20;FQ=999;PV4=0.44,0.17,1,1;MPB=U	GT:PL:DP:SP:GQ:RES	1/1:208,108,0:36:0:99:0	1/1:209,120,0:40:0:99:0	0/0:0,78,198:26:0:73:0	0/1:135,0,128:47:3:99:0	0/1:87,0,144:36:1:92:-1	1/1:207,108,0:36:0:99:0	1/1:195,102,0:34:0:99:0	0/1:121,0,132:38:0:99:0	1/1:191,72,0:24:0:71:0	0/1:113,0,112:28:2:99:0	1/1:187,72,0:24:0:71:-1	1/1:201,96,0:32:0:95:0	0/1:107,0,94:23:2:95:0	0/1:109,0,114:31:3:99:0	0/0:0,178,212:59:0:99:0	0/0:0,138,199:46:0:99:-1
Lg10_PrimaryAssembly	23003446	.	A	G	999	PASS	DP=538;VDB=0.0390;AF=0.535714285714;AC1=15;DP4=168,130,130,96;MQ=20;FQ=999;PV4=0.86,1,1,0.23;MPB=U	GT:PL:DP:SP:GQ:RES	0/0:0,75,185:25:0:73:0	1/1:200,108,0:36:0:99:0	0/0:0,54,184:18:0:52:0	0/1:84,0,137:39:3:86:0	0/1:120,0,96:37:3:99:-1	0/1:109,0,63:24:10:67:0	1/1:185,81,0:27:0:77:0	0/1:75,0,144:36:1:77:0	1/1:199,90,0:30:0:86:0	0/1:87,0,91:19:2:88:-1	0/0:0,87,187:29:0:85:-1	1/1:198,132,0:44:0:99:0	0/1:82,0,134:30:0:84:0	0/1:52,0,95:17:2:54:0	0/0:0,178,194:59:0:99:0	0/0:0,163,199:54:0:99:-1
Lg10_PrimaryAssembly	23003913	.	A	G	162	PASS	DP=503;VDB=0.0276;AF=0.0714285714286;AC1=2;DP4=247,223,10,16;MQ=20;FQ=162;PV4=0.23,1,1,1;MPB=U	GT:PL:DP:SP:GQ:RES	0/0:0,114,201:38:0:99:0	0/0:0,51,175:17:0:60:0	0/0:0,102,211:34:0:99:0	0/0:0,96,209:32:0:99:0	0/0:0,81,188:27:0:90:-1	0/0:0,69,188:23:0:78:0	0/0:0,54,174:18:0:63:0	0/0:0,99,186:34:0:99:0	0/0:0,66,188:22:0:75:0	0/1:107,0,115:27:0:98:0	0/0:0,84,184:28:0:93:-1	0/1:109,0,87:22:0:98:0	0/0:0,105,196:35:0:99:0	0/0:0,69,189:23:0:78:0	0/0:0,169,203:56:0:99:0	0/0:0,181,195:60:0:99:-1
Lg10_PrimaryAssembly	23004764	.	C	T	130	PASS	DP=479;VDB=0.0356;AF=0.0714285714286;AC1=2;DP4=206,243,8,15;MQ=20;FQ=130;PV4=0.39,1,1,0.17;MPB=U	GT:PL:DP:SP:GQ:RES	0/0:0,105,209:35:0:99:0	0/0:0,72,190:24:0:81:0	0/0:0,72,199:24:0:81:0	0/0:0,78,201:26:0:87:0	0/0:0,102,205:34:0:99:-1	0/1:81,0,123:25:4:72:0	0/0:0,57,186:19:0:66:0	0/0:0,102,208:34:0:99:0	0/1:103,0,120:29:1:94:0	0/0:0,72,198:24:0:81:0	0/0:0,57,145:19:0:66:-1	0/0:0,72,182:24:0:81:0	0/0:0,108,208:36:0:99:0	0/0:0,63,188:21:0:72:0	0/0:0,169,209:56:0:99:0	0/0:0,126,214:42:0:99:-1
Lg10_PrimaryAssembly	23005273	.	C	A	116	PASS	DP=544;VDB=0.0254;AF=0.0714285714286;AC1=2;DP4=277,239,10,13;MQ=20;FQ=116;PV4=0.4,0.32,1,1;MPB=U	GT:PL:DP:SP:GQ:RES	0/0:0,93,207:31:0:99:0	0/0:0,84,189:28:0:93:0	0/0:0,114,215:38:0:99:0	0/0:0,123,201:41:0:99:0	0/0:0,54,183:18:0:63:-1	0/0:0,93,199:31:0:99:0	0/0:0,66,194:22:0:75:0	0/0:0,126,207:42:0:99:0	0/0:0,66,183:22:0:75:0	0/0:0,87,205:29:0:96:0	0/0:0,99,200:33:0:99:-1	0/1:111,0,113:28:0:99:0	0/0:0,99,184:33:0:99:0	0/1:59,0,138:28:6:50:0	0/0:0,181,193:60:0:99:0	0/0:0,166,202:55:0:99:-1
Lg10_PrimaryAssembly	23008096	.	T	C	999	PASS	DP=591;VDB=0.0360;AF=0.535714285714;AC1=15;DP4=177,154,125,130;MQ=20;FQ=999;PV4=0.32,0.13,1,1;MPB=U	GT:PL:DP:SP:GQ:RES	0/0:0,63,176:34:7:61:0	1/1:205,84,0:28:0:80:0	0/0:0,96,204:32:0:94:0	0/1:104,0,141:39:5:99:0	0/1:146,0,88:39:5:92:-1	0/0:0,102,187:34:0:99:0	1/1:199,72,0:24:0:68:0	0/1:111,0,136:47:3:99:0	0/1:135,0,67:27:2:71:0	0/1:96,0,112:24:0:98:0	1/1:205,81,0:27:0:77:-1	1/1:199,135,0:45:0:99:0	0/1:134,0,107:35:1:99:0	0/1:123,0,119:35:5:99:0	0/0:0,190,201:63:0:99:0	0/0:0,160,200:53:0:99:-1
Lg10_PrimaryAssembly	23008423	.	C	A	999	PASS	DP=886;VDB=0.0365;AF=0.321428571429;AC1=9;DP4=437,273,102,70;MQ=20;FQ=999;PV4=0.6,1,1,1;MPB=U	GT:PL:DP:SP:GQ:RES	0/0:0,148,203:49:0:99:0	0/1:137,0,77:39:0:84:0	0/0:0,129,190:43:0:99:0	0/1:63,0,122:62:1:62:0	0/1:97,0,134:74:8:96:-1	0/0:0,193,202:64:0:99:0	0/1:126,0,109:41:0:99:0	0/1:81,0,145:53:1:80:0	0/1:86,0,131:55:3:85:0	0/1:99,0,137:34:1:98:0	0/0:0,135,177:45:0:99:-1	0/1:80,0,138:42:0:79:0	0/1:37,0,116:63:0:36:0	0/0:0,102,205:34:0:99:0	0/0:0,255,210:99:0:99:0	0/0:0,253,198:85:0:99:-1
Lg10_PrimaryAssembly	23010698	.	G	A	999	PASS	DP=620;VDB=0.0391;AF=0.357142857143;AC1=10;DP4=216,219,88,86;MQ=20;FQ=999;PV4=0.86,0.27,1,1;MPB=U	GT:PL:DP:SP:GQ:RES	0/0:0,111,210:37:0:99:0	1/1:209,102,0:34:0:96:0	0/0:0,117,216:39:0:99:0	0/1:108,0,132:37:1:99:0	0/1:105,0,130:32:0:99:-1	0/1:122,0,118:34:3:99:0	1/1:192,123,0:41:0:99:0	0/1:97,0,143:40:0:97:0	0/1:136,0,90:31:0:96:0	0/0:0,72,200:24:0:72:0	0/0:0,111,213:37:0:99:-1	0/0:0,135,202:45:0:99:0	0/1:130,0,90:30:0:96:0	0/0:0,72,190:24:0:72:0	0/0:0,178,203:59:0:99:-1	0/0:0,196,207:65:0:99:-1
Lg10_PrimaryAssembly	23343226	.	T	G	999	PASS	DP=582;VDB=0.0380;AF=0.5;AC1=14;DP4=173,176,109,114;MQ=20;FQ=999;PV4=0.93,0.38,1,1;MPB=U	GT:PL:DP:SP:GQ:RES	0/0:0,132,210:44:0:99:0	1/1:180,64,0:28:0:60:0	0/0:0,78,203:26:0:76:0	0/1:103,0,129:33:1:99:0	0/1:131,0,110:37:1:99:-1	0/1:131,0,59:25:0:63:0	1/1:185,81,0:27:0:77:0	0/1:139,0,120:45:6:99:0	1/1:206,90,0:30:0:86:0	0/1:132,0,79:27:0:83:0	1/1:205,87,0:29:0:83:-1	0/0:0,120,202:40:0:99:0	0/1:102,0,123:33:0:99:0	0/0:0,96,209:32:0:94:0	0/0:0,187,214:62:0:99:0	0/0:0,163,191:54:0:99:-1
Lg10_PrimaryAssembly	23343551	.	T	C	999	PASS	DP=605;VDB=0.0344;AF=0.178571428571;AC1=5;DP4=276,271,22,31;MQ=20;FQ=999;PV4=0.25,1,1,1;MPB=U	GT:PL:DP:SP:GQ:RES	0/0:0,105,208:35:0:99:0	0/0:0,99,208:33:0:99:0	0/0:0,87,200:29:0:91:0	0/0:0,138,210:46:0:99:0	0/0:0,108,193:36:0:99:-1	0/1:82,0,123:26:6:78:0	0/0:0,135,202:45:0:99:0	0/0:0,87,203:29:0:91:0	0/1:90,0,137:34:5:86:0	0/1:81,0,119:25:6:77:0	1/1:183,54,0:18:0:44:-1	0/0:0,138,193:46:0:99:0	0/0:0,84,191:28:0:88:0	0/0:0,129,204:43:0:99:0	0/0:0,175,218:58:0:99:0	0/0:0,208,214:69:0:99:-1
Lg10_PrimaryAssembly	23344012	.	G	A	70	PASS	DP=574;VDB=0.0172;AF=0.0357142857143;AC1=1;DP4=258,299,6,7;MQ=20;FQ=70.1;PV4=1,0.49,1,1;MPB=U	GT:PL:DP:SP:GQ:RES	0/0:0,99,208:33:0:99:0	0/0:0,135,209:45:0:99:0	0/0:0,96,201:32:0:99:0	0/0:0,126,205:42:0:99:0	0/0:0,105,204:35:0:99:-1	0/0:0,96,208:32:0:99:0	0/0:0,66,194:22:0:78:0	0/0:0,111,213:37:0:99:0	0/0:0,84,207:28:0:96:0	0/1:112,0,103:25:0:99:0	0/0:0,102,213:34:0:99:-1	0/0:0,135,202:45:0:99:0	0/0:0,114,195:38:0:99:0	0/0:0,63,191:21:0:75:0	0/0:0,157,207:52:0:99:0	0/0:0,148,215:49:0:99:-1
Lg10_PrimaryAssembly	23344532	.	C	A	54	PASS	DP=527;VDB=0.0404;AF=0.0357142857143;AC1=1;DP4=295,215,4,9;MQ=20;FQ=54.1;PV4=0.085,0.11,1,0.42;MPB=U	GT:PL:DP:SP:GQ:RES	0/0:0,75,198:25:0:87:0	0/0:0,102,205:34:0:99:0	0/0:0,75,187:25:0:87:0	0/0:0,111,188:37:0:99:0	0/0:0,96,190:32:0:99:-1	0/0:0,87,188:29:0:99:0	0/0:0,117,190:39:0:99:0	0/0:0,138,199:46:0:99:0	0/1:96,0,131:31:3:84:0	0/0:0,69,198:23:0:81:0	0/0:0,48,175:16:0:60:-1	0/0:0,75,181:25:0:87:0	0/0:0,84,189:28:0:96:0	0/0:0,96,201:32:0:99:0	0/0:0,141,183:47:0:99:0	0/0:0,163,203:54:0:99:-1
Lg10_PrimaryAssembly	23347969	.	G	A	48	PASS	DP=560;VDB=0.0383;AF=0.0357142857143;AC1=1;DP4=304,243,4,8;MQ=20;FQ=48.1;PV4=0.15,0.34,1,1;MPB=U	GT:PL:DP:SP:GQ:RES	0/0:0,99,205:33:0:99:0	0/0:0,87,177:29:0:99:0	0/0:0,105,191:35:0:99:0	0/0:0,111,184:37:0:99:0	0/0:0,111,184:37:0:99:-1	0/0:0,81,201:27:0:93:0	0/0:0,78,174:26:0:90:0	0/0:0,141,195:47:0:99:0	0/0:0,93,210:31:0:99:0	0/0:0,81,185:27:0:93:0	0/1:90,0,130:30:5:78:-1	0/0:0,108,200:36:0:99:0	0/0:0,96,198:32:0:99:0	0/0:0,111,207:37:0:99:0	0/0:0,163,214:54:0:99:0	0/0:0,123,214:41:0:99:-1
Lg10_PrimaryAssembly	23348420	.	C	T	999	PASS	DP=603;VDB=0.0361;AF=0.321428571429;AC1=9;DP4=219,224,61,89;MQ=20;FQ=999;PV4=0.072,0.092,1,0.11;MPB=U	GT:PL:DP:SP:GQ:RES	0/0:0,99,203:33:0:99:0	1/1:202,102,0:34:0:95:0	0/0:0,102,199:34:0:99:0	0/1:104,0,99:26:10:99:0	0/1:146,0,109:45:1:99:-1	0/0:0,60,190:20:0:61:0	1/1:206,96,0:32:0:89:0	0/1:105,0,137:47:4:99:0	0/1:110,0,113:28:0:99:0	0/0:0,93,205:31:0:94:0	0/0:0,69,195:23:0:70:-1	0/0:0,141,202:47:0:99:0	0/1:79,0,115:26:10:78:0	0/0:0,81,198:27:0:82:0	0/0:0,223,228:74:0:99:0	0/0:0,199,205:66:0:99:-1
Lg10_PrimaryAssembly	23774826	.	G	T	85.1	mrd10;mrd15	DP=525;VDB=0.0411;AF=0.0769230769231;AC1=2;DP4=190,306,9,16;MQ=20;FQ=85.4;PV4=1,0.31,1,1;MPB=U	GT:PL:DP:SP:GQ:RES	0/0:0,108,213:36:0:99:0	0/0:0,87,205:29:0:96:0	0/0:0,57,184:19:0:66:0	0/0:0,81,195:27:0:90:0	0/0:0,72,176:24:0:81:-1	0/0:0,81,194:27:0:90:0	0/0:0,63,193:21:0:72:0	0/0:0,108,215:36:0:99:0	0/0:0,99,208:33:0:99:0	0/0:0,81,201:27:0:90:0	:0,21,111:7:0:30:-1	0/1:53,0,147:44:0:44:-1	0/1:86,0,136:37:6:77:0	0/0:0,90,209:30:0:99:0	0/0:0,193,206:64:0:99:0	0/0:0,181,213:60:0:99:-1
Lg10_PrimaryAssembly	23776003	.	G	T	999	PASS	DP=562;VDB=0.0354;AF=0.142857142857;AC1=4;DP4=214,283,31,27;MQ=20;FQ=999;PV4=0.16,1,1,1;MPB=U	GT:PL:DP:SP:GQ:RES	0/0:0,81,205:27:0:86:0	0/0:0,75,202:25:0:80:0	0/1:86,0,109:24:10:81:0	0/0:0,132,205:44:0:99:0	0/0:0,135,214:45:0:99:-1	0/0:0,111,202:37:0:99:0	0/0:0,75,201:25:0:80:0	0/1:116,0,131:37:5:99:0	0/0:0,60,187:20:0:65:0	0/0:0,75,198:25:0:80:0	0/0:0,72,200:24:0:77:-1	0/0:0,96,204:32:0:99:0	0/1:114,0,139:41:3:99:0	0/1:92,0,121:27:6:87:0	0/0:0,193,211:64:0:99:0	0/0:0,175,223:58:0:99:-1
Lg10_PrimaryAssembly	23777692	.	C	T	999	PASS	DP=522;VDB=0.0396;AF=0.142857142857;AC1=4;DP4=248,218,28,20;MQ=20;FQ=999;PV4=0.55,1,1,1;MPB=U	GT:PL:DP:SP:GQ:RES	0/0:0,87,171:29:0:92:0	0/0:0,102,187:34:0:99:0	0/0:0,66,175:22:0:71:0	0/1:111,0,113:28:0:99:0	0/0:0,87,183:29:0:92:-1	0/1:101,0,99:25:0:95:0	0/1:86,0,127:29:3:81:0	0/0:0,117,200:39:0:99:0	0/0:0,84,205:28:0:89:0	0/1:91,0,79:18:2:84:0	0/0:0,78,186:26:0:83:-1	0/0:0,96,201:32:0:99:0	0/0:0,93,205:31:0:98:0	0/0:0,54,183:18:0:59:0	0/0:0,166,208:55:0:99:0	0/0:0,214,207:71:0:99:-1
Lg10_PrimaryAssembly	23777996	.	C	T	999	PASS	DP=525;VDB=0.0339;AF=0.142857142857;AC1=4;DP4=246,207,40,26;MQ=20;FQ=999;PV4=0.36,0.052,1,1;MPB=U	GT:PL:DP:SP:GQ:RES	0/1:122,0,126:44:0:99:0	0/0:0,111,207:37:0:99:0	0/0:0,81,179:27:0:86:0	0/0:0,105,194:35:0:99:0	0/1:124,0,98:30:0:99:-1	0/0:0,81,203:27:0:86:0	0/0:0,90,203:30:0:95:0	0/0:0,108,208:36:0:99:0	0/0:0,84,184:28:0:89:0	0/0:0,69,197:23:0:74:0	0/0:0,66,177:22:0:71:-1	0/1:73,0,122:30:0:68:0	0/1:124,0,104:29:0:99:0	0/0:0,87,203:29:0:92:0	0/0:0,166,197:55:0:99:0	0/0:0,111,210:37:0:99:-1
Lg10_PrimaryAssembly	23778847	.	C	A	999	PASS	DP=553;VDB=0.0384;AF=0.535714285714;AC1=15;DP4=143,159,100,141;MQ=20;FQ=999;PV4=0.19,0.31,1,1;MPB=U	GT:PL:DP:SP:GQ:RES	0/1:129,0,99:31:3:99:0	1/1:212,96,0:32:0:92:0	1/1:194,66,0:22:0:62:0	0/1:124,0,109:34:5:99:0	1/1:211,108,0:36:0:99:-1	0/0:0,75,192:25:0:73:0	0/1:122,0,108:30:3:99:0	0/1:98,0,137:39:0:99:0	0/1:97,0,119:30:2:99:0	0/0:0,72,197:24:0:70:0	0/0:0,105,194:35:0:99:-1	0/1:122,0,82:26:2:86:0	1/1:216,117,0:39:0:99:0	0/1:107,0,121:30:3:99:0	0/0:0,175,211:58:0:99:0	0/0:0,157,202:52:0:99:-1
Lg10_PrimaryAssembly	23957564	.	T	C	999	mrd10;mrd15	DP=511;VDB=0.0371;AF=0.576923076923;AC1=16;DP4=135,152,114,103;MQ=20;FQ=999;PV4=0.24,1,1,1;MPB=U	GT:PL:DP:SP:GQ:RES	0/1:117,0,87:24:0:90:0	1/1:213,123,0:41:0:99:0	1/1:175,75,0:25:0:72:0	0/1:122,0,97:30:11:99:0	1/1:193,99,0:33:0:96:-1	0/0:0,63,184:22:0:60:0	0/1:91,0,115:29:9:94:0	0/1:53,0,124:23:0:56:0	0/1:52,0,140:33:0:55:0	0/0:0,75,198:25:0:72:0	:0,0,0:0:0:3:-1	0/1:106,0,114:29:9:99:0	1/1:203,87,0:29:0:84:0	0/1:112,0,108:27:0:99:0	0/0:0,223,218:74:0:99:0	0/0:0,181,221:60:0:99:-1
Lg10_PrimaryAssembly	23958396	.	C	T	999	mrd10;mrd15	DP=580;VDB=0.0321;AF=0.269230769231;AC1=7;DP4=216,218,71,67;MQ=20;FQ=999;PV4=0.77,0.45,1,1;MPB=U	GT:PL:DP:SP:GQ:RES	0/1:134,0,112:40:10:99:0	0/0:0,63,193:21:0:65:0	0/0:0,81,205:27:0:83:0	0/0:0,105,204:35:0:99:0	0/0:0,97,190:39:0:99:-1	0/1:104,0,129:33:3:99:0	0/0:0,120,202:40:0:99:0	0/1:120,0,125:51:4:99:0	0/1:95,0,125:28:2:93:0	0/1:120,0,76:31:0:84:0	:0,0,0:0:0:4:-1	0/1:133,0,115:47:0:99:0	0/0:0,102,202:34:0:99:0	0/1:123,0,76:24:2:84:0	0/0:0,205,216:68:0:99:0	0/0:0,163,212:54:0:99:-1
Lg10_PrimaryAssembly	23960605	.	T	C	999	mrd10;mrd15	DP=614;VDB=0.0374;AF=0.423076923077;AC1=11;DP4=225,178,107,94;MQ=20;FQ=999;PV4=0.6,0.17,1,0.38;MPB=U	GT:PL:DP:SP:GQ:RES	0/0:0,96,190:32:0:96:0	1/1:181,103,0:41:0:97:0	1/1:198,78,0:26:0:72:0	0/1:123,0,136:44:4:99:0	0/1:129,0,116:37:1:99:-1	0/0:0,84,201:28:0:84:0	0/1:119,0,139:42:1:99:0	0/1:142,0,96:44:1:99:0	0/1:126,0,51:22:2:57:0	0/0:0,129,206:43:0:99:0	:0,3,16:1:0:4:-1	0/0:0,117,210:39:0:99:0	0/1:134,0,107:38:7:99:0	0/1:75,0,139:34:1:75:0	0/0:0,232,198:77:0:99:0	0/0:0,169,197:56:0:99:-1
Lg10_PrimaryAssembly	23960776	.	C	T	999	mrd10;mrd15	DP=541;VDB=0.0382;AF=0.153846153846;AC1=4;DP4=219,253,33,35;MQ=20;FQ=999;PV4=0.8,0.05,1,0.12;MPB=U	GT:PL:DP:SP:GQ:RES	0/0:0,76,194:32:0:81:0	0/0:0,102,214:34:0:99:0	0/1:110,0,74:20:2:85:0	0/0:0,120,207:40:0:99:0	0/0:0,129,206:43:0:99:-1	0/0:0,60,189:20:0:65:0	0/0:0,105,209:35:0:99:0	0/1:130,0,133:46:0:99:0	0/0:0,84,197:28:0:89:0	0/0:0,75,183:26:0:80:0	:0,0,0:0:0:6:-1	0/0:0,117,214:39:0:99:0	0/1:103,0,113:32:8:98:0	0/1:116,0,99:26:1:99:0	0/0:0,199,216:66:0:99:0	0/0:0,160,213:53:0:99:-1
Lg10_PrimaryAssembly	23961078	.	C	T	163	mrd10;mrd15	DP=500;VDB=0.0305;AF=0.0769230769231;AC1=2;DP4=209,255,10,25;MQ=20;FQ=163;PV4=0.076,0.22,1,1;MPB=U	GT:PL:DP:SP:GQ:RES	0/0:0,81,205:27:0:89:0	0/0:0,43,177:21:0:51:0	0/0:0,60,187:20:0:68:0	0/0:0,90,209:30:0:98:0	0/0:0,87,205:29:0:95:-1	0/0:0,72,198:24:0:80:0	0/0:0,75,186:38:3:83:0	0/0:0,108,212:36:0:99:0	0/0:0,78,203:26:0:86:0	0/0:0,84,197:28:0:92:0	:0,0,0:0:0:9:-1	0/1:134,0,84:29:0:98:0	0/1:82,0,142:35:3:74:0	0/0:0,81,198:27:0:89:0	0/0:0,180,213:67:0:99:0	0/0:0,187,211:62:0:99:-1
Lg10_PrimaryAssembly	23963085	.	C	A	999	mrd10;mrd15	DP=433;VDB=0.0368;AF=0.5;AC1=13;DP4=124,132,92,74;MQ=20;FQ=999;PV4=0.16,0.052,1,0.3;MPB=U	GT:PL:DP:SP:GQ:RES	0/0:0,60,189:20:0:58:0	1/1:199,78,0:26:0:74:0	1/1:181,58,0:26:0:54:0	0/1:95,0,128:29:3:97:0	0/1:118,0,105:31:1:99:-1	0/0:0,93,210:31:0:91:0	0/1:98,0,88:26:4:92:0	0/1:129,0,93:30:1:97:0	0/1:88,0,62:14:2:66:0	0/0:0,99,193:33:0:97:0	:0,3,20:1:0:4:-1	0/1:96,0,101:22:2:97:0	1/1:177,58,0:26:0:54:0	0/1:83,0,103:21:4:85:0	0/0:0,151,202:50:0:99:0	0/0:0,108,198:36:0:99:-1
Lg10_PrimaryAssembly	23963882	.	G	A	999	mrd10;mrd15	DP=480;VDB=0.0270;AF=0.0769230769231;AC1=2;DP4=204,241,14,15;MQ=20;FQ=999;PV4=0.85,0.35,1,1;MPB=U	GT:PL:DP:SP:GQ:RES	0/0:0,126,212:42:0:99:0	0/0:0,84,194:28:0:92:0	0/0:0,69,183:23:0:77:0	0/0:0,60,189:20:0:68:0	0/1:130,0,105:32:0:99:-1	0/0:0,72,200:24:0:80:0	0/1:95,0,117:25:2:87:0	0/0:0,105,214:35:0:99:0	0/0:0,78,195:26:0:86:0	0/0:0,87,200:29:0:95:0	:0,0,0:0:0:9:-1	0/0:0,93,205:31:0:99:0	0/0:0,78,204:26:0:86:0	0/0:0,87,197:29:0:95:0	0/0:0,160,220:53:0:99:0	0/0:0,154,211:51:0:99:-1
Lg10_PrimaryAssembly	24295335	.	C	T	999	PASS	DP=522;VDB=0.0388;AF=0.178571428571;AC1=5;DP4=215,262,25,18;MQ=20;FQ=999;PV4=0.11,0.42,1,0.43;MPB=U	GT:PL:DP:SP:GQ:RES	0/0:0,105,209:35:0:99:0	0/0:0,63,191:21:0:67:0	0/0:0,108,213:36:0:99:0	0/0:0,120,207:40:0:99:0	0/0:0,99,203:33:0:99:-1	0/1:70,0,136:30:0:66:0	0/0:0,93,202:31:0:97:0	0/0:0,108,215:36:0:99:0	0/1:79,0,117:24:6:75:0	0/1:47,0,110:17:5:43:0	1/1:179,51,0:17:0:41:-1	0/0:0,69,188:23:0:73:0	0/0:0,105,213:35:0:99:0	0/0:0,78,185:26:0:82:0	0/0:0,166,215:55:0:99:0	0/0:0,184,208:61:0:99:-1
Lg10_PrimaryAssembly	24295912	.	C	T	999	mrd10;mrd15	DP=456;VDB=0.0370;AF=0.269230769231;AC1=7;DP4=173,183,44,43;MQ=20;FQ=999;PV4=0.81,0.38,1,1;MPB=U	GT:PL:DP:SP:GQ:RES	0/0:0,87,205:29:0:89:0	1/1:194,66,0:22:0:57:0	0/0:0,75,202:25:0:77:0	0/1:107,0,98:23:0:99:0	0/1:103,0,132:42:1:99:-1	0/0:0,54,173:18:0:56:0	1/1:191,75,0:26:0:66:0	0/0:0,105,209:35:0:99:0	0/1:89,0,110:23:4:87:0	0/0:0,57,178:19:0:59:0	:0,12,73:4:0:15:-1	0/0:0,93,205:31:0:95:0	0/0:0,87,200:29:0:89:0	0/0:0,60,176:20:0:62:0	0/0:0,151,221:50:0:99:0	0/0:0,141,201:47:0:99:-1
Lg10_PrimaryAssembly	24296426	.	T	C	999	PASS	DP=655;VDB=0.0277;AF=0.107142857143;AC1=3;DP4=308,290,21,32;MQ=20;FQ=999;PV4=0.11,1,1,0.3;MPB=U	GT:PL:DP:SP:GQ:RES	0/0:0,141,192:47:0:99:0	0/0:0,102,202:34:0:99:0	0/0:0,90,205:30:0:97:0	0/0:0,148,215:49:0:99:0	0/0:0,148,215:49:0:99:-1	0/1:108,0,122:30:3:99:0	0/0:0,105,211:35:0:99:0	0/0:0,132,216:44:0:99:0	0/1:108,0,138:38:3:99:0	0/1:144,0,52:35:20:65:0	0/0:0,81,194:27:0:88:-1	0/0:0,111,199:37:0:99:0	0/0:0,135,213:45:0:99:0	0/0:0,63,188:21:0:70:0	0/0:0,214,203:71:0:99:0	0/0:0,178,203:59:0:99:-1
Lg10_PrimaryAssembly	24299572	.	N	T,C	999	mrd10;mrd15	DP=407;VDB=0.0336;AF=0.727272727273,0.272727272727;AC1=32;DP4=0,0,197,186;MQ=20;FQ=-41.8;MPB=U;IUPAC=Y,C,T	GT:PL:DP:SP:GQ:RES	1/1:189,60,0,189,60,189:20:0:84:0	1/2:187,88,34,150,0,132:24:0:78:0	1/1:168,54,0,158,21,152:20:0:78:0	1/2:218,123,62,165,0,138:29:0:85:0	1/2:201,104,20,165,0,144:35:0:99:-1	:108,24,0,108,24,108:8:0:48:0	1/1:199,81,0,196,64,193:28:0:99:0	:99,24,0,99,24,99:8:0:48:0	1/2:225,162,123,143,0,92:30:0:63:0	1/2:179,106,79,116,0,92:17:0:51:0	:0,0,0,0,0,0:0:0:24:-1	1/2:211,112,48,166,0,142:29:0:88:0	1/1:206,108,0,206,108,206:36:0:99:0	1/1:160,51,0,144,5,135:20:0:75:0	1/1:192,114,0,182,64,173:41:0:99:0	1/1:187,102,0,176,42,163:38:0:99:-1
Lg10_PrimaryAssembly	24304245	.	G	A	99.8	mrd10;mrd15	DP=467;VDB=0.0216;AF=0.0769230769231;AC1=3;DP4=208,230,8,11;MQ=20;FQ=100;PV4=0.82,0.34,1,1;MPB=U	GT:PL:DP:SP:GQ:RES	0/0:0,72,176:24:0:78:0	0/0:0,99,213:33:0:99:0	0/0:0,69,197:23:0:75:0	0/0:0,96,201:32:0:99:-1	0/0:0,102,211:34:0:99:-1	0/0:0,36,153:12:0:42:-1	0/0:0,84,203:28:0:90:0	0/0:0,105,209:35:0:99:0	0/1:45,0,132:23:5:39:0	0/1:76,0,66:13:2:69:0	:49,9,0:3:0:5:-1	0/0:0,79,192:33:0:85:0	0/0:0,108,215:36:0:99:0	0/0:0,64,194:28:0:70:0	0/0:0,163,197:54:0:99:0	0/0:0,138,203:46:0:99:-1
Lg10_PrimaryAssembly	24346416	.	C	T	999	mrd10;mrd15	DP=506;VDB=0.0328;AF=0.115384615385;AC1=3;DP4=236,219,21,21;MQ=20;FQ=999;PV4=0.87,1,1,1;MPB=U	GT:PL:DP:SP:GQ:RES	0/0:0,102,198:34:0:99:0	0/0:0,75,192:25:0:82:0	0/0:0,66,183:22:0:73:0	0/0:0,81,194:27:0:88:0	0/0:0,123,201:41:0:99:-1	0/1:110,0,116:34:0:99:0	0/0:0,60,189:20:0:67:0	0/0:0,108,206:36:0:99:0	0/1:70,0,139:31:3:63:0	0/1:128,0,82:26:0:95:0	:0,9,49:3:0:16:-1	0/0:0,81,190:27:0:88:0	0/0:0,117,203:39:0:99:0	0/0:0,72,200:24:0:79:0	0/0:0,175,202:58:0:99:0	0/0:0,151,216:50:0:99:-1
Lg10_PrimaryAssembly	24765856	.	C	T	79.1	PASS	DP=563;VDB=0.0374;AF=0.0714285714286;AC1=2;DP4=269,270,5,13;MQ=20;FQ=79.4;PV4=0.092,0.23,1,1;MPB=U	GT:PL:DP:SP:GQ:RES	0/0:0,126,205:42:0:99:0	0/0:0,111,212:37:0:99:0	0/0:0,84,178:28:0:93:0	0/0:0,108,210:36:0:99:0	0/0:0,114,199:38:0:99:-1	0/1:74,0,95:20:5:65:0	0/0:0,84,191:28:0:93:0	0/0:0,120,211:40:0:99:0	0/1:59,0,129:26:2:50:0	0/0:0,72,198:24:0:81:0	0/0:0,66,194:22:0:75:-1	0/0:0,117,212:39:0:99:0	0/0:0,93,186:31:0:99:0	0/0:0,72,192:24:0:81:0	0/0:0,199,215:66:0:99:0	0/0:0,169,209:56:0:99:-1
Lg10_PrimaryAssembly	24766801	.	T	C	999	PASS	DP=568;VDB=0.0384;AF=0.178571428571;AC1=5;DP4=241,254,33,28;MQ=20;FQ=999;PV4=0.5,0.053,1,0.26;MPB=U	GT:PL:DP:SP:GQ:RES	0/0:0,111,202:37:0:99:0	0/0:0,99,184:33:0:99:0	0/0:0,78,203:26:0:82:0	0/0:0,123,211:41:0:99:0	0/0:0,138,206:46:0:99:-1	0/1:34,0,129:24:0:30:0	0/0:0,96,204:32:0:99:0	0/0:0,99,212:33:0:99:0	0/1:116,0,75:28:2:85:0	0/1:100,0,66:23:5:76:0	1/1:171,63,0:21:0:53:-1	0/0:0,120,207:40:0:99:0	0/0:0,99,200:33:0:99:0	0/0:0,100,206:40:0:99:0	0/0:0,160,210:53:0:99:0	0/0:0,138,210:46:0:99:-1
Lg10_PrimaryAssembly	24767947	.	C	T	999	mrd10;mrd15	DP=495;VDB=0.0356;AF=0.269230769231;AC1=8;DP4=165,227,31,67;MQ=20;FQ=999;PV4=0.065,1,1,1;MPB=U	GT:PL:DP:SP:GQ:RES	1/1:213,120,0:40:0:99:0	0/0:0,117,210:39:0:99:0	0/0:0,57,182:19:0:59:0	0/0:0,126,205:42:0:99:0	0/0:0,102,213:34:0:99:-1	0/1:125,0,47:22:2:55:0	0/0:0,102,199:34:0:99:0	0/1:74,0,136:35:0:72:0	0/0:0,69,198:23:0:71:0	0/1:91,0,54:20:3:62:0	:36,0,22:5:0:28:-1	0/1:90,0,89:21:2:88:0	0/1:48,0,137:25:0:46:0	0/0:0,66,194:22:0:68:0	0/0:0,163,222:54:0:99:0	0/0:0,166,206:55:0:99:-1
Lg10_PrimaryAssembly	24771795	.	T	C	999	PASS	DP=543;VDB=0.0383;AF=0.178571428571;AC1=5;DP4=268,201,38,26;MQ=20;FQ=999;PV4=0.79,1,1,0.14;MPB=U	GT:PL:DP:SP:GQ:RES	0/0:0,108,200:36:0:99:0	0/0:0,117,206:39:0:99:0	0/0:0,90,205:30:0:94:0	0/0:0,90,192:30:0:94:0	0/0:0,111,202:37:0:99:-1	0/1:50,0,108:20:2:46:0	0/0:0,84,197:28:0:88:0	0/1:105,0,133:34:3:99:0	0/0:0,84,178:28:0:88:0	0/1:125,0,31:19:5:41:0	0/0:0,99,184:33:0:99:-1	0/1:112,0,130:41:5:99:0	0/1:69,0,113:20:2:65:0	0/0:0,84,177:28:0:88:0	0/0:0,184,198:61:0:99:0	0/0:0,148,203:49:0:99:-1
Lg10_PrimaryAssembly	25133359	.	N	C,T	999	mrd10;mrd15	DP=407;VDB=0.0394;AF=0.423076923077,0.576923076923;AC1=32;DP4=0,0,198,188;MQ=20;FQ=-34.1;MPB=U;IUPAC=Y,C,T	GT:PL:DP:SP:GQ:RES	2/2:186,186,186,78,78,0:26:0:16:-1	1/2:233,150,104,159,0,120:28:0:62:0	1/2:235,149,97,168,0,128:30:0:68:-1	1/2:214,127,82,152,0,122:25:0:61:0	1/1:201,81,0,201,81,201:27:0:97:-1	1/2:184,115,88,115,0,88:18:0:43:-1	2/2:169,169,169,66,66,0:22:0:16:0	1/2:232,156,111,165,0,111:33:0:61:0	1/1:195,75,0,195,75,195:25:0:91:0	2/2:154,154,154,39,39,0:13:0:16:0	:70,12,0,70,12,70:4:0:28:-1	2/2:170,170,170,48,48,0:16:0:16:-1	1/2:179,116,74,122,0,95:23:0:58:0	1/2:158,89,62,110,0,89:16:0:43:0	1/1:210,166,0,210,166,210:55:0:99:0	2/2:175,175,175,75,75,0:25:0:16:-1
Lg10_PrimaryAssembly	25133623	.	N	C,T	999	mrd10;mrd15	DP=417;VDB=0.0360;AF=0.692307692308,0.307692307692;AC1=32;DP4=0,0,200,215;MQ=20;FQ=-41.7;MPB=U;IUPAC=Y,C,T	GT:PL:DP:SP:GQ:RES	1/1:195,93,0,195,93,195:31:0:99:0	1/2:219,154,124,129,0,84:25:0:54:0	1/2:185,129,105,105,0,72:19:0:48:0	1/2:196,120,81,133,0,106:22:0:63:0	1/1:195,66,0,195,66,195:22:0:90:-1	1/2:198,117,78,138,0,111:22:0:63:0	1/1:195,72,0,195,72,195:24:0:96:0	1/2:255,198,129,203,0,134:46:0:93:0	1/2:218,164,128,134,0,79:30:0:60:0	1/1:174,51,0,174,51,174:17:0:75:0	:95,18,0,95,18,95:6:0:42:-1	1/1:192,72,0,192,72,192:24:0:96:0	1/2:191,110,74,139,0,109:22:0:60:0	1/2:183,119,86,123,0,90:22:0:57:0	2/2:216,216,216,132,132,0:44:0:24:0	1/1:210,117,0,210,117,210:39:0:99:-1
Lg10_PrimaryAssembly	25133689	.	N	C,A,T	999	mrd10;mrd15	DP=432;VDB=0.0440;AF=0.615384615385,0.384615384615;AC1=32;DP4=0,0,216,215;MQ=20;FQ=-35.3;MPB=U;IUPAC=M,A,C	GT:PL:DP:SP:GQ:RES	2/2:193,193,193,99,99,0,191,191,82,188:34:0:17:0	1/2:221,150,102,153,0,110,221,150,153,221:30:0:65:0	1/1:166,45,0,166,45,166,166,45,166,166:15:0:62:0	1/2:174,95,62,124,0,103,174,95,124,174:18:0:50:0	1/1:191,78,0,191,78,191,188,61,188,185:27:0:95:-1	1/2:206,156,132,110,0,59,206,156,110,206:25:0:41:0	2/2:205,205,205,102,102,0,205,205,102,205:34:0:17:0	1/2:255,186,135,180,0,114,255,186,180,255:39:0:68:0	1/1:195,75,0,195,75,195,195,75,195,195:25:0:92:0	1/2:149,87,66,94,0,76,149,87,94,149:13:0:38:0	:0,0,0,0,0,0,0,0,0,0:0:0:17:-1	1/2:199,123,90,132,0,102,199,123,132,199:21:0:50:0	1/1:207,96,0,207,96,207,207,96,207,207:32:0:99:0	1/1:168,45,0,168,45,168,168,45,168,168:15:0:62:0	1/1:216,175,0,216,175,216,216,175,216,216:58:0:99:0	2/2:207,207,207,135,135,0,207,207,135,207:45:0:17:-1
Lg10_PrimaryAssembly	25133699	.	N	G,A,T	999	mrd10;mrd15	DP=438;VDB=0.0449;AF=0.692307692308,0.307692307692;AC1=32;DP4=0,0,214,223;MQ=20;FQ=-36;MPB=U;IUPAC=R,A,G	GT:PL:DP:SP:GQ:RES	2/2:197,197,197,99,99,0,197,197,99,197:33:0:18:0	1/1:182,81,0,182,81,182,179,64,179,176:28:0:99:0	1/1:173,48,0,173,48,173,173,48,173,173:16:0:66:0	1/2:165,94,64,114,0,93,165,94,114,165:17:0:48:0	1/1:197,84,0,194,67,191,197,84,194,197:29:0:99:-1	1/2:221,169,142,124,0,61,221,169,124,221:30:0:45:0	2/2:197,197,197,99,99,0,197,197,99,197:33:0:18:0	1/2:255,190,136,185,0,118,255,190,185,255:40:0:72:0	1/1:200,87,0,200,87,200,200,87,200,200:29:0:99:0	1/2:156,97,76,95,0,74,156,97,95,156:14:0:39:0	:20,3,0,20,3,20,20,3,20,20:1:0:21:-1	1/1:198,69,0,198,69,198,198,69,198,198:23:0:87:0	1/1:207,93,0,207,93,207,207,93,207,207:31:0:99:0	1/1:171,45,0,171,45,171,171,45,171,171:15:0:63:0	1/1:209,166,0,209,147,206,209,166,209,209:56:0:99:0	2/2:209,209,209,126,126,0,209,209,126,209:42:0:18:-1
Lg10_PrimaryAssembly	25133806	.	N	C,T	999	PASS	DP=460;VDB=0.0372;AF=0.857142857143,0.142857142857;AC1=32;DP4=0,0,244,211;MQ=20;FQ=-47.8;MPB=U;IUPAC=Y,C,T	GT:PL:DP:SP:GQ:RES	1/1:184,66,0,184,66,184:22:0:96:0	1/2:193,133,88,130,0,97:26:0:75:0	1/1:170,69,0,170,69,170:23:0:99:0	1/2:191,131,101,117,0,81:22:0:60:0	1/1:192,72,0,192,72,192:24:0:99:-1	1/2:214,132,90,149,0,116:25:0:72:0	1/1:195,69,0,195,69,195:23:0:99:0	1/1:206,108,0,206,108,206:36:0:99:0	1/2:233,156,108,158,0,116:30:0:78:0	1/1:182,57,0,182,57,182:19:0:87:0	1/1:165,54,0,165,54,165:18:0:84:-1	1/1:210,108,0,210,108,210:36:0:99:0	1/1:205,84,0,205,84,205:28:0:99:0	1/1:199,90,0,199,90,199:30:0:99:0	2/2:191,187,181,129,95,0:45:0:36:0	1/1:197,144,0,197,144,197:48:0:99:-1
Lg10_PrimaryAssembly	25135798	.	C	T	999	PASS	DP=470;VDB=0.0337;AF=0.25;G3=0.625,0.1875,0.1875;HWE=0.0364;AC1=9;DP4=161,178,63,66;MQ=20;FQ=999;PV4=0.84,1,1,1;MPB=U	GT:PL:DP:SP:GQ:RES	1/1:189,72,0:24:0:65:0	0/0:0,114,211:38:0:99:0	0/0:0,69,198:23:0:70:0	0/1:116,0,109:30:3:99:0	0/0:0,93,195:31:0:94:-1	0/0:0,75,192:25:0:76:0	1/1:178,60,0:20:0:53:0	0/1:113,0,120:32:1:99:0	0/0:0,129,215:43:0:99:0	0/1:78,0,83:18:8:77:0	0/0:0,48,174:16:0:49:-1	0/0:0,66,193:22:0:67:0	0/0:0,72,200:24:0:73:0	0/0:0,93,202:31:0:94:0	0/0:0,115,204:45:0:99:0	1/1:206,138,0:46:0:99:-1
Lg10_PrimaryAssembly	25136932	.	C	T	999	PASS	DP=530;VDB=0.0406;AF=0.142857142857;AC1=4;DP4=254,212,26,34;MQ=20;FQ=999;PV4=0.13,1,1,1;MPB=U	GT:PL:DP:SP:GQ:RES	0/0:0,87,200:29:0:92:0	0/0:0,79,189:33:0:84:0	0/1:122,0,114:36:10:99:0	0/0:0,84,201:28:0:89:0	0/0:0,99,203:33:0:99:-1	0/0:0,75,189:25:0:80:0	0/0:0,102,208:34:0:99:0	0/1:103,0,120:30:1:98:0	0/0:0,108,203:36:0:99:0	0/0:0,81,185:27:0:86:0	0/0:0,63,132:21:0:68:-1	0/0:0,117,212:39:0:99:0	0/1:96,0,110:28:0:91:0	0/1:69,0,125:31:25:64:0	0/0:0,157,206:52:0:99:0	0/0:0,114,202:44:0:99:-1
Lg10_PrimaryAssembly	25447427	.	T	G	999	PASS	DP=540;VDB=0.0332;AF=0.0714285714286;AC1=2;DP4=249,259,19,11;MQ=20;FQ=999;PV4=0.14,0.49,1,1;MPB=U	GT:PL:DP:SP:GQ:RES	0/0:0,69,192:23:0:78:0	0/0:0,99,207:33:0:99:0	0/0:0,81,203:27:0:90:0	0/0:0,138,219:46:0:99:0	0/0:0,117,217:39:0:99:-1	0/1:126,0,88:32:14:99:0	0/0:0,96,201:32:0:99:0	0/0:0,111,210:37:0:99:0	0/1:92,0,103:24:0:83:0	0/0:0,60,165:20:0:69:0	0/0:0,66,191:22:0:75:-1	0/0:0,93,198:31:0:99:0	0/0:0,105,211:35:0:99:0	0/0:0,84,197:28:0:93:0	0/0:0,181,209:60:0:99:0	0/0:0,148,191:49:0:99:-1
Lg10_PrimaryAssembly	25448785	.	N	G,A	999	PASS	DP=557;VDB=0.0382;AF=0.785714285714,0.214285714286;AC1=32;DP4=0,0,260,296;MQ=20;FQ=-38.7;MPB=U;IUPAC=R,A,G	GT:PL:DP:SP:GQ:RES	1/1:215,126,0,215,126,215:42:0:99:0	2/2:180,180,180,96,96,0:32:0:21:0	1/1:204,96,0,204,96,204:32:0:99:0	1/2:245,177,138,156,0,95:33:0:60:0	1/2:242,158,110,165,0,123:30:0:69:-1	1/1:209,90,0,209,90,209:30:0:99:0	2/2:208,208,208,99,99,0:33:0:21:0	1/1:200,99,0,200,99,200:33:0:99:0	1/1:191,78,0,191,78,191:26:0:99:0	1/1:198,75,0,198,75,198:25:0:96:0	1/1:204,105,0,204,105,204:35:0:99:-1	1/1:204,96,0,204,96,204:32:0:99:0	1/1:211,108,0,211,108,211:36:0:99:0	1/1:207,84,0,207,84,207:28:0:99:0	1/1:211,163,0,211,163,211:54:0:99:0	1/1:212,166,0,212,166,212:55:0:99:-1
Lg10_PrimaryAssembly	25450472	.	N	G,A	999	PASS	DP=539;VDB=0.0384;AF=0.678571428571,0.321428571429;AC1=32;DP4=0,0,297,241;MQ=20;FQ=-36.7;MPB=U;IUPAC=R,A,G	GT:PL:DP:SP:GQ:RES	1/2:213,144,111,135,0,93:25:0:52:0	2/2:212,212,212,99,99,0:33:0:19:0	1/1:200,72,0,200,72,200:24:0:91:0	1/2:255,198,141,193,0,115:45:0:76:0	1/2:211,154,109,136,0,94:29:0:64:-1	1/1:160,72,0,160,72,160:24:0:91:0	2/2:199,199,199,114,114,0:38:0:19:0	1/1:200,117,0,200,117,200:39:0:99:0	1/1:199,90,0,199,90,199:30:0:99:0	1/1:195,75,0,195,75,195:25:0:94:0	2/2:186,186,186,78,78,0:26:0:19:-1	1/1:191,93,0,191,93,191:31:0:99:0	1/1:198,72,0,198,72,198:24:0:91:0	1/1:201,96,0,201,96,201:32:0:99:0	1/1:200,193,0,200,193,200:64:0:99:0	1/1:201,148,0,201,148,201:49:0:99:-1
Lg10_PrimaryAssembly	25452812	.	A	G	999	PASS	DP=571;VDB=0.0377;AF=0.178571428571;AC1=5;DP4=237,246,39,41;MQ=20;FQ=999;PV4=1,0.42,1,1;MPB=U	GT:PL:DP:SP:GQ:RES	0/0:0,99,203:33:0:99:0	0/0:0,90,196:30:0:94:0	0/0:0,72,199:24:0:76:0	0/0:0,151,206:50:0:99:0	0/0:0,105,212:35:0:99:-1	0/1:72,0,116:27:0:68:0	0/0:0,96,180:32:0:99:0	0/0:0,135,207:52:0:99:0	0/1:107,0,125:34:1:99:0	0/1:127,0,97:30:1:99:-1	1/1:203,108,0:36:0:98:-1	0/0:0,87,200:29:0:91:0	0/0:0,75,187:25:0:79:0	0/0:0,51,179:17:0:55:0	0/0:0,193,211:64:0:99:0	0/0:0,135,204:45:0:99:-1
Lg10_PrimaryAssembly	25543731	.	T	G	999	PASS	DP=438;VDB=0.0285;AF=0.107142857143;AC1=3;DP4=234,160,29,13;MQ=20;FQ=999;PV4=0.25,1,1,1;MPB=U	GT:PL:DP:SP:GQ:RES	0/0:0,54,172:18:0:61:0	0/0:0,72,182:24:0:79:0	0/0:0,66,178:22:0:73:0	0/0:0,90,203:30:0:97:0	0/0:0,96,185:32:0:99:-1	0/1:119,0,77:25:2:90:0	0/0:0,66,163:22:0:73:0	0/0:0,81,194:27:0:88:0	0/1:88,0,105:30:2:81:0	0/1:97,0,93:25:4:90:0	0/0:0,93,188:31:0:99:-1	0/0:0,87,183:29:0:94:0	0/0:0,66,185:22:0:73:0	0/0:0,63,178:21:0:70:0	0/0:0,138,210:46:0:99:0	0/0:0,96,201:32:0:99:-1
Lg10_PrimaryAssembly	25546085	.	A	G	999	PASS	DP=546;VDB=0.0384;AF=0.142857142857;AC1=4;DP4=236,255,28,23;MQ=20;FQ=999;PV4=0.38,0.32,1,0.36;MPB=U	GT:PL:DP:SP:GQ:RES	0/0:0,84,197:28:0:89:0	0/0:0,63,178:21:0:68:0	0/0:0,53,186:23:0:58:0	0/0:0,81,205:27:0:86:0	0/1:112,0,121:38:5:99:-1	0/1:77,0,126:27:7:72:0	0/0:0,117,200:39:0:99:0	0/0:0,114,213:38:0:99:0	0/0:0,102,199:34:0:99:0	0/1:84,0,90:18:0:79:0	0/0:0,87,189:29:0:92:-1	0/0:0,114,209:38:0:99:0	0/0:0,117,212:39:0:99:0	0/1:93,0,113:25:0:88:0	0/0:0,199,195:66:0:99:0	0/0:0,157,208:52:0:99:-1
Lg10_PrimaryAssembly	25847284	.	G	A	999	mrd10;mrd15	DP=488;VDB=0.0314;AF=0.153846153846;AC1=4;DP4=225,205,32,25;MQ=20;FQ=999;PV4=0.67,0.22,1,0.4;MPB=U	GT:PL:DP:SP:GQ:RES	0/0:0,99,203:33:0:99:0	0/0:0,117,197:39:0:99:0	0/0:0,75,201:25:0:80:0	0/0:0,111,205:37:0:99:0	0/1:119,0,95:28:0:99:-1	0/1:131,0,71:26:0:82:0	0/0:0,90,205:30:0:95:0	0/0:0,102,202:34:0:99:0	0/0:0,60,172:20:0:65:0	0/1:122,0,86:29:4:97:0	:0,15,79:5:0:20:-1	0/0:0,111,196:37:0:99:0	0/0:0,69,197:23:0:74:0	0/1:39,0,118:21:2:34:0	0/0:0,184,212:61:0:99:0	0/0:0,117,208:39:0:99:-1
Lg10_PrimaryAssembly	25848405	.	T	G	999	mrd10;mrd15	DP=384;VDB=0.0326;AF=0.192307692308;AC1=7;DP4=192,133,31,24;MQ=20;FQ=999;PV4=0.77,0.16,1,1;MPB=U	GT:PL:DP:SP:GQ:RES	0/0:0,66,183:22:0:69:0	0/0:0,57,164:19:0:60:0	0/0:0,60,172:20:0:63:0	0/0:0,108,212:36:0:99:0	0/1:100,0,131:34:3:97:-1	0/1:88,0,88:20:0:85:0	0/0:0,69,153:23:0:72:0	0/0:0,84,189:28:0:87:0	0/1:108,0,83:21:2:92:0	0/1:77,0,107:23:2:74:0	:60,12,0:4:0:5:-1	0/0:0,57,182:19:0:60:0	0/0:0,60,164:20:0:63:0	0/1:35,0,122:19:2:32:0	0/0:0,96,201:32:0:99:0	0/0:0,120,199:40:0:99:-1
Lg10_PrimaryAssembly	25848487	.	N	T,C,G	999	mrd10;mrd15	DP=450;VDB=0.0369;AF=0.346153846154,0.653846153846;AC1=32;DP4=0,0,234,212;MQ=20;FQ=-33.2;MPB=U;IUPAC=Y,C,T	GT:PL:DP:SP:GQ:RES	1/2:216,137,79,165,0,126,216,137,165,216:32:0:72:0	2/2:181,181,181,57,57,0,177,177,40,174:20:0:15:0	1/1:191,93,0,191,93,191,191,93,191,191:31:0:99:0	1/2:212,128,89,144,0,114,212,128,144,212:23:0:53:0	2/2:195,195,195,78,78,0,195,195,78,195:26:0:15:-1	2/2:183,183,183,66,66,0,183,183,66,183:22:0:15:0	2/2:193,193,193,63,63,0,193,193,63,193:21:0:15:0	1/2:240,153,96,172,0,133,240,153,172,240:32:0:71:0	1/2:211,158,131,117,0,66,211,158,117,211:26:0:41:0	2/2:193,193,193,87,87,0,193,193,87,193:29:0:15:0	:69,69,69,12,12,0,69,69,12,69:4:0:15:-1	1/2:255,193,118,202,0,142,255,193,202,255:45:0:89:0	1/2:155,76,49,112,0,97,155,76,112,155:14:0:41:0	1/2:180,110,74,121,0,97,180,110,121,180:20:0:50:0	1/1:204,160,0,204,160,204,204,160,204,204:53:0:99:0	1/1:204,144,0,204,144,204,204,144,204,204:48:0:99:-1
Lg10_PrimaryAssembly	25849840	.	C	T	112	PASS	DP=490;VDB=0.0365;AF=0.0714285714286;AC1=2;DP4=202,265,6,14;MQ=20;FQ=112;PV4=0.26,0.5,1,1;MPB=U	GT:PL:DP:SP:GQ:RES	0/0:0,66,194:22:0:75:0	0/0:0,87,200:29:0:96:0	0/0:0,81,194:27:0:90:0	0/0:0,160,210:53:0:99:0	0/0:0,96,209:32:0:99:-1	0/1:87,0,120:26:0:78:0	0/0:0,75,198:25:0:84:0	0/0:0,99,213:33:0:99:0	0/0:0,78,201:26:0:87:0	0/1:79,0,111:22:4:70:0	0/0:0,60,92:20:0:69:-1	0/0:0,108,208:36:0:99:0	0/0:0,81,198:27:0:90:0	0/0:0,51,180:17:0:60:0	0/0:0,90,199:30:0:99:0	0/0:0,187,211:62:0:99:-1
Lg10_PrimaryAssembly	25850071	.	N	G,T	999	mrd10;mrd15	DP=460;VDB=0.0384;AF=0.769230769231,0.230769230769;AC1=32;DP4=0,0,248,211;MQ=20;FQ=-36.7;MPB=U;IUPAC=K,G,T	GT:PL:DP:SP:GQ:RES	1/1:188,72,0,188,72,188:24:0:91:0	2/2:174,174,174,78,78,0:26:0:19:0	1/1:195,78,0,195,78,195:26:0:97:0	1/2:255,197,146,180,0,99:44:0:70:0	1/2:222,141,78,189,0,134:39:0:82:-1	1/1:187,60,0,187,60,187:20:0:79:0	2/2:199,199,199,90,90,0:30:0:19:0	1/1:202,102,0,202,102,202:34:0:99:0	1/1:187,75,0,187,75,187:25:0:94:0	1/1:164,51,0,164,51,164:17:0:70:0	:0,0,0,0,0,0:0:0:19:-1	1/1:197,84,0,197,84,197:28:0:99:0	1/1:189,84,0,189,84,189:28:0:99:0	1/1:165,54,0,165,54,165:18:0:73:0	1/1:197,144,0,197,144,197:48:0:99:0	1/1:214,154,0,213,135,210:52:0:99:-1
Lg10_PrimaryAssembly	25850214	.	C	A	53.3	mrd10;mrd15	DP=493;VDB=0.0344;AF=0.0416666666667;AC1=1;DP4=224,246,8,5;MQ=20;FQ=53.4;PV4=0.4,0.4,1,0.38;MPB=U	GT:PL:DP:SP:GQ:RES	0/0:0,69,192:23:0:81:0	0/0:0,93,210:31:0:99:0	0/0:0,123,201:41:0:99:0	0/0:0,111,174:37:0:99:0	0/0:0,87,205:29:0:99:-1	0/0:0,51,180:17:0:63:0	0/0:0,105,214:35:0:99:0	0/0:0,111,205:37:0:99:0	0/1:95,0,132:31:3:83:0	:0,27,131:9:0:39:0	:0,0,0:0:0:12:-1	0/0:0,84,206:28:0:96:0	0/0:0,90,207:30:0:99:0	0/0:0,51,176:17:0:63:0	0/0:0,178,213:59:0:99:0	0/0:0,178,201:59:0:99:-1
Lg10_PrimaryAssembly	26248694	.	T	C	999	PASS	DP=508;VDB=0.0402;AF=0.25;AC1=7;DP4=198,208,43,54;MQ=20;FQ=999;PV4=0.5,1,1,0.39;MPB=U	GT:PL:DP:SP:GQ:RES	0/0:0,93,207:31:0:96:0	0/1:116,0,104:29:6:99:0	0/0:0,105,186:35:0:99:0	0/1:93,0,140:41:1:90:0	0/0:0,96,201:32:0:99:-1	0/1:112,0,81:22:2:89:0	1/1:206,96,0:32:0:87:0	0/0:0,105,207:35:0:99:0	0/0:0,99,191:33:0:99:0	0/1:53,0,107:18:5:50:0	0/0:0,66,146:22:0:69:-1	0/1:106,0,123:33:8:99:0	0/0:0,84,201:28:0:87:0	0/0:0,66,194:22:0:69:0	0/0:0,166,206:55:0:99:0	0/0:0,105,211:35:0:99:-1
Lg10_PrimaryAssembly	26585587	.	T	C	999	PASS	DP=600;VDB=0.0398;AF=0.178571428571;AC1=5;DP4=258,259,45,32;MQ=20;FQ=999;PV4=0.18,0.2,1,0.25;MPB=U	GT:PL:DP:SP:GQ:RES	0/0:0,99,206:33:0:99:0	0/0:0,117,208:39:0:99:0	0/0:0,90,205:30:0:94:0	0/0:0,120,202:40:0:99:0	0/0:0,99,202:33:0:99:-1	0/1:83,0,129:28:2:79:0	0/0:0,78,203:26:0:82:0	0/0:0,123,188:41:0:99:0	0/1:121,0,133:45:11:99:0	0/1:99,0,130:37:0:95:0	0/0:0,99,210:33:0:99:-1	0/1:88,0,125:28:4:84:0	0/1:126,0,102:33:1:99:0	0/0:0,87,203:29:0:91:0	0/0:0,205,204:68:0:99:0	0/0:0,154,199:51:0:99:-1
Lg10_PrimaryAssembly	26586420	.	A	G	999	PASS	DP=616;VDB=0.0351;AF=0.321428571429;AC1=9;DP4=246,221,78,64;MQ=20;FQ=999;PV4=0.7,0.31,1,1;MPB=U	GT:PL:DP:SP:GQ:RES	0/0:0,105,191:35:0:99:-1	0/1:98,0,127:39:8:97:0	0/0:0,105,207:35:0:99:0	0/1:112,0,131:40:0:99:0	0/0:0,102,195:34:0:99:-1	0/1:46,0,117:21:22:45:0	1/1:208,108,0:36:0:99:0	0/0:0,129,215:43:0:99:0	0/1:107,0,114:29:6:99:0	0/1:95,0,106:28:4:94:0	0/0:0,151,195:50:0:99:-1	0/1:146,0,106:43:0:99:0	0/1:82,0,111:21:0:81:0	0/0:0,102,192:34:0:99:0	0/0:0,169,214:56:0:99:0	0/0:0,196,215:65:0:99:-1
Lg10_PrimaryAssembly	26586432	.	T	C	999	PASS	DP=604;VDB=0.0376;AF=0.25;AC1=7;DP4=230,237,76,53;MQ=20;FQ=999;PV4=0.059,0.35,1,1;MPB=U	GT:PL:DP:SP:GQ:RES	0/0:0,114,194:38:0:99:0	0/0:0,111,188:37:0:99:0	0/1:104,0,126:32:3:99:0	0/0:0,106,199:42:0:99:0	0/1:130,0,105:34:3:99:-1	0/0:0,60,178:20:0:63:0	0/0:0,108,208:36:0:99:0	0/1:114,0,140:42:5:99:-1	0/0:0,87,197:29:0:90:0	0/1:110,0,104:28:2:99:0	1/1:192,132,0:44:0:99:-1	0/0:0,111,213:37:0:99:0	0/0:0,87,197:29:0:90:0	0/1:116,0,115:35:1:99:0	0/0:0,163,216:54:0:99:0	0/0:0,178,221:59:0:99:-1
Lg10_PrimaryAssembly	26587904	.	C	T	999	PASS	DP=524;VDB=0.0359;AF=0.5;AC1=14;DP4=166,155,91,96;MQ=20;FQ=999;PV4=0.52,0.057,1,1;MPB=U	GT:PL:DP:SP:GQ:RES	0/0:0,114,207:38:0:99:0	0/0:0,63,191:21:0:61:0	1/1:172,84,0:28:0:80:0	0/0:0,132,214:44:0:99:0	0/1:92,0,119:29:0:94:-1	0/1:73,0,115:22:7:75:0	0/0:0,84,189:28:0:82:0	1/1:212,108,0:36:0:99:0	0/1:116,0,84:24:0:88:0	1/1:164,60,0:20:0:56:0	1/1:198,78,0:27:0:74:-1	0/1:95,0,123:34:1:97:0	0/1:94,0,101:26:10:95:0	0/1:117,0,81:22:0:85:0	0/0:0,160,206:53:0:99:0	0/0:0,169,209:56:0:99:-1
Lg10_PrimaryAssembly	26588018	.	T	C	999	PASS	DP=552;VDB=0.0382;AF=0.25;AC1=7;DP4=204,237,54,52;MQ=20;FQ=999;PV4=0.39,1,1,1;MPB=U	GT:PL:DP:SP:GQ:RES	0/0:0,120,213:40:0:99:0	0/0:0,81,205:27:0:84:0	1/1:191,78,0:26:0:69:0	0/0:0,99,208:33:0:99:0	0/1:101,0,132:33:0:98:-1	0/0:0,60,185:20:0:63:0	0/0:0,123,208:41:0:99:0	1/1:204,117,0:39:0:99:0	0/0:0,108,195:36:0:99:0	0/1:91,0,116:26:6:88:0	0/0:0,105,211:35:0:99:-1	0/0:0,99,212:33:0:99:0	0/0:0,105,213:35:0:99:0	0/1:106,0,91:26:6:98:0	0/0:0,117,197:39:0:99:0	0/0:0,175,213:58:0:99:-1
Lg10_PrimaryAssembly	26588398	.	T	C	94.3	mrd10;mrd15	DP=399;VDB=0.0166;AF=0.0769230769231;AC1=3;DP4=203,171,14,5;MQ=20;FQ=94.8;PV4=0.1,1,1,1;MPB=U	GT:PL:DP:SP:GQ:RES	0/0:0,75,195:25:0:82:0	0/0:0,51,171:17:0:58:0	0/0:0,84,194:28:0:91:0	0/0:0,69,197:23:0:76:0	0/0:0,102,199:34:0:99:-1	:34,0,63:8:0:27:0	0/0:0,48,176:16:0:55:0	0/0:0,129,193:43:0:99:0	0/1:64,0,86:17:13:57:0	0/0:0,39,156:13:0:46:0	0/0:0,84,165:28:0:91:-1	0/0:0,87,171:29:0:94:0	0/1:59,0,125:23:4:52:0	0/0:0,36,154:12:0:43:0	0/0:0,126,198:42:0:99:0	0/0:0,105,207:35:0:99:-1
Lg10_PrimaryAssembly	26589571	.	G	T	999	mrd10;mrd15	DP=412;VDB=0.0374;AF=0.416666666667;AC1=10;DP4=126,121,35,45;MQ=20;FQ=999;PV4=0.3,0.15,1,0.24;MPB=U	GT:PL:DP:SP:GQ:RES	0/0:0,51,146:17:0:51:0	0/0:0,54,181:18:0:54:0	1/1:175,48,0:16:0:42:0	0/0:0,63,191:21:0:63:0	0/1:85,0,92:20:0:85:-1	:7,10,24:2:0:5:0	:0,6,35:2:0:7:0	1/1:162,45,0:15:0:39:0	0/1:72,0,121:26:13:72:0	1/1:152,39,0:13:0:33:0	0/0:0,78,181:26:0:78:-1	0/1:87,0,98:19:0:87:0	0/0:0,36,145:12:0:36:0	0/1:45,0,129:21:0:45:0	0/0:0,172,211:57:0:99:0	0/0:0,126,215:42:0:99:-1
Lg10_PrimaryAssembly	26593016	.	G	A	95.6	mrd10;mrd15	DP=364;VDB=0.0326;AF=0.0769230769231;AC1=2;DP4=172,171,8,7;MQ=20;FQ=95.9;PV4=1,1,1,1;MPB=U	GT:PL:DP:SP:GQ:RES	0/0:0,75,181:25:0:83:0	0/0:0,63,189:21:0:71:0	0/0:0,42,135:14:0:50:0	0/0:0,99,200:33:0:99:0	0/0:0,69,183:23:0:77:-1	0/0:0,60,190:20:0:68:0	0/0:0,93,187:31:0:99:0	0/0:0,39,157:13:0:47:0	0/0:0,78,202:26:0:86:0	0/1:78,0,65:13:2:69:0	:0,0,0:0:0:9:-1	0/1:71,0,107:21:5:63:0	0/0:0,81,197:27:0:89:0	0/0:0,57,162:19:0:65:0	0/0:0,96,202:32:0:99:0	0/0:0,120,210:40:0:99:-1
Lg10_PrimaryAssembly	26593186	.	C	T	137	mrd10;mrd15	DP=320;VDB=0.0267;AF=0.115384615385;AC1=3;DP4=105,186,11,10;MQ=20;FQ=138;PV4=0.16,0.28,1,1;MPB=U	GT:PL:DP:SP:GQ:RES	0/0:0,48,166:16:0:55:0	0/0:0,33,115:11:0:40:0	0/1:71,0,112:21:0:64:0	0/0:0,69,185:23:0:76:0	0/0:0,84,192:28:0:91:-1	0/0:0,63,189:21:0:70:0	0/0:0,66,188:22:0:73:0	0/1:79,0,90:17:0:72:0	0/0:0,60,185:20:0:67:0	0/1:49,0,80:12:2:42:0	:0,0,0:0:0:7:-1	0/0:0,57,182:19:0:64:0	0/0:0,63,191:21:0:70:0	0/0:0,66,195:22:0:73:0	0/0:0,93,204:31:0:99:0	0/0:0,84,206:28:0:91:-1
Lg10_PrimaryAssembly	27284917	.	G	T	999	PASS	DP=451;VDB=0.0214;AF=0.25;AC1=7;DP4=199,173,37,40;MQ=20;FQ=999;PV4=0.45,0.36,1,1;MPB=U	GT:PL:DP:SP:GQ:RES	0/0:0,75,196:25:0:78:0	0/1:80,0,121:26:0:77:0	0/0:0,75,181:25:0:78:0	0/1:32,0,124:20:0:29:0	0/0:0,108,180:36:0:99:-1	0/1:89,0,87:23:8:86:0	1/1:198,72,0:24:0:63:0	0/0:0,93,210:31:0:96:0	0/0:0,87,197:29:0:90:0	0/0:0,48,174:16:0:51:0	0/0:0,51,164:17:0:54:-1	0/1:104,0,138:36:0:99:0	0/0:0,72,195:24:0:75:0	0/1:119,0,52:20:5:61:0	0/0:0,160,211:53:0:99:0	0/0:0,132,208:44:0:99:-1
Lg10_PrimaryAssembly	27285275	.	G	A	999	mrd10;mrd15	DP=491;VDB=0.0371;AF=0.153846153846;AC1=4;DP4=203,223,30,33;MQ=20;FQ=999;PV4=1,1,1,0.14;MPB=U	GT:PL:DP:SP:GQ:RES	0/0:0,120,202:40:0:99:0	0/0:0,90,207:30:0:95:0	0/0:0,75,195:25:0:80:0	0/0:0,117,210:39:0:99:0	0/1:118,0,119:33:3:99:-1	0/0:0,48,176:16:0:53:0	0/0:0,75,195:25:0:80:0	0/1:136,0,72:34:0:83:0	0/0:0,99,200:33:0:99:0	0/0:0,69,192:23:0:74:0	:0,3,19:1:0:9:-1	0/0:0,105,204:35:0:99:0	0/1:103,0,98:24:4:97:0	0/1:105,0,100:24:2:99:0	0/0:0,181,228:60:0:99:0	0/0:0,141,213:47:0:99:-1
Lg10_PrimaryAssembly	27285452	.	T	C	107	mrd10;mrd15	DP=413;VDB=0.0356;AF=0.0769230769231;AC1=2;DP4=165,226,6,14;MQ=20;FQ=107;PV4=0.36,0.21,1,1;MPB=U	GT:PL:DP:SP:GQ:RES	0/0:0,81,203:27:0:90:0	0/0:0,84,205:28:0:93:0	0/0:0,75,202:25:0:84:0	0/0:0,111,212:37:0:99:0	0/0:0,63,193:21:0:72:-1	0/0:0,48,176:16:0:57:0	0/0:0,78,198:26:0:87:0	0/0:0,90,209:30:0:99:0	0/0:0,78,199:26:0:87:0	0/0:0,69,197:23:0:78:0	:0,12,60:4:0:21:-1	0/1:72,0,128:26:4:63:0	0/0:0,66,184:22:0:75:0	0/1:89,0,114:23:2:80:0	0/0:0,105,204:35:0:99:0	0/0:0,126,187:42:0:99:-1
Lg10_PrimaryAssembly	27287591	.	G	T	999	mrd10;mrd15	DP=400;VDB=0.0340;AF=0.153846153846;AC1=5;DP4=159,195,19,17;MQ=20;FQ=999;PV4=0.38,1,1,1;MPB=U	GT:PL:DP:SP:GQ:RES	0/0:0,69,190:23:0:74:0	0/0:0,72,198:24:0:77:0	:8,0,75:9:0:5:0	0/0:0,84,203:28:0:89:0	0/0:0,63,191:21:0:68:-1	0/0:0,66,195:22:0:71:0	0/0:0,60,183:20:0:65:0	0/0:0,42,161:14:0:47:0	0/0:0,60,189:20:0:65:0	0/1:91,0,102:21:0:86:0	0/0:0,81,198:27:0:86:-1	0/1:78,0,91:17:2:73:0	1/1:164,48,0:16:0:37:0	0/0:0,72,197:24:0:77:0	0/0:0,157,205:52:0:99:0	0/0:0,157,212:52:0:99:-1
Lg10_PrimaryAssembly	27288192	.	C	T	999	PASS	DP=498;VDB=0.0274;AF=0.357142857143;AC1=10;DP4=176,192,55,68;MQ=20;FQ=999;PV4=0.6,1,1,1;MPB=U	GT:PL:DP:SP:GQ:RES	1/1:195,81,0:27:0:75:0	0/0:0,87,204:29:0:87:0	0/1:62,0,116:23:10:62:0	0/0:0,69,177:23:0:69:0	0/0:0,114,211:38:0:99:-1	0/1:110,0,66:20:8:72:0	0/0:0,72,200:24:0:72:0	0/0:0,114,211:38:0:99:0	0/0:0,84,189:28:0:84:0	0/1:104,0,39:17:6:45:0	0/0:0,66,194:22:0:66:-1	1/1:190,60,0:20:0:54:0	1/1:209,102,0:34:0:96:0	0/1:107,0,31:15:0:37:0	0/0:0,199,213:66:0:99:0	0/0:0,202,214:67:0:99:-1
Lg10_PrimaryAssembly	27288408	.	G	A	999	mrd10;mrd15	DP=497;VDB=0.0339;AF=0.230769230769;AC1=6;DP4=190,208,52,40;MQ=20;FQ=999;PV4=0.13,1,1,1;MPB=U	GT:PL:DP:SP:GQ:RES	0/0:0,69,195:23:0:72:0	0/0:0,90,205:30:0:93:0	0/1:124,0,53:23:0:62:0	0/0:0,105,186:35:0:99:0	0/1:118,0,121:33:1:99:-1	0/0:0,60,175:20:0:63:0	0/0:0,87,203:29:0:90:0	1/1:205,111,0:37:0:99:0	0/1:95,0,116:31:19:92:0	0/0:0,51,177:17:0:54:0	:0,24,116:8:0:27:-1	0/0:0,84,194:28:0:87:0	0/0:0,75,193:25:0:78:0	0/1:74,0,117:23:2:71:0	0/0:0,202,212:67:0:99:0	0/0:0,184,210:61:0:99:-1
Lg10_PrimaryAssembly	27466954	.	C	T	111	PASS	DP=556;VDB=0.0377;AF=0.0714285714286;AC1=2;DP4=301,226,14,8;MQ=20;FQ=111;PV4=0.66,0.35,1,1;MPB=U	GT:PL:DP:SP:GQ:RES	0/1:109,0,112:31:3:99:0	0/0:0,120,185:40:0:99:0	0/1:56,0,104:17:2:47:0	0/0:0,129,202:43:0:99:0	0/0:0,132,182:44:0:99:-1	0/0:0,60,189:20:0:69:0	0/0:0,117,210:39:0:99:0	0/0:0,105,194:35:0:99:0	0/0:0,93,170:31:0:99:0	0/0:0,78,191:26:0:87:0	0/0:0,75,198:25:0:84:-1	0/0:0,93,199:31:0:99:0	0/0:0,123,184:41:0:99:0	0/0:0,72,200:24:0:81:0	0/0:0,160,200:53:0:99:0	0/0:0,148,209:49:0:99:-1
Lg10_PrimaryAssembly	27469790	.	G	A	999	PASS	DP=519;VDB=0.0372;AF=0.142857142857;AC1=4;DP4=215,243,28,28;MQ=20;FQ=999;PV4=0.67,1,1,1;MPB=U	GT:PL:DP:SP:GQ:RES	0/0:0,102,206:34:0:99:0	0/0:0,123,211:41:0:99:0	0/0:0,84,193:28:0:89:0	0/0:0,135,211:45:0:99:0	0/1:133,0,109:34:0:99:-1	0/1:110,0,96:28:15:99:0	0/0:0,45,162:15:0:50:0	1/1:179,49,0:23:0:38:0	0/0:0,96,211:32:0:99:0	0/0:0,69,192:23:0:74:0	0/0:0,87,206:29:0:92:-1	0/0:0,87,206:29:0:92:0	0/0:0,54,176:18:0:59:0	0/0:0,81,190:27:0:86:0	0/0:0,175,202:58:0:99:0	0/0:0,151,202:50:0:99:-1
Lg10_PrimaryAssembly	27471480	.	A	G	999	PASS	DP=555;VDB=0.0392;AF=0.142857142857;AC1=4;DP4=252,244,29,25;MQ=20;FQ=999;PV4=0.77,0.42,1,1;MPB=U	GT:PL:DP:SP:GQ:RES	0/1:112,0,127:34:3:99:0	0/0:0,138,194:46:0:99:0	0/1:112,0,86:24:4:97:0	0/0:0,111,213:37:0:99:0	0/0:0,111,207:37:0:99:-1	0/0:0,99,208:33:0:99:0	0/0:0,63,188:21:0:68:0	0/0:0,87,207:29:0:92:0	0/0:0,105,198:35:0:99:0	0/0:0,93,191:31:0:98:0	1/1:193,75,0:25:0:64:-1	0/0:0,66,178:22:0:71:0	0/0:0,84,189:28:0:89:0	0/0:0,96,201:32:0:99:0	0/0:0,214,214:71:0:99:0	0/0:0,135,209:45:0:99:-1
Lg10_PrimaryAssembly	27472073	.	A	G	999	PASS	DP=538;VDB=0.0373;AF=0.5;G3=0.4375,0.25,0.3125;HWE=0.045;AC1=14;DP4=184,155,93,93;MQ=20;FQ=999;PV4=0.36,1,1,1;MPB=U	GT:PL:DP:SP:GQ:RES	0/1:131,0,103:32:1:99:0	0/0:0,120,205:40:0:99:0	0/1:101,0,101:25:9:99:0	0/0:0,111,205:37:0:99:0	1/1:197,135,0:45:0:99:-1	0/1:87,0,131:28:2:89:0	0/0:0,57,187:19:0:55:0	1/1:200,72,0:24:0:68:0	0/0:0,117,197:39:0:99:0	1/1:189,60,0:20:0:56:0	1/1:191,78,0:26:0:74:-1	1/1:171,45,0:15:0:41:0	0/0:0,72,176:24:0:70:0	0/1:96,0,129:31:3:98:0	0/0:0,180,199:67:0:99:0	0/0:0,160,195:53:0:99:-1
Lg10_PrimaryAssembly	27475541	.	G	A	999	mrd10;mrd15	DP=353;VDB=0.0353;AF=0.230769230769;G3=0.7499,0.125,0.125;HWE=0.0326;AC1=6;DP4=138,145,36,31;MQ=20;FQ=999;PV4=0.5,0.13,1,0.48;MPB=U	GT:PL:DP:SP:GQ:RES	0/0:0,87,177:29:0:90:0	0/0:0,78,203:26:0:81:0	0/0:0,60,155:20:0:63:0	0/0:0,69,197:23:0:72:0	0/1:137,0,31:26:0:40:-1	0/0:0,54,178:18:0:57:0	:0,21,109:7:0:24:0	0/0:0,48,175:16:0:51:0	0/0:0,63,191:21:0:66:0	1/1:188,66,0:22:0:57:0	0/0:0,54,183:18:0:57:-1	1/1:164,48,0:16:0:39:0	0/0:0,36,154:12:0:39:0	0/1:92,0,71:16:2:80:0	0/0:0,108,198:36:0:99:0	0/0:0,132,212:44:0:99:-1
Lg10_PrimaryAssembly	27499364	.	N	G,T	999	PASS	DP=496;VDB=0.0365;AF=0.928571428571,0.0714285714286;AC1=32;DP4=0,0,259,236;MQ=20;FQ=-38.6;MPB=U;IUPAC=K,G,T	GT:PL:DP:SP:GQ:RES	1/2:226,156,102,160,0,114:33:0:75:0	1/1:203,87,0,203,87,203:29:0:99:0	1/1:187,63,0,187,63,187:21:0:84:0	1/1:205,81,0,205,81,205:27:0:99:0	1/1:165,84,0,165,84,165:28:0:99:-1	1/1:200,96,0,200,96,200:32:0:99:0	1/1:178,57,0,178,57,178:19:0:78:0	1/1:208,102,0,208,102,208:34:0:99:0	1/1:202,93,0,202,93,202:31:0:99:0	1/1:207,87,0,207,87,207:29:0:99:0	1/1:189,96,0,189,96,189:32:0:99:-1	1/1:200,72,0,200,72,200:24:0:93:0	1/2:192,149,128,97,0,49:23:0:42:0	1/1:164,48,0,164,48,164:16:0:69:0	2/2:209,209,209,196,196,0:65:0:21:0	2/2:198,198,198,157,157,0:52:0:21:-1
Lg10_PrimaryAssembly	27568847	.	N	A,G	999	PASS	DP=552;VDB=0.0362;AF=0.678571428571,0.321428571429;AC1=32;DP4=0,0,283,260;MQ=20;FQ=-36.7;MPB=U;IUPAC=R,A,G	GT:PL:DP:SP:GQ:RES	1/1:205,111,0,205,111,205:37:0:99:0	2/2:201,201,201,78,78,0:26:0:19:0	1/1:192,69,0,192,69,192:23:0:88:0	2/2:211,211,211,120,120,0:40:0:19:0	1/2:232,150,104,158,0,119:28:0:65:-1	1/1:210,93,0,210,93,210:31:0:99:0	2/2:201,201,201,108,108,0:36:0:19:-1	1/1:196,138,0,196,138,196:46:0:99:0	1/2:226,142,78,166,0,132:32:0:83:0	1/2:223,148,112,142,0,103:25:0:55:0	1/1:190,81,0,190,81,190:27:0:99:-1	1/1:185,93,0,185,93,185:31:0:99:0	1/1:197,69,0,197,69,197:23:0:88:0	1/1:188,87,0,188,87,188:29:0:99:0	1/1:203,187,0,203,187,203:62:0:99:0	1/1:211,141,0,211,141,211:47:0:99:-1
Lg10_PrimaryAssembly	27649880	.	N	G,A,T	999	PASS	DP=486;VDB=0.0403;AF=0.678571428571,0.321428571429;AC1=32;DP4=0,0,251,234;MQ=20;FQ=-36.6;MPB=U;IUPAC=R,A,G	GT:PL:DP:SP:GQ:RES	1/1:190,81,0,190,81,190,190,81,190,190:27:0:99:0	2/2:189,189,189,84,84,0,189,189,84,189:28:0:18:0	1/1:176,48,0,176,48,176,176,48,176,176:16:0:66:0	2/2:197,197,197,87,87,0,197,197,87,197:29:0:18:0	1/2:255,178,106,194,0,142,255,178,194,255:41:0:90:-1	1/1:164,57,0,164,57,164,164,57,164,164:19:0:75:0	2/2:184,184,184,63,63,0,184,184,63,184:21:0:18:0	1/1:201,78,0,201,78,201,201,78,201,201:26:0:96:0	1/2:234,169,130,150,0,93,234,169,150,234:32:0:57:0	1/2:167,141,129,63,0,15,167,141,63,167:20:0:30:0	1/1:168,45,0,168,45,168,168,45,168,168:15:0:63:-1	1/1:193,108,0,193,108,193,193,108,193,193:36:0:99:0	1/1:187,60,0,187,60,187,187,60,187,187:20:0:78:0	1/1:199,102,0,199,102,199,199,102,199,199:34:0:99:0	1/1:215,178,0,215,178,215,215,178,215,215:59:0:99:0	1/1:214,184,0,214,184,214,214,165,214,211:62:0:99:-1
Lg10_PrimaryAssembly	27649940	.	A	G	999	PASS	DP=520;VDB=0.0383;AF=0.75;G3=0.25,0.1875,0.5625;HWE=0.0187;AC1=21;DP4=105,116,145,148;MQ=20;FQ=999;PV4=0.72,1,1,1;MPB=U	GT:PL:DP:SP:GQ:RES	1/1:193,69,0:23:0:69:0	1/1:199,87,0:29:0:87:0	1/1:193,64,0:28:0:64:0	1/1:193,93,0:31:0:93:0	0/1:129,0,122:39:0:99:-1	0/1:97,0,90:21:7:90:0	1/1:198,78,0:26:0:78:0	1/1:182,66,0:22:0:66:0	1/1:181,105,0:35:0:99:0	1/1:192,72,0:24:0:72:0	0/0:0,57,186:19:0:51:-1	0/1:109,0,132:34:0:99:0	1/1:197,90,0:30:0:90:0	0/0:0,105,201:35:0:99:0	0/0:0,181,208:60:0:99:0	0/0:0,175,214:58:0:99:-1
Lg10_PrimaryAssembly	27651650	.	N	T,C	999	PASS	DP=1082;VDB=0.0389;AF=0.714285714286,0.285714285714;AC1=32;DP4=0,0,503,571;MQ=20;FQ=-111;MPB=U;IUPAC=Y,C,T	GT:PL:DP:SP:GQ:RES	1/2:222,213,44,178,0,124:74:0:99:0	1/2:255,224,128,227,0,143:60:0:99:0	1/2:234,180,54,187,0,142:57:0:99:0	1/2:255,228,138,222,0,131:60:0:99:0	1/2:231,188,49,187,0,139:62:0:99:-1	1/1:217,187,0,217,187,217:62:0:99:0	1/2:255,206,137,208,0,129:49:0:99:0	1/1:204,229,0,183,92,156:85:0:99:0	1/2:255,228,140,223,0,130:60:0:99:0	1/2:250,178,75,194,0,149:49:0:99:0	1/1:207,163,0,207,163,207:54:0:99:-1	1/1:207,223,0,207,223,207:74:0:99:0	1/1:217,235,0,217,235,217:78:0:99:0	1/1:221,175,0,221,175,221:58:0:99:0	1/1:216,255,0,216,255,216:101:0:99:0	1/1:223,255,0,223,255,223:91:0:99:-1
Lg10_PrimaryAssembly	27651761	.	A	C	125	PASS	DP=1040;VDB=0.0361;AF=0.142857142857;AC1=4;DP4=485,474,30,42;MQ=20;FQ=125;PV4=0.18,1,1,1;MPB=U	GT:PL:DP:SP:GQ:RES	0/0:0,169,223:56:0:99:0	0/0:0,165,200:62:0:99:0	0/0:0,208,214:69:0:99:0	0/0:0,190,214:63:0:99:0	0/1:8,0,120:68:0:4:-1	0/0:0,199,210:66:0:99:0	0/0:0,151,200:50:0:99:0	0/0:0,241,209:80:0:99:0	0/0:0,151,197:50:0:99:0	0/0:0,166,212:55:0:99:0	0/0:0,141,198:47:0:99:-1	0/1:12,0,113:70:1:7:0	0/1:20,0,132:53:7:14:0	0/1:150,0,106:52:4:99:0	0/0:0,255,211:90:0:99:0	0/0:0,255,219:100:0:99:-1
Lg10_PrimaryAssembly	27651822	.	N	T,C	999	PASS	DP=842;VDB=0.0396;AF=0.607142857143,0.392857142857;AC1=32;DP4=0,0,394,445;MQ=20;FQ=-57.8;MPB=U;IUPAC=Y,C,T	GT:PL:DP:SP:GQ:RES	1/2:210,171,143,127,0,25:43:0:68:0	1/2:255,202,145,199,0,94:54:0:97:0	1/1:214,126,0,214,126,214:42:0:99:0	1/2:255,216,144,219,0,123:56:0:99:0	1/2:255,194,98,195,0,141:50:0:99:-1	1/1:219,138,0,219,138,219:46:0:99:0	1/2:242,193,144,162,0,83:42:0:89:0	1/2:255,213,126,219,0,144:54:0:99:0	1/2:255,203,94,207,0,150:55:0:99:0	1/2:197,160,139,104,0,23:34:0:61:0	1/1:217,160,0,217,160,217:53:0:99:-1	1/2:255,203,104,207,0,147:53:0:99:0	2/2:189,172,154,99,18,0:39:0:58:0	1/1:214,151,0,214,151,214:50:0:99:0	1/1:218,247,0,218,247,218:82:0:99:0	1/1:220,255,0,220,255,220:86:0:99:-1
Lg10_PrimaryAssembly	27653878	.	C	T	80.1	mrd10;mrd15	DP=437;VDB=0.0183;AF=0.0769230769231;AC1=2;DP4=254,164,7,8;MQ=20;FQ=80.4;PV4=0.29,1,1,1;MPB=U	GT:PL:DP:SP:GQ:RES	0/0:0,84,138:28:0:93:0	0/0:0,132,200:44:0:99:0	0/0:0,66,195:22:0:75:0	0/0:0,141,207:47:0:99:0	0/0:0,75,150:25:0:84:-1	0/0:0,81,190:27:0:90:0	0/0:0,120,202:40:0:99:0	0/0:0,111,210:37:0:99:0	0/0:0,81,198:27:0:90:0	0/1:53,0,104:17:8:44:0	0/0:0,84,203:28:0:93:-1	0/1:81,0,63:21:28:71:0	0/0:0,69,197:23:0:78:0	:0,18,86:6:0:27:0	0/0:0,51,92:17:0:60:0	0/0:0,72,90:24:0:81:-1
Lg10_PrimaryAssembly	27654264	.	G	A	999	mrd10;mrd15	DP=334;VDB=0.0286;AF=0.208333333333;AC1=5;DP4=141,127,19,24;MQ=20;FQ=999;PV4=0.33,0.49,1,0.26;MPB=U	GT:PL:DP:SP:GQ:RES	0/0:0,69,188:23:0:73:0	0/0:0,60,181:20:0:64:0	1/1:169,48,0:17:0:38:-1	0/0:0,90,202:30:0:94:0	0/0:0,57,172:19:0:61:-1	0/1:79,0,47:13:12:57:-1	0/0:0,78,204:26:0:82:0	0/1:81,0,106:22:10:77:-1	0/1:46,0,137:28:4:42:-1	:0,18,89:6:0:22:0	0/0:0,39,160:13:0:43:-1	0/0:0,51,156:17:0:55:-1	0/0:0,73,192:31:0:77:0	:0,21,111:7:0:25:-1	0/0:0,57,186:19:0:61:0	0/0:0,60,164:20:0:64:-1
Lg10_PrimaryAssembly	27654393	.	G	A	999	PASS	DP=450;VDB=0.0408;AF=0.0714285714286;AC1=2;DP4=157,242,10,31;MQ=20;FQ=999;PV4=0.065,0.15,1,0.49;MPB=U	GT:PL:DP:SP:GQ:RES	0/1:139,0,97:46:22:99:0	0/0:0,78,203:26:0:87:0	0/0:0,66,194:22:0:75:0	0/0:0,90,209:30:0:99:0	0/0:0,84,198:28:0:93:-1	0/0:0,54,170:18:0:63:0	0/0:0,81,201:27:0:90:0	0/0:0,87,205:29:0:96:0	0/0:0,90,197:30:0:99:0	0/0:0,66,188:22:0:75:0	0/0:0,75,181:25:0:84:-1	0/0:0,90,209:30:0:99:0	0/1:88,0,118:29:0:79:0	0/0:0,54,178:18:0:63:0	0/0:0,72,190:25:0:81:0	0/0:0,105,213:35:0:99:-1
Lg10_PrimaryAssembly	27945425	.	N	G,A,T	999	PASS	DP=560;VDB=0.0371;AF=0.642857142857,0.357142857143;AC1=32;DP4=0,0,299,259;MQ=20;FQ=-36.7;MPB=U;IUPAC=R,A,G	GT:PL:DP:SP:GQ:RES	1/2:229,171,108,159,0,111,229,171,159,229:37:0:82:0	2/2:200,200,200,117,117,0,200,200,117,200:39:0:19:0	1/1:194,69,0,194,69,194,194,69,194,194:23:0:88:0	2/2:198,198,198,96,96,0,198,198,96,198:32:0:19:0	1/2:255,202,145,195,0,113,255,202,195,255:46:0:76:-1	1/1:201,81,0,201,81,201,201,81,201,201:27:0:99:0	2/2:208,208,208,87,87,0,208,208,87,208:29:0:19:0	1/1:215,141,0,215,141,215,215,141,215,215:47:0:99:0	1/2:242,179,137,156,0,93,242,179,156,242:35:0:61:0	1/2:218,158,128,131,0,77,218,158,131,218:28:0:49:0	1/1:179,102,0,179,102,179,180,88,180,177:35:0:99:-1	1/1:209,93,0,209,93,209,209,93,209,209:31:0:99:0	1/1:200,108,0,200,108,200,200,108,200,200:36:0:99:0	1/1:183,69,0,183,69,183,183,69,183,183:23:0:88:0	1/1:203,154,0,203,154,203,203,154,203,203:51:0:99:0	1/1:197,117,0,197,117,197,197,117,197,197:39:0:99:-1
Lg10_PrimaryAssembly	27946041	.	N	A,G	999	PASS	DP=557;VDB=0.0365;AF=0.392857142857,0.607142857143;AC1=32;DP4=0,0,277,278;MQ=20;FQ=-33.2;MPB=U;IUPAC=R,A,G	GT:PL:DP:SP:GQ:RES	2/2:205,205,205,102,102,0:34:0:15:0	2/2:197,197,197,87,87,0:29:0:15:0	2/2:209,209,209,90,90,0:30:0:15:0	2/2:208,208,208,123,123,0:41:0:15:0	1/2:255,185,134,179,0,115:38:0:65:-1	1/1:193,84,0,193,84,193:28:0:98:0	2/2:205,205,205,90,90,0:30:0:15:0	1/2:255,179,128,176,0,119:36:0:65:0	2/2:176,176,176,63,63,0:21:0:15:0	1/2:198,136,106,120,0,84:22:0:44:0	1/2:214,129,75,160,0,127:29:0:68:-1	1/1:208,108,0,208,108,208:36:0:99:0	1/2:255,185,137,171,0,108:37:0:62:0	1/1:204,96,0,204,96,204:32:0:99:0	1/1:218,187,0,218,187,218:62:0:99:0	1/1:206,151,0,206,151,206:50:0:99:-1
Lg10_PrimaryAssembly	27949785	.	A	G	65.1	mrd10;mrd15	DP=363;VDB=0.0251;AF=0.0769230769231;AC1=2;DP4=167,177,10,4;MQ=20;FQ=65.4;PV4=0.11,0.21,1,1;MPB=U	GT:PL:DP:SP:GQ:RES	0/0:0,60,178:20:0:69:0	:0,21,79:7:0:30:0	0/1:66,0,112:20:4:57:0	0/0:0,33,146:11:0:42:0	0/0:0,42,166:14:0:51:-1	0/0:0,84,205:28:0:93:0	0/0:0,30,134:10:0:39:0	0/0:0,102,192:34:0:99:0	0/0:0,69,195:23:0:78:0	0/0:0,42,164:14:0:51:0	0/1:53,0,104:17:0:44:-1	0/0:0,69,198:23:0:78:0	0/0:0,87,183:29:0:96:0	0/0:0,54,177:18:0:63:0	0/0:0,148,211:49:0:99:0	0/0:0,123,214:41:0:99:-1
Lg10_PrimaryAssembly	27949836	.	C	T	999	mrd10;mrd15	DP=381;VDB=0.0359;AF=0.25;AC1=6;DP4=137,169,32,34;MQ=20;FQ=999;PV4=0.59,0.11,1,1;MPB=U	GT:PL:DP:SP:GQ:RES	0/0:0,66,188:22:0:69:0	0/0:0,39,92:13:0:42:0	0/1:69,0,99:21:2:66:0	:0,27,108:9:0:30:0	0/0:0,54,170:18:0:57:-1	0/0:0,72,200:24:0:75:0	:0,27,122:9:0:30:0	0/1:86,0,134:33:3:83:0	0/1:88,0,68:17:9:77:0	0/1:123,0,24:19:10:33:0	0/0:0,63,171:21:0:66:-1	0/1:74,0,107:23:8:71:0	0/1:86,0,127:29:3:83:0	0/0:0,54,183:18:0:57:0	0/0:0,154,211:51:0:99:0	0/0:0,135,204:45:0:99:-1
Lg10_PrimaryAssembly	27953049	.	G	A	999	PASS	DP=542;VDB=0.0397;AF=0.107142857143;AC1=3;DP4=254,225,25,24;MQ=20;FQ=999;PV4=0.88,0.096,1,1;MPB=U	GT:PL:DP:SP:GQ:RES	0/0:0,114,187:38:0:99:0	0/0:0,63,188:21:0:70:0	0/0:0,99,205:33:0:99:0	0/0:0,117,194:39:0:99:0	0/0:0,123,210:41:0:99:-1	0/0:0,99,203:33:0:99:0	0/0:0,63,185:21:0:70:0	0/0:0,117,206:39:0:99:0	0/0:0,96,209:32:0:99:0	0/1:105,0,99:23:2:98:0	0/1:134,0,111:38:3:99:-1	0/1:123,0,95:28:0:99:0	0/0:0,78,189:26:0:85:0	0/0:0,51,164:17:0:58:0	0/0:0,154,203:51:0:99:0	0/0:0,144,210:48:0:99:-1
Lg10_PrimaryAssembly	27953335	.	T	C	999	PASS	DP=546;VDB=0.0356;AF=0.392857142857;AC1=11;DP4=177,191,83,83;MQ=20;FQ=999;PV4=0.71,1,1,1;MPB=U	GT:PL:DP:SP:GQ:RES	0/1:122,0,69:26:7:75:0	0/0:0,60,178:20:0:60:0	1/1:178,84,0:28:0:78:0	0/0:0,129,204:43:0:99:0	0/0:0,99,179:33:0:99:-1	0/1:87,0,114:24:4:87:0	0/0:0,63,187:22:0:63:0	0/1:135,0,124:43:1:99:0	0/1:67,0,140:32:2:67:0	0/1:103,0,117:29:6:99:0	1/1:206,108,0:36:0:99:-1	0/1:100,0,47:20:3:53:0	0/1:99,0,134:35:3:99:0	0/0:0,78,203:26:0:78:0	0/0:0,193,213:64:0:99:0	0/0:0,160,210:53:0:99:-1
Lg10_PrimaryAssembly	27954268	.	T	C	999	PASS	DP=434;VDB=0.0397;AF=0.214285714286;AC1=6;DP4=179,158,47,33;MQ=20;FQ=999;PV4=0.38,1,1,0.25;MPB=U	GT:PL:DP:SP:GQ:RES	0/0:0,48,164:16:0:51:0	0/0:0,75,195:25:0:78:0	0/1:42,0,118:22:2:39:0	0/0:0,87,188:29:0:90:0	0/0:0,69,197:23:0:72:-1	0/0:0,72,192:24:0:75:0	0/0:0,60,187:20:0:63:0	0/1:89,0,130:32:5:86:0	0/1:100,0,112:28:9:97:0	0/0:0,48,155:16:0:51:0	1/1:195,96,0:32:0:87:-1	0/0:0,93,205:31:0:96:0	0/1:103,0,130:32:1:99:0	0/0:0,48,164:16:0:51:0	0/0:0,99,193:33:0:99:0	0/0:0,114,204:38:0:99:-1
Lg10_PrimaryAssembly	27999403	.	N	C,A	999	mrd10;mrd15	DP=325;VDB=0.0280;AF=0.9,0.1;AC1=32;DP4=0,0,187,136;MQ=20;FQ=-58.3;MPB=U;IUPAC=M,A,C	GT:PL:DP:SP:GQ:RES	1/1:195,66,0,195,66,195:22:0:99:0	1/2:191,147,123,106,0,51:26:0:64:0	:83,24,0,83,24,83:8:0:64:0	1/1:193,75,0,193,75,193:25:0:99:0	1/2:195,172,136,105,0,48:31:0:76:-1	1/1:188,72,0,188,72,188:24:0:99:0	1/1:200,72,0,200,72,200:24:0:99:0	1/1:120,63,0,120,63,120:21:0:99:0	:131,27,0,131,27,131:9:0:67:0	:121,24,0,121,24,121:8:0:64:0	:79,21,0,79,21,79:7:0:61:-1	1/1:122,45,0,122,45,122:15:0:85:0	1/1:130,33,0,130,33,130:11:0:73:0	1/1:134,39,0,134,39,134:13:0:79:0	1/1:215,141,0,215,141,215:47:0:99:0	1/1:201,96,0,201,96,201:32:0:99:-1
Lg10_PrimaryAssembly	28142804	.	G	A	999	mrd10;mrd15	DP=453;VDB=0.0144;AF=0.230769230769;AC1=7;DP4=209,206,20,13;MQ=20;FQ=999;PV4=0.28,0.43,1,1;MPB=U	GT:PL:DP:SP:GQ:RES	0/0:0,111,209:37:0:99:0	0/0:0,108,200:36:0:99:0	1/1:127,30,0:10:0:21:0	0/0:0,111,199:37:0:99:0	0/0:0,120,207:40:0:99:-1	0/0:0,75,198:25:0:78:0	0/0:0,102,213:34:0:99:0	0/1:28,0,118:16:0:25:0	0/1:43,0,110:16:0:40:0	0/1:14,0,133:20:0:12:0	:44,0,8:4:0:17:-1	0/1:63,0,98:19:2:60:0	0/0:0,39,157:13:0:42:0	0/0:0,78,198:26:0:81:0	0/0:0,141,211:47:0:99:0	0/0:0,205,200:68:0:99:-1
Lg10_PrimaryAssembly	28147578	.	C	A	999	mrd10;mrd15	DP=494;VDB=0.0244;AF=0.115384615385;AC1=3;DP4=209,246,15,19;MQ=20;FQ=999;PV4=0.86,0.37,1,0.34;MPB=U	GT:PL:DP:SP:GQ:RES	0/0:0,81,179:27:0:88:0	0/0:0,96,203:32:0:99:0	0/1:101,0,76:19:4:88:0	0/0:0,105,214:35:0:99:0	0/0:0,84,193:28:0:91:-1	0/0:0,114,207:38:0:99:0	0/0:0,90,207:30:0:97:0	0/1:99,0,119:27:2:92:0	0/1:94,0,107:23:4:87:0	:0,24,117:8:0:31:0	0/0:0,63,178:21:0:70:-1	0/0:0,78,195:26:0:85:0	0/0:0,60,161:20:0:67:0	0/0:0,66,195:22:0:73:0	0/0:0,199,225:66:0:99:0	0/0:0,202,209:67:0:99:-1
Lg10_PrimaryAssembly	28149409	.	C	T	82	PASS	DP=485;VDB=0.0388;AF=0.0357142857143;AC1=1;DP4=240,226,9,7;MQ=20;FQ=82.1;PV4=0.8,1,1,0.5;MPB=U	GT:PL:DP:SP:GQ:RES	0/0:0,105,204:35:0:99:0	0/0:0,123,213:41:0:99:0	0/1:124,0,90:27:2:99:0	0/0:0,108,215:36:0:99:0	0/0:0,90,199:30:0:99:-1	0/0:0,57,178:19:0:69:0	0/0:0,96,204:32:0:99:0	0/0:0,78,167:26:0:90:0	0/0:0,54,181:18:0:66:0	0/0:0,45,155:15:0:57:0	0/0:0,75,192:25:0:87:-1	0/0:0,63,171:21:0:75:0	0/0:0,99,184:33:0:99:0	0/0:0,63,171:21:0:75:0	0/0:0,138,212:46:0:99:0	0/0:0,172,210:57:0:99:-1
Lg10_PrimaryAssembly	28149640	.	A	G	999	PASS	DP=482;VDB=0.0327;AF=0.214285714286;AC1=6;DP4=235,179,29,36;MQ=20;FQ=999;PV4=0.081,1,1,1;MPB=U	GT:PL:DP:SP:GQ:RES	0/0:0,108,200:36:0:99:0	0/0:0,114,211:38:0:99:0	0/1:92,0,130:29:3:89:0	0/0:0,96,201:32:0:99:0	0/0:0,99,203:33:0:99:-1	0/0:0,57,156:19:0:60:0	0/0:0,72,195:24:0:75:0	0/1:123,0,133:40:3:99:0	0/1:78,0,107:23:4:75:0	0/0:0,60,164:20:0:63:0	1/1:184,57,0:19:0:48:-1	0/0:0,87,164:29:0:90:0	0/1:47,0,125:20:2:44:0	0/0:0,72,191:24:0:75:0	0/0:0,135,191:45:0:99:0	0/0:0,144,204:48:0:99:-1
Lg10_PrimaryAssembly	28790286	.	N	G,T	999	PASS	DP=572;VDB=0.0389;AF=0.75,0.25;AC1=32;DP4=0,0,318,252;MQ=20;FQ=-41.8;MPB=U;IUPAC=K,G,T	GT:PL:DP:SP:GQ:RES	1/1:206,144,0,206,144,206:48:0:99:0	1/1:174,96,0,174,96,174:32:0:99:0	1/2:224,147,108,150,0,108:27:0:63:0	1/1:207,111,0,207,111,207:37:0:99:0	1/1:206,96,0,206,96,206:32:0:99:-1	1/1:191,93,0,191,93,191:31:0:99:0	1/1:203,108,0,203,108,203:36:0:99:0	1/2:251,172,109,186,0,132:39:0:87:0	2/2:206,206,206,99,99,0:33:0:24:0	1/2:219,153,116,136,0,94:26:0:61:0	1/1:135,45,0,135,45,135:15:0:69:-1	1/2:250,178,124,174,0,117:37:0:78:0	1/2:232,178,127,156,0,96:37:0:75:0	1/1:202,93,0,202,93,202:31:0:99:0	1/1:200,151,0,200,151,200:50:0:99:0	1/1:208,178,0,208,178,208:59:0:99:-1
Lg10_PrimaryAssembly	28790669	.	N	T,G	999	PASS	DP=491;VDB=0.0390;AF=0.642857142857,0.357142857143;AC1=32;DP4=0,0,192,292;MQ=20;FQ=-38.6;MPB=U;IUPAC=K,G,T	GT:PL:DP:SP:GQ:RES	1/1:187,60,0,187,60,187:20:0:81:0	1/1:208,87,0,208,87,208:29:0:99:0	1/2:179,133,115,88,0,52:18:0:39:0	1/1:213,105,0,213,105,213:35:0:99:0	1/1:202,102,0,202,102,202:34:0:99:-1	1/2:190,119,89,126,0,93:21:0:51:0	1/1:195,66,0,195,66,195:22:0:87:0	1/2:246,183,141,158,0,92:36:0:63:0	2/2:205,205,205,87,87,0:29:0:21:0	1/2:195,135,108,119,0,76:23:0:48:0	2/2:192,192,192,72,72,0:24:0:21:-1	1/2:254,181,133,172,0,112:36:0:69:0	1/2:226,135,71,177,0,141:33:0:85:0	1/1:200,72,0,200,72,200:24:0:93:0	1/1:213,160,0,213,160,213:53:0:99:0	1/1:217,141,0,217,141,217:47:0:99:-1
Lg10_PrimaryAssembly	28790749	.	N	C,A,T	999	PASS	DP=475;VDB=0.0375;AF=0.464285714286,0.535714285714;AC1=32;DP4=0,0,159,313;MQ=20;FQ=-35.3;MPB=U;IUPAC=M,A,C	GT:PL:DP:SP:GQ:RES	2/2:204,204,204,96,96,0,204,204,96,204:32:0:17:0	1/1:203,81,0,203,81,203,203,81,203,203:27:0:98:0	1/2:191,136,112,109,0,69,191,136,109,191:21:0:41:0	1/1:212,99,0,212,99,212,212,99,212,212:33:0:99:0	1/2:228,165,120,150,0,99,228,165,150,228:32:0:62:-1	1/2:190,111,72,142,0,109,190,111,142,190:24:0:56:0	1/1:194,72,0,194,72,194,194,72,194,194:24:0:89:0	1/2:245,185,146,159,0,81,245,185,159,245:39:0:56:0	2/2:191,191,191,81,81,0,191,191,81,191:27:0:17:0	1/2:186,109,79,124,0,99,186,109,124,186:18:0:47:0	2/2:198,198,198,72,72,0,198,198,72,198:24:0:17:-1	1/2:207,151,124,118,0,73,209,142,107,206:25:0:44:0	2/2:198,198,198,87,87,0,198,198,87,198:29:0:17:0	1/2:176,84,36,140,0,122,176,84,140,176:22:0:65:0	1/1:224,148,0,224,148,224,224,148,224,224:49:0:99:0	1/1:221,138,0,221,138,221,221,138,221,221:46:0:99:-1
Lg10_PrimaryAssembly	28793152	.	A	G	148	PASS	DP=410;VDB=0.0313;AF=0.0714285714286;AC1=2;DP4=213,164,15,10;MQ=20;FQ=148;PV4=0.84,0.34,1,1;MPB=U	GT:PL:DP:SP:GQ:RES	0/1:118,0,28:20:0:43:0	0/0:0,72,188:24:0:81:0	0/0:0,54,177:18:0:63:0	0/0:0,81,198:27:0:90:0	0/0:0,84,201:28:0:93:-1	0/0:0,60,178:20:0:69:0	0/0:0,60,186:20:0:69:0	0/0:0,102,202:34:0:99:0	0/0:0,51,146:17:0:60:0	0/0:0,63,193:21:0:72:0	0/0:0,51,149:17:0:60:-1	0/0:0,64,188:28:0:73:0	0/1:84,0,93:20:2:75:0	0/0:0,51,180:17:0:60:0	0/0:0,160,191:53:0:99:0	0/0:0,114,201:38:0:99:-1
Lg10_PrimaryAssembly	28794440	.	N	A,G,T	999	PASS	DP=444;VDB=0.0360;AF=0.607142857143,0.392857142857;AC1=32;DP4=0,0,272,167;MQ=20;FQ=-38.6;MPB=U;IUPAC=R,A,G	GT:PL:DP:SP:GQ:RES	1/2:235,160,112,160,0,115,235,160,160,235:31:0:69:0	1/1:154,48,0,154,48,154,154,48,154,154:16:0:69:0	1/2:180,89,53,134,0,116,180,89,134,180:18:0:57:0	1/1:183,87,0,183,87,183,183,87,183,183:29:0:99:0	1/1:152,72,0,152,72,152,152,72,152,152:24:0:93:-1	1/2:184,100,61,137,0,113,184,100,137,184:21:0:60:0	1/1:178,84,0,178,84,178,178,84,178,178:28:0:99:0	1/2:214,129,72,158,0,128,214,129,158,214:29:0:78:0	2/2:186,186,186,78,78,0,186,186,78,186:26:0:21:0	1/2:175,121,97,101,0,71,175,121,101,175:18:0:45:0	2/2:195,195,195,93,93,0,195,195,93,195:31:0:21:-1	1/2:246,172,115,173,0,122,246,172,173,246:36:0:78:0	1/2:237,159,102,167,0,125,237,146,155,234:34:0:78:0	1/1:164,51,0,164,51,164,164,51,164,164:17:0:72:0	1/1:138,123,0,138,123,138,138,123,138,138:41:0:99:0	1/1:193,120,0,193,120,193,193,120,193,193:40:0:99:-1
Lg10_PrimaryAssembly	28794595	.	N	T,C	999	PASS	DP=470;VDB=0.0366;AF=0.857142857143,0.142857142857;AC1=32;DP4=0,0,201,265;MQ=20;FQ=-71.7;MPB=U;IUPAC=Y,C,T	GT:PL:DP:SP:GQ:RES	1/1:201,75,0,201,75,201:25:0:99:0	1/1:201,78,0,201,78,201:26:0:99:0	1/2:207,133,100,133,0,100:22:0:87:0	1/1:195,75,0,195,75,195:25:0:99:0	1/1:193,63,0,193,63,193:21:0:99:-1	1/1:187,69,0,184,52,181:24:0:99:0	1/1:201,75,0,201,75,201:25:0:99:0	1/2:246,171,122,166,0,115:33:0:99:0	1/2:228,150,104,154,0,115:28:0:99:0	1/1:186,57,0,186,57,186:19:0:99:0	1/1:214,102,0,214,102,214:34:0:99:-1	1/1:212,108,0,212,108,212:36:0:99:0	1/2:211,145,112,130,0,91:24:0:87:0	1/1:211,93,0,211,93,211:31:0:99:0	1/1:218,166,0,218,166,218:55:0:99:0	1/1:209,114,0,209,114,209:38:0:99:-1
Lg10_PrimaryAssembly	28794609	.	N	C,A,G	999	PASS	DP=465;VDB=0.0383;AF=0.714285714286,0.285714285714;AC1=32;DP4=0,0,200,264;MQ=20;FQ=-41.8;MPB=U;IUPAC=M,A,C	GT:PL:DP:SP:GQ:RES	1/2:213,122,68,162,0,132,213,122,162,213:28:0:78:0	1/1:188,63,0,188,63,188,188,63,188,188:21:0:87:0	1/2:208,133,100,134,0,101,208,133,134,208:22:0:57:0	1/1:191,75,0,191,75,191,189,59,189,186:26:0:99:0	1/1:200,72,0,200,72,200,200,72,200,200:24:0:96:-1	1/1:193,72,0,190,55,187,193,72,190,193:25:0:96:0	1/1:190,66,0,190,66,190,190,66,190,190:22:0:90:0	1/2:241,157,109,165,0,123,241,157,165,241:30:0:72:0	2/2:194,194,194,84,84,0,194,194,84,194:28:0:24:0	1/2:195,109,73,137,0,113,195,109,137,195:20:0:60:0	1/1:216,114,0,216,114,216,216,114,216,216:38:0:99:-1	1/2:242,165,120,162,0,114,242,165,162,242:31:0:69:0	1/2:198,140,110,118,0,79,198,140,118,198:23:0:54:0	1/1:211,96,0,211,96,211,211,96,211,211:32:0:99:0	1/1:222,166,0,221,147,218,222,166,221,222:56:0:99:0	1/1:207,114,0,207,114,207,207,114,207,207:38:0:99:-1
Lg10_PrimaryAssembly	28795642	.	N	T,C	999	PASS	DP=501;VDB=0.0386;AF=0.75,0.25;AC1=32;DP4=0,0,235,255;MQ=20;FQ=-41.8;MPB=U;IUPAC=Y,C,T	GT:PL:DP:SP:GQ:RES	1/2:214,139,103,139,0,103:24:0:60:0	1/1:209,102,0,209,102,209:34:0:99:0	1/2:192,103,61,144,0,120:22:0:66:0	1/1:210,102,0,210,102,210:34:0:99:0	1/1:203,105,0,203,105,203:35:0:99:-1	1/1:198,69,0,198,69,198:23:0:93:0	1/1:203,87,0,203,87,203:29:0:99:0	1/2:248,177,129,174,0,108:38:0:72:0	2/2:172,172,172,57,57,0:19:0:24:0	1/1:159,48,0,143,2,134:19:0:72:0	1/1:181,54,0,181,54,181:18:0:78:-1	1/2:212,114,48,166,0,142:30:0:90:0	1/2:236,147,93,169,0,133:30:0:78:0	1/1:195,75,0,195,75,195:25:0:99:0	1/1:212,187,0,212,187,212:62:0:99:0	1/1:216,144,0,216,144,216:48:0:99:-1
Lg10_PrimaryAssembly	28796268	.	N	T,G	999	mrd10;mrd15	DP=262;VDB=0.0358;AF=0.681818181818,0.318181818182;AC1=32;DP4=0,0,103,158;MQ=20;FQ=-39.7;MPB=U;IUPAC=K,G,T	GT:PL:DP:SP:GQ:RES	1/1:153,36,0,153,36,153:12:0:58:0	1/1:146,36,0,146,36,146:12:0:58:0	:100,74,65,44,0,29:8:0:31:0	1/1:189,63,0,189,63,189:21:0:85:0	1/1:130,36,0,130,36,130:12:0:58:-1	:109,21,0,109,21,109:7:0:43:0	1/1:165,45,0,165,45,165:15:0:67:0	1/2:230,167,134,138,0,84:29:0:55:0	2/2:210,210,210,96,96,0:32:0:22:0	1/2:214,151,118,132,0,87:26:0:55:0	:60,17,5,50,0,47:5:0:34:-1	1/2:156,135,126,50,0,7:17:0:31:0	2/2:135,122,116,33,1,0:13:0:28:0	1/1:160,42,0,160,42,160:14:0:64:0	1/1:184,57,0,184,57,184:19:0:79:0	1/1:187,57,0,187,57,187:19:0:79:-1
Lg10_PrimaryAssembly	28815180	.	C	A	108	mrd10;mrd15	DP=347;VDB=0.0098;AF=0.0769230769231;AC1=2;DP4=164,157,11,9;MQ=20;FQ=108;PV4=0.82,0.48,1,0.37;MPB=U	GT:PL:DP:SP:GQ:RES	0/0:0,63,163:21:0:72:-1	0/0:0,66,190:22:0:75:0	0/1:76,0,95:19:7:67:0	0/0:0,78,191:26:0:87:0	0/0:0,42,162:14:0:51:-1	0/0:0,69,192:23:0:78:0	0/0:0,48,175:16:0:57:0	0/1:86,0,124:30:0:77:0	0/0:0,75,197:25:0:84:0	0/0:0,51,171:17:0:60:0	0/0:0,30,88:10:0:39:-1	0/0:0,96,198:32:0:99:0	0/0:0,66,192:22:0:75:0	:0,24,117:8:0:33:0	0/0:0,105,211:35:0:99:0	0/0:0,63,163:21:0:72:-1
Lg10_PrimaryAssembly	28815514	.	N	C,T	999	PASS	DP=523;VDB=0.0379;AF=0.821428571429,0.178571428571;AC1=32;DP4=0,0,280,239;MQ=20;FQ=-41.8;MPB=U;IUPAC=Y,C,T	GT:PL:DP:SP:GQ:RES	1/1:200,75,0,200,75,200:25:0:99:0	1/1:169,72,0,169,72,169:24:0:96:0	1/1:181,75,0,181,75,181:25:0:99:0	1/1:203,90,0,203,90,203:30:0:99:0	1/1:194,90,0,194,90,194:30:0:99:-1	1/1:199,93,0,199,93,199:31:0:99:0	1/1:201,81,0,201,81,201:27:0:99:0	1/1:202,120,0,202,120,202:40:0:99:0	1/2:231,168,132,149,0,86:33:0:60:0	1/2:248,172,124,166,0,115:33:0:72:0	2/2:182,182,182,72,72,0:24:0:24:-1	1/2:237,152,104,163,0,124:29:0:72:0	1/1:185,108,0,185,108,185:36:0:99:0	1/1:192,72,0,192,72,192:24:0:96:0	1/1:217,178,0,217,178,217:59:0:99:0	1/1:198,148,0,198,148,198:49:0:99:-1
Lg10_PrimaryAssembly	28816320	.	N	G,A	999	mrd10;mrd15	DP=303;VDB=0.0333;AF=0.772727272727,0.227272727273;AC1=32;DP4=0,0,171,128;MQ=20;FQ=-38.3;MPB=U;IUPAC=R,A,G	GT:PL:DP:SP:GQ:RES	:79,21,0,79,21,79:7:0:41:0	1/1:172,60,0,172,60,172:20:0:80:0	1/2:195,122,86,143,0,101:26:0:56:0	1/1:201,75,0,201,75,201:25:0:95:0	1/1:195,66,0,195,66,195:22:0:86:-1	:131,27,0,131,27,131:9:0:47:0	1/1:198,78,0,198,78,198:26:0:98:0	1/1:170,48,0,170,48,170:16:0:68:0	2/2:103,103,103,30,30,0:10:0:20:0	1/1:128,33,0,115,1,109:13:0:53:0	:20,20,20,3,3,0:1:0:20:-1	1/2:193,97,51,149,0,128:22:0:66:0	1/2:94,73,64,45,0,15:13:0:29:0	1/1:183,63,0,183,63,183:21:0:83:0	1/1:208,123,0,208,123,208:41:0:99:0	1/1:194,81,0,194,81,194:27:0:99:-1
Lg10_PrimaryAssembly	28816847	.	N	G,A	999	mrd10;mrd15	DP=292;VDB=0.0340;AF=0.8,0.2;AC1=32;DP4=0,0,132,157;MQ=20;FQ=-50.4;MPB=U;IUPAC=R,A,G	GT:PL:DP:SP:GQ:RES	1/1:192,63,0,192,63,192:21:0:95:0	:121,24,0,121,24,121:8:0:56:0	1/2:126,63,45,86,0,74:10:0:50:0	1/1:201,96,0,201,96,201:32:0:99:0	1/1:198,84,0,198,84,198:28:0:99:-1	1/1:159,45,0,159,45,159:15:0:77:0	:91,18,0,91,18,91:6:0:50:0	1/1:175,57,0,175,57,175:19:0:89:0	1/2:133,90,75,72,0,51:12:0:47:0	:69,17,5,59,0,56:5:0:44:0	:103,21,0,103,21,103:7:0:53:-1	1/2:181,89,50,141,0,120:20:0:71:0	1/2:180,97,64,128,0,107:18:0:65:0	1/1:188,63,0,188,63,188:21:0:95:0	1/1:207,111,0,207,111,207:37:0:99:0	1/1:196,90,0,196,90,196:30:0:99:-1
Lg10_PrimaryAssembly	28817760	.	N	C,A	999	PASS	DP=542;VDB=0.0362;AF=0.821428571429,0.178571428571;AC1=32;DP4=0,0,273,263;MQ=20;FQ=-41.8;MPB=U;IUPAC=M,A,C	GT:PL:DP:SP:GQ:RES	1/1:212,99,0,212,99,212:33:0:99:0	1/1:205,93,0,205,93,205:31:0:99:0	1/1:211,93,0,211,93,211:31:0:99:0	1/1:202,126,0,202,126,202:42:0:99:0	1/1:200,108,0,200,108,200:36:0:99:-1	1/1:181,78,0,181,78,181:26:0:99:0	1/1:189,60,0,189,60,189:20:0:84:0	1/2:255,183,111,196,0,139:43:0:96:0	2/2:204,204,204,135,135,0:45:0:24:0	1/2:195,135,108,114,0,78:21:0:51:0	1/1:187,90,0,187,90,187:30:0:99:-1	1/2:244,161,101,182,0,133:36:0:84:0	1/1:197,84,0,197,84,197:28:0:99:0	1/1:183,63,0,183,63,183:21:0:87:0	1/1:220,138,0,220,138,220:46:0:99:0	1/1:202,141,0,202,141,202:47:0:99:-1
Lg10_PrimaryAssembly	28817978	.	T	C	999	PASS	DP=543;VDB=0.0404;AF=0.142857142857;AC1=4;DP4=243,238,28,31;MQ=20;FQ=999;PV4=0.68,1,1,1;MPB=U	GT:PL:DP:SP:GQ:RES	1/1:207,93,0:31:0:82:0	0/0:0,90,203:30:0:95:0	0/0:0,72,188:24:0:77:0	0/0:0,102,205:34:0:99:0	0/0:0,102,202:34:0:99:-1	0/0:0,90,192:30:0:95:0	0/0:0,87,197:29:0:92:0	0/0:0,126,214:42:0:99:0	0/0:0,111,216:37:0:99:0	0/1:78,0,78:16:0:72:0	0/0:0,117,209:39:0:99:-1	0/1:132,0,81:32:11:92:0	0/0:0,117,195:39:0:99:0	0/0:0,69,192:23:0:74:0	0/0:0,160,185:53:0:99:0	0/0:0,141,213:47:0:99:-1
Lg10_PrimaryAssembly	28818195	.	N	A,C	999	PASS	DP=544;VDB=0.0384;AF=0.892857142857,0.107142857143;AC1=32;DP4=0,0,253,286;MQ=20;FQ=-56.9;MPB=U;IUPAC=M,A,C	GT:PL:DP:SP:GQ:RES	1/1:203,108,0,203,108,203:36:0:99:0	1/1:201,96,0,201,96,201:32:0:99:0	1/2:177,147,132,74,0,25:21:0:54:0	1/1:201,81,0,201,81,201:27:0:99:0	1/1:206,84,0,206,84,206:28:0:99:-1	1/1:197,93,0,197,93,197:31:0:99:0	1/1:192,69,0,192,69,192:23:0:99:0	1/1:202,126,0,202,126,202:42:0:99:0	1/2:238,158,104,166,0,124:32:0:93:0	1/1:183,66,0,183,66,183:22:0:99:0	1/1:200,81,0,200,81,200:27:0:99:-1	1/1:200,126,0,200,126,200:42:0:99:0	1/2:255,177,114,187,0,133:39:0:99:0	1/1:187,75,0,187,75,187:25:0:99:0	1/1:220,220,0,220,220,220:73:0:99:0	1/1:208,117,0,208,117,208:39:0:99:-1
Lg10_PrimaryAssembly	28818249	.	T	C	999	PASS	DP=594;VDB=0.0398;AF=0.0714285714286;AC1=2;DP4=288,251,21,19;MQ=20;FQ=999;PV4=1,0.49,1,0.25;MPB=U	GT:PL:DP:SP:GQ:RES	0/0:0,111,196:37:0:99:0	0/0:0,102,199:34:0:99:0	0/0:0,87,204:29:0:96:0	0/0:0,87,183:29:0:96:0	0/0:0,102,195:34:0:99:-1	0/0:0,78,199:26:0:87:0	0/0:0,96,204:32:0:99:0	0/0:0,144,206:48:0:99:0	0/0:0,108,205:36:0:99:0	0/1:108,0,108:27:3:99:0	0/0:0,75,198:25:0:84:-1	0/1:131,0,113:50:4:99:0	0/0:0,111,205:37:0:99:0	0/0:0,81,201:27:0:90:0	0/0:0,193,202:64:0:99:0	0/0:0,115,186:44:0:99:-1
Lg10_PrimaryAssembly	28821337	.	G	A	999	PASS	DP=571;VDB=0.0388;AF=0.428571428571;AC1=12;DP4=183,189,90,101;MQ=20;FQ=999;PV4=0.66,1,1,1;MPB=U	GT:PL:DP:SP:GQ:RES	0/1:98,0,84:25:11:89:0	0/0:0,93,201:31:0:92:0	0/1:131,0,101:33:1:99:0	0/0:0,129,201:43:0:99:0	0/0:0,102,213:34:0:99:-1	0/1:88,0,124:28:2:89:0	0/0:0,93,205:31:0:92:0	0/1:126,0,137:46:1:99:0	1/1:208,99,0:33:0:94:0	0/1:134,0,77:28:0:82:0	1/1:191,78,0:26:0:73:-1	0/1:129,0,109:33:1:99:0	1/1:205,87,0:29:0:82:0	0/0:0,102,205:34:0:99:0	0/0:0,166,200:55:0:99:0	0/0:0,163,212:54:0:99:-1
Lg10_PrimaryAssembly	29107070	.	G	A	46	PASS	DP=481;VDB=0.0129;AF=0.0714285714286;AC1=2;DP4=227,233,4,9;MQ=20;FQ=46.3;PV4=0.26,1,1,1;MPB=U	GT:PL:DP:SP:GQ:RES	0/0:0,96,200:32:0:99:0	0/0:0,81,201:27:0:90:0	0/0:0,120,207:40:0:99:0	0/0:0,81,203:27:0:90:0	0/0:0,72,188:24:0:81:-1	0/1:18,0,124:19:5:9:0	0/0:0,72,182:24:0:81:0	0/0:0,117,212:39:0:99:0	0/0:0,93,211:31:0:99:0	0/0:0,66,192:22:0:75:0	0/1:81,0,103:21:0:72:-1	0/0:0,75,191:25:0:84:0	0/0:0,90,199:30:0:99:0	0/0:0,45,162:15:0:54:0	0/0:0,148,209:49:0:99:0	0/0:0,144,204:48:0:99:-1
Lg10_PrimaryAssembly	29107903	.	N	G,A	999	PASS	DP=464;VDB=0.0369;AF=0.821428571429,0.178571428571;AC1=32;DP4=0,0,225,239;MQ=20;FQ=-68.2;MPB=U;IUPAC=R,A,G	GT:PL:DP:SP:GQ:RES	1/1:205,93,0,205,93,205:31:0:99:0	1/1:178,66,0,178,66,178:22:0:99:0	1/2:211,151,124,121,0,76:24:0:77:0	1/1:211,114,0,211,114,211:38:0:99:0	1/1:205,108,0,205,108,205:36:0:99:-1	1/2:191,105,69,137,0,113:20:0:86:0	1/1:205,102,0,205,102,205:34:0:99:0	1/1:209,96,0,209,96,209:32:0:99:0	1/1:190,81,0,190,81,190:27:0:99:0	1/2:217,134,92,150,0,117:25:0:92:0	1/1:197,75,0,197,75,197:25:0:99:-1	1/2:237,152,101,169,0,127:31:0:99:0	1/2:219,123,68,163,0,136:27:0:99:0	1/1:184,54,0,184,54,184:18:0:99:0	1/1:202,126,0,202,126,202:42:0:99:0	1/1:201,96,0,201,96,201:32:0:99:-1
Lg10_PrimaryAssembly	29109074	.	N	C,A,T	999	PASS	DP=532;VDB=0.0367;AF=0.428571428571,0.571428571429;AC1=32;DP4=0,0,318,212;MQ=20;FQ=-32.7;MPB=U;IUPAC=M,A,C	GT:PL:DP:SP:GQ:RES	2/2:173,171,168,108,91,0,173,171,108,173:37:0:17:0	1/1:177,69,0,177,69,177,177,69,177,177:23:0:83:0	2/2:177,177,177,69,69,0,177,177,69,177:23:0:14:0	1/1:210,96,0,210,96,210,210,96,210,210:32:0:99:0	1/1:199,84,0,199,84,199,196,67,196,193:29:0:98:-1	2/2:201,201,201,114,114,0,201,201,114,201:38:0:14:0	1/1:186,78,0,186,78,186,186,78,186,186:26:0:92:0	2/2:196,196,196,120,120,0,196,196,120,196:40:0:14:0	2/2:203,203,203,90,90,0,203,203,90,203:30:0:14:0	1/2:238,173,134,150,0,93,238,173,150,238:32:0:53:0	2/2:156,156,156,90,90,0,156,156,90,156:30:0:14:-1	1/2:230,169,124,149,0,97,230,169,149,230:32:0:59:0	2/2:202,202,202,93,93,0,202,202,93,202:31:0:14:0	1/1:171,60,0,171,60,171,171,60,171,171:20:0:74:0	1/1:186,181,0,186,181,186,186,181,186,186:60:0:99:0	1/1:195,141,0,195,141,195,195,141,195,195:47:0:99:-1
Lg10_PrimaryAssembly	29109517	.	C	T	999	PASS	DP=547;VDB=0.0389;AF=0.142857142857;AC1=4;DP4=225,254,29,33;MQ=20;FQ=999;PV4=1,0.19,1,1;MPB=U	GT:PL:DP:SP:GQ:RES	0/0:0,120,213:40:0:99:0	0/0:0,84,197:28:0:89:0	0/1:130,0,92:29:3:99:0	0/0:0,99,200:33:0:99:0	0/0:0,96,201:32:0:99:-1	0/1:108,0,122:30:1:99:0	0/0:0,81,201:27:0:86:0	0/1:115,0,124:33:0:99:0	0/0:0,66,185:22:0:71:0	0/0:0,78,198:26:0:83:0	0/1:114,0,110:29:6:99:-1	0/0:0,99,210:33:0:99:0	0/0:0,60,187:20:0:65:-1	0/0:0,114,209:38:0:99:0	0/0:0,190,222:63:0:99:0	0/0:0,175,214:58:0:99:-1
Lg10_PrimaryAssembly	29110295	.	C	A	151	PASS	DP=471;VDB=0.0389;AF=0.0714285714286;AC1=2;DP4=205,229,12,17;MQ=20;FQ=151;PV4=0.57,0.41,1,0.36;MPB=U	GT:PL:DP:SP:GQ:RES	0/0:0,114,194:38:0:99:-1	0/0:0,90,203:30:0:99:0	0/1:106,0,130:32:1:97:0	0/0:0,66,191:22:0:75:0	0/0:0,78,198:26:0:87:-1	0/0:0,69,191:23:0:78:0	0/0:0,90,192:30:0:99:0	0/1:99,0,140:39:3:90:0	0/0:0,63,178:21:0:72:0	0/0:0,63,193:21:0:72:0	0/0:0,60,181:20:0:69:-1	0/0:0,90,196:30:0:99:0	0/0:0,96,203:32:0:99:0	0/0:0,54,181:18:0:63:0	0/0:0,126,202:42:0:99:0	0/0:0,117,212:39:0:99:-1
Lg10_PrimaryAssembly	29111017	.	N	G,A	999	mrd10;mrd15	DP=387;VDB=0.0333;AF=0.653846153846,0.346153846154;AC1=32;DP4=0,0,132,247;MQ=20;FQ=-36.7;MPB=U;IUPAC=R,A,G	GT:PL:DP:SP:GQ:RES	1/1:187,60,0,187,60,187:20:0:79:0	1/1:182,72,0,182,72,182:24:0:91:0	1/2:228,142,97,158,0,122:27:0:64:0	1/1:208,108,0,208,108,208:36:0:99:0	1/1:193,75,0,193,75,193:25:0:94:-1	2/2:182,182,182,54,54,0:18:0:19:0	1/1:154,54,0,154,54,154:18:0:73:0	1/2:223,171,126,140,0,89:32:0:64:0	2/2:205,205,205,87,87,0:29:0:19:0	1/2:202,132,102,126,0,93:21:0:49:0	:49,49,49,9,9,0:3:0:19:-1	1/2:213,136,94,147,0,111:26:0:61:0	1/2:145,64,37,110,0,98:13:0:46:0	1/1:200,72,0,200,72,200:24:0:91:0	1/1:208,99,0,208,99,208:33:0:99:0	1/1:205,90,0,205,90,205:30:0:99:-1
Lg10_PrimaryAssembly	29166280	.	G	A	999	PASS	DP=484;VDB=0.0372;AF=0.571428571429;AC1=20;DP4=70,94,154,155;MQ=20;FQ=999;PV4=0.15,1,1,1;MPB=U	GT:PL:DP:SP:GQ:RES	1/1:208,117,0:39:0:99:0	1/1:188,66,0:22:0:65:0	0/1:64,0,99:17:0:69:0	1/1:208,102,0:34:0:99:0	1/1:201,114,0:38:0:99:-1	0/0:0,57,184:19:0:52:0	1/1:205,84,0:28:0:83:0	0/1:118,0,121:34:5:99:0	0/0:0,99,208:33:0:94:0	0/1:81,0,103:21:0:86:0	0/0:0,66,183:22:0:61:-1	0/1:131,0,127:48:8:99:0	0/0:0,78,199:26:0:73:0	1/1:171,51,0:17:0:50:0	1/1:213,111,0:37:0:99:0	1/1:198,114,0:38:0:99:-1
Lg10_PrimaryAssembly	29288958	.	N	T,C	999	PASS	DP=531;VDB=0.0392;AF=0.714285714286,0.285714285714;AC1=32;DP4=0,0,274,256;MQ=20;FQ=-41.8;MPB=U;IUPAC=Y,C,T	GT:PL:DP:SP:GQ:RES	1/1:176,105,0,176,105,176:35:0:99:0	1/1:187,57,0,187,57,187:19:0:81:0	1/1:205,90,0,202,73,199:31:0:99:0	1/1:212,117,0,212,117,212:39:0:99:0	1/1:171,66,0,171,66,171:22:0:90:-1	1/2:223,151,112,145,0,103:27:0:63:0	1/1:201,123,0,201,123,201:41:0:99:0	1/2:246,178,132,163,0,103:35:0:70:0	2/2:207,207,207,93,93,0:31:0:24:0	1/2:213,136,97,141,0,108:24:0:63:0	1/2:213,131,89,148,0,115:25:0:66:-1	1/2:231,150,104,160,0,118:29:0:70:0	1/2:255,192,113,197,0,137:46:0:99:0	1/1:211,93,0,211,93,211:31:0:99:0	1/1:204,151,0,204,151,204:50:0:99:0	1/1:211,135,0,211,135,211:45:0:99:-1
Lg10_PrimaryAssembly	29289177	.	N	C,A	999	PASS	DP=495;VDB=0.0394;AF=0.785714285714,0.214285714286;AC1=32;DP4=0,0,235,257;MQ=20;FQ=-70;MPB=U;IUPAC=M,A,C	GT:PL:DP:SP:GQ:RES	1/1:213,105,0,213,105,213:35:0:99:0	1/1:178,96,0,178,96,178:32:0:99:0	1/1:195,75,0,195,75,195:25:0:99:0	1/1:198,105,0,198,105,198:35:0:99:0	1/1:201,96,0,201,96,201:32:0:99:-1	1/2:239,172,127,159,0,102:34:0:97:0	1/1:205,102,0,205,102,205:34:0:99:0	1/2:214,140,104,143,0,101:26:0:88:0	1/2:193,122,92,124,0,94:20:0:82:0	1/2:202,121,81,142,0,112:23:0:92:0	1/1:193,63,0,193,63,193:21:0:99:-1	1/2:205,125,86,141,0,111:23:0:91:0	1/2:241,174,129,159,0,102:34:0:97:0	1/1:189,69,0,189,69,189:23:0:99:0	1/1:204,160,0,204,160,204:53:0:99:0	1/1:207,126,0,207,126,207:42:0:99:-1
Lg10_PrimaryAssembly	29289581	.	N	C,T,A	999	PASS	DP=544;VDB=0.0378;AF=0.642857142857,0.357142857143;AC1=32;DP4=0,0,292,242;MQ=20;FQ=-36.7;MPB=U;IUPAC=Y,C,T	GT:PL:DP:SP:GQ:RES	1/1:194,102,0,194,102,194,194,102,194,194:34:0:99:0	1/1:193,87,0,193,87,193,193,87,193,193:29:0:99:0	1/1:196,111,0,196,111,196,196,111,196,196:37:0:99:0	1/1:213,120,0,213,120,213,213,120,213,213:40:0:99:0	1/1:210,117,0,210,117,210,210,117,210,210:39:0:99:-1	2/2:166,166,166,51,51,0,166,166,51,166:17:0:19:0	1/1:188,111,0,188,111,188,188,111,188,188:37:0:99:0	1/2:175,97,18,144,0,123,175,97,144,175:33:0:98:0	2/2:192,192,192,66,66,0,192,192,66,192:22:0:19:0	1/2:240,163,112,165,0,119,240,163,165,240:32:0:70:0	2/2:195,195,195,93,93,0,195,195,93,195:31:0:19:-1	1/2:180,110,76,119,0,95,180,110,119,180:19:0:53:0	1/2:241,170,116,165,0,116,241,170,165,241:34:0:73:0	1/1:192,90,0,192,90,192,192,90,192,192:30:0:99:0	1/1:201,172,0,201,172,201,201,172,201,201:57:0:99:0	1/1:205,126,0,205,126,205,203,109,203,200:43:0:99:-1
Lg10_PrimaryAssembly	29289937	.	N	T,G	999	PASS	DP=606;VDB=0.0377;AF=0.75,0.25;AC1=32;DP4=0,0,277,328;MQ=20;FQ=-53.8;MPB=U;IUPAC=K,G,T	GT:PL:DP:SP:GQ:RES	1/1:201,114,0,201,114,201:38:0:99:0	1/1:206,84,0,206,84,206:28:0:99:0	1/1:202,84,0,202,84,202:28:0:99:0	1/1:212,108,0,212,108,212:36:0:99:0	1/1:208,123,0,208,123,208:41:0:99:-1	1/2:255,181,123,186,0,126:39:0:94:0	1/1:206,96,0,206,96,206:32:0:99:0	1/2:225,148,60,176,0,140:41:0:99:0	2/2:183,167,155,72,13,0:28:0:48:0	1/2:226,172,141,131,0,67:31:0:67:0	1/1:207,141,0,207,141,207:47:0:99:-1	1/2:255,190,138,180,0,114:39:0:88:0	1/2:255,194,131,186,0,123:42:0:99:0	1/1:207,93,0,207,93,207:31:0:99:0	1/1:210,187,0,210,187,210:62:0:99:0	1/1:214,126,0,214,126,214:42:0:99:-1
Lg10_PrimaryAssembly	29290329	.	A	G	999	PASS	DP=576;VDB=0.0379;AF=0.142857142857;AC1=4;DP4=244,269,28,26;MQ=20;FQ=999;PV4=0.57,0.19,1,0.25;MPB=U	GT:PL:DP:SP:GQ:RES	0/0:0,111,202:37:0:99:0	0/0:0,99,209:33:0:99:0	0/0:0,75,197:25:0:80:0	0/0:0,105,211:35:0:99:0	0/0:0,120,196:40:0:99:-1	0/1:85,0,119:30:2:80:0	0/0:0,90,196:30:0:95:0	0/0:0,151,219:50:0:99:0	0/1:110,0,121:33:1:99:0	0/0:0,63,193:21:0:68:0	1/1:204,78,0:26:0:67:-1	0/0:0,99,210:33:0:99:-1	0/0:0,84,189:28:0:89:0	0/0:0,99,188:33:0:99:0	0/0:0,178,220:59:0:99:0	0/0:0,163,219:54:0:99:-1
Lg10_PrimaryAssembly	29291513	.	C	T	72.1	PASS	DP=453;VDB=0.0203;AF=0.0714285714286;AC1=2;DP4=246,193,10,4;MQ=20;FQ=72.4;PV4=0.29,0.084,1,0.16;MPB=U	GT:PL:DP:SP:GQ:RES	0/0:0,81,166:27:0:90:0	0/0:0,78,186:26:0:87:0	0/0:0,84,194:28:0:93:0	0/0:0,120,199:40:0:99:0	0/0:0,81,194:27:0:90:-1	0/1:81,0,81:16:0:72:0	0/0:0,81,204:27:0:90:0	0/0:0,123,206:41:0:99:0	0/0:0,63,178:21:0:72:0	0/0:0,54,165:18:0:63:0	0/1:45,0,115:18:5:36:-1	0/0:0,66,178:22:0:75:0	0/0:0,78,186:26:0:87:0	0/0:0,90,203:30:0:99:0	0/0:0,123,217:41:0:99:0	0/0:0,135,189:45:0:99:-1
Lg10_PrimaryAssembly	29292349	.	N	G,A	999	mrd10;mrd15	DP=300;VDB=0.0159;AF=0.791666666667,0.208333333333;AC1=32;DP4=0,0,153,147;MQ=20;FQ=-54.3;MPB=U;IUPAC=R,A,G	GT:PL:DP:SP:GQ:RES	1/1:184,54,0,184,54,184:18:0:90:0	1/1:154,36,0,154,36,154:12:0:72:0	1/1:149,36,0,149,36,149:12:0:72:0	1/1:188,72,0,188,72,188:24:0:99:0	1/1:168,45,0,168,45,168:15:0:81:-1	1/2:176,136,118,88,0,42:21:0:54:0	1/1:171,51,0,171,51,171:17:0:87:0	1/1:156,57,0,156,57,156:19:0:93:0	1/2:135,93,78,70,0,49:12:0:51:0	1/2:200,136,108,119,0,83:21:0:64:0	:123,27,0,123,27,123:9:0:63:-1	1/2:214,135,96,146,0,110:25:0:75:0	1/2:191,138,114,106,0,67:21:0:60:0	:129,27,0,129,27,129:9:0:63:0	1/1:210,102,0,210,102,210:34:0:99:0	1/1:209,93,0,209,93,209:31:0:99:-1
Lg10_PrimaryAssembly	29293917	.	G	A	999	PASS	DP=503;VDB=0.0337;AF=0.214285714286;AC1=6;DP4=218,190,51,41;MQ=20;FQ=999;PV4=0.82,0.12,1,0.43;MPB=U	GT:PL:DP:SP:GQ:RES	0/0:0,78,204:26:0:81:0	0/0:0,96,201:32:0:99:0	1/1:200,84,0:28:0:75:0	0/0:0,93,195:31:0:96:0	0/1:98,0,144:42:1:95:-1	0/0:0,58,158:26:0:61:0	0/0:0,72,176:24:0:75:0	0/1:121,0,99:31:5:99:0	0/0:0,60,189:20:0:63:0	0/0:0,60,155:20:0:63:0	0/0:0,72,189:24:0:75:-1	0/0:0,126,205:42:0:99:0	0/1:131,0,81:34:0:90:0	0/1:67,0,109:18:0:64:0	0/0:0,196,198:65:0:99:0	0/0:0,111,210:37:0:99:-1
Lg10_PrimaryAssembly	29296253	.	C	T	148	PASS	DP=537;VDB=0.0290;AF=0.0714285714286;AC1=2;DP4=268,242,9,15;MQ=20;FQ=148;PV4=0.21,1,1,1;MPB=U	GT:PL:DP:SP:GQ:RES	0/0:0,105,198:35:0:99:0	0/0:0,102,192:34:0:99:0	0/0:0,81,190:27:0:90:0	0/0:0,105,207:35:0:99:0	0/0:0,135,200:45:0:99:-1	0/1:88,0,95:19:2:79:0	0/0:0,78,204:26:0:87:0	0/0:0,102,193:34:0:99:0	0/0:0,114,207:38:0:99:0	0/0:0,78,186:26:0:87:0	0/0:0,78,191:26:0:87:-1	0/0:0,123,208:41:0:99:0	0/1:114,0,112:30:3:99:0	0/0:0,57,178:19:0:66:0	0/0:0,157,222:52:0:99:0	0/0:0,141,202:47:0:99:-1
Lg10_PrimaryAssembly	29496357	.	T	C	999	PASS	DP=458;VDB=0.0378;AF=0.107142857143;AC1=3;DP4=268,161,15,13;MQ=20;FQ=999;PV4=0.42,1,1,1;MPB=U	GT:PL:DP:SP:GQ:RES	0/0:0,90,155:30:0:97:0	0/0:0,72,161:24:0:79:0	0/0:0,78,186:26:0:85:0	0/0:0,117,197:39:0:99:0	0/0:0,60,145:20:0:67:-1	0/1:59,0,121:21:2:52:0	0/0:0,81,194:27:0:88:0	0/0:0,114,204:38:0:99:0	0/0:0,114,183:38:0:99:0	0/0:0,48,170:16:0:55:0	1/1:183,63,0:21:0:50:-1	0/0:0,96,174:32:0:99:0	0/0:0,87,183:29:0:94:0	0/0:0,51,164:17:0:58:0	0/0:0,135,204:45:0:99:0	0/0:0,102,208:34:0:99:-1
Lg10_PrimaryAssembly	29498656	.	N	C,T	999	mrd10;mrd15	DP=484;VDB=0.0357;AF=0.730769230769,0.269230769231;AC1=32;DP4=0,0,249,234;MQ=20;FQ=-44.8;MPB=U;IUPAC=Y,C,T	GT:PL:DP:SP:GQ:RES	1/1:197,99,0,197,99,197:33:0:99:0	1/1:192,63,0,192,63,192:21:0:90:0	1/1:199,90,0,199,90,199:30:0:99:0	1/1:198,123,0,198,123,198:41:0:99:0	1/1:186,105,0,186,105,186:35:0:99:-1	2/2:169,159,153,54,21,0:20:0:33:0	1/1:158,105,0,158,105,158:35:0:99:0	1/2:251,174,93,187,0,142:42:0:99:0	1/2:249,169,118,170,0,122:33:0:78:0	1/2:211,154,124,122,0,77:25:0:57:0	:36,6,0,36,6,36:2:0:33:-1	1/2:250,165,105,181,0,135:35:0:87:0	1/2:198,101,53,151,0,130:23:0:75:0	1/1:164,42,0,164,42,164:14:0:69:0	1/1:200,99,0,200,99,200:33:0:99:0	1/1:215,184,0,215,184,215:61:0:99:-1
Lg10_PrimaryAssembly	29498659	.	N	C,T	999	mrd10;mrd15	DP=486;VDB=0.0367;AF=0.807692307692,0.192307692308;AC1=32;DP4=0,0,241,239;MQ=20;FQ=-36.3;MPB=U;IUPAC=Y,C,T	GT:PL:DP:SP:GQ:RES	1/1:195,102,0,195,102,195:34:0:99:0	1/2:190,126,93,119,0,89:21:0:51:0	1/1:200,87,0,200,87,200:29:0:99:0	1/2:255,189,129,186,0,120:42:0:78:0	1/1:189,108,0,189,108,189:36:0:99:-1	1/1:190,60,0,190,60,190:20:0:78:0	2/2:159,159,159,102,102,0:34:0:18:0	1/1:205,126,0,205,126,205:42:0:99:0	1/2:244,164,116,168,0,120:32:0:66:0	1/1:195,78,0,195,78,195:26:0:96:0	:36,6,0,36,6,36:2:0:24:-1	1/1:209,102,0,209,102,209:34:0:99:0	1/1:194,66,0,194,66,194:22:0:84:0	1/1:171,45,0,171,45,171:15:0:63:0	2/2:207,207,207,93,93,0:31:0:18:0	2/2:216,216,216,181,181,0:60:0:18:-1
Lg10_PrimaryAssembly	29498715	.	G	T	999	mrd10;mrd15	DP=414;VDB=0.0354;AF=0.153846153846;AC1=4;DP4=177,177,25,27;MQ=20;FQ=999;PV4=0.88,1,1,1;MPB=U	GT:PL:DP:SP:GQ:RES	0/0:0,99,197:33:0:99:0	0/0:0,66,188:22:0:71:0	1/1:192,66,0:22:0:55:0	0/0:0,96,201:32:0:99:0	0/0:0,105,191:35:0:99:-1	0/0:0,60,187:20:0:65:0	0/0:0,66,183:22:0:71:0	0/1:137,0,34:24:4:45:0	0/0:0,75,198:25:0:80:0	0/0:0,48,174:16:0:53:0	:0,0,0:0:0:6:-1	0/0:0,108,209:36:0:99:0	0/1:108,0,82:21:0:93:0	0/0:0,57,187:19:0:62:0	0/0:0,114,204:38:0:99:0	0/0:0,123,213:41:0:99:-1
Lg10_PrimaryAssembly	29500642	.	T	C	999	PASS	DP=545;VDB=0.0394;AF=0.535714285714;AC1=15;DP4=169,144,117,104;MQ=20;FQ=999;PV4=0.86,1,1,1;MPB=U	GT:PL:DP:SP:GQ:RES	1/1:207,111,0:37:0:99:0	0/1:82,0,148:41:3:84:0	1/1:186,57,0:19:0:53:0	0/1:131,0,115:38:3:99:0	1/1:211,123,0:41:0:99:-1	0/0:0,78,195:26:0:76:0	0/0:0,120,189:40:0:99:0	0/1:96,0,139:35:1:98:0	0/1:45,0,129:26:0:47:0	0/1:71,0,131:26:0:73:0	0/0:0,73,183:31:0:71:-1	0/1:123,0,133:47:6:99:0	0/1:90,0,57:20:2:61:0	1/1:182,72,0:24:0:68:0	0/0:0,126,202:42:0:99:0	0/0:0,123,211:41:0:99:-1
Lg10_PrimaryAssembly	29780303	.	T	C	999	mrd10;mrd15	DP=309;VDB=0.0378;AF=0.166666666667;AC1=4;DP4=144,92,38,28;MQ=20;FQ=999;PV4=0.67,1,1,1;MPB=U	GT:PL:DP:SP:GQ:RES	0/0:0,45,168:15:0:50:0	:0,3,20:1:0:8:0	0/0:0,69,187:23:0:74:0	0/1:114,0,51:25:30:62:0	0/0:0,87,193:29:0:92:-1	1/1:205,108,0:36:0:97:0	0/0:0,63,171:21:0:68:0	0/0:0,72,142:24:0:77:0	0/0:0,57,121:19:0:62:0	0/0:0,108,197:36:0:99:0	:0,0,0:0:0:6:-1	0/0:0,75,192:25:0:80:0	0/1:103,0,102:28:4:98:0	0/0:0,54,156:18:0:59:0	:0,3,20:1:0:8:0	:0,3,20:1:0:8:-1
Lg10_PrimaryAssembly	29783635	.	C	A	122	mrd10;mrd15	DP=375;VDB=0.0308;AF=0.115384615385;AC1=3;DP4=190,150,13,11;MQ=20;FQ=123;PV4=1,1,1,1;MPB=U	GT:PL:DP:SP:GQ:RES	0/0:0,81,205:27:0:88:0	0/0:0,69,188:23:0:76:0	0/0:0,54,184:18:0:61:0	0/0:0,66,195:22:0:73:0	0/0:0,69,191:23:0:76:-1	0/0:0,57,172:19:0:64:0	0/0:0,51,173:17:0:58:0	0/1:49,0,123:27:0:42:0	0/1:71,0,113:20:2:64:0	0/0:0,78,200:26:0:85:0	:0,0,0:0:0:7:-1	0/0:0,75,151:25:0:82:0	0/0:0,51,176:17:0:58:0	0/1:64,0,122:22:4:57:0	0/0:0,141,183:47:0:99:0	0/0:0,93,169:31:0:99:-1
Lg10_PrimaryAssembly	29785147	.	N	C,T	999	PASS	DP=532;VDB=0.0390;AF=0.392857142857,0.607142857143;AC1=32;DP4=0,0,260,268;MQ=20;FQ=-32.3;MPB=U;IUPAC=Y,C,T	GT:PL:DP:SP:GQ:RES	1/2:245,155,92,179,0,140:34:0:76:0	1/1:203,108,0,203,108,203:36:0:99:0	2/2:190,190,190,81,81,0:27:0:13:0	1/1:204,114,0,204,114,204:38:0:99:0	2/2:215,215,215,126,126,0:42:0:13:-1	1/1:183,69,0,183,69,183:23:0:82:0	1/2:197,97,46,156,0,134:24:0:64:0	2/2:195,195,195,99,99,0:33:0:13:0	2/2:209,209,209,93,93,0:31:0:13:0	2/2:199,199,199,78,78,0:26:0:13:0	1/1:182,54,0,182,54,182:18:0:67:-1	2/2:199,199,199,105,105,0:35:0:13:0	1/2:231,151,102,159,0,120:29:0:62:0	2/2:200,200,200,72,72,0:24:0:13:0	1/1:206,172,0,205,153,202:58:0:99:0	1/1:204,151,0,204,151,204:50:0:99:-1
Lg10_PrimaryAssembly	29786605	.	N	G,A	999	PASS	DP=420;VDB=0.0362;AF=0.571428571429,0.428571428571;AC1=32;DP4=0,0,218,200;MQ=20;FQ=-36.7;MPB=U;IUPAC=R,A,G	GT:PL:DP:SP:GQ:RES	1/2:251,168,114,176,0,128:34:0:73:0	1/1:163,63,0,163,63,163:21:0:82:0	2/2:187,187,187,57,57,0:19:0:19:0	1/1:176,51,0,176,51,176:17:0:70:0	1/2:232,159,108,158,0,116:31:0:70:-1	1/1:201,78,0,201,78,201:26:0:97:0	1/2:172,114,87,113,0,77:21:0:46:0	1/2:255,189,134,183,0,119:39:0:74:0	1/2:241,171,132,153,0,98:31:0:58:0	2/2:195,195,195,81,81,0:27:0:19:0	1/1:176,54,0,176,54,176:18:0:73:-1	2/2:199,199,199,111,111,0:37:0:19:0	1/1:197,78,0,197,78,197:26:0:97:0	1/2:202,125,86,141,0,108:24:0:58:0	1/1:142,69,0,142,69,142:23:0:88:0	1/1:142,72,0,142,72,142:24:0:91:-1
Lg10_PrimaryAssembly	29789214	.	G	A	75	PASS	DP=513;VDB=0.0225;AF=0.0357142857143;AC1=1;DP4=290,207,6,8;MQ=20;FQ=75.1;PV4=0.28,1,1,1;MPB=U	GT:PL:DP:SP:GQ:RES	0/1:117,0,101:26:0:99:0	0/0:0,75,192:25:0:87:0	0/0:0,96,201:32:0:99:0	0/0:0,111,207:37:0:99:0	0/0:0,51,180:17:0:63:-1	0/0:0,90,196:30:0:99:0	0/0:0,87,193:29:0:99:0	0/0:0,108,197:36:0:99:0	0/0:0,120,217:40:0:99:0	0/0:0,69,153:23:0:81:0	0/0:0,78,159:26:0:90:-1	0/0:0,87,188:29:0:99:0	0/0:0,81,173:27:0:93:0	0/0:0,87,171:29:0:99:0	0/0:0,172,203:57:0:99:0	0/0:0,144,191:48:0:99:-1
Lg10_PrimaryAssembly	30022334	.	N	C,A	999	PASS	DP=534;VDB=0.0382;AF=0.892857142857,0.107142857143;AC1=32;DP4=0,0,239,291;MQ=20;FQ=-62.3;MPB=U;IUPAC=M,A,C	GT:PL:DP:SP:GQ:RES	1/1:207,87,0,207,87,207:29:0:99:0	1/1:206,108,0,206,108,206:36:0:99:0	1/1:194,66,0,194,66,194:22:0:99:0	1/1:202,141,0,202,141,202:47:0:99:0	1/1:206,96,0,206,96,206:32:0:99:-1	1/2:183,128,107,100,0,67:18:0:65:0	1/1:163,63,0,163,63,163:21:0:99:0	1/1:201,84,0,201,84,201:28:0:99:0	1/2:232,165,126,155,0,95:33:0:83:0	1/1:194,78,0,194,78,194:26:0:99:0	1/1:207,84,0,207,84,207:28:0:99:-1	1/1:210,99,0,210,99,210:33:0:99:-1	1/2:223,161,131,131,0,79:27:0:74:0	1/1:214,108,0,214,108,214:36:0:99:0	1/1:212,181,0,212,181,212:60:0:99:0	1/1:212,163,0,212,163,212:54:0:99:-1
Lg10_PrimaryAssembly	30023011	.	N	C,T,A	999	PASS	DP=541;VDB=0.0388;AF=0.857142857143,0.142857142857;AC1=32;DP4=0,0,293,243;MQ=20;FQ=-36.7;MPB=U;IUPAC=Y,C,T	GT:PL:DP:SP:GQ:RES	1/1:194,96,0,194,96,194,194,96,194,194:32:0:99:0	1/2:216,160,127,128,0,80,216,160,128,216:27:0:52:0	1/1:203,108,0,203,108,203,203,108,203,203:36:0:99:0	1/2:217,136,97,145,0,112,217,136,145,217:24:0:58:0	1/1:169,123,0,169,123,169,169,107,169,166:42:0:99:-1	1/1:190,63,0,190,63,190,190,63,190,190:21:0:82:0	2/2:213,213,213,141,141,0,213,213,141,213:47:0:19:0	1/1:205,126,0,205,126,205,205,126,205,205:42:0:99:0	1/1:198,69,0,198,69,198,198,69,198,198:23:0:88:0	1/1:183,66,0,183,66,183,183,66,183,183:22:0:85:0	1/1:146,66,0,146,66,146,146,66,146,146:22:0:85:-1	1/1:200,108,0,200,108,200,200,108,200,200:36:0:99:0	1/1:187,63,0,187,63,187,187,63,187,187:21:0:82:0	1/1:181,75,0,181,75,181,181,75,181,181:25:0:94:0	2/2:208,208,208,181,181,0,208,208,181,208:60:0:19:0	2/2:213,213,213,169,169,0,213,213,169,213:56:0:19:-1
Lg10_PrimaryAssembly	30023858	.	G	A	59.1	PASS	DP=541;VDB=0.0188;AF=0.0714285714286;AC1=2;DP4=285,241,9,6;MQ=20;FQ=59.4;PV4=0.79,1,1,1;MPB=U	GT:PL:DP:SP:GQ:RES	0/0:0,135,209:52:0:99:0	0/0:0,105,209:35:0:99:0	0/0:0,78,191:26:0:87:0	0/0:0,99,200:33:0:99:0	0/0:0,123,195:41:0:99:-1	0/1:61,0,132:25:0:52:0	0/0:0,108,185:36:0:99:0	0/0:0,96,194:32:0:99:0	0/0:0,93,186:31:0:99:0	0/0:0,108,203:36:0:99:0	0/1:52,0,94:15:9:43:-1	0/0:0,96,201:32:0:99:0	0/0:0,87,205:29:0:96:0	0/0:0,81,194:27:0:90:0	0/0:0,135,194:45:0:99:0	0/0:0,138,206:46:0:99:-1
Lg10_PrimaryAssembly	30025054	.	C	A	135	mrd10;mrd15	DP=488;VDB=0.0343;AF=0.0769230769231;AC1=2;DP4=239,226,11,9;MQ=20;FQ=135;PV4=0.82,0.43,1,0.3;MPB=U	GT:PL:DP:SP:GQ:RES	0/0:0,93,209:31:0:99:0	0/0:0,90,196:30:0:99:0	0/0:0,63,193:21:0:72:0	0/0:0,132,203:44:0:99:0	0/1:93,0,71:16:0:82:-1	0/0:0,48,174:16:0:57:0	0/0:0,99,197:33:0:99:0	0/0:0,105,204:35:0:99:0	0/0:0,99,193:33:0:99:0	0/0:0,105,207:35:0:99:0	:0,15,68:5:0:24:-1	0/0:0,87,177:29:0:96:0	0/0:0,105,202:35:0:99:0	0/1:96,0,113:24:2:87:0	0/0:0,151,204:50:0:99:0	0/0:0,144,206:48:0:99:-1
Lg10_PrimaryAssembly	30025164	.	N	G,T	999	mrd10;mrd15	DP=460;VDB=0.0368;AF=0.307692307692,0.692307692308;AC1=32;DP4=0,0,231,226;MQ=20;FQ=-32.3;MPB=U;IUPAC=K,G,T	GT:PL:DP:SP:GQ:RES	2/2:164,164,164,48,48,0:16:0:13:0	1/2:216,153,105,147,0,102:31:0:61:0	2/2:157,157,157,39,39,0:13:0:13:0	1/2:232,153,87,170,0,131:35:0:79:0	2/2:186,186,186,93,93,0:31:0:13:-1	2/2:171,171,171,48,48,0:16:0:13:0	1/1:189,60,0,189,60,189:20:0:73:0	1/2:226,152,112,150,0,104:28:0:53:0	1/2:243,172,96,190,0,135:43:0:89:0	1/2:212,118,52,167,0,140:31:0:79:0	:20,20,20,3,3,0:1:0:13:-1	1/2:238,148,88,173,0,137:32:0:73:0	2/2:199,199,199,93,93,0:31:0:13:0	2/2:177,177,177,54,54,0:18:0:13:0	1/1:214,175,0,214,175,214:58:0:99:0	1/1:204,160,0,204,160,204:53:0:99:-1
Lg10_PrimaryAssembly	30027759	.	N	G,T	999	PASS	DP=331;VDB=0.0392;AF=0.75,0.25;AC1=32;DP4=0,0,195,132;MQ=20;FQ=-41.8;MPB=U;IUPAC=K,G,T	GT:PL:DP:SP:GQ:RES	1/1:194,66,0,194,66,194:22:0:90:0	1/1:164,51,0,164,51,164:17:0:75:0	1/1:156,54,0,156,54,156:18:0:78:0	1/1:164,60,0,164,60,164:20:0:84:0	1/1:200,84,0,200,84,200:28:0:99:-1	1/2:180,130,109,100,0,58:21:0:45:0	1/1:183,60,0,183,60,183:20:0:84:0	1/2:179,124,94,112,0,76:22:0:54:0	2/2:156,156,156,54,54,0:18:0:24:0	1/2:173,98,71,115,0,94:16:0:51:0	1/1:190,60,0,190,60,190:20:0:84:-1	1/2:153,89,58,104,0,86:16:0:55:0	1/2:199,129,96,129,0,96:22:0:57:0	1/1:122,45,0,122,45,122:15:0:69:0	1/1:192,66,0,192,66,192:22:0:90:0	1/1:204,90,0,204,90,204:30:0:99:-1
Lg10_PrimaryAssembly	30029323	.	N	G,A	999	mrd10;mrd15	DP=299;VDB=0.0377;AF=0.769230769231,0.230769230769;AC1=32;DP4=0,0,193,102;MQ=20;FQ=-38.6;MPB=U;IUPAC=R,A,G	GT:PL:DP:SP:GQ:RES	1/1:92,39,0,92,39,92:13:0:60:0	1/1:192,72,0,192,72,192:24:0:93:0	1/1:146,48,0,146,48,146:16:0:69:0	1/1:172,54,0,172,54,172:18:0:75:0	1/1:108,51,0,108,51,108:17:0:72:-1	:108,108,108,24,24,0:8:0:21:0	1/1:169,45,0,169,45,169:15:0:66:0	1/2:164,115,88,96,0,69:18:0:48:0	2/2:148,148,148,60,60,0:20:0:21:0	1/2:111,55,31,83,0,71:12:0:45:0	1/1:170,48,0,170,48,170:16:0:69:-1	1/2:165,106,76,121,0,79:24:0:51:0	1/2:137,95,80,70,0,49:12:0:36:0	1/1:155,48,0,155,48,155:16:0:69:0	1/1:213,102,0,213,102,213:34:0:99:0	1/1:194,96,0,194,96,194:32:0:99:-1
Lg10_PrimaryAssembly	30030967	.	N	T,C	999	mrd10;mrd15	DP=386;VDB=0.0372;AF=0.692307692308,0.307692307692;AC1=32;DP4=0,0,153,230;MQ=20;FQ=-54.5;MPB=U;IUPAC=Y,C,T	GT:PL:DP:SP:GQ:RES	1/1:199,90,0,199,90,199:30:0:99:0	1/1:182,57,0,182,57,182:19:0:94:0	1/1:208,87,0,208,87,208:29:0:99:0	1/1:207,93,0,207,93,207:31:0:99:0	1/2:201,137,107,126,0,84:24:0:67:-1	:129,27,0,129,27,129:9:0:64:0	1/1:195,66,0,195,66,195:22:0:99:0	1/2:226,143,95,158,0,122:28:0:85:0	1/2:200,119,77,144,0,114:24:0:79:0	1/2:174,114,90,103,0,76:17:0:61:0	1/2:193,153,135,91,0,39:23:0:55:-1	1/2:125,54,33,96,0,83:11:0:58:0	1/2:181,143,125,84,0,42:20:0:55:0	1/2:176,123,102,96,0,66:17:0:58:0	1/1:219,123,0,219,123,219:41:0:99:0	1/1:213,114,0,213,114,213:38:0:99:-1
Lg10_PrimaryAssembly	30030978	.	T	G	999	mrd10;mrd15	DP=388;VDB=0.0326;AF=0.153846153846;AC1=4;DP4=131,195,22,34;MQ=20;FQ=999;PV4=1,0.24,1,1;MPB=U	GT:PL:DP:SP:GQ:RES	0/0:0,90,207:30:0:95:0	0/0:0,63,183:21:0:68:0	0/0:0,93,209:31:0:98:0	0/0:0,84,205:28:0:89:0	0/1:111,0,56:21:5:67:-1	:0,24,121:8:0:29:0	0/0:0,81,201:27:0:86:0	0/0:0,90,205:30:0:95:0	0/0:0,54,178:18:0:59:0	0/0:0,51,170:17:0:56:0	0/1:128,0,56:22:0:67:-1	0/0:0,33,147:11:0:38:0	0/1:123,0,39:21:2:50:0	0/1:114,0,61:19:2:72:0	0/0:0,111,216:37:0:99:0	0/0:0,123,214:41:0:99:-1
Lg10_PrimaryAssembly	30031466	.	N	C,A,G	999	mrd10;mrd15	DP=305;VDB=0.0329;AF=0.555555555556,0.444444444444;AC1=32;DP4=0,0,169,133;MQ=20;FQ=-31.5;MPB=U;IUPAC=M,A,C	GT:PL:DP:SP:GQ:RES	:0,0,0,0,0,0,0,0,0,0:0:0:12:-1	1/1:139,33,0,139,33,139,139,33,139,139:11:0:45:0	:20,20,20,20,20,20,3,3,3,0:1:0:12:0	1/1:188,63,0,188,63,188,188,63,188,188:21:0:75:0	:129,129,129,27,27,0,129,129,27,129:9:0:12:-1	1/2:183,121,97,108,0,78,183,121,108,183:18:0:36:0	1/1:194,69,0,194,69,194,194,69,194,194:23:0:81:0	2/2:187,187,187,75,75,0,187,187,75,187:25:0:12:0	1/2:249,176,122,173,0,118,249,176,173,249:36:0:66:0	2/2:160,160,160,39,39,0,160,160,39,160:13:0:12:0	:93,93,93,21,21,0,93,93,21,93:7:0:12:-1	2/2:179,179,179,51,51,0,179,179,51,179:17:0:12:0	1/1:149,36,0,149,36,149,149,36,149,149:12:0:48:0	:121,121,121,24,24,0,121,121,24,121:8:0:12:-1	1/1:202,141,0,202,141,202,202,141,202,202:47:0:99:0	1/1:188,160,0,188,141,185,188,160,188,188:54:0:99:-1
Lg10_PrimaryAssembly	30429668	.	T	C	999	PASS	DP=1232;VDB=0.0394;AF=0.142857142857;AC1=4;DP4=545,588,36,58;MQ=20;FQ=999;PV4=0.069,0.098,1,0.37;MPB=U	GT:PL:DP:SP:GQ:RES	0/1:52,0,129:78:0:47:0	0/1:49,0,141:68:4:44:0	0/0:0,169,209:56:0:99:0	0/1:94,0,147:74:0:89:0	0/0:0,255,217:85:0:99:-1	0/0:0,187,205:62:0:99:0	0/1:140,0,137:60:2:99:0	0/0:0,255,214:91:0:99:0	0/0:0,202,220:67:0:99:0	0/0:0,114,195:38:0:99:0	0/0:0,255,225:111:0:99:-1	0/0:0,238,220:79:0:99:0	0/0:0,144,212:48:0:99:0	0/0:0,184,209:61:0:99:0	0/0:0,255,225:126:0:99:0	0/0:0,255,228:123:0:99:-1
Lg10_PrimaryAssembly	30430677	.	N	G,T	999	PASS	DP=518;VDB=0.0369;AF=0.535714285714,0.464285714286;AC1=32;DP4=0,0,254,259;MQ=20;FQ=-38.7;MPB=U;IUPAC=K,G,T	GT:PL:DP:SP:GQ:RES	1/2:250,179,134,169,0,105:36:0:66:0	1/2:204,136,100,132,0,96:24:0:57:0	1/2:255,184,133,177,0,117:37:0:72:0	1/2:227,148,106,155,0,113:28:0:63:0	1/1:197,84,0,197,84,197:28:0:99:-1	1/2:234,166,130,147,0,93:30:0:57:0	2/2:197,197,197,81,81,0:27:0:21:0	1/2:247,168,99,185,0,136:39:0:90:0	1/2:225,130,73,168,0,138:29:0:78:0	1/2:191,131,95,130,0,87:26:0:57:0	1/1:189,60,0,189,60,189:20:0:81:-1	1/2:222,157,124,139,0,88:28:0:54:0	2/2:212,212,212,120,120,0:40:0:21:0	1/1:198,72,0,198,72,198:24:0:93:0	1/1:214,144,0,214,144,214:48:0:99:0	1/1:211,148,0,211,148,211:49:0:99:-1
Lg10_PrimaryAssembly	30431351	.	G	A	86	PASS	DP=596;VDB=0.0388;AF=0.0357142857143;AC1=1;DP4=295,272,9,10;MQ=20;FQ=86.1;PV4=0.82,1,1,0.44;MPB=U	GT:PL:DP:SP:GQ:RES	0/0:0,114,211:38:0:99:0	0/0:0,117,194:39:0:99:0	0/0:0,93,199:31:0:99:0	0/0:0,66,171:22:0:78:0	0/0:0,114,208:38:0:99:-1	0/0:0,75,202:25:0:87:0	0/1:128,0,120:37:1:99:0	0/0:0,151,206:50:0:99:0	0/0:0,108,193:36:0:99:0	0/0:0,87,197:29:0:99:0	0/0:0,102,192:34:0:99:-1	0/0:0,132,220:44:0:99:0	0/0:0,105,201:35:0:99:0	0/0:0,87,207:29:0:99:-1	0/0:0,144,194:48:0:99:0	0/0:0,154,207:51:0:99:-1
Lg10_PrimaryAssembly	30431930	.	G	A	999	PASS	DP=568;VDB=0.0310;AF=0.142857142857;AC1=4;DP4=268,235,24,32;MQ=20;FQ=999;PV4=0.16,0.16,1,0.4;MPB=U	GT:PL:DP:SP:GQ:RES	0/0:0,120,213:40:0:99:0	0/1:97,0,127:34:0:92:0	0/0:0,84,201:28:0:89:0	0/1:86,0,135:32:0:81:0	0/0:0,96,194:32:0:99:-1	0/0:0,102,207:34:0:99:0	0/1:115,0,99:26:4:99:0	0/0:0,111,184:37:0:99:0	0/1:98,0,143:39:0:93:0	0/0:0,81,198:27:0:86:0	0/0:0,117,208:39:0:99:-1	0/0:0,87,193:29:0:92:0	0/0:0,99,212:33:0:99:0	0/0:0,102,183:34:0:99:0	0/0:0,169,195:56:0:99:0	0/0:0,117,206:39:0:99:-1
Lg10_PrimaryAssembly	30432299	.	N	C,T	999	PASS	DP=636;VDB=0.0380;AF=0.785714285714,0.214285714286;AC1=32;DP4=0,0,340,294;MQ=20;FQ=-68.7;MPB=U;IUPAC=Y,C,T	GT:PL:DP:SP:GQ:RES	1/1:207,93,0,207,93,207:31:0:99:0	1/2:255,188,128,186,0,126:40:0:99:0	1/1:196,111,0,196,111,196:37:0:99:0	1/2:255,198,111,202,0,142:49:0:99:0	1/1:203,138,0,203,138,203:46:0:99:-1	1/2:240,164,116,171,0,114:35:0:99:0	1/2:252,202,133,182,0,110:47:0:99:0	1/1:212,138,0,212,138,212:46:0:99:0	1/2:186,123,96,118,0,82:21:0:78:0	1/1:186,117,0,186,117,186:39:0:99:0	1/2:233,172,130,147,0,93:32:0:93:-1	1/1:203,126,0,203,126,203:42:0:99:0	1/1:207,93,0,207,93,207:31:0:99:0	1/1:178,63,0,178,63,178:21:0:99:0	1/1:207,205,0,207,205,207:68:0:99:0	1/1:209,148,0,209,148,209:49:0:99:-1
Lg10_PrimaryAssembly	30433442	.	C	T	999	PASS	DP=533;VDB=0.0255;AF=0.107142857143;AC1=3;DP4=236,255,16,18;MQ=20;FQ=999;PV4=1,1,1,1;MPB=U	GT:PL:DP:SP:GQ:RES	0/0:0,84,207:28:0:91:0	0/0:0,78,195:26:0:85:0	0/0:0,66,195:22:0:73:0	0/0:0,120,205:40:0:99:0	0/0:0,123,213:41:0:99:-1	0/1:78,0,91:18:5:71:0	0/0:0,99,213:33:0:99:0	0/0:0,123,195:41:0:99:0	0/0:0,99,203:33:0:99:0	0/0:0,75,187:25:0:82:0	1/1:198,78,0:26:0:65:-1	0/0:0,93,211:31:0:99:0	0/0:0,93,191:31:0:99:0	0/0:0,78,201:26:0:85:0	0/0:0,181,211:60:0:99:0	0/0:0,132,216:44:0:99:-1
Lg10_PrimaryAssembly	30433837	.	N	G,T	999	PASS	DP=632;VDB=0.0377;AF=0.785714285714,0.214285714286;AC1=32;DP4=0,0,297,325;MQ=20;FQ=-38.6;MPB=U;IUPAC=K,G,T	GT:PL:DP:SP:GQ:RES	1/1:208,96,0,208,96,208:32:0:99:0	1/2:242,171,86,184,0,138:43:0:99:0	1/1:215,148,0,215,148,215:49:0:99:0	1/2:245,161,107,175,0,129:33:0:75:0	1/2:255,191,125,195,0,129:44:0:87:-1	1/1:200,81,0,200,81,200:27:0:99:0	1/1:201,96,0,201,96,201:32:0:99:0	1/1:210,138,0,210,138,210:46:0:99:0	1/1:193,99,0,193,99,193:33:0:99:0	1/2:218,144,105,144,0,105:26:0:60:0	1/1:203,90,0,203,90,203:30:0:99:-1	1/2:252,182,137,170,0,103:37:0:66:0	1/1:218,135,0,218,135,218:45:0:99:0	1/2:187,136,115,100,0,61:20:0:42:0	2/2:214,214,214,187,187,0:62:0:21:0	2/2:210,210,210,190,190,0:63:0:21:-1
Lg10_PrimaryAssembly	30433988	.	N	C,T	999	PASS	DP=522;VDB=0.0385;AF=0.821428571429,0.178571428571;AC1=32;DP4=0,0,263,255;MQ=20;FQ=-62.4;MPB=U;IUPAC=Y,C,T	GT:PL:DP:SP:GQ:RES	1/1:195,72,0,195,72,195:24:0:99:0	1/1:197,84,0,197,84,197:28:0:99:0	1/2:246,167,113,173,0,125:34:0:98:0	1/1:206,108,0,206,108,206:36:0:99:0	1/1:193,96,0,193,96,193:32:0:99:-1	1/2:212,160,130,121,0,70:27:0:74:0	1/1:198,81,0,198,81,198:27:0:99:0	1/1:203,87,0,203,87,203:29:0:99:0	1/1:205,81,0,205,81,205:27:0:99:0	1/2:190,154,133,93,0,39:25:0:65:0	1/1:197,81,0,197,81,197:27:0:99:-1	1/2:239,174,122,159,0,108:34:0:96:0	1/2:248,164,110,174,0,129:33:0:98:0	1/1:183,66,0,183,66,183:22:0:99:0	1/1:196,175,0,196,175,196:58:0:99:0	1/1:217,166,0,217,166,217:55:0:99:-1
Lg10_PrimaryAssembly	30460487	.	N	A,C	999	PASS	DP=549;VDB=0.0387;AF=0.785714285714,0.214285714286;AC1=32;DP4=0,0,301,247;MQ=20;FQ=-38.6;MPB=U;IUPAC=M,A,C	GT:PL:DP:SP:GQ:RES	1/1:205,81,0,205,81,205:27:0:99:0	1/2:186,118,84,120,0,93:20:0:55:0	1/1:191,78,0,191,78,191:26:0:99:0	1/2:255,193,133,191,0,121:43:0:81:0	1/2:255,189,129,188,0,128:40:0:81:-1	1/1:178,84,0,178,84,178:28:0:99:0	1/1:192,102,0,192,102,192:34:0:99:0	1/1:188,111,0,188,111,188:37:0:99:0	1/1:206,117,0,206,117,206:39:0:99:0	1/2:222,153,113,153,0,98:31:0:61:0	1/1:205,93,0,205,93,205:31:0:99:-1	1/2:255,191,125,196,0,133:43:0:87:0	1/1:195,75,0,195,75,195:25:0:96:0	1/2:195,145,124,101,0,59:21:0:42:0	2/2:192,192,192,151,151,0:50:0:21:0	2/2:211,211,211,160,160,0:53:0:21:-1
Lg10_PrimaryAssembly	30724053	.	T	C	999	mrd10;mrd15	DP=244;VDB=0.0132;AF=0.333333333333;AC1=8;DP4=178,0,63,0;MQ=20;FQ=999;PV4=1,0.41,1,1;MPB=U	GT:PL:DP:SP:GQ:RES	0/0:0,51,92:17:0:53:0	0/1:57,0,52:15:0:54:0	0/0:0,66,91:22:0:68:0	0/1:55,0,48:13:0:51:0	0/0:0,36,91:12:0:38:-1	:0,27,86:9:0:29:0	1/1:92,42,0:14:0:34:0	0/1:63,0,58:26:0:60:0	0/0:0,45,92:15:0:47:0	0/1:36,0,54:10:0:34:0	0/0:0,33,90:11:0:35:-1	0/1:50,0,63:19:0:48:0	0/1:48,0,64:20:0:46:0	:0,21,79:7:0:23:0	0/0:0,42,92:14:0:44:0	0/0:0,51,92:17:0:53:-1
Lg10_PrimaryAssembly	30726339	.	C	T	130	PASS	DP=619;VDB=0.0368;AF=0.0714285714286;AC1=2;DP4=284,299,13,15;MQ=20;FQ=130;PV4=0.85,0.26,1,1;MPB=U	GT:PL:DP:SP:GQ:RES	0/0:0,108,205:36:0:99:0	0/0:0,123,206:41:0:99:0	0/0:0,81,201:27:0:90:0	0/0:0,141,209:47:0:99:0	0/0:0,108,203:36:0:99:-1	0/1:57,0,128:25:7:48:0	0/0:0,117,213:39:0:99:0	0/0:0,117,210:39:0:99:0	0/0:0,90,209:30:0:99:0	0/0:0,81,201:27:0:90:0	0/1:127,0,125:39:1:99:-1	0/0:0,117,200:39:0:99:0	0/0:0,132,208:44:0:99:0	0/0:0,54,181:18:0:63:0	0/0:0,193,208:64:0:99:0	0/0:0,181,209:60:0:99:-1
Lg10_PrimaryAssembly	30726593	.	T	C	999	PASS	DP=600;VDB=0.0326;AF=0.142857142857;AC1=4;DP4=304,228,32,27;MQ=20;FQ=999;PV4=0.68,1,1,1;MPB=U	GT:PL:DP:SP:GQ:RES	0/0:0,70,187:30:0:75:0	0/0:0,117,194:39:0:99:0	0/0:0,69,195:23:0:74:0	0/0:0,126,189:42:0:99:0	0/0:0,141,186:47:0:99:-1	0/1:89,0,124:27:0:84:0	0/0:0,67,180:29:0:72:0	0/0:0,115,201:45:0:99:0	0/1:57,0,140:31:0:52:-1	0/0:0,102,187:34:0:99:-1	1/1:195,102,0:34:0:91:-1	0/0:0,135,211:45:0:99:0	0/0:0,81,201:27:0:86:0	0/0:0,78,159:26:0:83:0	0/0:0,153,199:58:0:99:0	0/0:0,144,204:54:0:99:-1
Lg10_PrimaryAssembly	30727138	.	C	T	999	PASS	DP=675;VDB=0.0385;AF=0.392857142857;AC1=11;DP4=249,233,94,90;MQ=20;FQ=999;PV4=0.93,0.17,1,0.45;MPB=U	GT:PL:DP:SP:GQ:RES	0/0:0,123,210:41:0:99:0	0/1:112,0,131:36:5:99:0	0/0:0,120,205:40:0:99:0	0/1:104,0,122:36:3:99:0	0/1:97,0,150:55:2:97:-1	0/1:111,0,115:33:0:99:0	1/1:161,40,0:33:0:34:0	0/1:121,0,144:55:2:99:0	0/0:0,157,207:52:0:99:0	0/1:88,0,90:18:0:88:0	0/0:0,81,198:27:0:81:-1	0/1:119,0,127:38:3:99:0	0/1:113,0,148:56:8:99:0	0/1:56,0,124:21:2:56:0	0/0:0,205,203:68:0:99:0	0/0:0,172,201:57:0:99:-1
Lg10_PrimaryAssembly	30907130	.	T	C	999	mrd10;mrd15	DP=439;VDB=0.0201;AF=0.192307692308;G3=0.7499,0.125,0.1252;HWE=0.0327;AC1=6;DP4=197,174,20,13;MQ=20;FQ=999;PV4=0.47,0.12,1,0.4;MPB=U	GT:PL:DP:SP:GQ:RES	1/1:114,33,0:11:0:24:0	0/0:0,99,196:33:0:99:0	0/0:0,19,138:13:0:22:0	0/0:0,111,210:37:0:99:0	0/0:0,129,208:43:0:99:-1	0/1:53,0,116:18:0:50:0	0/0:0,84,197:28:0:87:0	0/0:0,45,155:15:0:48:0	:42,0,25:5:0:33:0	0/0:0,87,196:29:0:90:0	1/1:149,36,0:12:0:27:-1	0/0:0,57,178:19:0:60:0	0/0:0,69,194:23:0:72:0	0/0:0,63,181:21:0:66:0	0/0:0,166,196:55:0:99:0	0/0:0,126,207:42:0:99:-1
Lg10_PrimaryAssembly	30907723	.	G	A	999	PASS	DP=528;VDB=0.0368;AF=0.75;AC1=21;DP4=89,116,117,184;MQ=20;FQ=999;PV4=0.31,1,1,1;MPB=U	GT:PL:DP:SP:GQ:RES	1/1:201,93,0:31:0:93:0	0/1:72,0,103:24:2:78:0	1/1:201,90,0:30:0:90:0	0/1:128,0,114:36:3:99:0	0/1:94,0,131:31:0:99:-1	1/1:184,66,0:22:0:66:0	1/1:201,81,0:27:0:81:0	1/1:207,105,0:35:0:99:0	1/1:210,96,0:32:0:96:0	0/1:108,0,78:23:10:78:0	1/1:195,69,0:23:0:69:-1	0/1:140,0,109:44:9:99:0	0/1:91,0,136:33:0:97:0	0/1:69,0,98:17:2:75:0	0/0:0,141,215:47:0:99:0	0/0:0,154,213:51:0:99:-1
[truncated: 9,214,209 more chars]
